# Supplementary material for: Agroforestry Management Systems Drive the Composition, Diversity, and Function of Fungal and Bacterial Endophyte Communities in Theobroma Cacao Leaves
Source: Microorganisms. 2020 Mar 13;8(3):405. doi: 10.3390/microorganisms8030405 (PMC7143032; doi:10.3390/microorganisms8030405)
Supplement: Supplementary file 1 [file microorganisms-08-00405-s001.zip › Table_S1.xlsx]

## Sheet: Design
Table S1. Sample characteristics. Shade cover was measured above-ground. Shade Tree Diversity means number of shades per hectare.
SeqID Fungi	SeqID Bacteria	Region	Land-use	Agricultural land	Forest land	Plantation Age (yrs)	Soil type	Longitude/ Latitude	Tree ID	Site	Plot	Agroforest	Altitude (m)	Age (yrs, for statistics)	Tree height (m)	Cocoa Tree Density/ hectare	Temperature (°C)	Humidity (%)	Rainfall (mm)	Shade Tree Height (m)	Shade Cover (%)	Shade Tree Diversity	Rate Insecticides Application/ Cropping Season	Fungicides	Rate Fungicides Application/ Cropping Season	Insecticides mixed with fungicides before spraying
Cocoa_Fungi_01	Cocoa_Bacteria_01	Boumnyébel	extensively managed old (cocoa is grown under a dense cover of shade tree species)	20% cocoa fields, 10% annual crop (cocoyam, plantain)	70 % Pristine forest, with forest reserve	>50 ("rustic plantation")	ferric oxisols with highly unsaturated acid rocks	N 03° 56" 08.4 E 010° 59" 40.5	1	Pan Makak	1	Pan Makak 1	374	50	6	1200	23.19	87.61	59	52.24	95.22	10	3	MC	19.125	15% of time
Cocoa_Fungi_02	Cocoa_Bacteria_02								2	Pan Makak	1	Pan Makak 1	374	50	6.8	1200	23.19	87.61	59	52.24	95.22	10	3	MC	19.125	15% of time
Cocoa_Fungi_03	Cocoa_Bacteria_03								3	Pan Makak	1	Pan Makak 1	374	50	5.8	1200	23.19	87.61	59	52.24	95.22	10	3	MC	19.125	15% of time
Cocoa_Fungi_04	Cocoa_Bacteria_04								4	Pan Makak	1	Pan Makak 1	374	50	7	1200	23.19	87.61	59	52.24	95.22	10	3	MC	19.125	15% of time
Cocoa_Fungi_05	Cocoa_Bacteria_05							N 03° 56" 48.4 E 011° 00" 06.6	5	Pan Makak	2	Pan Makak 2	370	50	5.5	1300	25.18	84.96	60	58.76	80.45	12	1	MC	27.35	15% of time
Cocoa_Fungi_06	Cocoa_Bacteria_06								6	Pan Makak	2	Pan Makak 2	370	50	7.8	1300	25.18	84.96	60	58.76	80.45	12	1	MC	27.35	15% of time
Cocoa_Fungi_07	Cocoa_Bacteria_07								7	Pan Makak	2	Pan Makak 2	370	50	6.3	1300	25.18	84.96	60	58.76	80.45	12	1	MC	27.35	15% of time
Cocoa_Fungi_08	Cocoa_Bacteria_08								8	Pan Makak	2	Pan Makak 2	370	50	6	1300	25.18	84.96	60	58.76	80.45	12	1	MC	27.35	15% of time
Cocoa_Fungi_09	Cocoa_Bacteria_09							N 03° 56" 16.1 E 010° 58" 32.0	9	Simanya	3	Simanya 1	376	50	5.3	1200	24.18	96.91	62	51.68	94	13	2	CO	29.75	15% of time
Cocoa_Fungi_10	Cocoa_Bacteria_10								10	Simanya	3	Simanya 1	376	50	8.2	1200	24.18	96.91	62	51.68	94	13	2	CO	29.75	15% of time
Cocoa_Fungi_11	Cocoa_Bacteria_11								11	Simanya	3	Simanya 1	376	50	5.8	1200	24.18	96.91	62	51.68	94	13	2	CO	29.75	15% of time
Cocoa_Fungi_12	Cocoa_Bacteria_12								12	Simanya	3	Simanya 1	376	50	6.4	1200	24.18	96.91	62	51.68	94	13	2	CO	29.75	15% of time
Cocoa_Fungi_13	Cocoa_Bacteria_13							N 03° 55" 35.6 E 010° 58" 22.8	13	Simanya	4	Simanya 2	587	50	5.3	1300	26.41	81.93	63	60.2	88.5	11	2	CO	24.125	15% of time
Cocoa_Fungi_14	Cocoa_Bacteria_14								14	Simanya	4	Simanya 2	587	50	7.5	1300	26.41	81.93	63	60.2	88.5	11	2	CO	25.125	15% of time
Cocoa_Fungi_15	Cocoa_Bacteria_15								15	Simanya	4	Simanya 2	587	50	5.9	1300	26.41	81.93	63	60.2	88.5	11	2	CO	26.125	15% of time
Cocoa_Fungi_16	Cocoa_Bacteria_16								16	Simanya	4	Simanya 2	587	50	6.3	1300	26.41	81.93	63	60.2	88.5	11	2	CO	27.125	15% of time
Cocoa_Fungi_17	Cocoa_Bacteria_17	Talba	intensively managed manure (cocoa is grown in larger farms)	70% Cocoa fields, 5% annual field crops (banana, plantain)	25% pristine forest, no reserve	15-20	yellow soils / ferric acrisols	N 04° 36" 35.5 E 011° 29" 50.2	17	Talba	1	Talba 1	145	20	7.6	900	27.23	72.91	46	68.5	82.5	8	3.6	MC	6.1	53% of time
Cocoa_Fungi_18	Cocoa_Bacteria_18								18	Talba	1	Talba 1	145	20	9.5	900	27.23	72.91	46	68.5	82.5	8	3.6	MC	7.1	53% of time
Cocoa_Fungi_19	Cocoa_Bacteria_19								19	Talba	1	Talba 1	145	20	8.5	900	27.23	72.91	46	68.5	82.5	8	3.6	MC	8.1	53% of time
Cocoa_Fungi_20	Cocoa_Bacteria_20								20	Talba	1	Talba 1	145	20	9.9	900	27.23	72.91	46	68.5	82.5	8	3.6	MC	9.1	53% of time
Cocoa_Fungi_21	Cocoa_Bacteria_21							N 04° 36" 27.7 E 011° 27" 03.8	21	Talba	2	Talba 2	146	20	9.2	1050	27.03	78.19	47	61.47	71.66	6	4.5	MC	28.72	53% of time
Cocoa_Fungi_22	Cocoa_Bacteria_22								22	Talba	2	Talba 2	146	20	10.3	1050	27.03	78.19	47	61.47	71.66	6	4.5	MC	29.72	53% of time
Cocoa_Fungi_23	Cocoa_Bacteria_23								23	Talba	2	Talba 2	146	20	8.5	1050	27.03	78.19	47	61.47	71.66	6	4.5	MC	30.72	53% of time
Cocoa_Fungi_24	Cocoa_Bacteria_24								24	Talba	2	Talba 2	146	20	8.5	1050	27.03	78.19	47	61.47	71.66	6	4.5	MC	31.72	53% of time
Cocoa_Fungi_25	Cocoa_Bacteria_25							N 04° 37" 08.1 E 011° 28" 51.6	25	Talba	3	Talba 3	138	20	10.5	1000	27.01	78.57	46	60.17	70.5	9	3.9	CO	18	53% of time
Cocoa_Fungi_26	Cocoa_Bacteria_26								26	Talba	3	Talba 3	138	20	9.6	1000	27.01	78.57	46	60.17	70.5	9	3.9	CO	19	53% of time
Cocoa_Fungi_27	Cocoa_Bacteria_27								27	Talba	3	Talba 3	138	20	8.2	1000	27.01	78.57	46	60.17	70.5	9	3.9	CO	20	53% of time
Cocoa_Fungi_28	Cocoa_Bacteria_28								28	Talba	3	Talba 3	138	20	8.9	1000	27.01	78.57	46	60.17	70.5	9	3.9	CO	21	53% of time
Cocoa_Fungi_29	Cocoa_Bacteria_29							N 04° 37" 07.9 E 011° 29" 51.6	29	Talba	4	Talba 4	143	20	7.3	1350	28.51	73.27	46	72.44	78	7	4	CO	31	53% of time
Cocoa_Fungi_30	Cocoa_Bacteria_30								30	Talba	4	Talba 4	143	20	7.8	1350	28.51	73.27	46	72.44	78	7	4	CO	31	53% of time
Cocoa_Fungi_31	Cocoa_Bacteria_31								31	Talba	4	Talba 4	143	20	6.9	1350	28.51	73.27	46	72.44	78	7	4	CO	31	53% of time
Cocoa_Fungi_32	Cocoa_Bacteria_32								32	Talba	4	Talba 4	143	20	6	1350	28.51	73.27	46	72.44	78	7	4	CO	31	53% of time
Cocoa_Fungi_33	Cocoa_Bacteria_33	Bakoa	extensively managed young (cocoa is grown on modified savannah agroecosytems)	50% cocoa fields, 25% annual field crops (maize, yams, citrus), 5% patchy pasture fields	20% secondary forest, no reserve	~ 30	yellow soils / ferric acrisols	N 04° 34" 36. 3̋ E 011° 10" 47.3	33	Bakoa	1	Bakoa 1	689	30	10.4	1200	26.92	78.37	19	51.5	85.5	6	2.8	MC	10	30% of time
Cocoa_Fungi_34	Cocoa_Bacteria_34								34	Bakoa	1	Bakoa 1	689	30	10	1200	26.92	78.37	19	51.5	85.5	6	2.8	MC	11	30% of time
Cocoa_Fungi_35	Cocoa_Bacteria_35							N O4° 34" 26.0 E 011° 10" 47.1	35	Bakoa	2	Bakoa 2	683	30	7.8	1100	24.87	87.21	21	47	80	7	2.8	MC	7.5	30% of time
Cocoa_Fungi_36	Cocoa_Bacteria_36								36	Bakoa	2	Bakoa 2	683	30	8.3	1100	24.87	87.21	21	47	80	7	2.8	MC	8.5	30% of time
Cocoa_Fungi_37	Cocoa_Bacteria_37							N 04° 34" 13.2 E 011° 09" 57.9̋̋	37	Bakoa	3	Bakoa 3	283	30	10.5	1400	27.3	78.81	20	41	68.5	8	3.4	CO	6.2	30% of time
Cocoa_Fungi_38	Cocoa_Bacteria_38								38	Bakoa	3	Bakoa 3	283	30	11	1400	27.3	78.81	20	41	68.5	8	3.4	CO	7.2	30% of time
Cocoa_Fungi_39	Cocoa_Bacteria_39							N 04° 34" 13.20 E 011° 09" 57.9̋̋	39	Bakoa	4	Bakoa 4	288	30	7.9	1030	25.53	73.91	22	36.25	60	5	3	CO	8.5	30% of time
Cocoa_Fungi_40	Cocoa_Bacteria_40								40	Bakoa	4	Bakoa 4	288	30	8.5	1030	25.53	73.91	22	36.25	60	5	3	CO	9.5	30% of time
Cocoa_Fungi_41	Cocoa_Bacteria_41	Kédia	intensively managed young (cocoa is grown under full sun)	65 % cocoa fields, 25% annual field crops (maize), 5% pasture lands	5% secondary forest	8-15	yellow soils / ferric acrisols	N 04° 34" 05.1 E 011° 10" 02.7	41	Kédia	1	Kédia 1	417	10	7.9	1030	28.12	71.55	20	41.25	48	7	2.6	CO	22	14% of time
Cocoa_Fungi_42	Cocoa_Bacteria_42								42	Kédia	1	Kédia 1	417	10	8.5	1030	28.12	71.55	20	41.25	48	7	2.6	CO	22	14% of time
Cocoa_Fungi_43	Cocoa_Bacteria_43							N 04° 30" 17.1 E 011° 04" 45.6	43	Kédia	2	Kédia 2	280	10	6.9	1050	28.12	71.55	23	41.9	50	4	2.7	CO	5.8	14% of time
Cocoa_Fungi_44	Cocoa_Bacteria_44								44	Kédia	2	Kédia 2	280	10	7.8	1050	28.12	71.55	23	41.9	50	4	2.7	CO	5.8	14% of time
Cocoa_Fungi_45	Cocoa_Bacteria_45							N 04° 29" 45.0 E 011° 04" 41.3	45	Kédia	3	Kédia 3	469	10	6	1300	29.13	75.69	24	46.25	25	4	3.8	CO	7.25	14% of time
Cocoa_Fungi_46	Cocoa_Bacteria_46								46	Kédia	3	Kédia 3	469	10	5	1300	29.13	75.69	24	46.25	25	4	3.8	CO	7.25	14% of time
Cocoa_Fungi_47	Cocoa_Bacteria_47							N 04° 29" 45.1 E 011° 04" 42.2	47	Kédia	4	Kédia 4	425	10	10.2	1000	27.59	78.37	22	47.25	55	6	3	CO	5.5	14% of time
Cocoa_Fungi_48	Cocoa_Bacteria_48								48	Kédia	4	Kédia 4	425	10	8.2	1000	27.59	78.37	22	47.25	55	6	3	CO	5.5	14% of time
Cocoa_Fungi_49	Cocoa_Bacteria_49	Obala	home garden cacao forest (cocoa is grown nearby houses with a high variety of fruit trees species)	70% cocoa fields, 25% annual crop fields of mixed crops (homegardens: cassava, groundnuts, maize, tomatoes), agroforestry trees (citrus, safou, avocado)	5% secondary forest, no forest reserve	~ 40	ferric oxisols with fairly unsaturated acid rocks	N 03° 52" 10.4 E 011° 27" 21.6	49	Ekabita Essélé	1	Ekabita Essélé 1	292	40	8.4	1300	24.67	92.09	45	60.25	83.93	8	3.8	CO	3.2	75% of time
Cocoa_Fungi_50	Cocoa_Bacteria_50								50	Ekabita Essélé	1	Ekabita Essélé 1	292	40	8	1300	24.67	92.09	45	60.25	83.93	8	3.8	CO	4.2	75% of time
Cocoa_Fungi_51	Cocoa_Bacteria_51								51	Ekabita Essélé	1	Ekabita Essélé 1	292	40	8.5	1300	24.67	92.09	45	60.25	83.93	8	3.8	CO	5.2	75% of time
Cocoa_Fungi_52	Cocoa_Bacteria_52								52	Ekabita Essélé	1	Ekabita Essélé 1	292	40	8.1	1300	24.67	92.09	45	60.25	83.93	8	3.8	CO	6.2	75% of time
Cocoa_Fungi_53	Cocoa_Bacteria_53							N 04° 06" 14.1 E 011° 28" 53.3	53	Ekabita Essélé	2	Ekabita Essélé 2	287	40	10.8	2000	25	86.41	48	71.23	82.06	10	3.3	CO	8.7	75% of time
Cocoa_Fungi_54	Cocoa_Bacteria_54								54	Ekabita Essélé	2	Ekabita Essélé 2	287	40	9.6	2000	25	86.41	48	71.23	82.06	10	3.3	CO	9.7	75% of time
Cocoa_Fungi_55	Cocoa_Bacteria_55								55	Ekabita Essélé	2	Ekabita Essélé 2	287	40	11.2	2000	25	86.41	48	71.23	82.06	10	3.3	CO	10.7	75% of time
Cocoa_Fungi_56	Cocoa_Bacteria_56								56	Ekabita Essélé	2	Ekabita Essélé 2	287	40	10.6	2000	25	86.41	48	71.23	82.06	10	3.3	CO	11.7	75% of time
Cocoa_Fungi_57	Cocoa_Bacteria_57							N 04° 09" 07.6 E 011° 22" 58.6	57	Nkolobang	3	Nkolobang 1	659	40	10.8	1500	24.07	88.66	44	60.55	84.86	9	3.5	CO	5	75% of time
Cocoa_Fungi_58	Cocoa_Bacteria_58								58	Nkolobang	3	Nkolobang 1	659	40	11.8	1500	24.07	88.66	44	60.55	84.86	9	3.5	CO	6	75% of time
Cocoa_Fungi_59	Cocoa_Bacteria_59								59	Nkolobang	3	Nkolobang 1	659	40	9.6	1500	24.07	88.66	44	60.55	84.86	9	3.5	CO	7	75% of time
Cocoa_Fungi_60	Cocoa_Bacteria_60								60	Nkolobang	3	Nkolobang 1	659	40	10.9	1500	24.07	88.66	44	60.55	84.86	9	3.5	CO	8	75% of time
Cocoa_Fungi_61	Cocoa_Bacteria_61							N 04° 09" 10.7 E 011° 23" 01.3	61	Nkolobang	4	Nkolobang 2	605	40	10.6	1400	25.73	89	45	65.45	82	9	3.5	CO	7.4	75% of time
Cocoa_Fungi_62	Cocoa_Bacteria_62								62	Nkolobang	4	Nkolobang 2	605	40	9.7	1400	25.73	89	45	65.45	82	9	3.5	CO	8.4	75% of time
Cocoa_Fungi_63	Cocoa_Bacteria_63								63	Nkolobang	4	Nkolobang 2	605	40	9.6	1400	25.73	89	45	65.45	82	9	3.5	CO	9.4	75% of time
Cocoa_Fungi_64	Cocoa_Bacteria_64								64	Nkolobang	4	Nkolobang 2	605	40	9.8	1400	25.73	89	45	65.45	82	9	3.5	CO	10.4	75% of time
