# Supplementary material for: Agroforestry Management Systems Drive the Composition, Diversity, and Function of Fungal and Bacterial Endophyte Communities in Theobroma Cacao Leaves
Source: Microorganisms. 2020 Mar 13;8(3):405. doi: 10.3390/microorganisms8030405 (PMC7143032; doi:10.3390/microorganisms8030405)
Supplement: Supplementary file 1 [file microorganisms-08-00405-s001.zip › Table_S2.xlsx]

## Sheet: All_fungi
Table S2. Final zOTU table for the fungal endophyte community and putative life strategies of fungal endophytes. For further information on the Sample ID see Supplementary Table S1.
zOTU ID	Cocoa_Fungi_01	Cocoa_Fungi_02	Cocoa_Fungi_03	Cocoa_Fungi_04	Cocoa_Fungi_05	Cocoa_Fungi_06	Cocoa_Fungi_07	Cocoa_Fungi_08	Cocoa_Fungi_09	Cocoa_Fungi_10	Cocoa_Fungi_11	Cocoa_Fungi_12	Cocoa_Fungi_13	Cocoa_Fungi_14	Cocoa_Fungi_15	Cocoa_Fungi_16	Cocoa_Fungi_17	Cocoa_Fungi_18	Cocoa_Fungi_19	Cocoa_Fungi_20	Cocoa_Fungi_21	Cocoa_Fungi_22	Cocoa_Fungi_23	Cocoa_Fungi_24	Cocoa_Fungi_25	Cocoa_Fungi_26	Cocoa_Fungi_27	Cocoa_Fungi_28	Cocoa_Fungi_29	Cocoa_Fungi_30	Cocoa_Fungi_31	Cocoa_Fungi_32	Cocoa_Fungi_33	Cocoa_Fungi_34	Cocoa_Fungi_35	Cocoa_Fungi_36	Cocoa_Fungi_37	Cocoa_Fungi_38	Cocoa_Fungi_39	Cocoa_Fungi_40	Cocoa_Fungi_41	Cocoa_Fungi_42	Cocoa_Fungi_43	Cocoa_Fungi_44	Cocoa_Fungi_45	Cocoa_Fungi_46	Cocoa_Fungi_47	Cocoa_Fungi_48	Cocoa_Fungi_49
zOTU1	35676	111	1830	128	28	27	318	21511	85	28	1004	5	140	94	1021	163	0	48	3848	72	5435	52	97	12	1378	225	62	415	222	1380	543	87	35919	791	187	38	464	210	579	19169	177	678	153	548	4869	2482	1923	13	0
zOTU10	0	0	0	0	0	0	0	0	0	1	4	0	0	0	0	47	0	510	6	4	2576	8411	51	27	4	20	15	1	117	47	2	4	0	0	10	0	20	69	9073	6	0	4	7	0	1	0	2	0	0
zOTU100	0	0	0	0	0	0	0	0	0	0	0	0	0	0	0	0	0	0	0	0	0	0	0	0	0	0	0	0	0	0	0	0	0	0	0	0	0	0	0	0	0	451	0	1	1	1868	1127	0	2
zOTU1000	0	0	0	0	0	0	0	0	0	0	0	0	0	0	0	5	0	0	0	9	226	0	6	0	0	0	6	0	0	0	0	0	0	0	0	0	0	0	0	0	0	0	0	0	0	0	0	0	4
zOTU1001	0	0	0	0	0	0	0	0	0	0	0	0	2	0	0	0	0	0	0	0	0	0	0	0	0	0	0	0	0	0	0	0	0	0	0	1	0	0	3	163	0	0	0	1	0	0	0	0	0
zOTU1004	0	0	0	0	0	0	0	0	0	0	0	0	0	0	0	0	0	0	0	0	0	0	0	172	0	29	0	0	5	0	0	0	0	0	0	0	5	0	0	0	0	0	0	0	0	0	0	0	0
zOTU1005	0	2	1	1	0	0	4	0	0	83	1	0	42	0	0	0	0	0	0	0	0	0	0	0	0	0	0	0	0	0	0	0	0	0	0	0	0	0	0	0	0	0	0	0	0	0	0	0	0
zOTU1006	0	0	0	0	0	0	9	0	0	0	0	0	0	0	0	0	0	0	0	0	0	0	0	0	0	0	0	0	0	0	0	0	0	50	0	0	70	0	1	0	11	0	12	0	69	0	0	0	0
zOTU1007	0	0	0	0	0	0	0	0	0	0	0	0	0	0	96	0	0	0	0	0	0	0	0	0	0	2	0	2	0	0	23	0	0	10	0	0	0	0	0	2	0	0	8	0	0	0	0	0	0
zOTU1009	0	6	0	0	0	0	0	0	0	0	0	0	0	0	0	0	0	40	0	0	0	47	0	0	0	6	0	0	1	0	0	0	0	5	0	0	0	0	0	3	2	0	6	0	0	0	0	0	0
zOTU101	0	0	0	0	0	0	0	0	0	0	0	0	0	0	0	0	0	0	0	0	0	0	0	0	0	18	1	0	0	0	0	0	0	0	0	0	109	0	0	0	228	1779	0	0	104	731	416	0	0
zOTU1010	0	0	0	0	0	0	0	0	0	0	0	0	0	0	10	0	0	0	0	0	0	0	0	0	0	2	0	0	0	34	9	116	0	7	0	0	24	0	1	0	2	0	19	0	0	3	2	0	0
zOTU1011	2	0	0	0	0	0	0	0	0	0	5	0	0	6	0	0	0	0	0	7	0	0	0	0	0	0	0	0	0	0	0	0	0	0	7	0	212	0	3	0	0	0	0	43	0	1	0	19	0
zOTU1012	0	0	93	0	0	3	0	0	0	0	0	0	0	4	0	0	0	0	0	0	0	0	0	0	0	0	0	0	0	0	0	0	0	0	85	0	0	0	0	0	0	0	0	0	0	0	0	0	0
zOTU1013	0	0	0	0	0	0	0	1	4	0	0	0	0	0	0	0	0	0	0	0	0	0	0	0	0	0	0	0	0	0	0	0	0	0	0	0	0	0	0	1	0	147	3	0	0	0	0	0	0
zOTU1014	0	1	0	0	0	3	19	13	2	0	74	3	54	2	0	3	0	0	0	2	0	0	0	0	0	0	0	0	0	0	0	0	0	0	0	0	0	0	0	0	0	0	0	0	0	0	0	0	0
zOTU1015	0	0	0	0	0	0	0	0	0	0	0	0	0	0	97	0	0	0	0	0	0	0	0	0	8	6	0	0	0	23	58	5	0	1	0	0	0	2	5	0	0	0	0	1	6	5	9	56	0
zOTU1016	0	0	0	0	0	0	0	0	0	0	0	0	0	0	0	0	0	0	0	0	0	0	0	0	0	0	0	0	1	0	0	0	0	0	0	0	0	0	0	0	0	0	0	0	0	127	119	0	0
zOTU1017	0	0	0	0	0	0	0	0	0	0	0	0	0	0	0	0	0	0	0	0	0	0	0	0	0	0	0	0	0	0	0	0	0	0	0	0	0	0	0	0	172	1	0	0	0	0	0	0	0
zOTU1018	0	0	0	0	0	0	0	0	3	0	0	0	0	0	0	0	0	0	0	0	0	0	0	0	0	0	0	0	0	97	0	0	0	0	20	0	0	0	0	0	0	0	0	0	0	0	0	0	0
zOTU102	0	0	0	0	0	0	0	0	0	0	0	0	1	0	0	0	0	0	0	0	6	0	0	0	0	0	0	0	0	0	0	0	2	0	0	0	0	0	0	2	0	22	906	0	0	1133	778	0	0
zOTU1020	0	0	0	0	0	0	0	0	0	0	0	0	0	6	0	0	157	0	0	1	0	0	0	0	0	0	0	0	0	0	0	0	0	0	0	0	0	0	0	1	0	0	0	0	0	0	0	0	0
zOTU1021	0	0	0	0	0	0	0	0	0	0	0	0	0	0	0	0	324	1	0	0	0	0	0	0	0	0	0	0	0	0	0	0	0	0	0	0	0	0	0	0	0	0	0	0	0	0	0	0	0
zOTU1022	0	26	0	0	0	0	0	0	0	0	0	0	0	0	0	0	0	0	9	0	0	0	0	0	0	0	0	0	17	0	0	7	3	0	0	0	0	1	0	0	12	0	0	0	0	59	65	0	0
zOTU1023	0	0	0	0	0	11	0	0	0	0	0	0	0	0	0	0	0	0	0	0	0	0	20	0	0	0	0	1	14	77	0	0	0	0	108	0	0	0	0	0	0	0	0	0	0	0	0	0	0
zOTU1024	0	48	0	0	0	0	0	0	1	0	0	0	0	0	0	0	0	0	0	0	1	0	2	1	0	0	1	5	70	1	0	0	0	1	1	0	0	0	22	0	0	0	0	0	0	47	32	0	0
zOTU1025	4	0	0	0	0	0	0	0	0	0	0	0	0	0	0	0	0	0	0	0	0	0	21	0	20	0	0	0	8	211	0	0	0	1	1	0	0	0	58	0	0	0	0	0	0	0	0	0	0
zOTU1027	0	5	0	0	0	0	0	0	0	0	0	0	0	0	77	3	0	0	0	0	50	0	0	0	4	0	0	6	0	8	30	0	0	0	3	7	6	0	0	1	0	0	0	0	0	0	0	0	0
zOTU1028	0	0	0	0	0	0	147	0	0	0	0	0	0	0	0	0	0	0	0	0	0	0	0	0	0	0	0	0	0	0	0	0	0	0	0	0	0	0	0	0	0	0	0	0	0	0	0	0	0
zOTU1029	0	0	0	0	7	1	104	0	0	0	0	0	0	0	0	0	0	0	0	0	0	0	0	0	0	0	0	0	0	0	0	0	0	0	4	0	0	0	199	0	0	0	0	0	0	0	1	0	0
zOTU103	0	0	0	30	12	2	0	0	0	12	52	1	20	22	372	0	0	5	0	31	0	136	10	0	13	30	324	12	1	42	169	1	0	1	96	5	9	66	9	3	1	0	63	0	0	0	0	0	0
zOTU1030	1	1	45	17	8	0	8	0	0	1	1	1	0	3	80	1	29	0	11	1	38	5	0	6	8	1	5	0	2	0	42	0	0	6	4	0	1	11	1	6	1	3	33	0	94	61	39	0	0
zOTU1031	0	0	0	0	0	0	0	0	0	0	0	0	0	0	0	0	0	0	0	0	0	0	0	0	0	0	0	0	0	0	0	0	0	0	0	0	348	0	0	0	0	0	0	0	0	0	0	0	0
zOTU1032	0	0	0	0	0	0	0	0	0	0	0	0	0	0	0	0	0	0	0	0	0	0	0	0	0	0	0	0	0	0	0	0	0	0	0	0	0	0	0	0	0	0	0	0	0	131	95	0	0
zOTU1033	0	0	0	0	0	0	0	0	0	0	0	0	0	0	0	0	0	0	0	0	0	0	0	0	0	0	0	0	0	0	0	0	0	0	0	0	0	0	6	0	14	0	156	0	0	10	3	0	0
zOTU1035	0	4	0	0	0	0	0	0	0	0	0	11	0	0	1	0	0	0	0	0	0	0	0	36	0	0	0	0	0	0	0	0	0	0	0	0	0	0	0	3	4	18	41	0	0	16	18	0	0
zOTU1036	1	0	188	48	0	0	21	0	4	23	0	0	30	8	121	8	0	0	0	0	0	0	0	0	0	19	0	4	0	0	55	0	0	20	0	0	0	33	2	27	0	0	0	0	0	0	0	0	0
zOTU1037	0	94	0	0	0	0	4	0	0	0	39	13	0	0	0	0	0	0	0	0	0	0	0	0	0	0	0	0	0	0	0	0	1	0	0	0	4	0	0	0	0	0	0	81	13	0	0	0	0
zOTU1038	1	1	9	0	0	0	5	0	11	2	0	0	6	0	0	1	0	60	1	1	0	55	8	0	0	0	0	0	0	0	0	0	0	8	0	0	0	2	4	0	0	0	0	0	0	0	0	0	0
zOTU104	0	0	0	0	0	0	0	0	0	0	0	0	0	0	0	0	0	0	0	0	0	0	0	0	0	0	0	0	0	0	0	0	0	0	0	0	0	0	1	0	0	0	0	0	0	1680	1172	63	0
zOTU1040	0	0	10	0	5	0	0	0	0	0	0	0	0	0	2	0	2	0	0	0	0	3	1	0	5	33	0	1	2	0	7	1	0	1	0	16	0	30	8	0	3	0	0	0	128	6	4	2	0
zOTU1041	0	39	0	0	0	0	11	3	3	0	0	0	0	0	0	0	0	0	0	0	0	0	0	0	0	0	0	0	17	0	0	8	0	0	1	0	0	0	0	1	0	0	130	0	8	3	7	0	0
zOTU1043	0	0	6	42	0	0	0	0	0	0	0	0	0	0	0	0	0	0	0	0	0	0	0	0	0	0	12	0	0	0	0	0	0	0	0	0	0	64	202	0	0	0	1	0	0	0	0	0	0
zOTU1044	0	0	0	0	0	0	0	0	0	0	0	0	0	0	15	1	52	3	8	0	7	106	19	0	5	0	0	0	0	0	6	26	0	4	0	0	0	3	0	1	0	0	0	0	0	0	0	3	0
zOTU1045	0	0	0	0	131	0	0	1	0	0	0	0	25	0	0	0	0	1	0	0	0	0	0	0	0	0	0	0	0	0	0	0	0	0	0	0	0	0	117	0	14	0	0	0	0	0	0	0	0
zOTU1046	1	2	62	0	0	0	63	0	3	0	14	0	0	0	0	8	0	0	0	0	0	0	0	0	0	0	0	0	0	0	0	0	0	4	0	0	0	0	0	0	0	0	0	0	0	0	0	0	0
zOTU1047	0	0	4	0	2	0	1	0	9	5	0	0	1	0	0	0	16	0	1	0	0	0	0	0	0	76	0	3	2	0	0	2	0	1	0	0	0	4	7	0	1	0	0	0	80	3	3	19	0
zOTU1048	0	0	8	6	0	0	0	0	0	61	11	0	0	0	0	0	0	0	0	0	1	1	0	0	0	0	0	1	0	0	0	0	0	27	0	0	23	0	5	0	2	0	0	0	32	1	0	0	0
zOTU1049	1	16	0	0	0	0	0	0	14	0	12	0	0	0	1	3	0	9	1	1	0	38	0	8	0	0	0	0	14	0	0	0	0	0	11	0	0	0	1	0	1	14	0	0	0	12	3	0	0
zOTU1050	167	3	0	0	0	0	0	0	0	0	0	0	0	0	0	0	0	5	0	0	0	0	0	0	0	0	0	0	0	0	0	0	2	0	1	0	0	0	0	1	0	29	3	0	0	0	0	0	0
zOTU1051	0	0	0	0	0	0	0	0	0	0	0	0	0	0	0	0	207	0	0	0	0	0	0	0	0	0	0	0	0	0	0	0	0	0	0	0	0	0	0	0	0	0	0	0	0	0	0	0	0
zOTU1052	0	2	0	0	0	0	13	0	0	0	0	0	0	0	97	7	0	0	0	0	0	0	0	0	0	0	0	0	0	0	40	0	0	0	0	0	6	0	0	8	0	9	3	0	0	0	0	0	0
zOTU1053	0	0	0	0	0	0	0	0	0	0	0	0	0	0	0	0	0	0	0	0	0	0	0	0	0	0	0	0	0	0	0	0	0	0	13	0	0	0	0	0	14	10	234	0	0	66	39	0	0
zOTU1054	0	0	0	0	0	0	0	0	0	0	0	0	0	0	0	1	0	0	0	0	0	0	0	2	0	0	0	0	0	0	0	0	0	1	0	0	0	0	0	0	1	155	0	0	18	0	0	0	0
zOTU1055	0	0	0	0	0	0	0	0	0	0	0	0	0	0	0	0	0	0	0	0	0	1	0	0	0	1	0	1	22	0	0	0	0	0	0	0	0	0	0	0	0	0	0	13	0	0	0	0	0
zOTU1056	0	0	0	0	17	0	0	0	0	8	0	0	0	0	0	1	0	0	0	0	117	39	1	0	0	1	0	1	2	0	0	0	0	0	0	0	16	0	6	1	5	0	0	0	0	4	9	0	0
zOTU1057	8	37	18	0	1	0	4	3	4	0	379	1	29	1	51	168	0	7	31	2	0	0	4	120	1	37	0	23	1	20	29	94	0	20	237	0	224	15	4	8	38	32	29	0	19	19	11	0	0
zOTU1058	0	0	0	0	0	0	0	0	0	0	0	0	0	0	0	0	0	0	1	0	0	11	0	0	0	8	15	8	0	0	0	0	0	0	0	0	0	0	1	0	0	0	0	0	0	66	61	0	0
zOTU1059	0	0	0	0	0	0	0	0	0	0	0	0	0	0	0	0	0	0	0	0	2	0	0	0	0	0	0	0	0	0	0	0	2	0	0	1	0	0	1	1	0	4	227	0	0	144	98	0	0
zOTU106	0	0	0	0	31	2	0	1	0	0	0	0	0	0	8	12	0	1875	390	70	395	194	273	73	0	69	35	32	21	16	7	26	1	0	6	0	0	0	0	14	0	1	0	0	0	8	4	0	0
zOTU1060	0	0	0	1	116	0	0	1	0	0	0	0	0	0	0	0	0	0	0	0	0	0	0	0	0	0	0	0	0	0	0	0	0	0	0	0	0	17	88	0	0	0	0	0	0	0	0	0	0
zOTU1061	0	0	0	0	0	0	0	0	0	0	0	0	0	0	0	0	0	0	0	0	0	0	0	0	0	0	0	0	0	0	0	0	0	0	0	0	0	0	0	0	0	0	0	0	0	86	64	0	0
zOTU1062	68	0	0	0	0	0	0	0	5	0	0	0	0	0	0	0	0	0	0	0	0	0	0	0	0	0	0	0	0	0	0	0	0	0	8	0	0	0	0	0	0	0	0	0	0	105	69	0	0
zOTU1063	0	0	0	0	1	0	0	0	0	0	0	0	0	6	0	6	0	0	0	0	0	0	0	0	0	0	0	0	0	0	0	0	0	0	1	1	0	0	0	0	2	3	0	1	0	102	107	0	0
zOTU1064	0	0	0	0	0	0	0	0	15	0	0	0	0	0	0	0	0	0	0	0	0	0	0	0	2	0	0	0	0	0	0	0	0	19	2	0	1	3	75	6	0	0	0	0	45	0	0	26	0
zOTU1065	0	0	0	0	0	0	0	0	0	0	0	0	0	0	0	0	0	0	0	0	0	0	0	0	45	0	48	0	0	0	0	286	0	0	0	0	0	0	0	0	0	0	0	0	0	0	0	0	0
zOTU1066	0	3	1	0	9	1	3	0	8	15	0	2	3	4	0	1	0	0	0	2	0	0	1	0	6	0	17	1	13	47	0	42	0	2	0	0	0	0	5	0	0	0	0	0	0	14	9	6	3
zOTU1067	0	0	0	0	0	0	0	0	0	0	0	0	0	0	0	0	0	0	0	0	0	0	0	0	0	0	0	0	0	0	0	0	0	5	16	0	113	1	11	1	3	0	0	0	48	0	0	0	0
zOTU1068	0	0	0	0	0	0	0	0	0	128	0	0	0	0	0	0	0	0	0	0	0	0	0	0	0	0	0	0	0	0	0	0	0	0	0	0	0	0	0	0	0	0	0	0	0	0	0	0	0
zOTU1069	0	0	0	15	9	0	0	0	2	35	0	0	0	0	0	0	0	0	0	0	0	0	0	0	0	0	0	0	0	0	0	0	0	0	0	0	0	0	0	0	0	0	0	0	0	84	51	0	0
zOTU107	0	7	0	0	4	0	17	0	0	0	0	0	0	0	87	1	0	540	298	5	165	677	760	478	88	46	69	45	13	42	44	15	4	31	8	1	9	13	66	32	0	0	0	43	10	19	5	20	0
zOTU1070	0	0	0	0	0	0	0	0	0	0	0	1	0	0	0	0	0	0	0	0	0	0	0	0	76	156	0	9	0	0	0	11	15	0	0	0	0	0	0	0	0	0	0	0	0	0	0	0	0
zOTU1071	1	143	0	0	0	0	0	0	0	8	0	0	0	0	0	0	0	0	0	0	0	0	0	0	0	0	0	0	0	0	0	0	0	0	0	0	0	0	0	0	0	0	0	0	0	0	0	0	0
zOTU1073	0	0	0	0	0	0	0	0	4	0	1	6	0	0	0	4	0	0	165	0	0	0	0	0	0	0	0	0	0	0	0	3	0	0	0	0	0	0	5	0	0	0	0	0	0	0	0	0	0
zOTU1074	0	0	0	0	136	0	1	0	0	0	0	0	0	0	0	0	0	0	0	0	0	0	0	13	0	0	0	0	0	16	0	0	0	1	0	0	0	0	7	0	0	0	0	5	0	0	0	0	0
zOTU1075	0	0	0	0	0	0	0	0	0	0	0	0	0	0	0	0	234	1	0	0	0	0	0	0	0	0	0	0	0	0	0	0	0	0	0	0	0	0	0	0	1	0	0	0	0	0	0	0	0
zOTU1076	0	0	0	0	0	0	0	0	0	0	0	0	0	0	0	0	0	6	0	0	0	0	0	0	0	0	0	0	0	0	0	0	0	0	0	0	0	10	3	46	8	114	52	24	11	9	8	0	0
zOTU1077	0	0	0	0	0	0	0	0	0	0	0	0	0	0	0	0	0	0	0	0	0	0	0	0	0	0	0	0	0	0	0	0	0	0	0	0	0	0	0	0	0	0	0	0	0	149	79	0	0
zOTU1078	0	5	0	0	0	10	0	0	0	10	0	0	0	0	0	0	0	0	0	0	0	0	0	0	0	0	0	0	0	0	0	0	0	0	0	0	0	0	1	0	2	0	0	0	161	0	0	0	0
zOTU1079	0	0	181	0	8	1	0	0	0	0	0	0	0	0	0	0	0	0	0	0	0	0	0	0	0	0	0	0	0	0	0	0	0	7	0	0	0	0	0	0	0	0	0	0	0	0	0	0	6
zOTU1080	0	9	0	1	0	0	15	0	44	26	10	2	32	1	0	4	0	4	3	0	16	0	0	3	0	0	0	0	12	5	0	1	1	0	6	0	0	9	2	0	0	0	0	0	0	23	8	0	0
zOTU1081	0	0	0	0	0	0	0	0	0	0	0	0	0	0	0	0	0	0	0	0	3	16	0	0	0	0	0	0	0	0	0	0	0	0	0	0	0	0	530	1	0	0	0	0	0	0	0	0	0
zOTU1082	0	0	0	0	0	0	0	0	0	0	0	0	0	0	0	0	0	0	0	0	0	0	0	0	0	0	0	0	0	0	0	0	0	0	0	1	1	0	0	0	0	1	0	147	0	0	0	0	0
zOTU1083	0	0	0	0	0	0	0	0	0	0	0	0	0	0	0	0	0	0	0	0	0	0	0	0	0	0	0	0	0	0	0	0	0	0	0	0	0	0	0	0	0	0	0	212	0	0	0	0	0
zOTU1084	0	0	0	0	0	0	0	0	0	0	0	0	0	0	0	0	0	0	0	0	0	0	0	0	0	0	0	0	0	0	0	0	0	0	0	0	0	0	0	0	0	0	0	0	0	358	227	0	0
zOTU1085	0	0	0	0	3	0	0	0	0	0	0	0	0	0	2	0	0	0	1	0	1	1	5	0	2	2	0	0	5	4	1	4	0	7	4	10	0	0	14	0	0	0	5	0	11	15	17	12	0
zOTU1086	0	0	0	0	3	0	0	0	0	1	0	0	0	0	0	0	0	0	0	0	0	0	0	0	14	0	0	23	0	16	0	0	0	1	0	0	0	4	0	0	1	0	0	0	0	115	80	1	0
zOTU1087	0	0	0	0	0	0	0	18	0	0	0	0	0	0	0	0	0	0	0	0	0	0	0	0	0	0	0	0	0	0	0	7	1	0	0	0	0	1	0	4	0	89	3	0	53	4	5	0	0
zOTU1088	0	0	0	0	0	0	0	0	0	0	0	0	0	0	0	2	0	120	4	0	14	18	14	26	10	0	0	0	0	0	0	0	0	0	0	0	0	4	0	0	0	0	0	0	0	0	0	0	0
zOTU1089	0	0	0	0	0	0	0	0	0	0	0	0	0	0	0	0	0	2	2	0	0	0	0	1	92	1	0	6	4	15	0	4	0	0	0	0	0	0	0	0	0	0	0	0	19	1	3	4	0
zOTU1090	0	0	0	0	0	0	0	0	0	0	0	0	0	0	0	0	0	0	2	0	0	0	0	0	0	0	0	0	0	5	0	0	0	0	0	0	0	0	0	0	0	0	0	185	0	0	0	0	0
zOTU1091	0	0	0	0	0	0	0	0	3	0	0	0	0	0	0	0	0	0	0	0	0	0	0	227	0	0	0	0	0	0	0	1	0	0	0	0	0	0	0	0	0	0	0	0	0	1	1	0	0
zOTU1092	0	0	0	0	3	0	0	0	6	0	0	0	0	0	0	0	0	13	0	0	0	0	1	32	0	9	0	0	3	0	0	22	0	50	10	0	0	0	1	1	0	0	0	0	0	0	0	0	0
zOTU1093	0	0	0	0	0	0	0	0	0	0	0	0	0	0	0	0	0	0	8	0	0	0	23	11	49	0	65	6	4	8	0	22	0	21	0	0	0	0	0	0	0	0	0	0	0	0	0	0	0
zOTU1094	9	0	0	29	2	6	0	0	1	0	36	0	0	34	4	14	0	0	0	0	0	0	0	5	0	0	0	0	0	0	0	0	0	12	20	0	4	8	12	2	2	0	0	0	0	0	0	14	0
zOTU1095	0	0	0	0	0	0	0	0	0	0	0	0	0	0	0	0	0	0	0	0	0	0	0	0	0	0	0	0	0	0	0	0	0	0	1	0	0	0	774	0	0	0	0	0	0	0	0	0	0
zOTU1096	0	16	0	0	0	0	0	0	0	0	0	0	1	0	0	0	0	16	38	0	171	1	2	11	8	6	0	0	23	10	0	4	0	2	42	0	1	0	0	3	0	0	0	0	12	0	0	0	0
zOTU1097	0	0	0	0	0	0	0	0	0	0	0	0	0	0	0	0	0	0	0	0	0	0	0	0	0	0	0	0	0	0	1	0	0	0	0	0	0	1	0	0	1	0	266	1	0	0	0	0	0
zOTU1098	0	0	0	0	0	0	0	0	0	0	0	0	0	0	111	0	0	0	0	0	0	0	1	0	0	0	5	0	0	9	48	0	0	0	0	0	0	0	0	0	0	0	0	0	0	0	0	0	0
zOTU1099	0	0	0	0	0	0	0	0	0	0	0	0	0	0	137	0	0	0	0	0	0	0	0	0	0	0	0	0	0	0	55	0	1	0	0	0	0	0	0	0	0	0	0	0	0	0	0	0	0
zOTU11	2	454	255	127	24	1	19	0	138	18	63	50	1101	10	334	51	0	3	404	130	2295	337	179	94	16	18	288	1	98	19	140	11	213	41	12	4	365	2125	37	28	1	1	5	53	192	29	25	23	28
zOTU110	0	0	0	0	0	0	0	0	63	0	24	4	0	0	0	14	0	0	162	184	2	2	111	0	249	0	0	0	0	0	0	0	0	0	0	0	0	0	0	0	1	1	1	4	1479	16	13	0	0
zOTU1100	1	0	41	0	28	10	0	5	3	1	18	0	0	40	3	52	0	2	0	30	0	1	0	0	0	0	0	0	0	0	0	0	0	0	0	0	0	0	0	0	1	0	0	0	0	0	0	0	0
zOTU1101	0	0	0	0	0	0	0	0	0	0	0	0	0	0	0	0	258	0	3	0	0	0	0	0	0	5	0	0	0	0	0	59	0	0	0	0	0	0	0	0	0	0	0	0	0	0	0	0	0
zOTU1103	0	0	0	0	0	0	0	0	0	0	0	0	0	0	138	0	0	0	0	0	0	0	0	0	0	0	0	0	0	0	49	0	0	0	0	0	0	0	0	0	0	0	0	0	0	0	0	0	0
zOTU1104	0	0	0	0	0	0	0	0	6	0	2	0	17	0	0	0	0	0	0	0	0	0	0	0	6	92	2	6	0	0	0	0	1	15	0	0	5	0	0	0	0	0	0	0	0	27	18	0	0
zOTU1105	0	6	13	0	0	2	31	3	31	5	0	0	0	0	0	0	0	0	0	0	0	0	0	0	0	0	0	31	0	9	1	0	0	14	0	2	0	4	0	0	5	0	22	0	0	4	11	0	0
zOTU1106	0	0	0	0	0	0	0	0	0	0	0	0	0	0	9	0	0	0	0	0	0	18	1	0	1	1	4	0	1	0	1	6	0	0	0	0	0	1	7	0	0	2	1	0	4	0	0	0	0
zOTU1107	0	0	0	0	0	0	0	0	0	0	0	0	0	0	0	0	0	145	0	0	0	0	0	22	0	7	0	0	0	0	0	0	0	0	0	0	0	0	0	0	0	0	0	0	0	0	0	0	0
zOTU1108	0	0	84	0	0	0	0	0	0	0	0	0	0	0	0	0	0	0	0	0	0	0	0	0	0	0	0	0	0	0	0	0	0	14	24	0	0	0	0	16	60	0	0	0	3	0	1	0	0
zOTU111	0	0	0	0	0	0	0	0	0	0	0	0	0	0	0	0	0	0	0	0	0	0	0	0	0	0	0	0	19	53	0	0	0	46	22	0	11	1	46	176	1877	922	1	0	1	0	1	0	0
zOTU1110	0	0	0	0	0	0	0	0	0	0	0	0	0	0	0	0	0	0	38	0	0	0	0	0	0	0	0	0	0	0	0	0	0	0	0	0	0	0	0	0	0	0	0	0	0	0	0	0	0
zOTU1111	0	0	0	0	0	0	0	0	0	0	0	0	0	0	0	0	0	0	0	0	0	0	0	0	0	0	0	2	0	0	0	0	0	0	0	0	0	12	0	0	3	39	38	0	0	55	24	0	0
zOTU1112	0	7	0	0	0	0	5	0	0	0	15	0	3	0	1	10	98	4	13	0	0	0	5	18	10	9	0	1	0	0	0	0	0	44	23	0	32	5	6	11	4	0	56	0	0	7	4	2	0
zOTU1113	0	0	0	0	0	0	0	0	0	0	0	0	0	0	0	0	0	0	0	163	0	0	0	0	0	0	0	0	0	0	0	0	0	0	0	0	0	0	0	0	0	0	0	0	0	0	0	0	0
zOTU1114	0	0	0	0	0	0	0	0	0	0	0	0	0	0	0	0	0	186	0	2	32	0	0	0	0	0	0	0	0	0	0	0	2	0	4	0	55	0	0	0	0	0	0	0	0	0	0	0	0
zOTU1115	0	3	0	0	0	0	0	0	0	0	3	0	2	0	1	15	0	2	41	0	86	0	0	0	0	16	0	6	5	0	0	0	0	0	0	0	0	4	0	0	0	0	0	0	39	13	8	0	0
zOTU1116	0	0	0	0	0	0	0	0	0	0	0	0	0	0	0	0	0	34	113	0	0	0	0	0	0	0	0	0	0	0	0	0	0	0	0	0	4	0	0	0	0	0	0	0	0	0	0	0	0
zOTU1117	0	0	0	0	0	0	0	0	0	0	0	0	0	0	0	2	0	0	27	0	60	123	0	0	0	0	0	0	0	0	0	0	0	0	0	0	0	0	0	0	0	0	0	0	0	0	0	0	0
zOTU1118	0	0	0	0	0	0	0	0	9	0	0	0	0	0	0	1	0	0	0	0	0	0	0	0	1	0	0	0	0	0	0	0	0	0	0	0	0	0	0	0	0	0	0	0	0	117	91	0	0
zOTU1119	0	72	0	0	2	0	0	5	0	0	6	4	2	0	0	0	0	0	10	0	0	0	0	1	0	0	0	0	0	0	0	11	0	2	0	0	0	0	0	0	0	74	161	0	0	5	5	0	0
zOTU1120	0	0	0	0	0	0	0	0	0	0	0	0	0	0	0	0	0	0	0	0	0	0	0	8	0	0	0	0	0	0	0	0	0	0	3	0	0	0	0	0	0	158	3	0	0	0	1	0	0
zOTU1121	0	0	0	0	0	0	0	0	11	0	0	0	0	0	0	0	0	0	0	0	0	0	0	0	0	0	0	0	0	0	0	0	0	0	1	0	0	0	1	0	0	0	0	174	0	0	0	0	0
zOTU1123	0	0	0	0	0	0	0	0	0	0	0	0	0	0	0	5	0	1	0	0	0	1	0	2	1	0	0	1	0	0	0	1	0	0	294	0	12	5	0	0	6	0	0	2	11	3	1	0	0
zOTU1124	0	1	0	0	122	3	0	2	4	5	0	0	2	10	0	0	0	0	0	0	0	0	0	0	9	0	0	0	0	0	0	0	0	1	0	0	0	0	1	0	0	0	0	0	0	0	0	0	0
zOTU1125	0	0	0	0	0	0	0	0	0	0	0	0	0	0	0	0	0	0	0	0	0	0	0	0	0	0	0	0	0	0	0	0	0	0	0	0	0	0	0	0	0	0	0	0	0	0	0	0	0
zOTU1126	0	0	0	0	4	2	0	0	0	0	0	0	0	0	0	0	0	0	2	0	0	0	0	0	0	0	0	0	0	0	0	0	0	0	0	0	0	0	7	0	0	51	0	0	63	43	25	0	0
zOTU1127	0	0	0	0	0	0	0	0	0	23	0	0	0	0	0	0	0	0	0	0	0	0	0	1	0	0	0	0	11	0	0	0	0	0	0	0	0	0	0	0	0	0	0	0	0	0	0	0	0
zOTU1128	0	14	0	0	0	0	0	0	0	0	7	0	50	0	0	11	0	0	0	0	0	0	0	0	0	6	0	0	0	0	0	0	0	0	1	0	0	0	0	6	0	0	7	0	0	52	31	0	0
zOTU1129	0	0	0	0	0	0	0	0	0	0	0	0	0	0	0	0	0	0	164	0	0	0	0	10	0	0	0	0	0	0	0	0	0	0	0	0	0	0	0	0	0	0	0	0	0	0	0	3	0
zOTU113	0	0	0	0	0	0	0	0	0	0	0	0	1	0	0	56	0	0	0	1	3058	1	0	0	0	3	0	0	16	44	0	1	0	0	0	0	64	0	0	0	0	0	0	1	0	0	0	0	0
zOTU1130	0	0	0	0	0	0	0	0	0	0	0	0	0	0	0	0	0	0	0	0	0	0	0	0	0	0	0	0	0	0	0	0	0	243	0	0	0	0	0	0	0	0	0	0	0	0	0	0	0
zOTU1131	0	0	0	0	0	0	0	0	0	0	0	0	0	0	0	3	0	0	0	0	170	0	0	0	0	0	0	0	0	0	0	0	0	0	0	0	0	0	0	0	0	0	0	0	0	0	0	0	0
zOTU1132	0	0	0	0	0	1	0	0	0	0	0	0	0	0	139	11	0	0	36	0	499	0	8	29	45	17	0	0	0	29	52	60	613	17	0	0	21	318	0	0	1	0	3	0	158	0	1	5	0
zOTU1133	0	0	0	0	5	0	0	0	1	0	0	0	0	31	0	49	0	0	0	0	0	0	0	0	0	0	0	0	0	0	0	0	0	24	14	0	21	0	5	2	0	0	0	82	0	0	0	0	0
zOTU1134	0	0	18	0	0	0	0	0	0	0	0	0	12	1	0	0	0	0	0	0	0	0	0	0	0	0	0	0	0	0	0	0	0	0	0	0	0	0	0	0	1	9	51	110	0	0	0	0	0
zOTU1135	0	0	0	0	0	0	0	0	0	0	0	0	0	0	0	5	0	0	0	0	216	0	0	0	0	0	0	0	0	0	0	0	0	0	0	0	0	0	0	0	0	0	0	0	0	0	0	0	0
zOTU1136	0	0	0	1	4	2	0	0	0	3	0	0	1	2	1	0	0	0	0	0	0	0	0	0	0	0	4	0	0	0	0	0	0	1	0	0	5	34	346	1	3	0	0	0	0	0	1	0	0
zOTU1137	0	0	6	8	22	0	0	0	0	5	1	0	0	0	0	0	0	0	3	0	0	90	0	0	0	0	1	0	34	0	0	0	0	5	0	0	0	4	13	0	0	0	0	0	5	0	0	0	0
zOTU1138	2	0	0	0	0	0	0	9	0	0	0	0	0	0	0	0	0	0	0	0	0	0	0	0	0	0	0	0	0	0	0	0	0	3	0	0	0	0	0	0	0	82	2	0	0	24	20	0	0
zOTU1139	0	0	0	121	0	0	0	0	0	14	0	0	0	0	0	0	0	0	0	0	0	0	0	0	0	0	0	0	0	0	0	0	0	0	0	0	0	0	0	0	0	0	0	0	0	0	0	0	0
zOTU114	0	0	0	0	0	0	61	1	0	0	0	0	0	0	0	2	0	0	0	0	0	0	0	0	13	930	1	0	0	0	0	0	5	239	17	1	14	32	38	0	0	1	13	574	63	354	304	131	0
zOTU1140	0	0	0	0	0	0	0	0	0	0	0	0	0	0	0	3	0	50	0	0	152	0	6	0	0	0	0	0	0	0	0	0	0	0	0	0	30	1	0	0	0	0	0	0	0	0	0	0	0
zOTU1141	0	0	0	0	0	0	0	2	0	0	5	0	0	0	0	0	0	0	0	0	0	0	0	132	0	0	0	0	0	0	0	149	0	0	0	0	0	0	0	0	0	3	0	0	0	0	0	0	0
zOTU1142	0	0	0	0	9	3	5	0	1	0	4	0	4	0	0	0	0	9	11	0	0	0	0	5	5	1	0	0	0	0	0	0	0	2	6	0	0	2	0	0	0	4	22	13	12	29	14	0	0
zOTU1143	0	0	0	0	0	0	0	0	0	0	0	0	0	0	0	0	29	0	110	0	0	0	0	0	0	5	0	0	12	0	0	0	0	0	0	0	4	0	0	2	0	0	1	40	0	0	0	0	0
zOTU1144	0	0	0	0	0	0	0	0	0	0	0	0	0	0	0	5	0	0	0	0	230	2	0	0	0	0	0	0	0	0	0	0	0	0	0	0	0	0	0	0	0	0	0	0	0	0	0	0	0
zOTU1145	0	60	106	0	0	0	0	0	0	0	0	0	0	0	0	0	0	0	0	0	0	0	0	0	0	0	0	0	0	0	0	0	0	0	0	0	0	0	0	0	0	0	0	0	0	0	0	0	0
zOTU1146	0	0	0	0	5	0	0	5	1	0	0	0	105	11	5	21	0	0	0	0	0	0	0	0	0	0	0	0	0	0	0	0	0	0	0	0	0	0	0	0	0	0	0	0	0	0	0	0	0
zOTU1147	0	0	0	0	0	0	0	0	0	0	0	0	0	0	0	0	0	0	0	0	0	0	0	0	0	0	0	0	0	0	0	0	0	43	0	0	0	0	0	0	54	48	44	0	0	8	9	0	0
zOTU1148	0	0	0	0	0	0	0	0	0	0	0	0	0	0	0	0	0	0	4	4	0	0	0	0	0	0	0	1	6	0	0	0	0	190	0	0	0	0	0	0	0	0	0	0	0	0	0	0	0
zOTU1149	0	0	0	0	0	0	0	0	0	0	0	0	0	0	0	0	0	0	0	0	0	1	2	1	0	3	10	6	0	0	0	4	0	0	0	0	0	0	0	0	0	0	0	0	0	0	0	0	0
zOTU1150	0	1	124	0	0	0	0	0	0	0	0	0	0	0	0	0	0	0	0	0	0	0	0	0	0	0	0	0	0	0	0	0	0	0	0	0	0	0	0	0	0	0	0	0	0	0	0	0	0
zOTU1151	0	0	0	0	0	0	0	0	0	157	0	0	0	0	0	0	0	0	0	0	0	0	0	0	0	0	0	0	0	0	0	0	0	0	0	0	0	0	0	0	0	0	0	0	0	0	0	0	0
zOTU1152	0	0	0	0	13	0	0	0	0	0	0	0	0	0	0	3	0	6	0	0	0	0	0	0	0	44	29	0	0	0	0	0	0	0	0	0	4	0	16	0	0	0	0	0	0	0	0	0	0
zOTU1153	0	5	0	63	0	0	10	8	10	0	53	0	0	0	0	0	0	0	0	0	0	0	0	0	0	0	0	0	0	0	0	0	14	0	0	0	0	0	0	0	0	0	0	0	0	0	0	0	0
zOTU1154	0	0	0	0	0	0	0	1	0	35	3	0	0	0	0	16	0	0	0	0	118	0	0	0	0	3	0	0	0	0	0	0	0	0	1	0	0	0	0	0	2	0	0	0	0	11	4	0	0
zOTU1155	0	3	0	0	0	0	0	0	0	0	0	0	0	0	0	0	0	0	0	0	0	0	0	0	0	6	0	0	0	0	0	0	0	0	0	0	0	4	0	10	4	61	30	0	89	32	19	1	0
zOTU1156	0	13	0	0	0	0	0	0	0	0	0	0	0	0	0	0	0	0	0	0	0	0	0	0	0	0	0	0	0	0	0	0	0	0	1	0	0	0	0	0	184	0	0	0	0	0	0	0	0
zOTU1157	17	0	12	0	0	45	0	1	95	0	16	0	26	2	0	44	0	96	18	0	0	0	0	51	63	6	0	8	0	0	1	0	0	50	854	30	104	27	1	10	41	0	55	311	1081	54	45	2	0
zOTU1158	0	0	0	0	0	0	0	0	0	0	0	0	27	0	0	2	0	0	0	0	73	0	12	0	0	0	0	0	0	34	0	14	0	0	13	0	0	28	0	0	0	0	0	0	0	0	0	0	0
zOTU1159	0	0	0	0	0	0	0	0	0	0	0	0	0	0	0	0	0	0	0	0	0	0	0	0	0	0	9	0	0	0	0	0	0	15	0	0	1	414	3	1	2	0	0	0	0	0	0	0	0
zOTU116	0	7	0	0	0	0	0	0	0	0	0	0	0	0	0	0	0	0	0	0	0	0	0	0	25	46	0	7	0	0	0	0	0	35	92	0	1	0	2	0	1	40	72	0	0	1874	1194	4	0
zOTU1160	0	0	0	0	0	0	0	0	6	0	0	0	0	0	0	0	0	1	0	0	0	0	0	0	0	0	0	0	0	0	0	0	0	7	0	0	0	0	9	0	0	142	0	0	0	0	0	0	0
zOTU1161	0	0	0	0	0	0	0	0	19	0	0	0	0	0	0	8	0	0	0	0	0	0	0	0	0	51	0	0	0	0	0	0	0	14	11	0	0	0	0	3	0	0	0	1	0	0	0	0	0
zOTU1162	0	4	7	0	0	0	0	0	0	0	0	0	15	0	0	23	0	75	58	0	0	0	0	0	0	0	0	0	0	0	0	0	0	0	12	0	0	0	0	0	0	0	0	0	0	0	0	0	0
zOTU1163	0	6	0	0	0	0	0	0	0	0	0	0	0	0	0	0	0	0	0	0	0	0	0	0	0	2	0	0	142	0	0	0	0	0	0	0	0	0	0	0	0	0	0	0	0	0	2	0	0
zOTU1164	0	0	0	0	4	0	0	0	0	0	0	0	0	0	0	0	0	0	0	0	0	0	0	0	1	0	0	2	0	21	0	1	0	0	0	0	0	0	0	0	43	0	0	0	0	42	46	0	0
zOTU1165	0	0	0	0	0	0	0	0	0	0	0	0	0	0	0	0	0	6	0	2	0	67	1	2	6	0	12	0	0	0	0	0	0	0	0	0	0	0	0	0	0	0	0	0	0	0	0	0	0
zOTU1166	1	38	7	35	4	0	0	1	1	3	7	0	12	6	0	23	0	151	11	5	471	197	385	127	35	0	1	0	0	0	1	0	0	0	0	0	17	17	8	6	1	0	0	0	0	0	0	0	4
zOTU1167	0	0	0	0	0	0	0	0	0	0	0	0	0	0	0	0	0	0	0	185	0	0	11	0	0	0	0	0	0	0	0	0	0	0	0	0	0	0	0	0	0	0	0	0	0	0	0	0	0
zOTU1168	0	0	0	0	0	0	0	0	0	0	0	0	0	0	62	0	0	0	0	1	0	0	0	0	0	1	0	0	4	54	35	0	0	1	0	0	0	2	0	0	0	0	0	0	10	24	19	19	0
zOTU1169	0	0	0	0	0	0	0	0	0	0	0	0	0	0	0	0	0	0	0	0	0	0	0	0	0	0	0	0	0	0	0	0	0	0	0	0	0	282	3	0	0	0	0	0	0	0	0	0	0
zOTU117	0	0	0	0	0	0	0	0	0	0	0	0	0	0	0	0	0	0	0	0	0	0	0	0	0	0	0	0	0	0	0	0	0	0	0	1	1	1	3	0	0	1	3	3148	48	68	48	25	0
zOTU1170	0	0	0	0	0	0	0	0	3	0	0	0	0	0	40	6	0	33	3	0	289	78	176	60	0	16	0	0	20	16	25	31	1	0	5	0	1	0	0	0	0	0	0	0	1	0	0	0	0
zOTU1171	0	0	0	0	0	0	0	0	0	0	0	0	0	0	0	0	0	0	0	0	0	0	0	0	0	0	0	0	274	0	0	0	0	0	0	0	0	0	0	0	0	0	0	0	0	0	0	0	0
zOTU1172	0	0	0	0	0	0	0	0	0	0	0	0	0	0	0	0	0	0	0	0	0	0	0	0	0	0	0	0	0	0	0	0	0	0	0	0	0	0	0	0	0	0	0	0	0	0	0	0	144
zOTU1173	0	0	0	0	2	0	0	0	0	0	0	0	0	0	0	0	0	22	0	11	0	0	5	0	0	0	0	0	0	0	0	0	0	7	0	0	0	11	0	0	0	27	0	158	0	0	0	0	0
zOTU1174	0	0	7	7	4	1	4	0	0	24	0	0	7	4	0	0	0	1	0	0	0	3	0	18	0	1	0	0	52	0	0	0	0	4	3	1	1	513	16	0	0	0	0	17	2	0	0	0	0
zOTU1175	0	0	0	0	0	0	0	0	0	0	0	0	0	0	0	0	0	0	0	0	0	0	0	0	0	0	0	0	0	0	0	0	0	0	0	0	0	1	0	0	0	0	159	0	0	0	0	0	0
zOTU1176	0	0	0	0	0	0	0	0	0	0	0	0	0	0	0	0	0	0	2	36	0	12	0	0	107	0	54	38	58	5	0	14	0	0	0	0	0	0	0	0	0	0	0	3	0	1	0	0	0
zOTU1177	0	0	0	0	13	0	0	0	0	2	0	0	0	0	0	0	0	0	1	1	0	0	1	0	0	0	0	0	109	0	0	0	0	0	3	0	0	26	7	0	0	0	0	0	0	0	1	0	1
zOTU1178	0	0	0	0	0	0	0	0	0	0	0	0	0	0	0	0	0	0	0	0	0	0	0	0	0	0	0	0	0	0	0	0	0	0	0	0	0	0	0	0	0	0	0	0	0	80	56	0	0
zOTU118	0	0	0	0	0	0	0	0	0	0	0	0	0	0	0	0	0	0	0	0	0	0	0	0	0	0	0	0	0	0	0	0	0	67	173	7	0	1	4	0	1718	0	6	0	147	341	289	0	0
zOTU1180	0	0	0	124	1	0	2	1	0	0	0	0	0	0	3	0	0	0	0	0	0	0	0	0	0	0	0	0	0	0	0	0	0	0	0	0	0	0	0	0	0	0	0	0	0	0	0	0	0
zOTU1181	0	0	0	0	0	0	0	0	0	0	0	0	0	0	0	0	0	0	0	0	0	0	0	0	0	18	0	0	0	0	0	0	0	7	1	0	0	78	0	0	0	0	0	25	0	0	0	0	0
zOTU1182	0	0	0	0	0	0	0	0	0	0	0	0	0	0	0	0	191	2	0	0	0	0	0	0	0	0	0	0	0	0	0	6	0	0	0	0	0	0	0	0	0	0	0	0	0	0	0	0	0
zOTU1183	0	0	0	0	0	0	0	0	0	0	0	0	0	0	0	0	0	2	192	3	0	1	0	65	11	5	0	13	15	0	0	0	0	5	28	0	0	0	1	12	0	1	0	0	0	12	5	2	0
zOTU1184	0	0	0	0	0	0	0	0	5	0	0	0	0	0	0	0	0	52	1	0	0	0	0	0	0	0	0	0	0	1	0	0	0	0	22	0	5	19	0	0	0	0	0	0	33	1	1	0	0
zOTU1185	0	0	0	0	0	0	0	0	0	0	0	0	0	0	0	0	0	0	0	0	0	0	0	0	0	0	0	0	0	0	0	80	0	0	0	0	0	0	0	0	0	0	0	0	117	0	0	0	0
zOTU1186	0	0	0	0	0	0	0	0	0	0	0	0	0	0	0	0	0	0	0	0	0	110	0	0	0	1	0	0	0	0	0	0	0	0	0	0	0	0	0	0	0	0	0	0	0	0	0	0	12
zOTU1187	0	0	132	0	0	0	0	0	0	0	0	0	0	0	0	0	0	0	0	0	0	0	0	0	0	0	0	0	0	0	0	0	0	0	0	0	0	0	0	0	0	0	0	0	0	0	0	0	0
zOTU1188	0	48	0	0	12	0	6	0	17	0	24	2	40	0	1	0	0	0	0	0	0	0	0	0	0	0	0	0	0	0	0	0	0	0	44	0	6	0	0	0	0	0	0	1	0	0	0	7	0
zOTU1189	0	0	0	0	2	0	0	0	8	0	0	0	0	0	0	0	0	0	0	0	0	31	0	0	0	0	82	0	0	0	1	146	0	0	0	0	0	0	3	0	0	0	0	0	0	0	0	0	0
zOTU119	0	0	0	0	0	0	0	0	0	0	0	0	0	0	0	0	0	0	0	0	0	0	0	0	0	0	0	0	0	0	0	0	0	1	0	0	328	1	0	40	7	0	0	119	1	1593	1165	0	0
zOTU1190	0	0	0	0	0	0	0	0	6	0	0	0	0	0	0	0	0	0	0	0	0	0	0	0	0	0	0	0	0	0	0	0	0	0	0	0	0	12	136	1	0	0	0	0	92	0	0	0	0
zOTU1191	142	0	12	0	0	1	0	0	0	2	1	0	0	0	0	0	0	2	0	0	28	4	2	0	0	1	0	1	10	3	0	0	0	1	0	0	0	0	0	14	0	0	0	0	4	11	0	0	1
zOTU1192	0	0	0	0	0	0	0	0	0	1	0	0	0	6	116	1	0	0	0	0	0	0	0	0	0	9	0	0	0	0	61	0	0	0	0	0	2	0	0	0	0	0	0	0	0	0	0	0	0
zOTU1193	0	8	0	0	1	0	0	0	0	0	0	0	1	0	0	0	0	0	0	0	0	0	0	0	0	0	0	0	0	0	0	0	0	0	4	0	0	0	290	0	0	0	0	0	0	0	0	0	0
zOTU1194	0	0	0	0	0	0	0	0	0	0	0	0	0	0	0	0	0	0	0	0	0	0	0	1	0	0	0	0	216	0	0	0	0	0	0	0	1	0	0	0	0	0	0	0	0	0	0	0	0
zOTU1195	0	8	57	26	0	1	3	0	11	0	8	0	0	2	0	3	0	2	0	0	0	0	0	6	0	0	0	0	0	0	0	0	0	0	0	0	0	0	0	0	0	0	0	0	34	2	3	0	0
zOTU1198	0	0	0	0	0	6	3	1	0	0	0	0	0	0	18	0	0	0	10	1	0	0	10	85	0	3	11	0	16	3	7	0	0	0	14	0	0	7	0	1	0	0	7	0	0	0	0	0	0
zOTU12	3	13	0	12	4	0	38	3	0	38	6	1	4	0	692	106	12	295	614	11	1186	252	634	516	275	89	1	136	44	70	403	98	13	192	140	1	3	60	45	68	21	101	228	120	11100	86	49	32	6
zOTU120	0	0	0	0	0	0	0	0	2	0	0	0	0	0	0	32	0	11	6	9	978	81	23	5	0	1	0	0	0	0	0	0	9	18	0	0	6	79	14	2	6	482	222	0	36	59	66	0	0
zOTU1200	0	0	0	1	14	0	0	0	0	0	0	0	3	0	1	0	0	0	225	0	0	0	0	2	1	0	0	0	40	0	1	0	0	0	9	0	2	259	9	2	0	0	0	0	0	0	0	2	0
zOTU1201	0	0	0	0	0	0	0	0	0	0	0	0	0	0	0	0	0	0	0	0	0	0	0	0	0	0	0	0	0	0	0	0	0	0	0	0	0	0	0	0	0	0	155	0	0	0	0	0	0
zOTU1202	0	0	0	0	0	0	0	0	0	0	0	0	0	0	0	0	51	4	3	8	0	0	2	0	0	1	0	6	15	35	0	0	0	4	1	0	1	5	2	0	0	0	4	0	0	21	10	0	0
zOTU1203	0	0	0	0	0	0	0	0	0	0	0	0	0	0	0	0	0	0	0	0	0	0	0	0	0	0	0	0	0	0	0	0	0	0	0	0	0	24	0	0	0	129	0	0	0	0	0	0	0
zOTU1204	0	0	3	0	1	0	4	0	0	0	0	0	0	0	0	0	0	0	0	0	0	0	0	1	0	0	0	0	1	0	0	0	0	0	0	0	0	0	0	0	40	17	5	0	0	1	1	0	0
zOTU1205	98	2	0	0	0	0	1	74	1	0	0	0	13	0	0	6	0	0	0	0	0	0	0	13	0	0	0	0	0	0	0	0	0	0	0	0	0	0	0	0	1	0	0	0	4	0	0	0	0
zOTU1206	0	4	0	0	3	0	0	1	0	0	0	0	0	0	0	2	0	15	0	12	0	0	0	2	0	0	0	0	6	0	0	0	0	0	4	0	0	0	0	0	0	0	0	0	0	0	0	0	0
zOTU1207	0	0	72	0	132	1	0	0	0	0	0	0	0	0	0	0	0	0	0	0	0	0	0	0	0	0	0	0	0	0	0	0	0	0	0	0	0	0	0	0	0	0	0	0	0	0	0	0	0
zOTU1208	0	3	0	0	0	0	0	0	0	3	0	0	0	0	0	0	0	8	13	0	0	0	3	4	0	0	0	0	5	23	0	0	1	1	1	0	0	19	10	6	17	2	43	1	18	5	1	0	0
zOTU1209	0	0	0	0	0	0	0	0	0	0	0	0	0	0	0	0	0	62	5	25	0	39	0	0	0	0	0	0	0	0	0	0	0	0	0	0	0	0	0	0	0	0	0	0	0	0	0	0	0
zOTU121	0	2	5	0	0	0	0	0	27	0	10	0	0	0	224	16	0	195	32	62	912	394	447	214	0	70	0	0	79	42	81	76	2	0	12	0	5	0	1	0	0	7	0	0	1	0	0	0	5
zOTU1211	0	0	0	0	0	0	0	0	0	0	0	0	0	0	0	0	0	0	0	0	0	0	0	16	0	9	0	0	0	0	0	0	116	0	0	0	14	4	0	0	0	0	0	0	0	0	0	0	0
zOTU1212	0	0	0	0	0	0	0	0	0	0	0	0	0	0	0	0	0	0	0	0	0	0	0	0	0	0	0	0	0	0	0	0	0	1	0	0	0	0	0	0	0	0	0	0	0	284	194	0	0
zOTU1213	0	0	0	0	0	0	0	0	0	0	0	0	0	0	0	0	0	0	0	0	0	155	0	4	0	0	0	0	42	59	2	0	0	0	0	0	0	0	0	0	3	0	0	0	0	0	0	0	0
zOTU1214	0	12	0	0	0	0	0	0	1	0	0	0	0	0	29	0	0	4	23	8	0	11	1	16	8	4	0	0	0	0	12	0	0	2	0	0	0	0	0	0	0	0	0	0	0	0	0	0	0
zOTU1215	0	0	0	0	2	0	65	0	36	0	0	0	5	0	0	27	0	0	0	0	0	0	0	0	0	0	0	0	0	0	0	0	0	0	0	0	0	0	0	0	0	0	0	0	0	0	0	0	0
zOTU1216	0	0	0	0	0	0	0	0	0	0	0	0	0	0	0	2	0	0	0	0	239	0	0	0	0	0	0	0	0	0	0	0	0	0	0	0	0	0	0	0	0	0	0	0	1	0	0	0	0
zOTU1217	0	1	0	0	0	0	0	0	0	0	0	0	0	0	0	0	0	0	0	0	0	0	0	0	0	1	0	0	3	0	0	0	0	0	0	0	0	0	0	0	0	0	0	0	4	0	0	0	0
zOTU1218	0	0	0	0	0	0	0	4	0	0	0	9	0	3	0	0	0	0	14	0	0	0	0	0	8	14	0	0	0	0	0	0	0	4	2	0	0	0	0	2	0	20	2	0	106	7	8	0	0
zOTU122	0	2	4	0	1	0	0	0	2	0	1	0	0	0	0	0	0	0	7	0	0	1	0	0	52	536	1	65	0	29	1	0	8	24	7	0	5	11	2	3	8	87	79	66	18	1413	1160	34	1
zOTU1221	0	0	0	0	0	0	0	0	0	0	10	3	6	0	0	0	0	0	0	0	0	0	0	0	0	8	0	0	1	0	0	0	0	16	1	0	0	0	0	0	1	0	0	75	0	0	0	0	0
zOTU1222	0	0	0	0	0	0	0	0	0	0	0	0	0	0	0	5	0	0	0	0	0	0	0	0	0	0	0	0	0	0	0	0	0	0	166	0	0	0	0	0	0	0	0	0	0	0	0	0	0
zOTU1223	1	35	22	0	0	0	0	0	0	86	0	0	0	0	0	0	0	0	0	0	0	0	0	0	0	0	0	0	0	0	0	0	0	0	0	0	0	0	0	0	0	0	0	0	0	0	0	0	0
zOTU1224	0	0	0	0	0	0	0	0	0	0	0	0	0	0	0	0	15	0	0	0	0	0	0	0	0	0	0	0	0	0	0	0	0	0	0	0	0	0	0	0	0	0	0	0	4	0	0	0	0
zOTU1225	0	2	0	0	1	0	0	0	1	0	0	0	1	0	0	0	0	0	0	0	0	0	0	0	0	1	0	7	0	0	0	0	0	0	0	0	0	1	0	0	0	0	7	0	0	96	87	0	0
zOTU1226	0	0	0	0	0	0	0	0	0	0	0	0	0	0	0	0	0	0	0	0	0	0	0	19	0	0	1	0	0	0	0	0	0	6	3	0	0	0	0	0	0	0	0	0	43	136	116	0	0
zOTU1227	0	0	8	11	0	0	0	0	0	111	0	0	2	0	0	0	0	0	0	0	0	0	0	0	0	0	0	0	0	0	0	0	0	0	0	0	0	0	0	0	0	0	0	6	0	0	0	0	0
zOTU1228	0	0	0	0	0	0	0	0	0	0	0	0	0	0	0	0	0	0	0	0	0	0	0	0	0	0	0	0	0	0	0	0	0	0	0	3	0	0	0	0	0	124	0	0	0	10	6	11	0
zOTU1229	0	1	0	0	0	0	0	0	0	0	0	0	0	0	0	0	0	94	0	0	0	0	0	0	0	2	0	7	0	0	0	0	0	6	0	0	0	0	0	0	0	2	4	0	0	7	4	0	0
zOTU123	2	59	946	53	13	3	413	5	12	58	118	10	52	26	7	100	0	0	0	0	0	0	0	0	0	0	0	0	1	0	0	0	0	1	2	0	7	0	1	0	2	0	0	10	18	5	2	0	0
zOTU1230	0	0	0	0	0	0	106	0	12	0	0	0	5	0	0	0	0	0	0	0	0	0	0	0	0	0	0	0	0	0	0	0	0	0	0	0	0	0	0	0	0	0	0	0	0	0	0	0	0
zOTU1231	0	5	0	0	0	1	0	0	5	3	1	0	1	0	57	1	1	3	0	1	3	14	0	14	14	10	12	18	25	57	56	26	0	0	0	0	0	0	3	0	1	0	1	17	2	9	0	5	0
zOTU1232	0	0	0	0	0	0	0	0	0	0	0	0	0	0	0	0	0	181	0	0	0	0	0	0	0	0	0	0	0	0	0	0	0	0	0	0	0	0	0	0	0	0	0	0	0	0	0	0	0
zOTU1233	0	0	0	0	0	0	0	0	0	0	0	0	0	0	0	0	0	15	30	7	0	1	0	67	0	5	0	0	0	0	0	0	0	0	0	0	0	0	0	0	0	0	0	0	0	7	3	0	0
zOTU1234	0	0	0	0	0	0	136	1	0	0	0	0	0	0	0	0	0	0	0	0	1	0	0	0	0	0	0	0	0	0	0	0	0	0	0	0	0	0	0	0	0	0	0	0	0	0	0	0	0
zOTU1235	0	0	0	1	0	0	0	0	0	0	0	0	0	0	0	0	0	0	0	0	0	0	0	0	0	0	2	0	0	0	0	0	0	0	0	0	1	14	781	0	4	0	0	0	0	0	0	0	0
zOTU1236	0	0	10	2	0	0	0	1	0	1	0	0	1	0	0	0	0	0	0	9	36	0	31	2	0	0	0	0	0	0	0	0	0	0	0	0	0	0	6	0	0	0	0	0	0	0	0	0	0
zOTU1237	0	1	0	0	0	0	0	1	0	0	0	0	1	0	1	0	0	10	0	0	0	19	0	0	0	0	0	0	0	0	1	0	0	3	6	0	0	0	0	1	0	0	0	0	0	0	0	0	0
zOTU1238	0	162	0	0	0	0	0	12	0	0	0	0	0	0	0	0	0	0	0	0	0	1	0	0	0	0	0	2	0	0	0	0	0	0	0	0	0	0	0	0	0	7	0	0	69	4	2	0	0
zOTU1239	0	19	10	0	0	0	18	2	0	0	0	0	0	0	74	3	0	0	0	0	0	0	0	0	0	0	0	0	16	24	36	17	0	1	0	0	0	0	0	0	8	0	0	0	0	0	0	0	0
zOTU124	0	0	0	0	0	0	0	0	0	0	0	0	0	0	0	0	0	0	0	0	0	0	0	0	0	0	0	0	0	0	0	0	0	1	0	0	0	0	0	0	2020	0	1	0	0	0	0	0	1
zOTU1240	0	0	0	0	98	0	0	1	16	0	0	0	2	0	0	0	0	0	0	0	0	0	0	0	0	0	0	0	0	0	0	0	0	0	0	0	0	0	0	0	0	0	0	0	0	0	0	0	0
zOTU1241	0	0	0	0	0	0	0	0	0	0	0	0	0	0	0	0	0	0	0	0	0	0	0	0	0	0	0	0	0	0	0	0	0	0	0	0	0	0	0	0	160	0	11	0	0	0	0	0	0
zOTU1242	0	0	0	12	57	0	0	2	0	0	0	4	0	0	1	0	0	0	0	0	0	0	0	0	0	0	96	0	0	0	0	0	0	0	0	0	0	0	0	0	0	0	0	0	0	0	0	0	0
zOTU1243	3	0	2	16	11	0	0	0	0	0	0	0	0	0	9	26	0	1	0	0	307	2	3	0	0	0	32	0	0	0	10	0	0	69	0	1	1038	0	2	0	0	0	0	160	0	0	0	0	0
zOTU1245	0	0	12	0	0	0	0	0	0	0	0	0	0	0	0	0	0	0	0	0	0	0	0	0	0	0	0	0	0	0	0	0	0	0	0	0	0	1	0	0	0	0	0	114	0	0	0	0	0
zOTU1246	0	0	0	0	0	0	0	0	0	0	0	0	0	0	68	0	0	0	0	0	0	0	0	0	0	0	0	0	0	36	32	1	3	0	0	0	0	5	0	0	0	0	0	0	0	0	0	0	0
zOTU1247	0	0	0	0	0	0	0	0	0	0	10	0	0	0	0	0	0	0	16	0	0	0	3	28	0	0	0	0	0	0	0	0	0	0	493	0	4	0	59	0	0	0	0	0	48	0	0	0	0
zOTU1248	0	0	0	0	0	0	0	0	0	0	0	0	0	0	0	0	0	0	0	0	0	0	0	0	0	0	0	0	0	0	0	0	0	0	0	0	0	0	2	0	0	0	0	152	0	0	0	0	0
zOTU1249	0	0	0	0	0	0	0	0	129	7	0	0	0	0	1	7	0	0	0	0	0	0	0	0	0	0	0	0	0	0	0	0	0	0	0	0	0	0	0	0	0	0	0	0	0	0	0	0	0
zOTU125	0	3	15	0	4	0	0	0	0	8	4	0	0	0	1	58	0	0	0	0	458	0	8	0	0	0	102	0	0	0	0	0	0	0	0	0	940	0	1	0	1	0	0	2	0	0	0	11	0
zOTU1250	0	0	0	0	0	0	0	0	0	0	0	0	0	0	1	0	0	0	0	0	27	0	0	0	0	0	0	0	0	2	0	0	0	0	0	0	0	0	0	0	0	0	0	0	0	0	0	0	0
zOTU1251	0	0	0	0	0	0	0	0	0	0	0	0	0	0	0	0	0	0	0	0	6	0	0	7	0	0	0	1	0	0	0	0	2	0	5	0	0	2	0	0	0	0	0	217	10	8	5	0	0
zOTU1252	0	0	0	0	0	0	0	0	0	0	0	0	0	0	1	0	0	0	0	0	0	0	0	0	0	0	1	0	0	0	1	0	0	3	0	0	0	479	0	0	0	0	0	0	0	0	0	0	0
zOTU1253	0	0	0	0	0	0	0	0	0	0	0	0	0	0	0	0	0	0	0	0	13	0	104	0	0	0	0	0	0	0	0	0	0	0	0	0	0	2	0	0	0	0	0	0	0	0	0	0	8
zOTU1254	0	1	0	0	90	0	0	1	0	1	0	0	12	0	0	0	0	0	0	0	0	0	21	0	0	0	0	0	0	0	0	0	0	0	15	0	2	0	0	0	0	0	2	0	74	27	9	0	0
zOTU1255	0	0	0	0	0	0	0	0	0	0	0	0	0	0	127	0	0	0	0	0	0	0	0	0	0	1	0	2	0	0	35	0	0	0	0	0	0	0	0	0	0	0	0	0	0	0	0	0	0
zOTU1256	0	0	0	0	0	0	0	0	4	0	0	0	0	0	0	0	0	0	0	0	0	0	0	0	0	0	0	0	0	0	0	0	0	9	6	0	14	0	0	5	0	0	0	0	0	0	1	0	0
zOTU1257	2	0	0	0	0	5	14	0	8	0	0	0	48	34	0	3	0	1	0	0	0	0	0	5	0	0	0	0	0	0	0	15	0	0	0	0	1	0	0	0	2	0	0	0	0	0	0	0	0
zOTU1258	0	0	0	0	0	0	0	0	0	0	0	0	0	133	1	0	0	0	0	0	0	0	0	0	0	0	0	0	0	0	0	0	0	0	0	0	0	0	0	0	0	0	0	0	0	0	0	0	0
zOTU1259	0	0	44	0	0	0	84	1	0	0	0	0	0	0	0	0	0	0	0	0	0	0	0	0	0	0	0	0	0	0	0	0	0	0	0	0	0	0	0	0	0	0	0	0	0	0	0	0	0
zOTU126	0	23	28	0	0	0	12	0	2	0	14	8	2	0	1	1	0	3	11	18	64	320	21	369	0	2	0	5	0	0	0	56	2	0	0	0	8	46	10	3	21	117	232	2	96	178	125	31	0
zOTU1260	0	0	0	0	0	0	0	0	0	0	0	0	0	0	0	0	0	0	0	0	0	0	0	0	0	0	0	0	0	0	0	0	0	0	0	0	0	0	0	0	0	0	0	0	0	0	0	0	0
zOTU1261	0	0	0	0	0	0	0	0	0	0	0	0	0	0	0	40	0	0	0	0	0	0	0	0	0	4	0	0	0	142	1	0	0	0	0	0	0	0	0	0	0	0	0	0	0	32	12	0	0
zOTU1262	1	14	0	0	0	0	0	0	0	0	68	0	0	0	0	0	0	0	0	0	0	0	0	0	0	0	0	0	0	0	0	0	0	0	1	0	0	0	0	0	0	0	0	0	0	32	46	0	0
zOTU1263	0	0	0	0	0	0	0	0	0	0	0	0	0	0	0	0	0	7	0	0	0	37	0	0	20	0	179	1	50	10	0	0	0	0	0	0	0	0	0	0	0	0	0	1	17	0	0	0	0
zOTU1264	0	0	0	0	0	0	0	0	0	1	0	0	0	0	107	0	0	0	0	0	0	0	0	0	0	0	0	0	0	0	37	0	0	0	0	0	0	0	0	0	0	0	0	0	0	0	0	0	0
zOTU1265	0	0	0	0	0	0	0	0	0	0	0	0	0	0	0	0	0	0	0	0	0	0	0	0	0	10	0	0	0	0	0	0	0	0	1	0	166	0	0	0	0	0	0	0	0	0	0	0	0
zOTU1267	0	0	0	139	0	0	0	0	0	0	0	0	0	0	0	0	0	0	0	0	0	0	0	0	0	0	0	0	0	0	0	0	0	0	0	0	0	0	0	0	0	0	0	0	0	0	0	0	0
zOTU1268	0	0	0	0	0	0	0	0	0	0	0	0	0	0	0	0	0	0	0	0	0	66	19	1	0	0	0	0	0	0	0	0	0	0	0	0	0	0	0	0	0	0	0	0	76	0	0	0	0
zOTU1269	0	0	0	0	0	0	0	0	0	139	0	0	0	0	0	0	0	0	0	0	0	0	0	0	0	0	0	0	0	0	0	0	0	0	0	0	0	0	0	0	0	0	0	0	0	0	0	0	0
zOTU127	0	0	0	0	0	0	0	0	0	0	0	0	0	0	0	16	0	35	0	3	667	3	1692	118	0	0	30	1	0	0	1	1	0	0	0	0	0	0	1	0	0	0	0	0	0	0	0	0	0
zOTU1271	0	0	0	0	0	0	0	0	0	0	0	0	0	0	0	0	0	0	0	0	0	0	0	0	0	0	0	0	0	0	0	0	0	0	11	0	0	0	0	0	312	1	0	0	0	0	0	0	0
zOTU1272	0	0	0	0	0	0	0	0	0	0	0	0	2	0	0	0	0	0	14	0	0	0	0	0	0	0	204	0	0	0	0	0	0	0	0	0	0	0	0	0	0	0	0	0	0	0	0	0	0
zOTU1273	0	3	0	0	5	0	8	0	0	0	0	0	12	0	0	1	0	0	0	0	0	0	0	0	0	0	55	0	0	0	0	0	0	48	0	0	0	0	0	0	0	0	9	17	0	0	0	0	0
zOTU1274	0	0	0	0	0	0	0	0	0	0	0	0	0	0	0	0	0	0	0	0	0	0	0	0	0	0	0	0	0	0	0	423	0	0	0	0	0	0	0	0	0	0	0	0	0	0	0	0	0
zOTU1275	0	0	0	0	0	0	0	0	0	0	0	0	0	0	0	0	0	0	0	0	0	68	105	0	0	0	0	0	7	0	0	0	0	0	0	0	0	2	0	0	0	0	0	0	0	0	0	0	0
zOTU1276	0	0	0	0	0	0	0	0	0	0	0	0	0	0	0	0	0	0	0	0	0	0	0	0	0	0	0	0	0	0	0	0	0	0	0	0	0	0	0	0	169	0	0	0	0	0	0	0	0
zOTU1277	0	0	0	0	0	0	0	0	0	0	0	0	0	0	0	0	0	0	0	111	1	0	0	0	0	0	0	0	0	0	0	0	0	0	0	0	0	0	0	0	0	0	0	0	0	0	0	0	0
zOTU1279	0	0	0	0	0	0	0	0	0	0	0	0	0	0	0	0	0	34	81	7	0	0	5	93	0	0	0	0	0	0	0	0	13	4	1	0	0	16	0	0	0	0	0	0	0	0	0	19	0
zOTU128	0	0	0	0	0	0	0	0	0	1	1	0	1	0	481	0	0	1	80	2	1	0	0	0	64	4	338	2	1395	5	165	0	0	0	0	0	0	0	3	0	0	0	0	33	0	0	0	0	0
zOTU1280	0	0	0	0	0	0	0	0	0	1	194	1	0	0	0	0	0	0	0	0	0	0	0	0	0	0	0	0	0	0	0	0	0	0	0	0	0	0	0	0	0	0	0	0	0	0	0	0	0
zOTU1281	0	0	0	0	5	0	0	0	0	0	0	0	0	24	0	0	0	0	0	0	0	0	0	0	0	0	0	0	0	0	0	0	0	0	0	0	2	0	0	0	0	0	0	0	0	0	0	0	0
zOTU1282	0	0	0	0	0	0	0	0	0	0	0	0	0	0	0	0	0	0	0	0	0	1	130	0	0	0	0	0	0	0	0	0	0	0	0	0	0	0	0	0	0	0	0	0	0	0	0	0	0
zOTU1283	0	0	0	5	0	0	0	0	0	0	0	0	0	0	0	0	0	0	0	0	0	0	0	0	0	0	1	0	0	0	0	0	0	0	0	0	0	0	0	0	0	12	124	0	1	0	0	0	0
zOTU1284	0	0	0	0	0	0	0	0	0	0	0	0	0	0	0	0	0	0	0	0	0	0	0	0	0	0	0	0	0	0	0	0	0	0	0	0	0	0	0	0	0	0	0	0	0	220	133	0	0
zOTU1285	0	0	0	0	0	0	0	0	0	0	0	0	0	0	0	0	0	0	0	0	0	0	0	0	0	0	0	0	0	0	0	0	0	127	0	0	0	0	0	0	0	0	0	0	0	0	0	0	0
zOTU1286	0	0	0	0	8	0	0	0	0	25	0	0	0	0	0	0	0	0	0	0	0	0	0	0	0	0	74	1	0	0	0	0	0	0	0	0	0	0	124	0	0	0	0	0	0	0	0	0	0
zOTU1287	0	0	0	0	0	0	0	0	0	0	0	0	0	0	0	0	0	0	0	0	0	0	0	0	0	0	0	0	0	0	0	0	0	0	0	0	0	0	0	8	0	0	0	0	0	0	0	0	0
zOTU1288	0	0	0	0	0	0	0	0	0	0	0	0	0	0	0	0	0	0	0	0	0	127	0	0	0	0	0	0	0	0	0	0	0	0	0	0	0	0	0	0	0	0	0	0	0	0	0	0	0
zOTU1289	0	0	0	0	0	0	0	0	0	0	0	0	0	0	0	0	0	322	0	1	0	0	0	0	0	8	0	0	0	0	0	0	2	0	0	0	0	0	0	0	0	0	0	0	0	0	0	0	0
zOTU129	2	0	92	66	33	1	0	0	4	0	1	1	0	29	38	22	0	37	0	414	217	21	36	38	8	7	35	7	21	16	21	35	4	21	6	0	217	43	14	6	0	0	7	120	0	3	2	17	2
zOTU1290	0	0	0	133	3	0	0	0	0	0	0	0	0	0	0	0	0	0	0	0	0	0	0	0	0	0	0	0	0	0	0	0	0	0	0	0	0	0	0	0	0	0	0	0	0	0	0	0	0
zOTU1291	0	0	0	0	0	0	0	0	0	3	0	0	0	0	75	0	0	0	0	0	0	12	0	0	1	0	0	9	9	43	27	0	0	0	0	0	0	6	8	0	3	0	1	0	0	5	6	0	7
zOTU1292	0	0	0	0	5	0	0	0	0	0	0	0	0	0	0	0	0	0	0	0	0	1	0	0	0	7	0	27	0	0	0	0	0	4	0	0	0	22	0	0	0	0	0	0	39	22	25	0	0
zOTU1293	0	0	0	0	0	0	0	0	0	0	0	0	0	0	0	0	0	0	0	147	0	0	0	0	0	0	47	0	22	0	0	0	0	0	0	0	0	0	0	0	0	0	0	0	0	0	0	0	0
zOTU1294	0	1	0	0	0	0	0	0	48	0	0	0	18	0	0	1	0	0	6	0	0	0	0	0	0	0	0	0	0	0	0	0	0	9	0	0	0	17	0	0	0	0	0	0	0	0	0	0	0
zOTU1295	0	0	0	0	0	2	0	0	0	9	0	0	0	0	0	38	0	1	0	0	0	0	0	0	0	0	0	0	0	0	0	0	0	4	84	0	4	5	0	0	7	5	14	0	17	31	23	0	0
zOTU1296	0	0	5	0	0	0	6	0	0	0	0	0	0	0	0	0	0	65	1	14	27	15	28	20	0	1	0	0	2	0	0	0	0	2	0	0	0	0	1	0	1	0	0	0	9	2	0	0	0
zOTU1297	0	0	0	0	0	0	0	0	0	0	0	0	0	0	0	0	0	0	0	0	0	0	0	0	0	0	0	0	0	0	0	0	0	0	0	0	0	0	0	0	0	3	2	0	0	0	0	162	1
zOTU1298	0	0	0	0	0	0	0	0	0	0	0	0	0	0	0	0	0	0	0	0	0	0	0	0	0	0	0	0	4	0	0	0	7	0	0	0	0	56	0	1	0	0	0	45	0	13	4	5	0
zOTU1299	0	0	0	102	1	0	0	0	0	10	0	0	0	0	0	0	0	0	0	0	0	0	0	0	0	0	0	0	0	0	0	0	0	1	0	0	0	0	0	0	0	0	0	0	0	0	0	0	0
zOTU13	1167	29	3	0	2	2	0	76	23	10	62	0	74	0	2	8	3345	100	95	10	0	148	44	344	3	161	60	14	271	137	0	158	52	104	19	4	57	120	47	575	161	7522	962	209	174	330	196	16	0
zOTU1300	0	41	69	0	0	0	5	0	0	0	0	0	0	0	0	0	0	0	0	0	0	0	0	0	0	0	0	0	0	0	0	0	0	0	0	0	0	0	0	0	0	0	0	0	0	0	0	0	0
zOTU1301	0	0	0	0	0	0	0	0	0	0	0	0	0	0	0	0	0	0	1	0	0	0	0	0	0	0	1	242	1	0	0	0	0	0	0	0	0	0	0	0	0	0	0	0	0	0	0	0	0
zOTU1302	0	0	0	0	0	0	0	0	0	3	0	0	0	0	0	0	0	9	62	0	0	0	29	0	0	5	0	0	0	0	0	0	0	0	0	0	0	0	3	0	0	0	0	0	0	0	0	0	0
zOTU1303	0	0	0	0	0	0	0	0	0	0	0	0	0	0	0	0	203	0	0	0	0	0	0	0	0	0	0	0	0	0	0	3	0	0	0	0	0	0	0	0	0	0	0	0	0	0	0	0	0
zOTU1305	0	0	0	109	0	0	0	0	0	0	0	0	0	13	0	0	0	0	0	0	0	0	0	0	0	0	0	0	0	0	0	0	0	0	0	0	0	0	0	0	0	0	0	0	0	0	0	0	0
zOTU1306	0	0	0	0	0	0	0	0	0	0	0	0	0	0	96	0	1	0	0	0	0	0	0	0	0	0	0	0	0	0	66	1	0	0	0	0	0	0	0	0	0	0	0	0	0	0	0	0	0
zOTU1307	0	0	0	1	127	1	0	0	0	0	0	0	0	0	0	0	0	0	0	0	0	0	0	0	0	0	0	0	0	0	0	0	0	0	0	0	0	0	53	0	0	0	1	0	0	0	0	0	0
zOTU1308	0	0	0	0	4	0	0	0	0	0	0	0	0	0	0	0	0	0	0	0	0	0	0	0	0	0	0	0	0	0	0	0	0	0	0	0	0	0	0	0	0	0	0	0	0	0	0	0	5
zOTU1309	0	0	0	0	0	0	0	0	0	0	0	0	0	0	0	0	0	0	0	0	0	0	0	0	0	0	0	0	0	0	0	0	1	0	0	0	0	0	0	0	0	0	0	180	1	0	0	0	0
zOTU131	0	0	0	0	0	0	0	0	0	0	0	0	0	0	0	0	0	0	0	0	0	3	0	5	0	0	0	0	1	13	4	3895	0	0	0	0	0	0	0	0	0	0	0	0	0	0	2	0	0
zOTU1310	0	0	0	0	0	0	15	0	0	0	0	0	3	0	0	0	0	1	7	0	0	31	0	127	0	0	0	0	4	0	0	0	0	0	0	0	0	0	2	0	0	0	0	0	0	0	0	0	0
zOTU1311	0	0	0	0	0	0	0	0	0	7	0	0	0	0	0	0	0	0	15	0	0	0	50	0	0	0	23	0	0	0	0	0	0	0	0	0	0	3	0	0	0	0	0	0	0	0	0	0	0
zOTU1312	0	0	0	0	0	0	0	0	0	0	0	0	0	0	0	0	0	0	0	0	0	0	0	0	0	0	0	0	0	0	0	0	0	0	0	0	0	151	0	0	0	0	0	0	0	0	0	0	0
zOTU1313	0	0	0	0	2	0	0	0	27	51	0	0	0	34	1	0	0	0	0	46	0	0	0	0	0	0	0	0	0	0	0	0	0	0	0	0	0	0	0	0	0	0	0	0	0	0	0	0	0
zOTU1314	0	0	0	0	0	0	0	0	0	0	0	0	0	0	0	0	0	0	0	0	0	0	0	0	0	0	156	0	0	0	0	0	0	0	0	0	0	0	0	0	0	0	0	0	0	0	0	0	0
zOTU1315	0	2	0	0	0	2	0	10	0	35	0	0	0	0	0	2	0	2	0	0	0	0	0	0	0	0	0	0	0	0	0	0	0	0	0	0	0	0	1	72	1	0	2	0	0	9	4	0	0
zOTU1316	0	0	0	0	0	0	0	0	0	0	0	0	0	0	0	0	0	0	0	157	0	0	0	0	0	0	0	0	0	0	0	0	0	0	0	0	0	0	0	0	0	0	0	0	0	0	0	0	0
zOTU1317	0	0	0	0	0	0	0	0	0	0	0	0	0	0	0	0	0	0	0	0	0	0	0	90	0	0	0	0	0	0	0	0	0	0	0	0	0	0	1	0	0	0	0	173	0	0	0	0	0
zOTU1318	0	0	0	0	0	0	0	0	0	0	0	0	0	0	0	0	0	0	0	0	0	0	0	0	0	0	0	0	0	0	0	0	0	0	0	0	0	7	14	0	0	0	0	0	0	0	0	12	18
zOTU1319	0	0	0	0	0	0	0	0	0	0	1	0	0	0	0	0	0	0	0	0	0	0	0	0	0	0	0	0	0	0	0	0	0	135	0	0	0	0	0	0	0	0	0	0	0	0	0	0	0
zOTU1320	0	0	0	0	0	0	0	0	0	0	1	0	0	0	0	3	0	0	0	0	0	0	0	0	0	0	0	1	0	2	0	0	0	0	0	0	0	0	0	0	0	1	0	0	0	98	62	0	0
zOTU1321	0	0	0	0	0	0	0	0	2	0	0	0	0	0	0	35	0	29	0	0	0	0	0	0	0	0	0	0	17	0	0	0	0	0	0	0	126	31	0	8	1	0	0	0	0	0	0	0	0
zOTU1322	0	0	0	0	0	0	0	0	0	0	0	0	0	0	29	1	0	8	5	0	51	0	3	28	4	4	0	0	0	0	9	7	0	25	0	0	0	0	2	1	0	0	5	0	0	1	1	0	0
zOTU1323	0	0	0	0	0	0	0	0	0	0	0	0	0	0	0	0	0	0	0	0	0	0	0	0	0	0	0	0	0	0	0	0	0	0	0	0	0	0	0	0	0	0	0	16	0	0	0	0	0
zOTU1324	0	2	0	0	0	0	0	0	0	0	3	0	0	0	0	0	184	0	0	0	0	0	0	0	3	0	0	0	0	0	0	0	0	0	0	0	0	0	0	0	0	0	0	0	0	0	0	0	0
zOTU1325	0	0	0	0	0	0	0	0	0	0	0	0	0	0	0	0	0	0	0	0	0	0	0	0	0	0	0	0	0	0	0	0	0	0	0	0	0	0	0	0	9	70	0	0	1	21	9	0	0
zOTU1326	0	0	0	0	0	0	0	0	0	0	0	0	0	0	0	0	0	0	0	0	0	0	0	0	0	0	0	0	0	0	0	0	0	0	0	0	0	0	0	0	0	0	0	163	0	0	0	0	0
zOTU1327	0	0	0	0	0	0	0	0	0	0	0	0	0	0	0	0	0	0	0	0	0	0	0	0	0	0	0	0	0	0	0	0	0	0	2	67	0	32	0	0	0	0	0	0	9	0	0	32	0
zOTU1329	0	0	0	0	0	0	0	0	0	0	0	0	0	0	0	0	0	5	88	0	42	0	1	5	0	65	0	0	15	0	0	0	0	0	0	0	0	0	0	0	0	0	0	0	0	0	0	0	0
zOTU133	0	0	0	0	0	0	0	0	0	0	0	0	0	0	1977	0	0	0	0	1	0	2	0	0	0	0	15	0	0	1	1204	116	0	0	0	0	0	0	0	0	0	0	0	0	1	0	0	0	0
zOTU1330	0	0	0	0	0	0	0	0	0	0	0	0	0	0	0	0	0	0	0	0	0	0	0	0	0	0	0	0	0	0	0	0	0	0	0	0	0	0	3	0	0	0	0	0	127	0	0	0	0
zOTU1331	0	0	0	0	0	0	0	0	0	0	0	0	0	0	0	0	0	0	0	0	0	0	0	0	0	0	0	0	2	0	0	0	0	0	0	0	0	0	0	0	0	0	0	286	0	0	0	0	0
zOTU1333	0	0	0	0	0	0	0	0	0	4	7	0	0	0	0	1	0	4	0	12	46	0	0	0	0	0	0	0	0	0	0	0	0	0	0	0	0	0	0	0	0	0	0	0	0	0	0	0	0
zOTU1334	0	13	0	0	0	0	22	1	15	15	36	5	0	2	0	0	0	0	0	0	0	0	0	0	0	2	0	0	0	0	0	6	0	15	0	0	0	0	0	0	0	0	0	0	0	0	0	0	0
zOTU1335	0	0	0	0	0	0	0	0	0	0	0	0	0	0	0	0	0	0	0	16	0	0	178	0	0	0	0	0	0	0	0	1	0	0	0	0	0	0	0	0	0	0	0	0	1	0	0	0	0
zOTU1336	0	0	0	0	0	0	0	0	0	12	0	0	0	0	0	0	0	0	0	0	0	0	0	0	0	0	0	0	0	0	0	0	0	0	0	0	0	0	0	0	0	0	0	0	0	63	55	0	0
zOTU1337	0	0	0	0	0	0	0	0	0	0	0	0	0	0	106	8	0	0	0	0	0	0	0	0	0	0	0	0	0	0	47	0	3	0	9	0	0	0	0	0	0	0	0	0	6	0	0	0	0
zOTU1338	0	0	0	0	0	0	0	0	0	0	0	0	0	0	0	0	88	2	0	3	0	0	3	0	0	0	0	0	0	0	0	10	0	0	0	0	0	0	0	0	0	0	0	0	0	0	0	0	0
zOTU134	0	0	0	39	168	17	0	2	0	79	2	0	90	28	2	0	0	0	0	0	0	0	16	0	0	0	100	0	0	0	0	0	0	10	0	0	13	243	2966	34	108	0	12	2	1	14	12	0	0
zOTU1340	0	0	0	0	0	0	0	0	0	0	0	0	0	0	0	0	0	0	0	0	0	0	0	0	0	0	0	0	0	0	0	0	0	0	0	0	0	0	0	0	0	0	0	167	0	0	0	0	0
zOTU1341	0	0	0	0	0	0	0	0	0	0	0	0	0	0	0	0	0	0	0	0	0	0	0	0	0	0	0	0	0	0	0	0	1	62	42	3	0	18	2	25	0	0	0	0	0	0	0	0	0
zOTU1343	0	0	0	0	0	0	0	0	0	0	0	0	0	0	0	0	0	0	0	0	0	139	1	0	0	0	0	0	0	17	0	0	0	0	0	0	0	0	2	0	0	0	0	0	0	0	0	0	0
zOTU1344	0	0	0	0	0	0	0	0	0	0	0	0	0	0	0	0	0	0	0	0	0	0	0	0	0	0	0	0	0	0	0	0	0	0	0	0	0	0	0	0	0	0	0	0	0	0	0	0	0
zOTU1345	0	0	0	0	0	0	0	0	0	0	0	0	0	0	0	0	0	0	0	8	0	0	1	0	0	3	0	0	0	0	0	0	0	0	0	0	0	0	0	0	0	0	0	0	0	0	0	0	0
zOTU1346	0	0	0	0	0	0	6	0	6	0	0	0	6	0	0	1	131	0	0	0	0	0	0	0	0	0	0	0	0	0	0	0	0	0	0	0	0	0	0	0	0	0	0	4	0	6	6	0	0
zOTU1347	0	0	0	0	0	0	0	0	0	0	0	0	0	0	0	0	0	0	0	0	0	0	0	0	0	14	0	0	0	152	0	1	0	0	0	0	0	0	0	0	0	0	0	0	0	0	0	0	0
zOTU1348	0	0	0	0	0	0	0	0	0	0	0	0	0	0	0	0	0	0	0	0	0	0	0	0	0	0	0	0	0	0	0	0	0	0	0	0	0	0	0	0	0	0	5	0	0	0	0	0	0
zOTU1349	0	0	0	0	0	0	0	0	0	0	0	0	0	0	0	0	0	0	0	0	0	0	0	0	1	0	5	2	0	0	0	0	0	0	0	0	0	0	0	0	0	0	0	0	29	1	0	0	0
zOTU135	0	102	102	188	16	8	249	48	68	340	310	58	263	0	0	283	0	0	0	0	0	0	0	0	0	0	0	0	0	0	0	0	0	0	0	0	0	0	0	0	3	0	0	0	0	0	0	0	0
zOTU1350	0	0	0	0	0	0	0	0	0	0	0	0	0	0	0	0	0	0	0	0	0	0	0	5	0	0	0	0	0	3	0	0	1	40	0	0	0	0	9	0	0	0	0	0	14	0	0	0	0
zOTU1351	0	0	0	0	0	0	0	0	0	0	0	0	0	0	0	0	0	0	0	0	14	18	1	0	0	0	0	0	0	0	0	0	0	0	0	0	0	1	357	0	0	0	0	0	0	0	0	0	0
zOTU1352	0	0	0	0	0	0	0	0	0	0	0	0	0	0	0	0	0	0	43	0	0	0	0	0	0	0	0	14	11	0	0	2	0	53	0	0	0	0	0	0	0	0	0	0	0	0	0	0	0
zOTU1353	0	0	0	0	0	0	0	0	0	0	0	0	0	0	0	0	0	0	0	0	0	0	0	0	0	1	0	0	0	0	0	0	0	0	0	0	0	0	0	0	0	0	0	0	0	0	0	1	0
zOTU1354	0	0	0	0	0	0	0	0	0	0	0	0	0	0	0	0	0	0	0	0	0	0	0	0	0	0	0	0	0	0	0	0	0	0	0	0	0	0	0	0	168	0	1	1	0	0	0	0	0
zOTU1355	0	0	0	0	0	0	0	0	0	0	0	0	0	0	0	0	0	0	1	0	0	0	0	0	19	0	0	2	0	0	0	0	0	0	0	0	0	0	0	0	0	0	0	0	129	0	0	0	0
zOTU1356	0	0	0	0	0	0	0	0	0	0	0	0	0	0	0	0	0	0	0	0	0	0	0	0	0	0	0	0	0	1	0	0	0	0	0	0	0	0	0	0	0	1	117	41	40	7	2	0	0
zOTU1358	0	0	0	0	0	0	0	0	0	0	0	0	0	0	0	0	0	0	0	0	0	0	0	0	0	0	0	0	0	0	0	0	0	0	0	0	0	0	0	0	0	0	0	0	0	46	24	29	0
zOTU1359	0	0	0	0	0	0	0	0	12	0	0	0	0	0	0	107	0	0	0	0	0	0	0	0	0	0	0	0	0	0	0	0	0	0	0	0	0	0	0	0	1	0	0	0	0	0	0	0	0
zOTU136	20	5	145	0	28	6	426	5	495	173	47	1	220	45	7	603	1	0	169	0	1	5	0	0	17	0	0	1	139	235	2	35	1	24	59	0	13	13	28	22	280	0	0	1	61	1	1	6	0
zOTU1360	1	114	0	0	1	0	6	1	38	7	0	28	1	0	0	0	0	0	0	0	0	0	0	0	0	0	0	0	0	0	0	0	0	0	0	0	0	0	0	0	0	0	0	0	0	0	0	0	0
zOTU1361	0	0	0	0	0	0	0	0	0	0	0	0	0	0	0	0	0	0	0	0	0	163	0	0	0	0	0	0	0	0	0	0	0	0	0	0	0	0	0	0	0	0	0	0	0	0	0	0	0
zOTU1362	0	0	0	0	0	0	0	0	0	0	0	0	0	0	0	0	948	1	1	0	0	0	0	0	0	0	0	3	0	0	0	0	0	0	0	0	0	0	0	0	0	0	0	0	0	0	0	0	0
zOTU1363	0	0	1	0	0	0	0	0	0	0	0	0	0	0	0	0	0	0	0	0	0	0	0	0	0	0	0	0	0	0	0	0	0	0	0	0	0	0	1	0	0	0	0	0	0	0	0	0	0
zOTU1364	0	0	0	0	0	0	0	0	0	0	0	0	0	0	0	0	0	5	1	5	0	0	0	0	0	0	79	0	3	0	0	0	0	0	0	0	0	0	0	0	0	0	0	0	0	0	0	0	0
zOTU1365	0	0	0	0	0	0	0	0	0	0	0	0	0	0	0	0	0	3	0	5	0	0	0	0	0	0	0	0	0	0	0	0	0	0	4	0	0	8	0	1	0	0	0	0	0	60	53	0	0
zOTU1366	0	0	105	0	0	0	0	0	0	0	0	0	0	0	0	0	0	0	0	0	0	0	0	0	0	0	0	0	0	0	0	0	0	0	0	0	0	0	0	0	0	0	0	0	0	0	0	0	0
zOTU1367	0	2	0	0	6	0	0	0	0	0	16	12	17	0	0	6	0	0	0	0	0	0	0	0	0	8	0	0	0	0	0	0	0	0	0	0	0	0	0	0	0	0	0	0	123	0	0	0	0
zOTU1368	0	0	0	0	0	0	40	3	0	0	136	0	12	0	0	0	0	0	0	0	0	0	0	1	0	0	0	0	0	0	0	0	0	0	0	0	0	0	1	0	0	0	0	0	0	0	0	0	0
zOTU1369	0	0	44	0	0	0	0	0	0	0	0	0	0	3	0	1	0	0	1	0	0	1	0	24	0	0	2	161	0	8	0	0	0	0	1	0	0	0	0	0	0	1	0	0	0	0	0	0	0
zOTU137	0	24	196	0	0	4	66	5	16	26	4	10	48	10	850	9	0	11	26	2	29	248	6	11	22	13	0	9	26	2	409	6	0	1	2	0	0	0	5	0	0	5	10	90	65	10	7	18	3
zOTU1370	0	0	0	0	6	0	9	0	0	27	0	0	0	0	36	11	0	0	4	0	0	0	0	0	0	0	0	0	0	0	19	0	0	0	0	0	0	0	0	0	1	0	0	0	0	0	0	10	0
zOTU1371	0	0	0	0	0	0	0	1	0	0	0	0	0	0	3	1	0	2	3	0	226	1	21	8	0	0	0	0	0	1	2	25	0	0	0	0	0	17	0	0	0	0	0	0	0	0	0	0	0
zOTU1372	0	3	0	0	0	0	0	0	0	0	0	0	0	0	0	0	0	0	0	0	0	0	0	0	0	0	0	0	0	0	0	0	0	0	0	0	1	0	0	0	0	0	0	98	0	0	0	6	0
zOTU1373	0	0	0	0	0	0	0	0	0	0	0	0	0	0	0	0	0	0	0	2	0	1	0	0	0	0	2	264	0	0	0	0	0	0	0	0	0	3	0	0	0	0	0	0	0	0	0	0	0
zOTU1374	0	2	2	0	0	0	1	0	0	0	0	0	2	0	185	0	1	6	0	0	8	57	0	4	0	2	0	1	6	0	163	4	0	0	0	0	1	0	0	0	0	0	0	2	0	0	0	0	0
zOTU1375	0	0	0	0	0	0	0	0	10	0	0	0	0	0	0	0	0	0	4	2	0	0	0	0	0	4	0	0	0	0	0	7	0	4	10	0	0	0	0	0	0	0	0	191	0	0	0	0	0
zOTU1376	0	0	0	0	0	0	0	0	0	0	0	0	0	0	0	0	0	0	0	0	0	0	0	0	0	0	0	0	0	0	0	0	0	1	0	0	0	284	1	0	0	0	0	0	0	0	0	0	0
zOTU1377	0	0	0	0	0	0	0	0	0	0	0	0	0	0	0	0	0	0	0	0	0	0	0	0	0	0	0	0	0	0	0	0	0	0	0	0	0	0	0	0	0	0	0	0	0	69	60	0	0
zOTU1378	0	0	0	0	2	0	0	0	0	10	0	0	0	0	0	0	0	0	0	0	0	0	0	0	0	0	0	0	103	0	0	0	0	0	0	0	0	0	61	0	0	0	0	0	0	0	0	0	0
zOTU1379	0	0	0	0	0	2	0	0	0	0	0	3	0	0	0	0	0	0	0	0	0	0	0	0	0	0	0	9	2	0	0	0	0	0	0	0	0	0	3	0	5	0	22	0	18	75	44	1	0
zOTU138	0	0	0	0	0	0	0	0	0	0	0	0	0	0	5	12	1	362	289	54	694	513	307	77	25	87	47	16	46	187	3	343	1	0	0	0	0	2	0	0	0	0	1	14	0	12	8	0	6
zOTU1380	0	0	0	0	0	0	0	0	0	0	0	0	0	0	0	0	0	0	0	0	0	0	0	0	0	0	0	0	0	0	0	0	0	0	109	0	0	0	0	0	0	0	0	0	0	12	5	0	0
zOTU1381	0	0	0	0	0	0	0	0	5	0	29	20	0	3	0	0	0	0	0	2	1	0	0	2	0	15	0	0	0	2775	2	24	0	0	112	0	10	2	0	0	0	0	0	0	51	0	0	0	0
zOTU1382	0	0	0	0	0	0	0	0	0	0	0	0	0	0	0	0	0	0	0	0	0	0	0	0	0	0	0	0	0	0	0	0	166	0	0	0	2	0	0	0	0	0	0	0	0	0	0	0	0
zOTU1383	0	0	0	0	0	0	0	0	0	0	0	0	0	0	0	0	0	0	0	0	0	0	0	0	0	0	0	0	0	0	0	0	0	0	0	0	1	0	0	0	145	0	0	0	0	0	0	0	0
zOTU1384	0	0	0	0	1	0	0	0	0	0	0	0	0	0	0	0	0	0	0	0	0	1	0	0	44	0	13	7	0	24	0	0	0	0	0	0	0	0	2	0	3	0	0	0	17	4	1	0	0
zOTU1385	0	0	0	0	0	0	0	0	0	0	4	0	0	0	110	0	0	0	0	0	0	0	5	0	0	0	0	0	0	0	36	0	0	0	2	0	0	0	0	0	0	0	0	0	0	0	0	0	0
zOTU1387	0	0	0	0	0	0	0	0	0	7	2	0	0	0	0	0	0	6	0	0	0	0	0	0	0	0	0	0	1	0	0	31	1	3	0	0	0	0	0	0	4	8	0	42	0	12	11	0	0
zOTU1388	0	0	0	0	0	10	0	0	7	0	0	0	2	0	0	0	0	0	0	0	0	0	4	0	0	0	0	0	0	0	0	0	0	0	66	0	0	0	0	10	0	0	0	0	70	0	0	0	0
zOTU1389	0	4	0	0	0	0	0	0	0	0	0	0	7	0	0	0	0	0	0	0	0	0	0	0	0	0	0	0	0	0	0	0	0	0	0	0	0	25	0	0	17	0	143	0	0	5	3	0	0
zOTU139	0	0	0	0	0	0	0	0	0	0	0	0	0	0	0	0	0	0	0	0	0	1	0	0	7	0	3	0	22	21	0	0	0	1141	1859	1	0	0	0	0	0	0	0	0	0	1	0	0	0
zOTU1390	0	0	0	0	0	0	0	0	0	0	0	0	0	0	0	0	0	0	0	4	1	140	0	0	0	0	0	0	0	0	0	0	0	0	0	2	0	0	0	0	0	0	0	0	0	0	0	0	0
zOTU1391	0	0	0	0	0	0	0	0	0	0	0	0	0	0	0	0	0	0	0	0	0	128	0	0	0	0	0	0	0	0	0	0	0	0	0	0	0	0	0	0	0	0	0	0	0	0	0	0	0
zOTU1392	0	0	0	0	0	0	0	0	0	0	0	0	0	0	0	0	0	0	0	0	0	0	0	0	3	0	0	0	0	36	0	0	0	0	0	0	0	14	7	0	0	0	0	0	0	40	32	5	0
zOTU1393	0	0	0	0	0	0	0	0	6	0	0	0	0	0	0	0	50	0	0	0	0	0	0	0	0	5	0	0	0	0	0	0	0	0	0	0	0	0	1	0	1	0	0	0	0	5	2	0	0
zOTU1394	0	0	0	0	0	0	0	0	0	0	0	0	0	0	0	3	0	1	0	0	102	0	0	0	0	0	15	0	0	0	0	0	0	0	0	0	0	0	1	2	0	0	0	0	0	0	0	0	0
zOTU1396	0	0	0	0	0	0	0	0	0	0	0	0	0	0	0	0	0	0	0	0	0	0	0	0	0	0	0	0	0	0	0	0	0	0	0	0	0	0	0	0	0	0	0	0	0	0	0	0	0
zOTU1397	0	0	0	0	0	0	0	0	0	0	0	0	0	0	0	0	0	0	0	0	0	0	0	0	0	0	0	0	0	0	0	0	2	1	1	0	0	3	0	0	2	12	135	0	9	56	51	0	0
zOTU1398	0	0	0	0	0	0	0	0	0	0	0	0	0	0	0	0	0	0	0	0	0	163	0	0	0	0	0	0	0	0	0	0	0	0	0	0	0	0	0	0	0	0	0	0	0	0	0	0	0
zOTU1399	0	0	0	0	0	0	0	0	0	0	0	0	0	0	0	0	0	0	0	0	0	0	0	0	0	0	0	0	0	0	0	0	0	0	0	0	0	0	0	0	18	40	50	0	0	13	11	5	0
zOTU14	112	0	0	0	0	0	0	3	0	0	0	0	0	0	0	0	0	0	0	0	0	0	0	0	0	0	0	0	0	0	0	0	27	28	3	0	2	0	0	21	147	14575	14	0	94	0	0	0	0
zOTU1400	0	0	0	0	0	0	0	0	0	0	0	0	0	0	0	7	337	0	0	0	0	0	0	0	0	0	0	0	0	0	0	0	0	0	0	0	0	6	0	0	1	0	0	0	0	0	0	0	0
zOTU1401	0	5	0	0	0	0	0	0	0	0	0	0	0	5	0	0	0	0	0	0	0	0	0	0	0	0	0	0	0	0	0	0	0	0	0	0	0	0	0	0	0	0	0	0	0	0	0	0	0
zOTU1402	0	0	32	0	0	0	0	0	0	0	0	0	0	0	0	0	0	16	0	0	0	0	0	0	0	0	0	0	0	0	0	0	0	8	69	0	0	0	14	13	0	1	0	0	0	0	0	0	0
zOTU1403	0	0	0	0	0	0	100	0	0	0	0	0	0	0	0	0	0	0	0	0	0	0	0	0	0	0	0	0	0	0	0	0	0	0	0	0	0	0	0	0	0	0	0	0	0	0	0	0	0
zOTU1404	0	13	73	0	0	0	14	0	14	0	0	0	0	0	0	0	0	0	2	0	0	0	0	1	0	0	0	0	0	0	0	0	0	0	0	0	4	0	0	0	0	0	0	0	0	0	0	0	0
zOTU1405	0	28	0	32	0	2	0	0	1	43	0	0	0	0	0	0	0	0	2	2	0	0	0	0	0	0	0	0	5	0	0	0	0	0	0	0	0	0	0	0	0	0	0	0	0	0	0	0	0
zOTU1406	0	0	0	0	0	0	0	0	0	0	0	0	0	0	0	5	0	0	0	0	139	2	0	0	0	0	0	0	0	0	0	0	0	0	0	0	0	0	0	0	0	0	0	0	0	0	0	0	0
zOTU1407	0	0	0	0	0	0	0	0	0	0	0	0	0	0	0	0	0	0	0	0	0	0	0	0	0	0	0	0	0	0	0	0	0	0	0	0	0	0	0	0	0	146	0	0	0	0	0	0	0
zOTU1408	0	0	0	0	0	0	0	0	0	0	0	0	0	0	0	0	0	0	0	0	0	1	1	0	0	0	0	0	0	0	0	183	0	0	0	0	14	0	0	0	0	0	0	0	0	0	0	0	0
zOTU1409	0	0	1	0	0	0	0	0	0	0	0	0	0	0	0	0	0	0	0	0	0	0	0	1	1	0	1	4	2	0	0	246	0	0	0	0	0	0	0	0	0	0	0	0	0	0	0	0	0
zOTU141	0	0	0	0	0	0	0	0	0	0	0	0	8	0	1	2	0	0	61	2	70	34	231	11	52	168	0	9	65	1	0	72	4	3	0	0	0	74	1	0	0	0	0	0	1	46	43	1	6
zOTU1410	0	0	0	0	0	0	0	0	0	0	0	0	0	0	0	0	0	0	0	0	0	0	0	0	0	0	0	0	0	0	0	0	0	58	0	0	76	0	1	0	0	0	0	0	0	0	0	0	0
zOTU1411	0	0	0	0	0	0	0	0	0	0	0	0	0	0	0	0	0	0	0	0	0	0	0	0	0	0	0	0	0	0	0	0	0	0	0	0	0	0	0	0	13	47	69	0	0	0	0	0	0
zOTU1412	6	0	0	0	0	0	0	0	0	0	0	0	0	0	0	0	0	0	0	0	0	48	0	0	0	0	0	0	0	0	0	0	2	0	0	0	0	0	0	0	0	81	0	0	0	0	0	0	0
zOTU1413	0	1	0	0	0	0	0	0	0	3	1	0	1	0	0	0	0	2	21	0	22	6	0	13	4	3	20	0	6	0	0	0	0	0	0	0	5	0	124	0	0	0	12	0	0	0	0	0	0
zOTU1414	0	0	0	0	0	0	0	0	0	0	0	0	0	0	1	4	0	0	0	0	0	0	0	0	0	18	0	12	0	0	0	0	0	0	0	0	0	0	0	0	0	0	0	39	9	27	24	0	0
zOTU1415	0	0	0	0	0	0	0	0	0	0	0	0	0	0	0	0	0	0	0	0	0	0	0	0	0	0	0	0	0	0	0	0	0	0	0	109	0	0	0	0	0	0	0	0	0	0	0	0	0
zOTU1416	0	0	0	0	0	0	1	0	0	0	0	0	0	0	0	1	0	0	0	0	48	0	10	40	0	0	0	0	0	0	0	0	0	8	0	0	0	9	2	6	5	71	6	0	5	11	5	1	0
zOTU1417	0	0	7	0	0	1	0	0	0	0	0	0	0	0	0	0	0	3	0	0	0	0	0	0	0	0	36	0	0	0	0	0	0	0	0	0	0	0	3	0	0	0	0	0	0	0	0	0	0
zOTU1418	0	0	0	0	0	0	0	0	0	0	0	0	0	0	0	0	0	0	0	0	0	0	0	0	0	0	0	7	0	0	0	0	0	0	0	0	0	1	0	0	176	10	2	0	1	48	27	0	0
zOTU1419	0	0	0	0	0	0	0	0	0	0	0	0	0	0	0	0	0	0	0	0	0	158	0	0	0	0	0	0	0	0	0	0	0	0	0	0	0	0	0	0	0	0	0	0	0	0	0	0	0
zOTU142	0	0	0	0	0	8	0	0	0	0	0	0	2	7	0	0	0	0	0	0	1	19	0	0	0	0	0	0	0	0	0	0	0	0	1	0	752	3	9	2	3	0	23	139	87	1	0	0	0
zOTU1420	0	0	0	0	0	0	0	0	0	0	0	0	0	0	0	0	0	0	0	0	0	0	0	0	0	0	0	0	0	0	0	0	0	0	0	0	0	0	0	0	0	0	0	0	0	101	60	0	0
zOTU1421	0	0	0	0	0	0	0	0	0	0	0	0	0	0	0	0	0	0	0	0	0	0	0	0	0	0	0	0	0	0	0	0	0	0	0	0	1	1	0	0	0	0	0	0	0	82	65	0	0
zOTU1422	0	0	0	0	0	0	0	0	0	0	0	0	0	0	0	0	0	0	0	0	0	0	0	0	0	0	0	0	0	0	0	0	0	0	0	0	0	0	0	0	0	0	0	0	0	80	52	0	0
zOTU1423	0	0	0	0	0	0	0	0	0	0	0	0	0	0	0	0	0	0	0	2	0	0	0	0	0	0	0	0	0	0	0	0	0	0	0	0	0	0	0	0	0	0	0	0	0	0	0	0	0
zOTU1424	0	0	49	0	0	0	33	0	0	0	0	0	0	0	0	7	0	0	0	0	0	0	0	0	0	0	0	0	0	0	0	0	0	0	0	0	0	0	0	0	0	0	0	0	0	0	0	0	0
zOTU1425	0	0	0	0	0	0	1	0	0	0	0	0	0	0	1	2	0	1	0	0	32	27	0	2	0	0	0	0	0	0	0	12	0	0	1	0	850	38	287	1	0	0	0	4	6	0	0	0	0
zOTU1426	0	0	0	0	0	0	0	0	0	0	0	0	0	0	0	0	0	0	0	0	0	0	0	0	0	0	0	0	0	0	0	0	0	0	28	0	0	0	0	0	0	0	1	0	0	59	44	0	0
zOTU1427	0	0	83	0	0	0	0	0	0	0	1	0	0	0	0	1	0	0	0	0	30	0	0	2	0	0	0	0	0	0	0	0	0	15	0	0	0	0	0	0	0	0	0	0	0	2	2	0	0
zOTU1428	0	1	0	0	0	0	0	9	0	0	2	0	0	0	0	0	0	0	1	0	21	0	0	3	25	8	0	3	5	13	0	6	2	1	0	0	0	0	0	5	4	10	14	0	0	12	6	0	0
zOTU1429	0	0	0	0	0	0	0	0	0	0	0	0	0	0	0	0	0	0	5	0	0	0	3	0	0	4	0	0	0	0	0	0	0	1	3	0	0	145	0	2	0	0	0	0	10	0	0	0	0
zOTU143	222	36	0	0	141	0	12	0	81	100	0	0	51	0	0	960	0	24	44	0	0	0	0	0	0	0	0	0	1	218	0	0	0	0	0	0	0	0	0	0	6	0	0	0	0	0	0	0	0
zOTU1430	0	0	0	0	0	0	25	0	0	0	0	0	0	0	0	0	0	0	0	0	1	0	3	0	0	0	0	0	0	1	0	0	0	1	0	0	4	23	1	0	0	0	0	16	71	0	0	0	0
zOTU1432	0	3	0	0	14	0	46	2	0	0	0	0	28	2	0	0	0	0	0	0	0	0	0	0	0	0	0	0	0	0	0	0	0	0	0	0	0	6	1	0	6	6	0	0	0	12	14	0	0
zOTU1433	0	0	0	0	0	0	0	0	0	0	0	0	0	0	12	0	0	0	78	0	0	0	0	0	0	1	0	3	0	0	7	0	0	4	0	0	0	0	0	2	0	0	0	0	0	0	0	0	0
zOTU1434	0	0	0	0	0	0	0	0	0	0	0	0	0	0	0	0	0	0	0	0	0	0	0	0	0	0	0	0	0	0	0	0	0	0	0	0	0	0	3	0	0	0	0	128	0	0	0	7	0
zOTU1435	0	0	0	0	0	0	0	0	0	0	0	0	0	0	0	1	0	0	0	65	26	0	0	1	0	0	0	0	0	11	0	0	0	0	0	0	0	0	0	0	0	0	0	0	0	0	0	0	0
zOTU1436	0	0	0	0	0	0	0	0	0	0	0	0	112	0	0	0	0	0	0	0	0	0	0	0	0	0	0	8	0	0	0	0	0	0	0	0	0	0	0	0	0	0	0	0	0	0	0	0	0
zOTU1437	0	0	0	0	0	0	0	0	0	0	0	0	0	0	0	0	0	0	0	0	0	0	0	0	0	0	0	0	0	0	0	0	0	0	0	0	81	0	0	0	0	0	0	0	0	0	0	0	0
zOTU1438	1	136	0	0	0	0	0	0	0	0	0	0	0	0	0	0	0	0	0	0	0	0	0	0	0	0	0	0	0	0	0	0	0	0	0	0	0	0	0	0	0	0	0	0	0	0	0	0	0
zOTU1439	0	3	0	0	0	0	87	1	0	0	0	0	6	0	0	0	0	4	0	0	0	0	0	0	0	0	0	0	0	0	0	0	0	0	0	0	0	0	0	0	0	0	0	0	0	0	0	0	0
zOTU144	0	0	0	1	5	0	0	0	0	0	0	0	0	0	0	2	0	98	1	1	494	1424	8	3	1	0	0	0	4	9	1	3	0	0	0	0	1	2	3891	23	0	0	7	9	1	1	1	0	4
zOTU1440	0	0	37	0	0	0	15	0	12	20	0	0	5	0	0	8	0	0	0	0	0	0	0	0	0	0	0	5	9	0	0	0	0	0	0	0	0	0	0	0	0	0	0	0	0	0	0	0	0
zOTU1441	0	99	28	0	0	0	1	0	1	0	6	0	0	0	0	1	0	0	0	0	0	0	0	0	0	0	0	0	0	0	0	0	0	0	0	0	0	0	0	0	0	0	0	0	0	0	0	0	0
zOTU1443	0	0	0	0	0	0	0	0	0	0	0	0	0	0	0	0	0	0	0	0	0	0	0	0	0	0	0	0	0	0	0	0	0	0	0	0	0	0	0	0	126	0	0	1	1	0	0	0	0
zOTU1444	0	0	0	0	9	0	0	0	5	0	0	0	3	0	0	0	0	0	0	0	0	0	0	2	0	0	0	0	0	0	0	9	0	5	0	1	2	0	1	0	0	1	0	0	0	0	0	0	0
zOTU1445	0	0	0	0	104	1	0	0	0	0	0	0	4	7	0	0	0	0	0	0	0	0	0	0	0	0	0	0	0	0	0	0	0	0	0	0	0	0	0	0	0	0	0	0	0	0	0	0	0
zOTU1446	0	0	0	0	0	0	0	0	0	0	0	0	0	0	0	0	0	0	0	0	0	0	0	0	0	0	0	0	0	0	0	0	0	1	0	0	0	0	0	0	0	0	3	0	0	63	43	0	0
zOTU1447	0	0	100	0	4	0	0	0	0	0	1	7	0	0	3	3	0	0	9	0	0	0	0	0	0	1	0	0	1	3	0	0	0	0	1	0	1	5	0	0	0	0	0	1	0	0	0	10	0
zOTU1448	0	0	0	0	0	0	0	0	0	0	0	0	0	0	0	0	0	168	0	1	0	0	0	0	0	0	0	0	0	0	0	0	0	0	0	0	0	0	0	0	0	0	0	0	0	0	0	0	0
zOTU1449	0	0	0	0	0	0	0	0	0	0	0	0	0	0	0	3	0	0	0	0	243	0	5	0	0	8	0	0	0	0	0	0	0	0	0	0	0	0	0	0	0	0	0	0	0	0	0	0	0
zOTU145	0	0	0	0	0	0	0	0	0	0	1	0	0	0	0	0	0	0	0	0	0	0	0	0	0	0	0	0	0	0	0	0	31	0	0	0	1	10	0	0	0	0	0	0	2	1495	1007	0	0
zOTU1450	0	0	0	0	0	0	0	0	0	0	0	0	0	0	0	0	0	0	0	0	0	0	0	0	0	0	0	0	0	0	0	0	0	4	0	0	0	0	6	0	75	0	117	0	0	14	10	0	0
zOTU1451	0	0	0	0	0	0	0	0	0	0	0	0	0	0	0	0	0	0	0	0	0	0	0	0	2	1	0	0	0	61	0	0	0	0	0	0	0	4	7	0	0	0	0	0	0	21	11	21	0
zOTU1452	0	0	0	0	0	0	0	0	0	0	0	0	0	0	0	0	132	0	0	0	0	0	0	0	0	0	0	0	0	0	0	3	0	0	0	0	0	0	0	0	0	0	0	0	0	0	0	0	0
zOTU1453	0	0	0	0	0	0	0	0	0	0	0	0	0	0	84	0	0	0	0	0	0	0	0	0	0	0	0	0	0	0	40	0	0	0	0	0	0	0	0	0	0	0	0	0	0	1	0	0	0
zOTU1454	0	0	0	0	0	0	0	0	0	0	0	0	0	0	0	0	0	0	0	0	0	0	3	0	0	0	0	0	0	0	0	0	0	0	0	0	0	0	1	77	0	0	12	0	0	0	0	15	0
zOTU1455	0	0	0	0	0	0	0	1	0	7	0	0	0	0	54	1	0	4	0	0	0	0	0	0	0	7	21	0	0	0	31	0	0	0	3	0	1	0	0	7	0	0	0	0	0	7	5	0	0
zOTU1457	0	0	0	0	0	0	0	0	0	0	0	0	0	0	0	0	0	0	0	0	0	0	0	0	0	0	0	0	0	0	0	0	0	0	0	0	0	0	0	0	0	0	0	113	0	0	0	0	0
zOTU1458	0	0	3	0	0	0	0	0	0	0	0	0	0	0	0	0	0	52	7	6	3	0	0	0	0	0	0	0	0	0	0	0	0	0	0	0	0	0	20	0	0	0	0	0	0	0	0	8	0
zOTU1459	1	0	0	0	3	0	0	0	0	0	0	0	0	0	0	0	0	0	27	0	0	0	0	0	0	43	0	0	0	19	0	0	0	0	0	0	0	0	0	1	0	0	13	0	42	29	22	0	0
zOTU146	0	0	0	0	0	0	0	0	12	20	0	0	0	0	0	35	0	2	0	1	1341	748	0	1	0	0	0	0	1	0	0	0	0	0	0	0	26	0	0	0	0	0	0	0	29	0	0	0	0
zOTU1460	0	0	0	0	0	0	0	0	0	0	0	0	0	0	0	0	0	0	0	0	0	8	4	0	0	0	0	0	0	4	0	0	0	1	0	0	0	3	0	0	2	0	0	0	0	0	0	0	4
zOTU1461	0	0	0	0	0	1	0	0	6	0	0	0	0	0	0	1	0	0	0	0	0	39	1	6	0	10	0	1	0	17	0	6	0	3	0	0	0	2	3	0	2	2	16	0	0	41	19	0	0
zOTU1462	0	0	0	0	0	0	0	0	0	0	0	0	0	0	0	0	0	0	0	0	0	0	0	0	0	0	0	0	0	141	0	0	0	0	0	0	0	0	0	0	0	0	0	0	0	0	0	0	0
zOTU1463	0	0	0	0	0	0	0	0	0	0	1	0	0	0	121	0	0	16	7	0	0	3	11	8	0	2	0	0	4	1	65	0	0	1	0	0	0	0	8	0	0	0	0	0	0	0	0	0	1
zOTU1464	0	0	0	0	0	0	0	0	5	0	0	0	0	0	0	0	0	1	0	0	0	11	36	0	0	0	0	0	13	0	0	0	0	0	1	0	0	0	0	0	0	0	0	0	0	0	0	0	0
zOTU1465	0	0	0	0	0	0	0	0	0	0	0	0	0	0	0	0	0	0	0	0	0	0	0	0	0	0	0	0	0	0	0	0	0	0	0	0	0	0	1	0	180	0	0	0	0	0	1	0	0
zOTU1466	0	0	0	0	0	0	0	0	0	0	0	0	0	0	0	0	0	0	0	0	0	0	0	0	0	0	0	0	0	0	0	0	0	288	1	0	0	0	0	0	0	0	0	0	0	0	0	0	0
zOTU1467	0	0	0	0	0	0	0	0	0	0	0	0	0	0	0	0	0	0	0	0	0	0	0	0	0	0	0	0	0	0	0	0	0	0	0	0	0	0	0	0	0	100	0	0	0	0	0	0	0
zOTU1468	0	0	0	0	0	0	0	0	0	0	0	0	0	0	0	0	0	0	0	0	0	0	0	0	0	0	0	0	0	0	0	0	0	0	5	10	0	0	0	0	5	1	0	79	22	8	8	0	0
zOTU1469	0	0	0	0	0	0	0	0	0	0	0	0	0	0	0	4	36	0	0	1	244	0	4	3	2	0	3	0	0	18	0	0	0	0	0	0	0	17	4	0	0	0	0	0	0	0	0	0	0
zOTU147	0	2	0	0	2	0	10	0	2	0	0	0	0	0	0	8	0	46	28	1	0	0	9	64	7	38	0	7	0	169	0	0	10	0	47	12	11	8	13	379	34	118	441	0	48	247	183	0	0
zOTU1470	0	0	0	0	0	0	0	0	0	0	54	0	0	0	0	22	0	0	0	0	0	0	0	0	0	0	0	3	0	0	0	0	0	0	0	0	0	0	0	0	2	0	0	0	56	0	0	0	0
zOTU1471	0	0	0	0	0	0	0	0	0	0	0	0	0	0	0	0	0	0	0	0	0	78	0	0	0	0	0	0	0	0	0	0	0	0	0	0	0	0	0	0	0	0	0	0	0	0	0	0	0
zOTU1472	0	0	0	0	0	0	0	0	0	0	0	0	0	0	0	4	0	3	23	0	509	0	0	0	0	0	0	0	0	0	0	0	0	0	0	0	0	0	0	0	0	0	0	0	1	0	0	0	0
zOTU1473	0	0	0	0	0	0	0	0	0	0	0	0	0	0	0	0	0	0	0	0	0	0	0	0	101	0	1	2	0	0	0	41	0	0	0	0	0	0	0	0	0	0	0	0	191	0	0	0	0
zOTU1474	0	0	0	0	0	0	0	0	0	0	0	0	0	0	0	0	98	0	0	0	0	0	0	0	0	0	0	0	0	0	0	0	0	0	0	0	0	0	0	0	0	0	0	0	0	0	0	0	0
zOTU1475	0	0	0	0	0	0	0	0	2	94	0	0	0	0	0	0	0	0	0	0	0	0	0	0	0	0	0	0	0	0	0	0	0	0	0	0	0	0	0	0	0	0	0	0	0	0	0	0	0
zOTU1476	0	0	0	0	0	0	0	0	0	0	0	0	0	0	0	0	0	0	0	0	0	0	0	0	0	0	0	0	0	0	0	0	0	0	0	0	0	0	0	0	0	0	96	0	0	0	0	0	0
zOTU1477	0	0	5	0	0	0	0	0	6	0	1	0	1	0	0	0	0	0	0	0	0	0	0	0	13	27	1	3	4	0	0	0	0	0	0	0	0	10	5	0	1	0	0	0	30	2	0	6	0
zOTU1479	0	0	0	0	0	0	0	0	0	0	0	0	0	0	0	0	0	12	0	0	1	0	0	152	0	0	0	0	0	0	0	0	0	0	0	0	0	0	0	0	0	0	0	0	0	0	0	0	0
zOTU148	0	0	45	34	0	0	0	0	0	0	0	0	5	0	17	6	321	82	4	1	338	3	88	3	25	0	0	4	2	22	15	12	0	24	45	0	0	55	10	7	16	113	8	0	57	101	67	14	0
zOTU1480	0	0	0	0	0	0	0	0	0	0	0	0	0	0	0	0	0	0	100	0	0	0	0	0	0	0	0	0	0	0	0	0	0	0	0	0	0	0	0	0	0	0	0	0	0	0	0	0	0
zOTU1481	3	0	0	0	0	0	0	0	0	1	11	13	1	44	0	16	0	0	0	0	0	0	0	0	0	0	0	0	0	0	0	0	0	0	0	0	0	0	0	0	1	0	0	0	0	0	0	0	0
zOTU1482	0	0	0	0	0	0	0	0	0	0	0	0	0	0	0	0	0	0	0	0	0	0	0	0	21	1	166	7	9	4	0	0	0	5	0	0	0	0	0	0	0	0	0	0	0	0	0	0	0
zOTU1483	0	0	0	0	0	0	4	1	21	0	3	0	0	0	0	0	0	0	1	0	0	0	0	2	0	79	0	0	21	4	0	0	0	0	0	4	0	18	19	0	1	0	0	0	0	7	7	1	0
zOTU1484	0	0	0	0	0	0	0	0	0	0	0	0	0	0	0	0	0	0	0	0	0	67	0	0	0	13	0	3	2	0	0	0	0	0	3	0	2	56	3	1	0	0	0	0	0	1	1	0	0
zOTU1485	3	0	0	0	0	0	0	0	0	0	0	0	0	0	0	0	0	0	0	0	0	0	0	0	0	0	0	0	0	0	0	0	0	29	0	0	15	0	0	0	0	0	0	0	49	1	2	27	0
zOTU1486	0	0	0	0	0	0	0	0	0	0	0	0	0	0	0	0	0	0	0	0	0	1	0	176	0	0	1	0	0	0	0	0	0	0	0	0	0	0	0	0	0	0	0	0	0	0	0	0	0
zOTU1487	0	0	0	0	0	0	0	0	0	0	0	0	0	0	0	0	0	0	0	0	0	0	0	0	0	0	0	0	0	0	0	0	0	0	0	0	0	0	0	0	0	6	0	0	0	52	44	0	0
zOTU1488	0	0	0	0	0	0	0	0	0	0	0	1	0	0	0	0	0	0	0	4	0	1	0	0	0	0	35	2	10	0	0	0	0	0	0	0	0	0	0	0	0	0	0	2	0	0	0	0	0
zOTU1489	0	1	0	0	0	0	0	2	0	0	11	0	0	0	0	7	0	0	0	0	0	0	0	0	0	0	0	0	0	0	0	0	3	0	5	0	0	7	0	0	3	0	20	48	1	1	3	0	0
zOTU149	0	1	0	61	0	0	17	1	26	8	11	0	0	7	84	12	0	0	0	0	1	0	2	0	1	137	9	55	20	1037	37	308	0	50	180	9	6	4	4	1	122	4	1	560	197	10	8	64	0
zOTU1490	0	0	0	0	0	0	0	0	0	0	0	0	0	0	0	0	0	0	2	0	0	0	0	2	0	0	0	1	0	42	0	0	0	72	0	0	0	0	0	2	0	0	0	0	0	16	10	0	0
zOTU1491	0	0	0	0	0	0	0	0	0	0	0	0	0	0	0	0	0	0	0	0	0	0	0	0	0	0	0	0	0	0	0	0	0	4	0	0	0	0	0	0	0	126	7	0	0	3	3	0	0
zOTU1492	0	0	0	0	0	0	0	0	0	0	0	0	0	0	0	0	0	0	0	0	0	0	0	8	0	0	0	0	0	0	0	0	0	0	14	0	0	5	0	4	16	5	10	0	0	40	25	0	0
zOTU1494	0	0	0	0	0	0	0	0	0	0	0	0	0	0	0	0	0	0	148	0	0	0	0	0	0	0	0	0	0	0	0	0	0	0	0	0	0	0	0	10	0	1	0	0	0	0	0	0	0
zOTU1495	0	0	10	0	0	0	0	0	0	65	0	0	0	0	0	24	0	0	0	0	0	0	0	0	0	0	0	0	0	0	0	0	0	0	0	0	0	0	0	0	0	0	0	0	0	0	0	0	0
zOTU1496	100	1	0	0	0	0	0	0	0	0	1	0	0	0	0	0	0	0	0	0	0	0	0	0	0	0	0	0	0	0	0	0	0	0	0	0	0	0	0	1	0	0	0	0	0	0	0	0	0
zOTU1497	0	0	0	0	0	0	18	0	0	0	0	0	0	0	0	0	0	0	0	0	0	0	1	0	2	4	1	0	1	0	0	0	0	0	0	0	0	0	0	0	0	0	1	0	18	5	4	0	0
zOTU1499	0	0	0	8	0	0	0	0	0	0	0	0	0	0	0	0	0	0	0	0	0	0	0	0	0	0	0	0	0	0	0	0	0	0	0	0	0	0	0	0	0	0	0	121	0	0	1	0	0
zOTU15	0	0	203	0	11	0	1	1	0	0	3	0	0	0	92	16	0	959	2	0	49	77	1	423	0	18	0	25	328	2	68	3	0	1608	145	2	1	0	10	2	6	5	15497	3	166	8	3	2	0
zOTU150	0	0	0	0	0	0	0	0	10	0	54	0	0	0	0	60	0	0	1	0	0	0	0	0	0	0	0	0	0	0	0	0	0	0	2336	1	0	0	0	0	9	1	0	1	0	137	95	4	0
zOTU1500	0	0	0	0	27	0	0	0	0	0	0	0	0	0	0	0	0	9	14	0	38	121	110	0	0	0	3	0	0	0	0	0	0	0	0	0	3	0	10	0	0	0	0	0	0	0	0	0	0
zOTU1501	0	0	0	0	0	0	0	0	0	0	0	0	0	0	0	0	0	12	65	0	0	0	0	56	0	0	15	0	0	0	0	0	4	0	0	0	0	0	0	0	0	0	0	0	0	0	0	0	0
zOTU1502	0	0	8	0	0	0	0	0	9	0	1	0	0	0	1	0	0	0	0	0	1	0	0	0	9	41	15	0	1	0	1	19	0	2	0	0	0	39	18	0	2	0	0	0	28	3	1	0	0
zOTU1503	4	0	0	0	0	0	0	87	0	0	0	0	0	0	0	0	0	0	0	0	0	0	0	0	0	0	0	0	0	0	0	0	0	0	0	0	0	0	0	0	0	0	0	0	0	0	0	0	0
zOTU1504	0	0	0	0	0	0	0	0	0	0	0	0	0	0	106	0	0	0	0	0	0	0	0	0	0	0	0	0	0	0	38	0	0	1	0	0	1	0	0	0	0	0	0	0	0	1	0	0	0
zOTU1505	0	0	0	2	0	0	0	0	44	48	0	0	2	3	0	0	0	0	0	0	0	0	0	0	0	0	0	0	0	0	0	0	0	0	0	0	1	0	0	0	0	0	0	0	0	0	0	0	0
zOTU1506	0	1	0	0	0	0	0	0	0	0	0	0	0	0	0	0	0	0	0	0	1	0	3	5	0	6	0	0	0	0	0	0	0	3	3	0	6	6	9	0	7	68	37	0	0	21	9	1	0
zOTU1507	0	0	0	0	0	0	0	0	0	17	22	0	0	0	0	0	0	0	0	0	0	0	0	0	0	6	20	3	0	0	0	0	0	0	4	0	0	0	0	0	0	0	0	0	0	0	1	0	0
zOTU1508	0	0	2	0	0	0	0	0	0	0	32	4	0	0	0	0	0	0	0	0	0	0	6	2	1	5	0	5	0	38	0	0	0	0	32	0	0	7	5	0	158	5	1	3	0	35	34	0	0
zOTU1509	0	0	0	0	0	0	0	0	0	0	0	0	0	0	0	0	0	0	0	0	0	0	0	0	0	0	0	0	0	0	0	0	0	0	0	0	0	0	0	0	0	0	0	93	0	8	1	0	0
zOTU151	0	0	0	74	0	0	0	0	0	0	0	0	0	0	0	0	0	0	0	0	0	0	0	0	0	18	0	0	0	0	0	0	0	33	0	0	27	1	0	3	134	64	66	0	0	873	717	11	0
zOTU1510	0	0	0	0	0	0	0	0	0	0	0	0	0	0	0	0	0	109	0	0	0	0	0	0	0	0	0	0	0	0	0	0	0	0	0	0	0	0	0	0	0	0	0	0	0	0	0	0	0
zOTU1511	0	0	0	0	0	0	0	0	0	0	0	0	0	0	0	0	0	1	0	0	0	0	0	0	0	0	0	0	0	0	0	0	0	0	0	0	0	0	0	0	0	0	0	0	0	65	29	0	0
zOTU1512	0	0	0	0	0	0	0	0	0	0	0	0	95	13	1	1	0	0	0	0	0	0	0	0	0	0	0	0	0	0	0	0	0	0	0	0	0	0	0	0	0	0	0	0	0	0	0	0	0
zOTU1513	0	0	0	1	0	2	0	0	0	0	0	0	2	0	0	0	0	0	0	0	0	1	0	0	0	0	0	1	0	0	0	0	0	0	2	0	0	0	0	0	1	24	88	0	0	1	0	0	0
zOTU1514	0	0	0	0	0	0	0	0	0	0	0	0	0	0	0	0	0	134	5	0	2	15	3	0	0	0	0	0	0	0	0	0	0	0	0	0	3	1	0	2	0	0	0	0	0	0	0	0	0
zOTU1515	0	0	0	0	0	0	0	0	0	0	0	0	0	0	0	0	0	0	0	0	0	0	0	0	0	0	0	0	0	0	0	0	0	0	0	0	0	0	0	0	0	0	0	0	0	63	53	0	0
zOTU1516	0	0	0	0	0	0	0	0	0	0	0	0	0	0	0	0	0	0	0	0	0	0	0	0	0	0	0	0	0	0	0	0	0	0	0	0	0	0	0	0	0	0	0	158	0	0	0	0	0
zOTU1518	0	0	0	0	0	0	0	0	0	0	0	0	0	0	0	0	0	12	0	0	0	0	0	0	0	0	0	0	0	0	0	0	0	0	0	0	0	0	0	0	0	0	0	0	0	10	14	0	0
zOTU1519	0	0	0	0	0	0	0	0	0	0	0	0	0	0	0	0	0	0	0	0	0	64	0	0	0	0	0	1	0	0	0	0	0	0	0	0	0	0	1	18	0	0	19	0	0	0	0	0	0
zOTU152	0	172	428	11	403	26	64	281	0	9	62	30	250	0	0	18	0	0	0	0	0	0	0	0	0	0	0	0	0	0	0	0	0	0	23	0	0	39	220	2	1	0	0	64	0	0	0	16	0
zOTU1520	0	0	0	0	0	0	0	0	0	4	0	0	0	0	0	0	0	0	0	0	0	0	1	0	0	0	0	0	0	0	0	0	0	0	0	0	0	0	0	0	0	0	0	0	0	0	0	0	0
zOTU1521	0	0	0	0	0	0	0	0	0	0	0	0	0	0	0	0	0	0	0	0	0	0	0	0	0	0	0	0	0	0	0	0	0	0	0	0	0	0	0	0	0	0	0	141	0	0	0	0	0
zOTU1522	0	0	0	0	0	0	0	0	0	0	0	0	0	0	84	0	0	0	0	0	0	0	0	0	0	0	0	0	0	0	33	0	0	0	0	0	0	0	0	0	0	0	0	0	0	0	0	0	0
zOTU1523	0	0	0	0	0	0	36	0	0	0	0	0	0	0	0	0	0	0	0	0	0	0	0	0	0	0	0	0	0	0	0	0	0	0	0	0	0	0	0	0	0	0	0	0	64	0	0	0	0
zOTU1524	0	0	0	0	0	0	0	0	0	0	0	0	6	0	0	0	0	3	0	0	7	0	0	0	4	0	0	0	7	0	0	0	0	1	1	0	0	3	7	1	0	0	0	0	99	0	0	0	0
zOTU1525	2	0	0	0	0	0	0	0	0	0	0	0	0	0	0	0	0	0	0	0	0	0	0	0	0	0	0	0	0	0	0	0	0	11	0	0	28	0	0	0	2	0	13	0	0	24	21	0	0
zOTU1526	0	0	0	0	0	0	0	0	0	0	0	0	0	0	0	0	0	0	0	0	0	0	0	0	0	0	0	0	0	0	0	0	0	135	6	1	0	0	0	2	0	0	0	0	0	0	0	0	0
zOTU1527	0	0	0	0	0	0	0	0	0	0	0	0	0	0	0	0	0	0	0	0	0	0	0	1	0	0	0	0	0	0	0	0	0	0	0	0	0	0	0	0	0	1	0	130	0	0	0	0	0
zOTU1528	0	0	0	0	0	0	0	0	0	0	0	0	0	0	0	0	0	0	0	0	0	0	1	0	0	0	0	2	0	38	0	0	0	0	0	0	0	0	0	0	0	0	0	0	0	0	0	0	0
zOTU1529	0	0	0	0	0	0	0	0	0	0	0	0	0	0	0	2	0	0	0	2	45	0	2	0	0	0	0	0	0	0	0	0	0	0	0	0	0	0	0	0	0	0	3	0	0	0	0	0	0
zOTU153	0	0	0	0	0	0	0	0	0	0	0	0	0	0	0	0	0	0	0	0	0	0	0	0	0	0	0	0	0	0	0	0	0	0	0	0	0	0	0	0	1602	0	3	0	0	0	0	0	0
zOTU1530	0	0	0	0	0	0	0	0	0	0	0	0	0	0	0	0	0	0	0	0	0	0	0	0	0	0	0	0	0	0	0	0	0	0	13	11	0	12	0	6	1	0	0	0	45	0	0	121	0
zOTU1531	0	0	0	2	0	0	0	0	0	0	0	0	0	0	0	0	0	0	0	0	0	1	1	1	0	0	0	26	71	0	0	125	0	0	0	0	0	0	0	0	0	0	0	0	0	0	0	0	0
zOTU1532	0	0	0	0	0	0	0	0	0	0	0	0	0	0	0	0	0	0	0	0	0	0	0	0	0	0	0	0	0	0	0	0	0	0	0	0	0	0	0	0	0	0	0	0	0	0	0	0	0
zOTU1533	0	0	0	0	0	0	0	0	0	0	0	0	0	0	0	0	0	0	0	0	10	27	0	0	0	0	0	0	0	0	0	0	0	0	0	0	0	0	238	0	0	0	0	0	0	0	0	0	0
zOTU1534	0	0	0	0	0	0	0	0	0	0	0	0	0	0	0	0	0	0	0	0	0	0	0	0	0	0	0	0	0	0	0	0	0	0	0	0	0	0	0	0	0	0	0	0	0	0	0	0	0
zOTU1535	0	0	0	0	0	0	0	0	0	0	0	0	0	0	0	0	0	0	0	0	0	0	0	0	0	0	167	0	0	0	0	0	0	0	0	0	0	1	0	0	0	0	0	0	0	0	0	0	0
zOTU1536	0	0	0	0	0	0	0	0	0	0	0	0	0	0	0	0	0	0	0	0	0	0	0	0	0	0	0	0	0	0	0	0	0	0	0	0	0	0	0	0	0	0	94	0	0	0	0	0	0
zOTU1537	0	0	0	0	0	0	0	0	0	0	0	0	0	0	0	0	0	0	0	0	0	0	0	0	0	0	0	0	0	0	0	0	0	0	7	0	49	2	0	2	0	0	24	0	28	15	5	0	0
zOTU1538	0	0	0	0	0	0	0	0	1	0	0	0	0	0	0	0	0	0	0	0	0	51	0	3	0	0	0	0	0	0	0	0	0	0	0	0	0	0	0	0	0	1	4	37	0	15	4	0	0
zOTU1539	0	0	0	0	0	0	0	0	0	0	0	0	0	0	0	5	0	0	0	0	104	0	1	44	0	0	0	0	0	0	0	0	0	0	0	0	0	3	0	0	0	0	0	0	0	0	0	0	0
zOTU154	0	0	21	0	8	7	4	0	263	18	3	7	4	0	41	0	8	0	0	1	0	0	2	7	278	6	13	167	231	169	17	96	0	3	0	1	0	10	9	0	0	0	9	2	48	263	258	75	1
zOTU1542	0	0	0	0	0	0	0	0	0	0	0	0	0	0	0	0	0	0	0	0	0	0	0	0	0	0	0	0	0	0	0	0	0	1	0	0	0	0	0	1	0	82	13	0	0	0	0	0	0
zOTU1543	0	0	97	0	0	0	0	0	0	0	0	0	0	0	0	0	0	0	0	0	0	0	0	0	0	0	0	0	0	0	0	0	0	0	0	0	0	0	0	0	0	0	0	0	0	0	0	0	0
zOTU1544	0	120	0	0	0	0	0	0	0	0	0	0	0	6	0	0	0	0	0	0	0	0	0	0	0	0	0	0	0	0	0	0	0	0	0	0	0	0	0	0	0	0	0	0	0	0	0	0	0
zOTU1545	0	5	0	0	0	0	0	0	26	30	6	0	36	0	0	0	0	0	0	0	0	0	0	0	0	1	0	0	5	0	0	0	0	0	0	0	0	0	1	3	0	0	0	0	0	0	1	0	0
zOTU1546	0	0	0	0	0	0	0	0	0	0	0	0	0	0	0	0	0	0	0	0	0	272	1	0	0	0	0	0	0	0	0	0	0	0	0	0	0	0	0	0	0	0	1	0	0	0	0	0	0
zOTU1547	0	0	0	0	0	0	0	0	0	0	0	0	0	0	0	0	0	0	0	2	0	2	1	0	0	0	171	8	18	0	0	0	0	0	0	0	0	0	0	0	0	1	0	0	0	0	0	0	0
zOTU1549	0	0	0	0	0	0	0	0	0	0	0	0	0	0	0	0	0	0	0	0	0	0	0	0	0	18	0	0	0	0	0	0	0	0	0	0	0	0	0	0	0	0	1	0	0	70	55	0	0
zOTU155	18	0	0	0	0	0	0	0	6	0	6	0	0	0	0	14	0	0	16	8	660	25	0	1	0	434	6	2	0	39	0	0	0	1	0	0	3	0	0	1	0	0	0	1757	0	0	1	0	0
zOTU1550	0	2	0	0	0	0	0	0	0	0	0	0	0	0	0	0	0	0	0	0	0	0	0	0	0	0	0	0	0	0	0	0	0	0	8	0	0	5	0	0	0	0	28	0	16	17	18	0	0
zOTU1551	0	1	0	0	0	0	0	0	0	0	0	0	0	1	0	0	0	0	0	0	0	0	0	0	0	1	0	0	0	0	0	0	0	0	0	0	0	0	0	0	18	8	0	2	0	4	3	56	0
zOTU1552	0	0	0	0	0	0	0	0	0	0	0	0	0	0	0	0	0	0	0	0	0	0	0	0	0	2	0	3	0	0	0	0	0	232	0	0	0	0	0	0	0	0	0	0	0	0	1	0	0
zOTU1553	3	0	0	0	0	0	0	1	0	0	15	5	0	0	2	0	0	0	0	0	0	0	0	0	0	0	0	0	0	0	0	0	0	0	0	0	0	0	0	1	0	0	0	83	0	0	0	0	0
zOTU1554	0	0	0	0	0	0	0	0	0	0	0	0	0	0	0	4	0	0	0	0	0	0	0	0	0	0	0	1	0	0	0	0	0	0	0	0	0	0	0	0	0	0	341	0	0	0	0	0	0
zOTU1555	0	0	0	0	0	0	0	0	0	1	0	0	0	0	113	0	0	0	0	0	0	0	0	0	0	0	2	0	0	0	67	0	0	0	0	0	0	17	8	0	0	0	0	0	4	0	0	0	0
zOTU1556	0	0	0	0	0	0	0	0	0	0	0	0	0	0	0	0	129	0	0	0	0	0	0	0	0	0	0	0	0	0	0	8	0	0	0	0	0	0	0	0	0	0	0	0	0	0	0	0	0
zOTU1557	0	0	0	0	0	0	0	0	0	0	0	0	0	0	0	0	0	0	0	0	0	1	0	34	27	21	9	2	25	0	0	0	0	4	0	0	0	0	0	0	0	0	0	0	0	0	0	10	0
zOTU1558	0	0	0	0	0	0	0	0	0	0	0	0	0	0	0	0	0	0	0	0	0	0	0	0	0	0	0	0	0	0	0	0	0	0	2	1	14	33	0	0	33	2	0	0	0	62	23	0	0
zOTU1559	1	0	3	0	0	0	0	0	1	0	0	0	0	0	86	3	0	3	0	0	29	241	0	0	8	0	0	1	3	16	38	0	0	0	0	0	1	0	0	0	0	0	0	0	0	1	0	0	0
zOTU156	28	0	1	632	0	0	0	3	0	0	0	2	1	178	1	1	0	0	0	0	0	26	0	0	0	0	0	0	0	0	0	0	1	96	0	1	0	0	2	0	4	3	0	0	0	1476	970	0	0
zOTU1560	0	0	0	0	0	0	0	0	9	5	19	0	3	0	0	6	0	0	0	5	0	0	0	0	6	0	0	0	0	0	0	0	0	0	15	0	10	0	5	0	0	0	9	0	0	5	3	0	0
zOTU1561	0	0	0	0	0	0	0	0	0	0	0	0	0	0	0	0	0	0	0	0	0	80	0	18	0	0	0	0	0	0	0	0	0	0	0	0	0	0	0	0	0	0	0	0	0	1	0	0	0
zOTU1562	0	0	0	0	1	0	0	0	0	8	0	0	0	0	0	0	0	0	7	0	22	0	2	0	0	12	0	0	20	0	1	94	0	0	0	0	0	0	0	0	0	0	0	0	0	0	0	0	0
zOTU1563	0	0	0	0	0	0	0	0	0	0	0	0	0	0	0	0	0	0	0	0	0	0	0	0	0	0	0	0	0	0	0	0	0	0	0	0	0	0	0	0	0	0	0	0	0	79	52	0	1
zOTU1564	0	0	0	0	0	0	0	0	0	0	0	0	0	0	0	0	0	0	0	0	0	0	0	0	26	0	0	0	0	40	0	0	0	0	0	0	0	0	0	0	2	1	0	0	0	0	0	0	0
zOTU1565	0	3	0	0	0	0	0	0	0	0	0	0	2	0	0	0	0	0	0	0	0	0	0	0	0	0	0	0	0	0	0	0	0	0	0	0	0	0	1	0	0	0	0	0	0	61	52	0	0
zOTU1566	0	0	2	0	0	0	0	0	11	0	23	0	0	0	0	0	0	0	0	0	0	0	0	0	0	0	0	0	0	0	0	2	0	0	0	3	0	23	46	0	0	0	0	0	0	2	4	0	0
zOTU1567	0	0	0	0	0	0	0	0	0	0	0	0	0	0	0	0	0	0	0	0	0	1	0	0	0	4	0	0	0	0	0	0	0	0	0	62	0	0	63	0	0	0	0	0	0	0	0	0	0
zOTU1568	0	0	0	0	0	0	0	0	0	0	0	0	0	0	0	0	130	0	0	0	0	0	0	0	0	0	0	0	0	0	0	0	0	0	0	0	0	0	0	0	0	0	0	0	0	0	0	0	0
zOTU157	0	7	2	0	2	0	1	0	4	1	24	0	7	0	271	11	78	25	33	0	166	248	9	137	88	109	22	73	129	517	285	340	1	150	27	2	45	151	141	1	36	5	26	476	19	72	59	5	0
zOTU1570	0	0	0	0	0	0	0	0	0	0	0	0	0	0	0	0	0	0	10	28	0	0	0	102	0	0	0	0	0	0	0	0	0	0	0	0	8	0	0	0	0	0	0	0	0	0	0	0	0
zOTU1571	0	0	0	0	0	0	0	0	1	0	0	0	0	0	0	0	0	0	13	5	0	31	24	7	0	3	0	0	0	0	0	3	0	0	0	0	0	0	4	0	0	0	0	0	0	0	0	0	0
zOTU1572	0	0	0	0	0	0	0	0	0	0	0	0	0	0	0	0	0	6	55	0	0	0	0	0	4	33	0	0	0	0	0	5	0	0	0	0	0	0	0	1	0	0	0	0	0	0	0	0	0
zOTU1573	0	0	61	0	0	0	0	0	0	0	0	0	0	0	0	0	0	0	0	0	0	0	0	0	0	0	0	0	0	0	0	0	0	0	0	0	0	0	0	0	59	0	0	0	0	0	0	0	0
zOTU1574	0	0	0	0	0	0	0	0	0	0	0	0	0	0	0	0	0	0	0	0	0	0	0	0	0	0	0	0	0	0	0	0	0	0	0	0	0	0	0	0	0	0	82	0	0	6	6	0	0
zOTU1575	0	2	78	0	1	0	0	0	0	0	0	0	0	0	0	0	0	0	0	0	0	0	0	0	0	0	0	0	0	0	0	0	0	0	0	0	0	0	0	0	4	0	0	0	0	0	0	0	0
zOTU1576	0	0	0	0	5	0	0	0	31	0	0	0	0	0	85	1	0	0	0	0	0	0	0	0	0	0	0	6	0	5	32	14	0	0	0	0	0	0	0	0	0	0	0	0	0	0	0	0	0
zOTU1577	0	0	0	0	0	0	0	0	0	0	0	0	0	0	0	8	0	0	0	0	315	0	192	0	0	0	0	0	0	0	0	1	0	0	0	0	0	0	0	0	0	0	0	0	0	0	0	0	0
zOTU1578	0	4	0	0	0	2	0	0	0	0	0	0	0	0	0	0	146	0	7	0	0	0	0	0	0	0	0	0	0	0	0	0	0	0	0	0	0	0	0	0	0	0	0	0	0	0	0	0	0
zOTU1579	0	0	0	0	0	0	0	0	6	0	0	0	0	0	0	0	0	0	0	0	0	0	0	0	0	43	0	0	0	0	0	0	0	0	0	0	0	0	0	0	0	0	0	0	0	0	0	94	0
zOTU158	0	0	0	0	1	0	0	0	0	0	0	0	10	0	179	0	0	118	1	397	1	140	0	0	13	15	856	0	7	0	94	22	0	0	4	0	0	0	0	0	0	0	0	0	26	0	0	0	0
zOTU1580	0	3	0	0	0	0	0	24	0	0	0	0	0	0	0	0	0	0	0	0	0	0	0	6	0	0	0	0	0	29	1	65	0	0	0	0	0	0	0	2	0	1	0	0	31	0	0	0	0
zOTU1581	0	1	0	0	0	0	0	0	0	0	0	0	0	0	0	6	0	0	0	0	0	0	0	0	0	0	0	0	0	0	0	0	0	0	0	0	0	0	0	0	2	0	28	0	0	0	0	0	0
zOTU1582	0	0	0	0	0	0	0	0	0	0	0	0	0	0	0	0	0	0	0	0	0	0	0	0	0	0	0	0	0	149	1	0	0	0	0	0	0	0	0	0	0	0	0	0	0	0	0	0	0
zOTU1583	0	0	0	0	0	0	0	0	0	1	0	0	0	0	63	0	0	0	0	0	0	0	0	0	0	0	0	0	0	0	28	0	0	0	0	0	0	0	0	0	0	0	0	0	0	0	0	0	0
zOTU1584	0	0	0	0	0	0	0	0	0	0	0	0	0	0	0	0	0	0	0	0	0	0	0	0	0	0	0	0	0	0	0	0	0	0	0	0	0	5	0	9	0	82	0	0	0	0	0	0	0
zOTU1585	0	1	48	0	0	0	0	0	4	0	0	0	0	0	0	0	0	3	0	0	0	0	2	0	7	4	0	0	0	8	0	0	1	0	0	0	0	7	0	0	0	0	0	1	0	7	2	0	0
zOTU1586	0	0	0	0	0	0	0	0	0	0	0	0	0	0	0	1	0	0	0	0	99	0	0	0	0	0	0	0	0	0	0	0	0	0	0	0	0	0	0	0	0	0	0	0	0	0	0	0	0
zOTU1587	0	0	0	15	18	0	0	2	0	0	0	0	0	6	2	11	0	0	0	0	0	0	0	0	0	0	0	0	0	0	0	0	0	0	5	1	24	0	0	0	1221	1	1	1	0	0	0	0	0
zOTU1588	0	0	0	13	0	0	0	0	0	85	1	0	0	0	0	0	0	0	0	0	0	0	0	0	0	0	0	0	0	0	0	0	0	0	0	0	0	0	0	0	5	0	0	0	0	0	0	0	0
zOTU159	0	0	0	0	0	0	0	0	0	0	0	0	0	0	0	34	0	0	3	1	1683	2	0	508	22	20	0	0	0	0	0	20	3	0	218	0	8	0	0	0	0	0	0	0	0	0	0	91	0
zOTU1590	0	44	0	0	0	0	0	0	0	0	0	0	0	0	0	0	0	0	4	0	0	0	0	4	0	0	0	0	0	5	0	0	5	0	0	0	0	7	0	0	0	0	0	0	0	0	1	0	0
zOTU1591	0	38	0	0	0	0	0	1	0	0	3	0	0	0	0	0	0	22	9	0	0	0	0	24	0	6	0	3	0	0	0	10	0	0	0	0	0	0	0	0	0	0	0	0	0	0	0	8	0
zOTU1592	0	0	0	0	1	0	0	0	4	0	0	0	3	0	0	0	25	0	2	0	0	3	2	0	0	0	0	0	0	6	0	5	0	0	0	0	0	3	0	0	0	0	0	0	0	0	0	0	0
zOTU1593	0	1	0	0	2	0	0	0	0	0	0	0	0	0	0	0	0	1	2	8	2	20	0	8	0	5	0	0	2	0	0	0	1	12	0	0	12	2	8	0	0	0	15	0	0	18	14	0	0
zOTU1594	0	0	0	0	0	0	0	0	0	3	0	0	0	0	6	1	0	26	0	2	63	0	0	6	0	4	0	2	0	2	0	0	14	0	3	0	3	0	3	1	0	0	0	0	0	0	0	6	0
zOTU1595	0	0	0	0	0	0	0	0	0	0	0	0	0	0	0	0	0	0	0	1	0	0	0	1	0	0	0	0	152	1	0	0	0	0	0	0	0	0	0	0	0	0	0	0	0	0	0	0	0
zOTU1596	0	0	0	0	0	0	0	0	0	0	113	0	0	0	0	0	0	0	0	0	0	0	0	0	0	0	0	0	0	0	0	0	0	0	0	0	0	0	0	0	0	0	0	0	0	0	0	0	0
zOTU1597	0	0	0	0	0	1	0	0	0	0	0	0	0	0	84	0	0	0	0	0	0	0	0	0	0	0	0	0	0	0	42	0	0	0	0	0	0	0	0	0	1	0	1	0	0	0	0	0	0
zOTU1599	0	0	0	0	0	0	0	0	0	0	0	0	0	0	0	0	0	0	0	0	0	0	0	0	0	0	0	0	0	0	0	0	0	0	0	0	0	0	0	0	0	0	0	91	0	0	0	0	0
zOTU16	1967	1	40	1	0	1	21	5593	22	11	14	0	10	5	3	1	0	7	0	0	0	0	0	0	0	2	9	17	0	23	0	0	367	67	16	0	2	39	18	633	38	3425	2703	13	163	411	332	0	0
zOTU160	53	64	0	0	2	1	0	1	11	0	0	0	0	0	237	1	0	59	95	5	58	67	33	4	16	22	0	4	0	0	79	0	9	3	17	0	0	0	6	312	14	582	1	113	19	0	2	5	0
zOTU1600	0	0	0	0	0	0	0	0	0	0	0	0	0	0	0	0	0	0	0	0	0	0	0	0	0	0	0	0	0	0	0	0	0	1	173	0	0	0	0	0	1	0	0	0	0	0	0	0	0
zOTU1601	0	0	0	0	0	0	0	0	0	0	0	0	0	0	0	0	0	0	0	4	0	0	1	0	0	7	0	0	17	34	0	0	1	0	0	0	0	0	1	0	0	0	0	0	0	0	0	0	0
zOTU1602	0	0	0	0	0	0	0	0	0	0	0	0	0	0	28	0	0	0	0	0	0	0	0	0	0	6	0	2	0	62	10	0	0	0	1	0	0	23	5	0	0	0	0	0	1	17	31	1	0
zOTU1603	0	79	0	0	0	0	0	0	0	0	0	0	0	0	0	0	0	0	0	0	0	0	6	0	0	0	0	0	13	0	0	0	0	0	0	0	12	0	0	0	10	0	14	99	0	0	0	0	0
zOTU1604	0	0	0	0	0	0	0	0	0	0	0	0	0	0	0	0	0	0	17	0	0	17	5	0	0	0	0	0	0	0	0	0	0	0	0	0	0	2	0	0	0	0	0	0	0	0	0	0	7
zOTU1605	0	0	0	0	18	0	0	0	5	3	0	0	0	1	0	10	0	0	0	0	0	0	0	0	0	0	0	0	0	0	0	0	0	0	0	0	0	0	0	0	0	1	0	34	0	6	3	0	0
zOTU1607	0	0	0	0	0	0	0	0	0	0	0	0	0	0	0	0	0	2	2	18	1	0	0	0	4	16	0	0	28	5	0	0	0	4	0	0	0	0	1	0	0	0	0	1	0	5	2	22	0
zOTU1608	0	0	28	0	0	0	0	0	0	0	0	0	0	0	2	1	0	2	0	0	4	0	1	0	0	0	0	0	0	0	2	0	12	0	3	0	5	47	1	3	0	0	0	0	0	9	7	5	0
zOTU1609	0	0	0	0	0	0	0	0	0	0	0	0	0	0	0	0	0	0	0	0	0	0	3	30	0	0	0	0	0	0	0	0	1	0	0	0	0	3	0	0	0	0	0	0	0	51	20	0	0
zOTU161	170	0	147	0	26	1	0	2	203	269	60	5	593	0	2	120	0	0	0	0	0	0	0	0	0	0	0	0	0	0	0	0	0	0	0	0	0	0	0	0	1	0	0	0	0	0	0	0	0
zOTU1610	0	0	0	0	0	0	0	0	0	0	0	0	0	0	0	0	0	0	0	0	0	0	0	0	0	0	0	0	0	0	0	0	0	0	0	3	0	0	0	0	0	0	0	0	0	0	0	0	4
zOTU1612	0	0	0	0	0	0	0	0	0	0	0	0	0	0	0	2	0	0	0	0	131	0	0	0	0	0	0	0	0	0	0	0	0	0	0	0	0	0	0	0	3	0	11	0	0	0	0	0	0
zOTU1613	0	13	13	0	0	0	0	0	0	0	0	0	6	0	0	0	0	0	5	0	0	43	0	0	0	0	0	0	0	0	0	0	0	0	4	0	0	1	0	0	0	13	0	0	0	3	3	0	0
zOTU1614	0	0	0	0	0	0	0	0	0	0	0	0	2	0	4	0	0	0	4	0	0	0	0	4	0	0	4	0	0	1	2	10	0	3	17	19	0	0	9	0	0	0	0	0	0	5	3	3	0
zOTU1615	0	0	0	0	0	0	0	0	0	0	0	0	0	0	0	0	0	0	0	0	0	0	0	0	0	0	0	0	0	0	0	0	0	0	0	0	0	0	9	0	0	0	0	0	0	0	0	0	0
zOTU1616	0	0	9	0	0	0	0	0	0	0	0	0	0	0	0	0	0	0	0	0	0	1	0	0	0	1	0	92	0	0	0	0	0	0	21	0	0	0	1	0	0	0	1	0	0	0	0	0	0
zOTU1617	0	0	0	0	0	0	0	0	0	0	0	0	0	0	7	0	0	0	0	0	0	287	0	0	0	0	0	0	0	1	3	0	0	0	0	0	0	0	0	0	0	0	0	0	101	0	0	0	0
zOTU1619	0	0	0	0	0	0	0	0	0	0	0	0	0	0	0	0	0	0	0	0	0	0	0	0	0	0	0	0	0	0	0	0	0	0	0	0	1	0	0	0	0	0	0	0	0	0	0	0	0
zOTU162	24	9	236	213	89	54	64	29	51	47	299	5	61	141	58	587	0	7	59	0	0	31	0	0	0	10	151	9	0	94	0	0	2	0	0	0	0	0	0	1	5	0	0	20	0	0	0	0	0
zOTU1620	0	0	0	24	0	4	18	0	0	0	0	0	11	0	0	7	0	0	0	0	0	0	0	0	0	0	25	0	0	0	0	0	0	0	0	0	0	0	0	0	1	0	0	0	0	0	0	0	0
zOTU1621	0	0	0	0	0	0	0	0	0	0	0	0	0	0	0	0	0	94	0	0	0	0	13	14	0	0	0	0	0	0	0	0	0	0	0	0	0	0	0	0	0	0	0	0	0	0	0	0	0
zOTU1622	0	0	0	0	0	0	1	1	0	0	0	0	0	0	0	0	0	0	0	0	0	0	0	0	0	0	0	0	0	0	0	0	0	0	0	0	0	0	0	0	12	18	45	0	6	16	3	1	0
zOTU1623	0	2	0	0	0	0	0	0	0	0	1	0	0	0	0	1	0	7	1	0	6	0	0	3	0	2	0	0	9	0	0	0	0	4	2	0	0	0	5	9	1	0	7	0	0	11	5	0	0
zOTU1624	0	0	23	20	1	0	0	0	2	0	0	0	0	0	0	4	0	3	0	0	0	0	1	0	0	0	0	0	13	0	0	0	0	0	0	0	0	0	0	0	0	0	0	0	29	0	0	0	3
zOTU1625	0	0	0	0	0	0	0	0	0	18	0	0	0	0	0	0	0	0	0	0	0	0	0	0	0	0	0	0	0	0	0	0	0	0	0	0	0	0	0	0	116	0	0	0	0	0	0	0	0
zOTU1626	0	0	0	0	0	0	0	0	0	0	0	0	0	0	0	0	0	0	0	0	0	0	0	0	0	0	0	0	0	0	0	0	0	3	0	0	0	0	0	0	0	0	0	0	0	0	0	0	92
zOTU1627	0	0	0	0	0	0	0	0	0	0	0	0	0	0	0	0	0	0	0	0	0	0	0	0	5	0	0	0	0	0	0	13	0	0	0	0	0	0	0	0	0	0	12	51	0	0	0	0	0
zOTU1629	0	1	3	1	0	0	5	4	0	0	1	0	20	2	1	3	84	0	8	0	25	41	0	0	0	0	0	1	2	0	0	0	0	13	10	0	0	5	19	0	3	0	0	0	9	9	3	0	0
zOTU163	0	0	3	0	0	0	12	0	8	31	0	0	0	0	337	28	0	33	75	30	510	61	12	348	0	308	30	0	2	112	152	46	2	7	0	0	0	0	5	0	0	0	0	0	0	5	1	19	6
zOTU1630	0	0	0	0	0	3	0	0	0	0	0	0	0	0	0	0	0	0	0	0	0	0	0	0	0	0	0	0	0	0	0	0	0	0	0	0	0	0	0	0	0	0	5	0	0	0	0	0	0
zOTU1631	0	0	0	0	0	0	0	0	0	0	0	0	0	6	5	0	0	0	0	49	0	0	0	0	0	0	0	0	0	0	0	0	0	0	0	0	0	0	0	0	0	0	0	0	2	0	0	0	0
zOTU1632	11	1	0	0	73	0	19	0	0	17	2	0	0	0	0	0	0	0	0	0	0	0	0	0	0	0	0	0	0	0	0	0	0	0	0	0	0	0	0	0	4	0	0	0	0	0	0	0	0
zOTU1633	38	0	1	0	0	0	0	0	0	0	2	0	0	1	12	1	0	0	0	0	0	14	0	1	0	0	2	0	4	0	6	0	0	11	0	0	4	12	1	64	0	1	0	0	9	109	71	0	0
zOTU1634	0	0	0	0	0	0	0	0	0	16	0	0	0	2	0	0	0	0	0	0	0	0	0	0	0	11	0	0	0	76	0	0	0	0	0	0	0	0	8	0	0	0	0	0	0	0	0	0	0
zOTU1635	1	26	0	0	0	0	0	0	0	0	0	0	0	0	0	0	0	0	0	0	0	0	0	1	0	0	0	0	0	0	0	0	43	1	0	0	0	28	0	0	0	0	0	0	0	0	1	0	0
zOTU1636	0	0	0	0	0	0	0	0	0	0	23	0	0	0	1	0	0	0	0	0	0	0	0	0	0	2	0	0	0	0	0	0	0	0	0	0	0	0	0	0	2	16	0	0	0	49	33	0	0
zOTU1637	0	0	0	0	0	0	0	0	0	0	0	0	0	0	0	4	0	0	0	0	94	0	0	0	0	0	0	0	0	0	0	0	0	0	0	0	0	0	0	0	0	0	0	0	0	0	0	0	0
zOTU1638	0	0	0	0	0	0	0	0	0	0	0	0	0	0	0	0	0	2	0	0	0	14	0	0	4	0	162	4	57	0	0	0	0	4	0	0	0	0	0	0	0	0	0	0	0	0	0	0	0
zOTU1639	0	0	0	0	0	0	0	0	0	0	0	0	0	0	89	0	0	0	0	0	0	0	0	0	0	0	0	0	0	0	36	0	0	0	0	0	0	0	0	0	0	0	0	0	0	0	0	0	0
zOTU164	0	3	0	0	0	0	0	0	0	0	0	0	0	0	0	0	0	0	0	0	49	0	11	0	0	36	0	13	21	19	0	0	89	12	7	0	1	9	3	46	9	1038	441	0	24	46	41	4	0
zOTU1640	0	0	26	0	0	0	0	0	6	0	0	0	1	0	0	35	0	0	18	0	0	1	0	6	0	0	0	0	0	0	1	0	0	0	3	0	9	0	0	0	0	0	0	0	0	17	8	0	0
zOTU1641	0	0	0	0	0	0	0	0	0	0	0	0	0	0	0	5	0	0	0	0	154	0	0	0	0	0	0	0	0	0	0	0	0	0	0	0	0	0	0	0	0	0	0	0	0	0	0	0	0
zOTU1642	0	0	0	0	0	0	0	0	0	0	0	0	0	0	77	0	0	1	0	0	1	0	0	1	0	0	0	0	0	0	35	0	0	0	0	0	0	0	0	0	0	0	0	0	0	0	0	0	0
zOTU1644	0	0	0	0	0	0	0	0	0	0	0	0	0	0	0	0	0	66	0	0	0	0	0	0	0	0	0	0	0	0	0	0	0	0	0	0	81	0	0	0	0	0	0	0	0	0	0	0	0
zOTU1645	0	0	0	0	0	0	0	0	0	0	11	0	0	0	0	0	0	0	0	0	0	0	0	0	0	0	0	0	0	11	0	14	0	3	39	0	0	21	0	0	5	0	17	0	0	0	0	0	0
zOTU1646	0	0	0	0	0	0	1	0	0	0	11	0	0	0	0	0	0	0	0	0	0	0	0	0	0	0	0	1	0	0	0	0	0	0	6	0	0	0	0	0	64	0	2	0	0	28	22	0	0
zOTU1647	0	0	0	0	0	0	0	0	0	0	0	0	0	0	0	0	0	0	0	0	0	0	0	0	0	0	0	0	0	0	0	0	0	0	0	0	0	0	0	0	0	0	0	103	0	0	0	0	0
zOTU1648	0	0	0	0	0	0	0	0	0	0	0	0	0	0	0	0	136	0	0	0	0	0	0	0	0	0	0	0	0	0	0	0	0	0	0	0	0	0	0	0	0	0	0	0	0	0	0	0	0
zOTU165	2	41	1	0	2	4	24	3	3	20	9	0	56	5	93	10	0	6	0	0	0	0	0	0	26	38	0	7	0	0	50	0	1	23	7	0	0	4	0	1	1	1	0	51	1511	0	0	0	0
zOTU1650	0	0	0	0	0	0	0	0	0	0	0	0	0	0	0	12	0	0	0	0	0	0	0	0	0	0	0	0	0	0	0	0	0	2	14	0	0	0	3	0	0	0	1	91	0	0	0	0	0
zOTU1651	11	0	6	0	12	0	0	0	1	15	72	1	0	0	0	0	0	0	0	0	0	0	0	0	3	0	0	0	0	0	0	0	0	0	66	0	0	0	0	0	0	0	0	0	0	0	0	0	0
zOTU1652	0	0	0	0	0	0	0	0	0	0	0	0	0	0	0	0	0	0	0	0	0	109	0	2	0	0	0	0	0	0	0	0	0	0	0	0	0	0	0	0	0	0	0	0	0	0	0	0	0
zOTU1654	0	0	0	0	0	0	0	0	0	0	0	0	0	0	0	0	0	3	0	0	0	0	0	0	0	0	0	0	0	0	0	0	0	0	16	0	1	59	1	0	0	0	0	0	0	0	0	0	10
zOTU1655	0	0	0	0	0	0	0	0	0	0	0	0	0	0	0	0	0	0	18	0	0	0	0	0	0	0	0	0	10	0	0	0	0	0	0	0	0	0	0	0	0	0	0	0	0	0	0	0	0
zOTU1656	0	7	0	0	0	0	0	0	0	0	0	0	3	0	0	0	7	9	0	1	0	16	1	13	0	2	0	0	9	62	0	8	0	0	0	0	0	7	0	0	0	0	0	0	6	5	6	0	0
zOTU1657	0	0	0	0	0	0	0	0	0	0	0	0	0	0	0	0	0	0	0	0	0	0	0	0	6	0	0	0	0	10	0	215	0	17	0	0	0	0	0	0	0	0	0	0	0	0	0	0	0
zOTU1658	0	0	0	12	2	0	0	1	2	0	3	6	22	7	0	0	0	0	0	0	0	0	0	0	0	0	0	0	1	0	0	0	0	0	0	0	6	3	0	2	0	16	0	0	0	0	0	0	0
zOTU1659	0	0	0	0	0	0	0	0	0	0	0	0	0	0	0	0	0	0	0	0	0	0	0	0	0	0	0	0	0	0	0	0	0	0	0	0	0	1	0	0	132	0	0	0	0	0	0	0	0
zOTU166	0	0	0	0	0	0	0	0	0	0	1	0	0	0	0	6	0	77	4	0	575	1402	11	3	6	2	3	1	21	16	0	0	0	0	2	0	1	45	2742	1	0	0	3	2	0	0	0	0	0
zOTU1660	0	0	0	80	0	1	0	0	0	0	0	0	0	0	0	0	0	0	0	0	0	0	0	0	0	0	0	0	0	0	0	0	0	0	0	0	0	0	0	0	0	0	0	0	0	0	0	0	0
zOTU1661	0	0	0	0	2	0	0	0	0	0	0	0	0	0	0	0	0	0	0	0	0	37	0	0	0	0	0	0	0	0	0	0	0	0	0	0	0	0	0	0	0	0	0	0	0	0	0	0	9
zOTU1662	0	0	0	0	0	0	0	0	0	0	0	0	0	0	0	0	0	0	0	0	0	0	0	0	0	0	0	0	0	0	0	0	0	40	6	0	0	13	49	3	0	0	0	0	27	0	0	0	0
zOTU1663	0	0	0	0	0	0	0	0	0	0	0	0	0	0	0	0	0	0	0	0	0	0	0	0	0	0	0	0	0	0	0	0	1	0	0	0	0	0	0	0	3	0	0	108	0	0	0	0	0
zOTU1664	0	0	0	0	0	0	0	0	0	0	0	0	0	0	0	0	0	0	0	0	0	0	0	0	0	4	0	0	0	0	0	0	0	0	0	0	0	0	0	0	0	0	0	0	0	0	0	0	0
zOTU1665	0	0	0	0	0	0	4	0	0	0	1	0	43	9	0	0	0	0	0	0	0	0	0	0	0	0	0	0	0	0	0	0	0	0	7	0	0	20	10	1	0	10	0	0	0	0	0	0	0
zOTU1666	0	0	0	0	0	0	0	0	0	0	0	0	0	0	0	0	0	0	0	0	0	0	0	0	0	0	0	0	2	78	0	7	0	0	0	0	0	0	0	0	0	0	0	0	0	0	0	0	0
zOTU1668	0	0	0	0	0	0	0	0	0	0	2	3	0	0	74	0	0	0	0	0	0	0	0	0	0	0	2	0	0	0	29	0	0	0	0	0	0	0	0	0	0	0	0	0	0	0	0	0	0
zOTU1669	0	0	0	0	0	0	0	0	0	0	0	0	0	0	0	0	0	0	0	0	0	0	0	0	0	0	0	0	0	0	0	0	0	0	0	0	0	0	0	0	0	86	0	0	0	0	0	0	0
zOTU167	0	0	0	0	5	0	0	0	0	0	0	0	0	0	0	0	0	0	0	0	0	0	0	27	0	0	0	0	13	0	0	0	0	0	286	0	1	1	9	0	0	0	0	0	0	1	2	0	0
zOTU1670	0	0	0	0	0	0	0	0	0	0	0	0	0	0	0	0	0	0	0	0	0	0	0	0	0	0	0	0	0	0	0	0	0	0	0	0	1	0	0	0	0	0	0	111	1	0	1	0	0
zOTU1671	0	0	0	0	0	0	0	0	0	0	0	0	0	0	0	0	0	0	0	0	0	0	0	0	0	0	0	0	0	0	0	0	0	0	0	0	0	0	0	0	0	0	0	0	0	0	0	0	0
zOTU1672	0	0	0	0	0	0	0	0	0	4	0	0	0	0	0	0	0	0	0	0	0	0	0	0	0	0	18	0	0	0	0	0	0	0	0	0	0	0	327	0	0	0	0	0	0	0	0	0	0
zOTU1673	0	0	0	0	0	0	0	0	0	0	0	0	0	0	0	0	0	0	0	0	0	227	0	16	0	0	0	0	0	0	0	0	0	0	0	0	0	0	0	0	0	0	0	0	0	0	0	0	0
zOTU1674	0	0	0	0	0	0	0	0	0	0	0	0	0	0	0	0	0	0	0	0	0	0	0	0	6	0	0	0	0	0	0	0	0	0	0	0	0	0	0	0	0	0	13	0	0	41	33	0	0
zOTU1675	0	0	0	0	0	6	1	0	0	0	0	0	0	0	0	0	0	0	0	0	0	0	0	0	0	0	0	0	0	0	0	0	0	0	0	0	0	0	1	0	0	0	0	0	0	0	0	0	0
zOTU1676	0	0	0	0	0	0	0	0	0	0	0	0	0	0	0	0	0	1	0	0	0	68	0	52	0	0	0	0	10	0	0	0	0	0	0	0	0	0	0	0	0	0	0	0	0	0	0	0	0
zOTU1677	0	0	0	0	0	0	0	0	0	0	0	0	0	0	0	0	0	0	0	0	0	0	0	0	0	0	0	0	0	0	0	0	0	0	0	0	0	0	0	0	0	2	180	0	0	0	0	0	0
zOTU1678	0	0	0	0	0	0	0	0	0	0	0	0	0	0	0	0	0	86	0	0	0	0	0	0	0	11	0	0	0	0	0	0	0	0	0	0	0	0	0	0	0	0	0	0	0	0	0	0	0
zOTU1679	0	0	0	0	0	0	0	0	0	0	0	0	0	0	0	0	0	0	0	0	0	0	0	0	0	0	0	0	0	0	0	0	0	0	0	0	0	0	0	0	0	98	0	0	18	0	0	0	0
zOTU168	0	0	0	0	33	1	0	0	2	9	12	0	0	0	0	33	0	0	0	0	0	7	0	0	0	0	0	0	0	0	0	0	0	5	15	3	2	0	5	0	0	0	2	2033	0	1	0	0	0
zOTU1680	0	0	0	0	0	0	0	0	0	0	0	0	0	0	0	2	0	0	0	0	332	0	0	0	0	0	0	0	0	0	0	0	0	0	0	0	0	0	0	0	0	0	0	0	0	0	0	0	0
zOTU1681	0	0	0	0	0	0	0	0	2	0	0	0	0	0	97	0	0	0	1	0	0	0	0	0	0	0	0	0	0	0	28	4	0	0	0	0	0	1	5	0	0	0	0	1	0	2	2	0	0
zOTU1682	0	3	0	0	0	0	0	0	0	0	0	0	67	0	0	0	0	0	0	0	0	0	0	0	0	0	0	0	0	0	0	0	0	0	0	0	0	0	10	0	0	0	0	0	0	0	0	0	0
zOTU1683	0	0	0	0	0	0	0	0	0	0	0	0	0	0	0	3	0	0	0	0	62	75	0	2	0	0	0	0	0	19	0	14	0	0	0	0	0	12	0	0	0	0	0	0	0	0	0	0	2
zOTU1684	0	0	0	0	0	0	0	0	0	0	0	0	0	0	0	3	0	1	2	0	217	1	5	0	0	0	0	0	0	0	0	0	0	0	5	0	0	0	0	0	0	0	1	0	0	0	0	0	0
zOTU1685	0	0	0	0	0	0	0	0	0	0	0	0	0	0	0	0	0	0	0	0	0	0	0	0	0	0	0	2	0	0	0	0	0	0	0	0	0	0	0	0	0	0	37	0	55	0	0	0	0
zOTU1686	0	4	0	0	0	0	22	0	5	0	0	0	0	0	0	0	0	0	0	0	0	0	12	8	0	0	0	10	0	0	0	0	0	0	0	0	0	0	0	0	1	0	0	0	47	0	0	2	0
zOTU1687	0	0	0	0	1	1	0	1	2	0	0	0	0	0	0	0	0	0	0	0	0	0	1	0	6	0	0	1	0	89	0	0	0	0	0	0	0	3	1	0	8	1	0	0	0	1	2	0	1
zOTU1688	0	0	0	0	0	0	0	0	0	0	0	0	0	0	0	0	0	0	0	0	0	0	0	0	0	0	0	0	0	0	0	0	0	0	0	0	0	0	94	0	0	0	0	0	1	0	0	0	0
zOTU1689	0	0	0	0	0	0	0	0	0	0	0	0	0	0	0	0	0	0	0	0	0	0	0	0	0	0	0	1	0	0	0	0	0	0	0	0	0	0	0	0	0	4	61	0	0	32	9	0	0
zOTU169	0	0	0	0	0	0	0	0	0	0	0	0	0	0	0	0	0	0	57	1	1	20	2530	7	0	0	0	1	0	0	2	1	0	0	0	0	0	0	0	1	0	0	0	1	0	1	0	0	0
zOTU1690	0	1	3	0	0	0	0	0	0	0	0	0	0	0	0	0	0	0	0	0	0	0	0	0	0	0	0	0	0	99	0	0	0	0	0	0	0	0	0	0	0	0	0	0	0	0	0	0	0
zOTU1691	0	0	0	0	111	0	0	0	0	0	0	0	0	0	0	0	0	0	0	0	0	0	0	0	0	0	0	0	0	0	0	0	0	0	0	0	0	0	0	0	0	0	0	0	0	0	0	0	0
zOTU1692	0	0	0	0	0	0	0	0	0	0	0	0	5	0	0	0	0	0	0	0	0	0	0	0	2	41	0	0	0	14	0	0	0	0	0	0	0	0	0	0	0	0	0	0	0	0	0	0	0
zOTU1693	1	1	7	1	12	0	2	1	0	0	1	0	1	0	31	0	25	0	13	0	30	1	0	0	2	0	3	0	0	0	38	0	1	5	14	0	0	14	2	2	4	2	28	0	79	38	19	0	0
zOTU1694	0	0	0	4	0	9	0	0	1	23	0	0	0	6	0	36	0	0	0	0	0	0	0	0	0	0	0	0	0	0	0	0	0	0	0	0	0	0	1	0	19	0	0	0	0	0	0	0	0
zOTU1695	0	0	0	0	1	0	0	0	0	0	0	0	0	1	0	1	0	0	0	0	30	0	0	0	0	0	0	0	0	0	0	0	0	2	5	0	0	0	0	0	0	0	0	0	0	0	0	0	0
zOTU1696	0	0	0	0	0	0	0	0	0	0	0	0	0	0	0	0	0	0	63	0	0	0	0	0	0	0	0	0	0	0	0	0	0	0	0	0	0	0	0	0	0	0	19	0	0	0	0	0	0
zOTU1698	0	0	0	0	3	0	18	0	14	0	13	0	0	0	1	0	0	0	0	0	0	0	0	0	0	0	0	0	0	0	0	0	0	0	0	8	32	0	1	0	0	0	0	0	0	0	0	0	0
zOTU1699	0	0	0	0	0	2	31	0	0	33	0	0	7	0	0	0	0	0	0	0	0	0	0	0	0	0	0	0	0	0	0	0	0	0	0	0	0	2	0	0	0	0	0	0	0	3	2	0	0
zOTU17	0	0	0	0	0	0	0	0	0	1	0	1	0	0	2	1	17378	21	3	3	0	0	0	0	0	0	0	0	0	64	0	0	0	0	0	0	0	0	0	0	3	0	0	0	0	0	0	0	0
zOTU1700	0	4	0	57	0	0	14	0	0	0	0	0	0	0	0	1	0	0	13	0	0	0	0	0	0	1	0	0	0	0	0	0	0	0	23	0	0	11	0	0	3	45	0	0	80	0	0	0	0
zOTU1701	0	0	0	0	0	0	0	0	0	0	0	0	0	0	0	0	0	0	0	0	0	0	0	0	0	0	0	0	0	14	0	0	0	0	0	0	0	0	0	0	0	0	0	0	0	0	0	0	0
zOTU1702	0	46	21	0	0	0	0	1	2	0	11	0	0	0	0	1	0	0	0	0	0	0	0	0	0	0	0	0	0	0	0	0	0	0	0	0	0	0	0	0	0	0	0	0	0	0	0	0	0
zOTU1703	0	0	0	0	0	0	0	0	0	0	0	0	0	0	0	1	0	0	0	0	0	0	0	0	0	0	58	50	7	0	0	31	0	0	0	0	0	0	0	0	0	0	0	0	0	0	0	0	0
zOTU1705	0	0	0	0	0	0	0	0	0	1	0	0	0	0	114	0	0	0	0	0	0	2	3	0	62	0	4	12	7	34	80	24	0	0	0	0	0	1	2	0	0	0	0	8	2	4	1	0	0
zOTU1706	0	0	0	0	0	0	0	0	0	0	0	0	0	0	0	2	0	0	0	0	129	0	0	0	0	0	0	0	0	0	0	0	0	0	0	0	0	0	0	0	0	0	0	0	0	0	0	0	0
zOTU1707	0	0	0	0	0	0	0	0	0	0	0	0	1	0	0	8	0	0	0	0	0	0	0	0	0	0	0	0	0	0	0	0	0	0	0	0	0	0	0	0	0	67	0	0	0	0	0	0	0
zOTU1708	0	64	0	0	0	0	0	8	0	0	8	0	0	0	2	0	0	0	0	0	0	0	0	0	0	0	0	0	0	0	0	0	0	16	0	0	0	0	0	0	0	0	0	0	0	0	0	0	0
zOTU171	0	7	0	0	1	0	0	19	96	1	144	1	1	0	0	1	0	14	126	0	0	0	0	0	0	0	0	0	11	374	0	0	171	29	222	0	0	1	0	0	0	0	21	0	0	0	0	0	0
zOTU1710	0	59	0	0	0	0	0	0	0	0	0	0	0	0	0	0	0	0	0	0	0	0	0	0	0	0	0	0	0	0	0	0	0	0	0	0	0	0	0	0	0	0	0	0	0	22	10	0	0
zOTU1711	0	0	0	0	0	0	0	0	0	0	0	0	81	0	0	0	0	0	0	0	0	0	0	0	0	0	0	0	0	0	0	0	0	0	0	0	0	0	0	0	0	0	0	0	0	0	0	0	0
zOTU1712	0	0	0	0	0	0	0	0	0	0	0	0	0	0	0	0	0	0	0	0	0	0	0	0	0	0	0	0	0	72	0	0	0	0	1	0	0	0	0	0	0	0	0	0	0	15	8	0	0
zOTU1714	0	0	0	0	0	0	0	0	0	0	0	0	0	0	0	0	0	0	29	0	0	0	0	0	0	0	0	0	0	0	0	0	0	0	0	0	0	0	0	0	0	0	0	0	0	3	5	0	0
zOTU1715	0	0	0	0	0	0	0	0	0	1	87	0	1	0	0	0	0	0	0	0	0	0	0	0	0	2	0	0	0	0	0	0	0	0	0	0	0	0	0	0	1	0	0	0	0	0	0	0	0
zOTU1716	0	0	0	0	0	0	0	0	96	0	0	0	0	0	0	0	0	0	0	0	0	0	0	0	0	0	0	0	0	0	0	0	0	0	0	0	0	0	0	0	0	0	0	0	0	0	0	0	0
zOTU1717	0	0	0	0	0	0	0	0	0	0	0	0	0	0	0	0	0	0	0	0	0	26	0	0	0	0	0	0	0	0	0	0	0	0	0	0	0	0	0	0	0	0	0	0	0	0	0	0	0
zOTU1718	0	0	0	0	0	0	0	0	0	0	0	0	0	0	0	0	0	0	0	0	0	0	0	0	0	0	1	0	3	0	0	0	0	0	1	0	0	0	0	0	0	0	0	96	0	0	0	0	0
zOTU1719	0	0	0	0	0	0	0	0	0	0	0	0	0	0	0	0	0	0	1	0	0	0	1	0	2	1	4	3	5	6	0	5	1	9	1	0	0	10	3	0	10	7	58	13	43	54	18	0	0
zOTU1720	0	0	1	0	0	0	0	0	0	0	2	0	0	0	37	0	0	0	0	0	0	0	0	0	0	0	0	1	4	0	32	0	0	47	8	15	4	7	57	46	0	0	0	0	3	0	0	0	0
zOTU1721	0	0	0	0	0	0	0	0	12	0	0	0	0	0	0	0	0	0	0	0	0	0	3	0	0	3	0	0	4	15	0	24	1	0	0	0	0	0	0	0	0	0	0	0	0	0	1	2	0
zOTU1722	0	9	1	0	0	0	0	0	0	0	0	0	0	0	0	0	0	6	40	0	0	0	0	0	0	22	0	2	3	1	0	81	0	6	0	5	2	0	0	0	0	0	0	0	0	1	3	0	0
zOTU1723	0	0	21	0	0	7	0	0	0	0	0	0	0	0	0	0	0	75	10	1	0	114	174	17	1	0	0	6	57	36	0	101	0	0	3	1	6	24	12	2	0	0	0	0	56	0	0	0	10
zOTU1724	0	0	0	0	0	0	0	0	0	0	0	0	0	0	0	0	0	0	0	0	0	0	0	0	0	0	0	0	0	0	0	61	0	0	0	0	0	0	0	0	0	0	0	47	0	0	0	0	0
zOTU1725	0	0	0	0	0	0	0	0	0	0	0	0	0	0	0	0	0	0	0	0	0	0	0	0	0	0	0	0	0	0	0	0	0	0	0	0	0	0	0	0	2	0	0	0	0	53	32	0	0
zOTU1726	0	0	0	0	0	0	0	0	0	0	0	0	0	0	0	2	0	1	0	0	89	62	4	0	0	0	0	0	0	0	0	0	0	0	0	0	0	0	0	0	0	0	0	0	0	0	0	0	0
zOTU1727	0	0	0	0	0	0	0	0	0	0	0	0	0	0	0	0	0	132	0	3	0	0	0	0	0	0	0	0	0	0	0	0	0	0	0	0	0	0	0	0	0	0	0	0	0	0	0	0	0
zOTU1729	0	0	0	0	46	0	0	0	0	0	0	0	0	0	0	0	0	0	0	0	0	0	0	0	0	0	0	0	0	0	0	0	0	0	0	0	0	0	73	0	0	0	0	0	0	0	0	0	0
zOTU173	0	0	0	1	0	0	0	0	0	0	0	0	0	0	0	0	0	0	0	0	0	65	0	0	0	0	0	0	0	0	0	0	0	0	0	0	0	0	0	0	17	0	0	0	43	631	649	0	0
zOTU1730	0	0	0	0	0	0	0	0	0	0	0	0	0	0	0	0	0	0	0	0	0	0	0	0	0	0	0	0	0	0	0	0	0	0	0	0	0	0	0	0	0	0	0	0	111	0	0	0	0
zOTU1731	0	0	0	19	0	0	0	0	0	11	45	9	0	0	0	0	0	0	0	0	0	0	0	0	0	0	0	0	0	0	0	0	0	0	0	0	0	0	0	0	0	0	0	0	0	0	0	0	0
zOTU1732	0	5	0	0	0	0	0	2	3	0	3	0	5	0	0	9	0	0	0	0	0	0	0	16	0	13	0	6	0	0	0	0	0	1	0	0	0	2	0	0	0	0	2	0	5	18	19	0	0
zOTU1733	0	29	0	0	0	0	0	0	0	42	0	0	0	0	0	0	0	0	0	0	0	0	0	0	0	0	0	0	0	0	0	0	0	0	0	0	0	0	0	0	0	0	0	0	0	0	0	0	0
zOTU1734	0	0	0	0	0	0	0	5	0	0	0	0	8	10	8	39	0	0	0	0	0	0	0	0	0	0	0	0	0	0	0	0	0	0	0	0	0	0	0	0	0	0	0	0	0	0	2	0	0
zOTU1735	0	0	0	0	0	0	0	0	0	0	0	0	0	0	0	0	0	0	0	0	0	0	0	0	0	0	0	0	0	0	0	0	0	0	0	0	0	0	0	0	0	0	0	0	0	0	0	0	0
zOTU1736	0	0	0	0	0	0	0	0	0	0	0	0	0	0	0	0	0	0	0	0	0	0	0	0	0	0	0	0	0	0	0	0	0	0	0	0	0	0	0	0	0	0	0	0	0	0	0	0	0
zOTU1737	0	0	0	0	0	0	0	0	0	0	0	0	0	0	0	0	105	0	0	0	0	0	0	0	0	0	0	0	0	0	0	0	0	0	0	0	0	0	0	0	0	0	0	0	0	0	0	0	0
zOTU1738	0	0	0	0	78	2	0	0	0	0	0	0	0	0	0	0	0	0	0	0	0	0	0	0	0	0	0	0	0	0	0	0	0	0	0	0	0	0	0	0	0	0	0	0	0	0	0	0	0
zOTU1739	0	6	0	0	0	0	0	0	0	0	0	0	4	0	0	0	0	0	0	0	0	0	0	0	0	0	0	0	0	0	0	0	0	0	0	0	0	0	0	0	0	0	0	112	0	0	0	0	0
zOTU174	0	0	0	0	0	0	0	0	0	0	0	1	0	0	0	0	1589	0	0	0	0	0	0	0	0	3	0	0	0	0	0	57	0	0	0	0	0	0	0	0	0	0	0	0	0	0	0	0	0
zOTU1740	0	0	0	0	0	0	0	0	0	0	1	0	0	0	83	0	0	0	0	0	0	0	0	0	0	15	0	0	6	2	36	0	0	0	0	0	0	0	0	0	0	0	0	0	0	0	0	0	0
zOTU1742	0	0	0	0	0	0	0	0	1	0	0	0	0	0	104	0	0	14	1	0	0	7	17	11	0	0	0	0	3	0	92	1	0	3	0	0	8	0	18	0	0	0	0	0	0	0	0	0	4
zOTU1743	0	0	0	0	0	0	0	0	0	1	0	0	108	0	0	0	0	0	0	0	0	0	0	0	0	0	0	0	0	0	0	0	0	0	0	0	0	0	0	0	0	0	0	0	0	0	0	0	0
zOTU1744	0	1	0	0	0	0	1	0	12	0	74	0	0	0	0	0	0	0	0	0	0	0	0	0	12	0	0	4	1	0	0	11	0	0	0	0	0	9	0	0	0	0	0	0	0	2	1	7	0
zOTU1745	0	0	0	0	0	0	0	0	0	0	0	0	0	0	0	0	0	0	0	0	0	0	0	0	0	13	0	0	83	0	0	0	0	0	0	0	0	0	0	0	0	0	0	0	0	0	0	0	0
zOTU1747	0	0	0	0	6	0	0	0	7	6	0	0	0	0	0	0	3	1	1	10	1	0	1	2	0	3	6	0	0	7	0	0	0	0	0	0	0	0	0	0	0	0	0	0	0	0	0	10	0
zOTU1748	0	0	0	0	0	0	0	0	0	0	0	0	0	0	0	0	0	0	0	0	0	0	0	0	0	0	0	0	0	0	0	0	0	6	0	0	0	0	0	0	0	0	0	0	0	0	0	0	0
zOTU175	0	0	0	0	0	0	0	0	0	0	0	0	0	0	0	0	0	0	0	0	0	0	0	0	0	0	0	0	0	0	0	0	0	0	0	0	1	0	0	0	0	36	1564	2	1	0	0	0	0
zOTU1750	0	0	0	0	0	0	0	0	0	0	0	0	0	0	0	0	0	0	0	0	0	0	0	0	0	0	0	0	0	0	0	0	0	0	0	0	0	0	0	0	0	0	0	0	0	68	45	0	0
zOTU1751	0	0	7	43	0	0	0	1	0	0	0	0	0	0	0	0	0	4	0	0	0	0	0	0	0	0	1	48	0	0	0	0	0	0	0	0	0	0	1	0	0	0	0	0	0	0	0	0	0
zOTU1752	0	0	0	0	0	0	0	0	0	0	0	0	0	0	0	0	0	0	0	0	0	0	0	0	0	0	0	0	0	111	0	0	0	0	0	0	0	0	0	0	0	0	0	0	0	0	0	0	0
zOTU1753	0	2	0	5	0	0	0	0	0	0	0	0	0	0	0	0	0	0	0	2	0	0	0	0	0	1	15	0	0	109	0	0	0	0	0	0	0	0	0	0	0	0	0	0	0	0	0	0	0
zOTU1754	0	0	0	0	0	0	0	0	0	80	0	0	0	0	0	0	0	0	0	0	0	0	0	0	0	0	0	0	0	0	0	0	0	0	0	0	0	0	0	0	0	0	0	0	0	0	0	0	0
zOTU1755	0	0	0	0	0	0	0	0	0	0	0	0	0	0	0	0	0	0	0	0	0	0	0	0	0	0	0	0	1	31	1	0	0	0	0	0	0	0	0	0	0	0	0	0	0	0	0	0	0
zOTU1756	0	0	0	0	0	0	0	0	0	0	0	0	0	0	0	0	0	0	0	0	0	0	0	0	0	1	0	0	0	0	0	0	10	51	4	0	0	6	1	44	4	57	1	0	0	24	14	0	0
zOTU1757	0	0	0	0	0	0	17	0	0	0	5	0	0	0	0	0	0	0	0	0	53	1	0	1	0	2	0	0	0	14	0	0	0	1	0	0	0	0	0	0	0	9	0	0	0	0	0	0	0
zOTU1758	0	0	0	0	0	0	0	0	0	0	0	0	0	0	0	0	0	0	0	0	0	0	0	0	0	0	0	2	0	0	0	0	0	0	3	6	4	0	0	2	0	0	0	68	0	0	0	0	0
zOTU1759	0	0	0	0	0	0	0	0	0	0	0	0	0	0	0	0	0	0	0	2	0	0	0	0	0	0	0	0	0	0	0	0	0	0	0	0	0	0	0	0	0	0	0	0	0	0	0	8	0
zOTU176	0	0	0	0	0	0	0	0	0	0	0	0	0	0	0	11	0	32	0	1	465	3	1152	3	0	0	0	1	0	0	1	0	0	0	0	0	0	0	0	0	0	0	0	0	1	0	0	0	0
zOTU1760	0	0	0	0	0	0	0	0	0	0	0	0	0	0	0	0	0	0	1	0	0	0	0	0	0	14	0	5	0	0	0	4	0	0	1	0	0	8	2	0	0	0	0	3	0	36	31	8	0
zOTU1762	0	0	0	0	0	0	0	0	0	0	0	0	0	0	0	0	416	0	0	0	0	0	4	2	0	0	0	0	0	0	0	0	0	0	0	0	0	0	0	0	0	0	0	0	0	0	0	0	0
zOTU1763	0	0	7	7	0	0	5	0	0	0	0	0	0	0	0	1	0	7	0	5	0	0	0	0	9	0	0	0	2	0	0	0	0	0	0	0	2	0	1	0	44	10	6	0	0	0	0	0	2
zOTU1764	0	0	0	0	18	0	0	0	0	0	0	0	5	0	0	0	0	0	0	0	0	0	0	0	0	0	0	0	0	0	0	0	0	0	0	0	0	0	0	0	0	0	0	0	85	0	0	0	0
zOTU1765	0	0	0	0	0	0	0	0	0	0	0	0	0	0	116	0	0	0	0	0	0	0	0	0	0	0	1	0	5	5	40	0	0	0	0	0	0	0	0	0	0	0	0	4	0	0	0	0	0
zOTU1766	0	8	4	0	3	0	0	0	0	0	0	0	0	0	0	0	0	0	0	0	0	0	0	0	1	1	0	1	1	0	0	7	0	1	0	0	0	3	1	0	0	0	2	0	14	17	18	14	0
zOTU1767	0	0	0	0	0	0	0	0	0	0	0	0	0	0	0	0	0	0	0	0	0	0	0	0	0	0	9	0	0	0	0	0	0	0	0	0	0	0	0	0	0	0	0	0	0	0	0	0	0
zOTU1768	0	0	0	0	0	0	51	0	0	0	0	0	18	0	0	3	0	0	0	0	0	0	0	0	0	0	0	0	0	0	0	0	0	0	0	0	0	0	0	0	0	0	0	0	0	0	0	0	0
zOTU1769	0	5	0	0	3	0	1	0	0	0	0	0	0	0	0	7	0	0	0	0	0	0	0	0	0	0	0	0	0	0	0	0	0	0	0	0	0	0	0	0	0	0	3	81	0	5	4	12	0
zOTU1771	0	0	0	0	0	0	0	0	0	0	0	0	37	6	0	0	0	0	0	0	0	0	0	0	0	0	59	0	0	0	0	0	0	0	0	0	0	0	0	0	16	0	0	0	0	0	0	0	0
zOTU1772	0	0	0	0	0	0	0	0	0	0	0	0	0	0	0	0	0	0	0	0	0	0	0	0	0	0	0	0	0	0	0	0	0	0	0	0	0	0	0	0	0	0	18	0	0	44	28	0	0
zOTU1774	0	0	0	2	0	0	0	0	0	0	0	0	0	0	0	0	0	0	0	0	0	0	0	0	0	0	0	0	0	0	0	0	0	75	0	0	9	0	2	0	0	0	0	0	0	3	7	0	0
zOTU1775	0	0	0	0	0	0	31	0	0	0	0	1	0	0	0	1	1	0	1	250	0	0	0	0	0	0	0	0	2	1	0	0	0	0	0	0	0	0	0	0	1	0	0	16	0	54	23	9	0
zOTU1776	0	0	0	0	0	0	0	0	0	0	0	0	0	0	0	0	0	0	0	0	0	0	0	0	0	0	0	0	0	0	0	0	0	0	0	0	0	0	0	0	0	0	0	0	0	0	0	0	0
zOTU1777	0	0	0	0	0	0	0	0	0	0	0	0	0	0	0	0	0	0	0	0	0	0	0	0	0	0	0	0	0	0	0	0	0	0	0	0	0	0	0	0	0	0	24	0	0	77	42	0	0
zOTU1778	0	0	0	0	0	0	0	0	0	0	0	0	0	0	65	0	0	0	0	0	0	0	1	0	0	0	0	0	0	0	23	0	0	0	0	0	0	0	0	0	0	0	0	0	0	0	0	0	0
zOTU1779	0	0	0	0	0	0	0	0	0	0	0	0	0	0	0	0	0	0	0	0	0	0	0	0	0	0	31	0	0	0	0	0	0	0	0	0	0	0	114	0	0	0	0	0	0	0	0	0	0
zOTU178	0	1	0	0	4	0	0	0	1	2	0	0	0	0	4	0	0	0	0	0	0	0	0	0	0	0	54	0	0	2	0	0	0	4	4	0	2	3262	1562	0	0	0	0	1	1	0	0	0	0
zOTU1780	0	0	0	0	0	0	0	0	0	0	0	0	0	0	0	0	0	0	0	0	0	0	0	0	0	1	0	1	0	105	0	15	0	0	0	0	0	3	3	0	0	0	0	0	0	9	7	0	0
zOTU1781	0	0	0	0	0	0	0	0	0	0	0	0	0	0	81	0	0	0	0	0	0	0	0	0	0	0	0	0	0	0	32	0	0	0	0	0	0	0	0	0	0	0	0	0	0	0	0	0	0
zOTU1782	0	0	0	65	2	0	0	0	0	0	0	0	0	0	0	0	0	0	0	0	0	0	0	0	0	0	0	0	0	0	0	0	0	0	0	0	0	0	0	0	0	0	0	0	0	0	0	0	0
zOTU1783	0	0	0	0	0	0	0	0	0	0	0	0	0	0	0	0	0	0	0	0	0	0	0	0	0	0	0	0	0	0	0	0	1	0	0	0	0	8	0	0	0	87	30	0	0	0	0	0	0
zOTU1784	0	0	0	0	0	0	0	0	0	0	0	0	0	0	0	0	0	0	0	0	0	0	0	0	0	0	0	0	0	0	0	0	0	0	0	0	0	0	0	0	0	0	0	90	0	0	0	0	0
zOTU1785	0	0	0	0	0	0	0	0	0	0	1	0	0	0	0	0	0	0	0	0	0	0	0	0	0	0	0	0	0	0	0	0	0	0	0	0	0	0	0	0	0	0	0	0	0	0	0	0	0
zOTU1786	0	0	0	0	0	0	0	0	0	0	0	0	0	0	0	0	0	0	0	0	0	0	0	0	0	0	0	0	0	0	0	0	0	0	0	0	0	0	0	0	0	6	0	99	0	0	0	0	0
zOTU1787	0	0	0	0	0	0	0	0	0	0	0	0	0	0	0	0	0	0	0	0	0	0	0	0	0	0	0	0	0	0	0	0	0	0	0	0	0	0	0	0	0	76	0	0	0	0	0	0	0
zOTU1788	0	0	0	0	0	0	29	1	0	0	0	0	0	0	0	0	0	0	0	0	0	0	0	0	0	0	0	3	0	16	0	0	0	0	5	0	3	0	1	0	0	0	12	0	15	0	0	0	0
zOTU1789	0	0	0	0	0	0	0	0	0	0	0	0	0	0	0	0	0	0	0	0	0	0	0	0	0	0	0	0	0	0	0	0	0	3	125	0	0	0	0	0	0	0	0	0	0	0	0	0	0
zOTU1790	27	19	0	0	1	0	1	4	7	59	21	1	473	18	2	0	0	0	0	0	0	0	0	0	0	0	0	0	0	0	0	0	0	0	0	0	0	0	0	0	1	0	0	0	0	10	6	0	0
zOTU1791	0	0	0	0	0	0	0	0	0	0	0	0	0	0	0	0	0	0	0	0	0	29	1	2	1	3	16	6	42	52	0	12	0	2	1	0	0	0	1	0	0	0	1	0	0	13	8	0	0
zOTU1792	0	0	0	0	0	0	0	0	0	0	0	31	0	1	0	0	0	0	0	0	0	0	0	0	0	0	0	0	0	0	0	0	0	0	0	0	0	0	0	0	0	0	0	0	0	0	0	0	0
zOTU1794	0	0	0	0	0	0	0	0	0	0	0	0	0	0	0	0	0	10	96	9	0	5	0	0	0	0	0	0	0	0	0	0	0	0	0	0	0	0	0	0	0	0	0	0	0	0	0	0	0
zOTU1798	0	0	48	0	0	0	0	0	0	0	0	0	0	0	0	0	0	0	0	0	0	0	0	0	0	0	0	0	0	0	0	0	0	0	0	0	0	6	41	0	0	0	0	0	0	0	0	0	0
zOTU1799	0	0	0	0	3	0	1	0	0	0	0	0	0	0	0	0	156	0	0	0	0	0	0	0	0	0	0	0	0	0	0	0	0	0	0	0	0	0	0	0	0	0	0	0	0	0	0	0	0
zOTU18	1	7	1	133	15	0	19	8	0	0	57	1	151	0	179	9	9475	38	1	1	146	94	10	88	35	0	0	0	25	0	88	27	7	20	112	17	23	102	55	275	63	407	461	121	100	313	185	64	0
zOTU180	0	0	0	0	0	0	2	0	2	0	0	0	0	0	0	0	0	0	8	0	0	0	0	0	0	0	0	0	0	0	0	0	0	0	0	0	0	0	0	0	0	0	0	23	0	0	0	0	0
zOTU1800	142	1	0	0	0	0	0	0	0	0	0	0	0	0	0	1	0	3	0	0	0	0	0	0	0	0	0	0	0	0	0	0	3	0	3	0	0	0	0	0	0	13	1	0	0	0	0	0	0
zOTU1801	0	0	0	0	0	0	0	0	0	0	0	0	0	0	0	0	0	0	0	0	0	0	17	33	0	0	0	0	5	0	0	0	0	0	0	0	0	0	0	0	0	0	0	0	0	0	3	0	0
zOTU1802	0	0	0	0	0	0	0	0	0	0	0	0	0	0	0	0	0	0	0	0	0	47	0	0	0	0	67	0	0	0	0	0	0	0	0	0	0	0	0	0	0	0	0	0	0	0	0	0	0
zOTU1803	0	0	0	0	0	0	0	0	0	0	0	0	0	0	0	0	0	0	0	0	0	0	0	0	0	0	0	0	0	0	0	0	0	0	0	0	0	0	0	0	0	0	2	83	0	1	1	0	0
zOTU1804	0	0	0	0	0	0	0	0	0	0	0	0	0	0	0	0	0	0	0	0	0	0	5	6	4	0	0	0	6	116	0	10	0	0	0	0	0	0	0	0	0	0	0	0	5	2	0	0	0
zOTU1805	0	0	19	31	1	0	0	0	1	6	1	0	0	6	0	2	0	0	0	0	0	0	0	0	0	0	0	0	0	0	0	0	0	0	0	0	0	0	1	0	0	0	0	0	0	1	3	0	0
zOTU1806	0	0	70	0	0	0	0	0	0	0	0	0	0	0	0	0	0	0	0	0	0	0	0	0	0	0	0	0	0	0	0	0	0	0	0	0	0	0	0	0	0	0	0	0	0	0	0	0	0
zOTU1807	0	0	0	0	0	0	0	0	0	0	0	0	0	0	0	0	0	0	0	0	0	0	0	0	0	0	0	0	0	0	0	0	0	71	0	0	0	0	2	0	0	0	0	0	0	0	0	0	0
zOTU1808	0	0	0	0	0	0	0	0	0	0	0	0	0	0	0	0	0	2	0	2	0	98	0	0	0	0	0	0	0	0	0	0	0	0	0	0	0	0	0	0	0	0	0	0	0	0	0	0	0
zOTU1809	0	0	0	0	0	0	0	0	0	0	0	0	0	5	0	0	0	0	0	0	0	0	0	0	48	0	0	27	0	0	0	0	0	0	0	0	0	0	0	0	0	0	0	0	0	8	10	0	0
zOTU181	0	0	0	0	0	0	0	2	0	0	0	1	6	1	522	15	0	0	0	0	0	0	0	0	0	0	0	11	0	299	259	0	1	0	14	0	2	0	23	0	2	722	0	56	0	24	12	0	0
zOTU1810	0	0	0	0	0	0	0	0	0	0	0	0	0	0	0	0	0	0	0	0	0	0	0	0	0	0	0	0	0	0	0	0	0	0	0	0	0	0	0	0	0	0	0	136	0	0	1	0	0
zOTU1811	0	9	0	0	3	0	0	4	38	0	0	0	16	2	0	4	0	0	0	4	0	0	0	0	0	0	0	0	0	0	0	0	0	0	0	0	0	0	0	0	0	0	0	0	0	0	0	0	0
zOTU1812	0	65	6	0	0	0	0	1	28	0	0	3	0	0	0	0	0	0	0	0	0	0	0	0	0	0	0	0	0	0	0	0	0	0	0	0	0	0	0	0	0	0	0	0	0	0	0	0	0
zOTU1813	0	2	0	0	0	0	0	0	0	0	0	0	0	0	0	1	0	0	14	0	0	0	0	0	0	0	0	0	43	2	0	0	0	15	0	0	0	1	0	0	0	0	0	297	0	0	0	1	0
zOTU1814	0	0	0	0	0	0	0	0	0	0	0	0	0	1	0	0	0	0	0	0	0	0	0	0	0	0	0	0	0	0	0	0	0	0	0	0	0	0	0	0	0	0	0	47	0	0	0	0	0
zOTU1816	0	0	0	0	0	0	0	0	0	0	0	0	0	0	0	0	0	0	0	0	0	0	0	99	0	0	0	19	0	0	0	0	0	0	0	0	0	0	0	0	0	0	0	0	0	0	0	0	0
zOTU1817	0	0	0	0	0	2	0	0	0	0	0	0	0	0	0	0	0	0	0	0	0	0	0	84	0	1	1	0	0	0	0	0	0	0	0	0	0	0	0	1	0	0	0	0	0	0	0	0	0
zOTU1818	0	0	0	0	0	0	0	0	0	0	0	0	0	0	0	0	0	90	5	0	0	0	31	5	0	0	0	0	0	1	0	0	0	0	0	0	0	0	0	0	0	0	0	0	0	0	0	3	0
zOTU1819	0	0	0	0	0	0	0	0	0	0	0	0	0	0	0	0	0	70	0	0	0	0	0	21	0	0	0	0	2	0	0	0	0	0	0	0	0	0	0	0	0	0	0	0	0	0	0	0	0
zOTU182	0	0	0	0	0	0	0	0	0	1	0	0	0	0	0	27	0	1	74	24	1293	2	1	0	0	0	0	0	0	0	0	0	0	0	0	0	0	0	0	0	0	0	0	0	0	0	0	0	0
zOTU1820	0	0	0	0	0	0	0	66	0	0	0	0	0	0	0	0	0	0	0	0	0	0	3	0	0	0	0	0	0	0	0	0	1	1	0	0	0	0	0	0	0	12	0	0	0	0	3	0	0
zOTU1821	0	0	0	0	0	0	0	0	0	0	0	0	0	0	1	0	0	0	0	0	0	0	0	0	0	0	0	0	0	0	0	0	0	0	0	1	19	0	8	0	0	0	0	0	0	0	0	29	0
zOTU1822	0	0	0	0	0	0	0	0	0	0	0	0	0	0	0	0	0	0	0	0	0	0	0	2	0	0	35	0	0	25	0	0	0	6	0	0	0	1	0	0	14	0	0	0	0	2	0	0	0
zOTU1823	0	0	0	0	0	0	0	0	0	0	0	0	0	0	0	0	0	0	0	0	0	0	0	0	0	0	0	0	0	0	0	0	0	0	0	0	0	0	0	0	114	0	1	0	0	0	0	0	0
zOTU1826	0	0	0	0	0	0	0	0	0	0	0	0	0	0	0	0	0	0	0	0	0	98	0	0	0	0	0	0	0	0	0	0	0	0	0	0	0	0	0	0	0	0	0	0	0	0	0	0	0
zOTU1827	0	0	0	0	0	0	0	0	0	0	0	0	2	0	0	0	0	12	0	0	0	0	1	0	0	21	0	0	0	0	0	0	0	0	0	0	0	0	0	0	0	0	0	0	0	0	0	0	2
zOTU1828	0	0	0	0	0	0	0	0	0	0	1	0	0	0	0	0	0	0	0	0	0	0	0	0	0	0	0	0	0	0	0	0	0	0	0	0	0	0	0	0	0	0	0	0	0	62	35	0	0
zOTU1829	0	0	0	0	0	0	0	0	0	0	0	0	0	0	2	0	0	0	0	0	0	0	0	0	0	0	84	0	15	0	2	0	0	0	0	0	0	0	1	0	0	0	0	1	0	0	0	0	0
zOTU183	0	0	1	0	0	0	0	0	1	0	0	0	0	0	0	1	27	36	840	0	84	105	8	4	0	21	0	0	8	13	0	116	9	3	0	1	85	0	12	0	0	0	0	156	0	0	1	96	0
zOTU1831	0	0	0	0	0	1	0	1	0	0	0	0	0	0	0	0	0	0	1	0	0	0	0	0	0	0	0	0	0	5	0	0	0	0	0	0	0	0	0	0	0	0	0	0	0	0	0	0	6
zOTU1832	0	0	0	0	0	0	0	0	0	0	0	0	0	0	0	0	0	0	0	0	0	0	0	0	0	0	0	0	0	0	0	0	0	0	0	0	0	0	0	0	0	83	0	0	0	7	0	0	0
zOTU1833	0	0	0	0	0	0	0	0	0	0	0	0	0	0	0	0	0	0	0	0	0	0	0	0	0	0	0	0	0	0	0	0	0	0	0	0	0	0	0	0	0	0	0	0	0	43	38	0	0
zOTU1834	0	0	0	0	0	0	0	0	0	0	0	0	0	0	63	1	0	0	0	1	0	1	0	0	10	13	0	11	1	98	36	7	0	4	2	0	3	110	29	0	1	0	0	0	4	21	18	2	0
zOTU1835	0	0	0	0	2	0	0	0	0	0	0	0	2	0	94	0	0	59	1	32	0	83	0	0	11	10	1572	1	213	4	80	34	0	0	2	0	0	1	10	0	0	0	0	0	11	0	1	0	0
zOTU1836	0	0	0	0	0	0	0	0	0	0	0	0	0	0	0	0	0	0	0	0	0	0	0	0	0	0	0	0	0	0	0	0	1	0	20	0	0	0	3	5	4	0	0	0	41	2	5	0	0
zOTU1837	0	0	0	0	1	0	10	0	15	0	19	6	1	0	0	0	0	0	0	0	0	0	0	0	1	0	0	0	0	0	0	0	0	1	0	0	0	2	0	0	0	0	0	0	1	4	1	1	0
zOTU1838	0	0	0	0	0	0	0	0	0	0	0	0	51	0	0	0	0	0	0	0	0	0	0	0	0	0	0	0	0	0	0	0	0	0	0	0	0	55	3	0	0	0	0	0	0	0	0	0	0
zOTU1839	0	0	0	0	0	0	0	0	0	0	0	0	0	0	13	1	0	0	0	0	0	1	0	0	5	7	0	11	0	50	28	7	1	3	2	0	4	152	40	0	1	0	0	0	0	21	17	1	0
zOTU184	1	60	78	8	47	0	0	1	1	20	19	0	58	1	0	9	0	0	43	0	52	23	9	4	0	0	46	5	0	0	0	0	2	6	0	0	0	75	15	0	0	0	0	0	0	0	0	5	4
zOTU1840	0	0	0	0	0	0	0	0	0	0	0	0	0	88	0	0	0	3	0	0	0	0	0	0	0	0	0	0	0	0	0	0	0	0	0	0	0	0	0	0	0	0	0	0	0	0	0	0	0
zOTU1841	0	0	0	0	0	0	0	0	0	0	0	0	0	0	0	0	0	0	0	0	0	0	0	0	0	0	0	0	0	0	0	0	0	0	0	0	0	0	0	0	0	0	0	99	0	0	0	1	0
zOTU1842	0	0	0	0	0	0	0	0	0	0	0	0	0	0	0	0	0	0	0	0	0	106	0	0	0	0	0	0	0	0	0	0	0	0	0	0	0	0	0	0	0	0	0	0	0	0	0	0	0
zOTU1843	0	0	5	0	0	0	0	0	0	0	0	0	0	0	0	0	0	1	2	3	0	0	0	0	0	0	1	0	0	0	0	1	0	0	0	0	0	0	0	0	0	0	0	0	16	0	0	0	0
zOTU1844	0	0	0	0	0	0	0	0	0	0	0	0	0	0	1	0	0	0	0	0	0	0	0	0	0	0	1	0	0	0	0	0	0	2	0	0	0	173	41	0	0	0	0	0	0	0	1	0	0
zOTU1846	0	0	0	0	0	0	0	0	0	0	0	0	0	0	0	0	0	0	0	0	0	0	0	0	0	0	0	0	0	0	0	0	0	0	0	0	0	0	0	0	0	0	0	0	0	58	31	0	0
zOTU1847	1	0	0	0	0	0	0	0	0	0	1	0	0	0	0	7	0	0	0	0	81	0	6	0	0	0	0	1	0	0	0	0	0	0	3	0	0	0	0	7	0	0	0	0	0	0	0	0	0
zOTU1848	0	0	0	0	0	1	0	0	0	0	30	0	3	0	0	0	0	0	0	0	0	0	0	0	0	0	0	0	0	0	0	0	0	0	0	0	0	0	5	0	0	0	0	0	0	0	0	0	0
zOTU1849	0	0	0	0	0	0	0	0	0	0	0	0	0	0	0	0	0	0	0	0	0	0	0	0	0	0	0	0	0	0	0	0	0	0	138	0	0	0	0	0	0	0	0	0	0	5	7	0	0
zOTU185	0	0	0	0	12	0	0	0	0	0	0	0	0	0	0	6	0	109	177	34	155	291	116	188	12	2	0	1	987	1	3	7	1	0	0	0	0	0	0	0	0	0	0	0	0	4	2	1	0
zOTU1850	0	0	0	0	0	0	0	0	0	0	0	0	0	0	0	0	0	0	0	0	0	71	36	0	0	0	0	0	11	0	0	0	0	0	0	0	0	0	0	0	0	0	0	0	0	0	0	0	0
zOTU1851	0	0	0	0	0	0	0	0	0	0	0	0	0	0	0	0	0	0	0	0	0	0	0	0	0	0	0	0	0	0	0	0	3	7	0	0	0	110	0	0	0	0	0	0	0	0	0	0	0
zOTU1852	0	0	0	0	3	0	0	0	0	0	0	0	0	5	0	0	0	0	0	0	0	0	0	0	0	2	0	8	0	32	0	0	0	0	0	0	0	0	0	0	1	0	0	0	0	27	21	0	0
zOTU1853	0	0	0	0	0	0	0	0	0	0	112	1	0	0	0	0	0	0	0	0	0	0	7	0	0	0	0	0	0	0	0	0	0	0	0	0	0	0	0	0	0	0	0	0	0	0	0	0	0
zOTU1854	0	0	0	0	0	1	0	0	0	0	0	0	0	0	0	0	0	0	0	0	0	0	0	0	0	0	0	0	0	0	0	0	0	13	0	79	0	0	0	0	32	0	0	0	0	0	0	0	0
zOTU1855	0	0	0	0	0	0	0	0	0	0	0	0	0	0	0	3	0	0	0	0	90	0	0	0	0	0	0	0	0	0	0	0	0	0	0	0	0	0	0	0	0	0	0	0	0	0	1	0	0
zOTU1857	0	0	0	0	0	0	0	0	4	0	0	0	0	0	0	0	0	0	0	0	0	0	0	0	0	0	0	0	0	0	0	0	0	0	0	0	0	0	0	0	1	0	0	67	0	1	0	0	0
zOTU1858	0	0	0	0	0	0	0	0	0	0	0	0	0	0	65	0	0	0	0	0	0	0	0	0	0	0	0	0	0	0	13	0	0	0	0	0	0	0	0	0	0	0	0	0	0	0	0	0	0
zOTU1859	0	0	0	0	0	0	0	0	0	0	0	0	0	0	0	15	0	0	0	0	0	0	0	0	0	0	0	0	0	0	0	0	0	0	0	0	0	0	0	0	0	57	0	0	0	20	8	0	0
zOTU186	0	0	0	0	0	0	0	0	0	0	0	0	0	0	0	0	0	0	0	0	0	0	17	12	1	1597	4	0	0	14	0	0	1	4	1	0	0	133	1	4	0	1	2	1	0	14	13	10	0
zOTU1860	0	0	0	0	0	0	67	0	0	0	0	0	0	0	0	0	0	0	28	0	0	0	0	0	0	12	0	0	0	0	0	0	0	0	0	0	0	3	0	0	0	0	0	0	0	0	0	0	0
zOTU1861	0	0	0	0	0	0	0	0	0	0	0	0	0	0	0	0	0	0	0	0	0	0	0	0	0	1	0	5	0	0	0	0	0	0	0	0	8	0	0	0	1	1	101	0	0	0	0	0	0
zOTU1862	0	0	0	0	0	0	0	0	0	0	0	0	0	0	0	0	0	0	0	0	0	0	0	0	0	0	0	0	0	0	0	0	0	23	0	0	0	0	0	0	0	0	0	0	0	0	0	0	0
zOTU1863	0	0	0	0	0	0	0	0	0	0	0	0	0	0	0	0	0	0	0	0	0	0	0	0	0	0	1	0	0	0	0	0	0	0	0	0	0	0	0	0	0	0	0	0	0	0	0	0	0
zOTU1864	0	0	0	0	0	0	0	0	0	0	0	0	0	0	0	0	0	0	56	0	0	0	0	0	0	0	0	0	18	0	0	0	0	0	2	0	0	0	0	0	0	0	0	0	0	0	0	0	0
zOTU1865	0	0	0	0	0	0	0	0	0	0	0	0	0	0	0	0	0	0	0	0	0	0	0	0	0	0	0	0	0	0	0	0	0	0	0	0	0	0	0	0	0	0	0	0	0	0	0	0	0
zOTU1866	0	0	0	0	0	0	0	0	0	0	0	0	0	0	0	0	0	0	0	0	0	0	0	0	0	0	0	0	0	0	0	0	0	0	0	0	0	0	0	0	19	0	129	0	0	0	0	0	0
zOTU1868	0	0	0	0	7	0	0	0	0	0	6	0	9	0	0	0	0	0	0	0	0	0	0	0	0	0	0	0	0	0	0	0	0	59	0	0	0	0	0	0	0	0	0	0	0	0	0	0	0
zOTU1869	0	0	0	0	0	0	0	0	0	0	0	0	0	0	0	0	0	0	0	0	0	0	0	0	0	0	0	0	0	0	0	0	0	0	0	0	0	144	1	0	0	0	0	0	0	0	0	0	0
zOTU187	85	1	10	0	0	0	0	0	9	0	5	0	0	0	34	4	0	0	0	6	0	19	0	1	0	0	3	0	6	0	16	0	0	10	1	0	5	8	5	62	1	4	0	0	19	668	491	3	1
zOTU1870	0	0	0	0	0	0	0	0	0	0	0	0	0	0	0	0	139	0	0	0	0	0	0	0	0	0	0	0	0	0	0	0	0	0	0	0	0	0	0	0	0	0	0	0	0	0	0	0	0
zOTU1871	0	0	0	0	0	0	0	0	0	0	0	0	0	0	1	0	0	0	0	0	0	1	0	0	0	0	0	4	20	0	0	0	0	12	0	0	1	12	0	0	0	0	0	0	18	0	0	0	0
zOTU1872	0	0	0	0	1	0	0	0	8	0	0	0	0	0	0	0	0	0	0	0	0	0	0	0	4	1	0	0	0	74	0	0	0	0	0	0	0	0	0	0	3	0	11	0	0	3	6	0	0
zOTU1873	0	0	0	0	70	0	1	0	0	0	0	0	2	0	0	0	0	0	0	0	0	0	0	0	0	0	0	0	0	0	0	0	0	0	0	0	0	0	7	0	0	0	0	0	0	0	0	0	0
zOTU1874	0	0	0	0	0	0	0	0	0	0	0	0	0	0	0	1	0	0	0	0	31	32	0	0	0	0	0	0	1	0	0	1	0	0	0	0	1	0	257	10	0	0	0	0	0	0	0	0	0
zOTU1875	0	0	0	0	0	0	0	0	0	0	0	0	0	0	0	0	0	0	0	0	0	0	0	0	7	12	0	0	0	0	0	0	2	3	2	0	0	63	4	2	3	0	0	17	0	1	0	12	0
zOTU1876	0	0	0	0	0	0	0	0	0	0	0	0	0	0	0	0	0	0	1	0	0	0	0	0	0	1	0	0	0	0	0	0	0	133	0	0	0	0	0	0	0	0	0	5	0	0	2	0	0
zOTU1877	0	0	0	0	0	0	0	0	0	0	0	0	0	0	0	0	0	0	0	0	0	0	0	0	0	1	0	0	2	0	0	0	0	0	0	0	0	0	0	0	0	0	0	0	0	0	0	0	0
zOTU1878	0	10	0	0	0	0	0	0	1	1	0	0	10	0	0	0	0	0	0	0	0	0	0	0	0	47	0	0	0	0	0	0	0	0	0	0	0	0	0	0	0	0	0	0	0	15	7	0	0
zOTU1879	0	0	0	0	0	0	0	0	0	0	0	0	0	0	0	0	0	0	0	0	0	0	0	0	0	0	0	0	0	0	0	0	0	0	0	0	0	0	1	0	0	0	0	0	79	0	0	0	0
zOTU188	0	0	0	0	0	0	30	0	1	3	85	0	20	4	0	6	0	21	268	1	0	0	1	342	0	20	0	162	127	42	0	36	3	53	203	1	108	11	126	64	15	14	148	1	138	226	140	0	0
zOTU1880	0	0	0	0	0	0	0	0	0	0	0	0	0	0	0	0	0	0	0	0	0	0	0	0	0	0	0	0	0	0	0	0	0	16	132	0	0	0	0	0	0	0	0	0	0	0	0	0	0
zOTU1881	0	0	0	0	0	0	0	0	0	0	0	0	0	0	1	0	0	1	0	0	1	0	0	3	0	0	0	0	2	0	0	0	0	1	0	0	0	0	0	0	0	0	157	0	1	0	0	0	0
zOTU1882	0	0	0	0	0	0	0	0	0	0	0	0	0	0	0	2	0	1	1	0	93	0	2	0	0	0	0	3	0	0	0	0	0	0	0	0	0	0	0	0	0	6	0	0	0	0	0	0	0
zOTU1883	0	0	0	0	0	0	0	0	0	0	0	0	0	0	0	0	0	0	0	0	0	0	0	0	0	0	0	0	0	0	0	0	0	0	0	0	0	1	0	0	0	0	0	0	0	0	0	0	0
zOTU1884	0	0	0	0	0	0	0	0	0	0	0	0	0	0	0	0	0	0	0	0	0	0	0	0	0	0	0	0	0	0	0	0	0	0	0	0	0	5	0	0	0	0	28	0	0	35	23	0	0
zOTU1885	0	0	0	0	0	0	0	0	0	0	0	0	0	0	0	0	0	0	0	0	0	0	0	0	0	0	0	0	0	0	0	0	0	0	0	0	0	0	0	0	0	0	0	0	0	0	0	0	0
zOTU1886	0	0	0	0	0	0	0	0	0	0	0	0	0	0	0	0	0	0	0	0	0	0	0	1	0	0	0	0	0	110	0	0	0	0	0	0	0	0	0	0	0	0	0	0	0	1	3	0	0
zOTU1888	0	0	0	0	2	0	0	0	0	0	0	0	0	0	0	0	0	0	0	0	0	0	0	0	62	0	0	1	0	0	0	0	0	0	0	0	0	1	0	0	0	0	0	0	9	3	1	0	0
zOTU1889	0	0	0	0	0	0	0	0	0	0	0	0	0	12	0	0	0	0	0	0	0	0	0	0	0	0	111	0	0	0	0	0	0	0	0	0	1	0	0	0	0	0	0	0	0	5	5	0	0
zOTU189	0	0	0	0	0	0	0	0	2	0	0	0	0	0	0	0	0	0	0	0	0	0	0	0	0	0	0	1	0	0	0	0	0	0	0	0	0	0	1	0	0	0	0	2152	3	0	2	0	0
zOTU1890	0	0	0	0	0	0	0	0	0	0	0	0	0	0	0	0	0	0	0	6	0	0	3	0	0	0	0	0	0	0	0	21	0	9	1	0	2	0	0	0	0	0	0	0	0	0	0	0	0
zOTU1891	0	3	0	0	25	4	0	0	45	3	0	0	7	0	0	0	0	0	0	0	0	0	0	0	1	0	0	0	0	0	0	0	0	0	0	2	0	0	0	0	0	0	0	0	0	0	0	0	0
zOTU1892	0	0	0	0	0	0	0	0	0	0	0	0	0	0	0	0	0	0	0	0	0	0	0	0	0	0	0	0	0	0	0	0	0	0	0	0	0	0	0	0	0	0	0	0	80	0	0	0	0
zOTU1893	0	0	0	0	5	0	6	1	62	7	10	0	1	0	0	0	0	0	0	0	0	21	0	0	0	0	0	0	0	0	0	0	0	0	0	0	0	0	0	0	0	0	0	0	0	0	1	0	0
zOTU1894	0	0	0	0	0	0	0	0	0	0	0	0	0	0	0	0	0	0	0	0	0	0	0	0	0	0	0	0	0	0	0	0	0	0	0	0	0	0	0	0	0	0	0	91	0	0	0	0	0
zOTU1895	0	5	0	0	0	0	0	1	2	0	0	0	0	0	0	1	0	1	15	0	14	0	19	0	0	7	0	0	0	0	0	0	0	0	0	0	0	1	0	0	3	3	0	0	31	0	0	0	0
zOTU1896	0	0	0	0	0	0	0	0	0	0	0	0	0	0	56	0	0	0	0	0	0	1	0	0	0	0	0	0	0	0	19	0	0	0	0	0	0	0	0	0	0	0	0	0	0	0	0	0	0
zOTU1897	0	7	0	0	0	0	18	13	59	1	1	9	0	1	0	0	0	0	0	0	0	0	0	0	0	0	0	0	0	7	0	0	0	0	0	0	0	0	0	0	0	0	0	0	0	0	0	0	0
zOTU1898	0	4	0	0	0	0	0	0	0	0	0	0	0	0	0	0	0	0	0	0	0	0	2	0	0	0	0	0	0	0	0	0	0	5	0	0	1	0	1	0	0	12	18	24	4	7	7	0	0
zOTU1899	0	0	0	0	0	0	0	0	0	0	0	0	0	0	0	0	0	0	0	0	0	0	0	0	0	0	0	0	0	0	0	0	0	0	0	0	0	0	0	0	0	51	0	0	0	19	10	0	0
zOTU19	4	0	179	36	7	7	28	4	1	8	10	0	11	6	2	26	0	29	1	1	185	432	15	11	0	1	22	2	134	140	1	4	13	42	5	0	6	8	8	4	12	7009	64	55	20	3176	1903	2	3
zOTU190	0	0	0	0	0	0	0	0	0	0	0	0	0	0	1	0	0	0	0	0	0	0	0	0	0	0	0	0	0	0	0	0	0	0	0	0	0	0	3	5	89	0	0	0	0	936	556	25	0
zOTU1900	0	0	0	0	0	0	0	0	0	59	0	0	14	0	0	0	0	0	0	0	0	0	0	0	0	0	0	0	0	0	0	0	0	0	0	0	0	0	0	0	0	0	0	0	0	0	0	0	0
zOTU1901	0	0	0	0	14	0	0	68	0	0	3	0	0	0	0	0	0	0	0	0	0	0	0	0	0	0	0	0	0	0	0	0	0	0	0	0	0	0	0	0	0	0	0	0	0	0	0	0	0
zOTU1902	0	3	0	0	0	0	0	0	0	0	11	0	1	0	0	2	0	1	6	0	52	0	8	16	0	4	0	4	4	0	0	2	0	5	0	0	7	13	0	0	1	0	0	0	31	0	0	1	0
zOTU1903	0	0	0	2	0	0	0	0	0	1	1	0	0	0	5	1	1205	2	0	0	3	2	2	2	0	0	0	0	1	0	5	3	1	1	6	0	2	25	7	8	2	3	10	1	4	7	9	0	0
zOTU1904	0	0	2	0	0	0	0	0	0	0	0	0	3	0	27	0	0	0	0	0	0	19	0	14	0	0	1	0	0	15	17	17	0	3	76	0	0	1	0	0	0	0	2	0	0	1	0	0	0
zOTU1905	0	0	0	0	0	0	0	0	0	0	0	0	0	0	0	0	0	0	11	9	0	0	0	0	6	0	0	0	0	70	0	0	0	4	0	0	3	5	0	2	0	0	0	0	0	0	0	0	0
zOTU1906	0	0	0	0	0	0	0	0	0	0	0	0	0	0	0	0	0	0	1	0	0	0	0	0	0	0	0	0	0	0	0	0	0	0	0	0	0	2	1	0	3	0	2	0	0	0	0	0	0
zOTU1907	0	0	0	0	0	0	0	0	0	0	0	0	0	0	0	0	0	0	0	1	0	14	0	0	0	41	0	23	8	0	0	0	0	0	0	0	0	0	0	0	0	0	0	0	0	0	0	7	0
zOTU1908	0	0	0	0	0	0	0	0	0	0	0	0	0	0	0	0	0	0	0	0	0	0	0	0	0	0	0	0	0	0	0	0	0	0	0	0	0	0	0	0	0	0	0	0	0	71	26	0	0
zOTU1909	0	0	0	0	0	0	0	0	0	0	0	0	0	0	0	0	0	0	0	0	0	0	0	0	0	0	0	0	0	0	0	0	0	0	0	0	0	0	0	0	233	0	0	0	1	0	0	0	0
zOTU191	0	0	0	0	7	0	0	2	0	0	0	0	0	0	0	0	0	0	0	0	0	0	0	0	0	0	0	0	0	0	0	0	315	0	0	0	21	0	0	0	0	0	0	0	0	0	0	0	0
zOTU1910	0	0	0	0	0	0	0	0	0	0	0	0	0	0	0	0	0	0	0	0	0	0	0	0	0	1	0	0	0	0	0	0	1	0	0	0	0	0	0	0	0	0	0	0	0	0	0	0	0
zOTU1911	0	0	0	0	0	0	0	0	0	0	10	0	0	0	0	0	0	0	0	0	0	0	0	0	0	0	5	0	6	1	0	0	0	111	22	0	0	1	13	0	0	0	0	13	0	5	4	0	0
zOTU1912	0	0	0	0	0	0	0	0	0	0	0	0	0	0	67	0	0	0	0	0	0	0	0	0	0	0	0	0	0	0	24	0	0	0	0	0	0	0	0	0	0	0	0	0	0	0	0	0	0
zOTU1913	0	0	0	0	0	0	0	0	0	0	0	0	0	0	0	0	0	0	0	0	0	0	0	0	0	0	0	0	0	0	0	0	0	0	0	0	0	0	0	0	0	0	0	0	0	0	0	0	0
zOTU1914	0	0	7	0	0	0	0	1	0	7	0	12	0	0	0	0	0	0	0	0	0	61	0	1	0	0	0	0	0	0	0	0	1	3	0	0	0	3	7	0	0	0	0	0	0	0	0	0	0
zOTU1915	0	0	0	0	0	0	0	0	0	0	0	0	0	0	2	1	188	0	0	0	4	0	0	0	0	0	0	0	0	0	1	0	0	0	1	0	0	2	0	0	2	0	2	0	0	3	0	0	0
zOTU1916	0	0	0	55	0	0	1	0	0	0	0	0	0	0	0	0	0	0	0	0	0	0	0	0	0	0	0	0	0	0	0	0	0	0	0	0	0	0	0	22	0	0	0	0	0	12	11	0	0
zOTU1917	0	0	0	0	0	0	0	0	0	0	0	0	0	0	0	0	0	0	0	0	0	1	87	0	0	0	0	0	0	0	0	0	0	0	0	0	0	0	0	0	0	0	0	0	0	0	0	0	0
zOTU1918	0	0	0	0	0	0	0	0	0	0	0	0	0	0	0	0	0	0	38	33	0	0	8	17	0	0	0	0	0	0	0	0	4	0	0	0	4	0	0	0	0	0	0	0	0	0	0	0	0
zOTU1919	0	0	0	0	0	0	0	0	0	0	0	0	0	0	0	99	0	0	0	0	0	0	0	0	0	0	0	0	0	0	0	0	0	0	0	0	0	0	0	0	3	0	0	0	0	0	0	0	0
zOTU192	3	24	21	64	0	1	0	5	39	21	225	0	6	21	6	89	0	0	19	0	0	0	0	0	0	0	0	0	0	0	0	0	0	68	90	0	216	1	0	8	8	0	1	564	28	6	3	4	0
zOTU1921	0	0	65	0	0	0	0	0	0	0	0	0	0	0	0	0	0	0	0	0	0	0	0	0	0	0	0	0	0	0	0	0	0	0	0	0	0	0	0	0	0	0	0	0	0	0	0	0	0
zOTU1922	0	10	0	0	0	0	6	0	34	24	0	0	15	0	0	0	0	0	0	0	0	0	0	0	0	0	0	0	0	0	0	0	0	0	0	0	17	0	0	0	0	0	0	0	0	0	0	0	0
zOTU1923	0	0	2	0	0	0	0	0	0	0	0	0	0	0	0	1	0	0	0	0	0	0	0	0	0	0	0	0	1	0	0	0	0	1	0	0	0	0	0	0	0	0	0	0	0	0	0	0	0
zOTU1925	0	0	0	0	0	0	0	0	0	0	0	0	0	0	59	0	0	0	0	0	0	0	0	0	0	3	0	0	0	0	33	0	0	0	0	0	0	0	1	0	0	0	0	0	0	1	0	2	0
zOTU1926	0	0	0	0	0	0	0	0	0	0	0	0	0	0	0	0	0	0	0	0	0	0	0	0	0	0	0	0	0	0	0	0	0	0	0	0	0	0	1	0	93	0	0	0	0	0	0	0	0
zOTU1927	0	0	0	0	0	0	0	0	0	0	0	0	0	0	3	0	0	0	0	0	0	1	0	17	0	1	0	3	5	30	6	34	0	0	2	0	1	1	1	0	0	0	2	6	2	7	2	0	0
zOTU1928	0	0	0	0	0	0	0	0	1	14	0	0	29	12	0	23	0	0	0	0	0	0	0	0	0	0	0	0	0	0	0	0	0	0	0	0	0	0	0	0	0	0	0	0	0	0	0	0	0
zOTU1929	0	0	0	0	0	0	0	0	0	0	0	0	0	0	0	0	0	0	0	0	0	0	0	0	0	1	0	15	0	0	0	0	0	0	0	0	0	0	0	0	2	20	0	0	0	34	27	0	0
zOTU193	0	0	0	0	0	0	0	0	0	0	0	0	0	0	0	23	0	2	1	0	1249	2	3	0	0	0	0	0	0	0	0	0	0	0	0	0	0	0	0	0	0	0	0	0	1	0	0	0	0
zOTU1932	0	0	0	0	0	0	0	0	1	0	0	0	0	0	0	0	0	0	0	0	0	0	0	0	0	0	0	63	0	14	0	0	0	0	0	0	0	0	1	0	0	0	0	0	0	18	18	0	0
zOTU1934	0	0	0	0	0	0	0	0	0	0	0	0	0	0	0	0	67	0	0	0	0	0	0	0	0	0	0	0	0	0	0	4	0	0	0	0	0	0	0	0	0	0	0	0	0	0	0	0	0
zOTU1935	0	0	0	0	0	15	0	0	0	0	0	0	0	0	0	0	0	0	0	0	0	1	64	0	1	0	0	0	0	0	0	0	0	0	0	0	0	15	0	0	0	0	0	0	0	0	0	0	0
zOTU1936	0	0	0	0	0	0	0	0	0	0	0	0	0	0	0	0	0	0	0	0	0	0	0	0	0	0	0	0	0	0	0	0	0	0	0	0	0	0	0	0	0	0	0	0	0	0	0	0	0
zOTU1937	0	0	0	0	0	0	0	0	0	0	0	0	0	0	0	0	0	0	2	0	0	0	0	0	0	0	0	0	0	107	0	0	0	0	0	0	0	0	0	0	0	0	0	0	0	0	0	0	0
zOTU1938	0	0	0	0	0	0	0	0	0	0	0	0	0	0	0	0	0	0	0	0	0	0	0	0	0	0	0	0	0	0	0	0	0	0	0	0	0	0	0	0	0	0	79	0	0	0	0	0	0
zOTU1939	0	0	0	1	0	0	0	0	0	0	0	0	0	0	0	0	152	0	6	0	0	0	0	0	0	0	0	0	0	0	0	0	0	0	0	0	0	0	0	1	0	0	0	0	0	0	0	0	0
zOTU194	0	0	0	0	0	0	0	0	0	0	0	0	0	0	0	1460	0	0	0	0	0	0	0	0	0	0	0	0	0	0	0	0	0	0	0	0	0	0	0	0	14	0	0	0	0	0	0	0	0
zOTU1940	0	0	0	0	0	0	0	0	0	0	0	0	0	0	0	0	0	0	0	0	0	0	0	8	0	0	0	0	0	59	0	0	0	5	0	0	43	5	0	0	0	0	0	0	38	471	421	3	0
zOTU1941	0	0	0	0	0	0	0	0	0	0	0	0	0	0	0	0	0	0	0	0	0	0	0	0	0	0	0	0	0	0	0	0	0	0	0	0	0	0	0	0	0	0	0	0	0	0	0	0	63
zOTU1942	0	47	0	0	0	1	0	36	1	0	2	0	46	0	0	1	0	0	25	0	0	0	0	0	0	0	0	0	0	0	0	0	0	0	0	0	0	0	0	0	0	0	0	0	0	0	0	0	0
zOTU1943	0	0	0	0	0	0	0	0	0	0	2	0	0	0	0	0	0	0	0	0	0	0	0	0	0	0	0	0	0	0	0	0	0	0	0	0	0	0	0	0	113	0	0	0	0	0	0	0	0
zOTU1944	0	0	0	71	0	0	0	0	0	0	0	0	0	0	0	0	0	0	0	0	0	0	0	0	0	0	0	0	0	0	0	0	0	0	0	0	0	0	0	0	0	0	0	0	0	0	0	0	0
zOTU1945	0	0	0	1	0	0	0	0	0	0	3	0	0	0	0	0	0	0	0	0	0	0	0	0	0	0	0	1	0	0	0	0	0	68	2	0	0	0	0	0	0	0	0	33	0	0	0	0	0
zOTU1946	6	0	0	13	3	0	0	1	0	0	38	2	0	5	0	4	0	0	0	0	0	0	0	0	0	0	0	0	0	0	0	0	0	1	3	0	0	0	0	0	8	0	0	3	36	1	1	0	0
zOTU1948	0	0	0	0	0	0	0	0	0	0	0	0	0	0	0	0	0	0	0	0	0	0	1	0	0	0	0	0	0	0	0	0	0	0	0	1	0	0	240	0	6	0	0	0	0	0	0	0	0
zOTU1949	0	0	0	0	0	0	0	0	0	0	0	0	0	0	0	0	0	0	0	0	0	0	0	0	0	0	1	0	0	0	1	0	0	1	1	1	0	278	20	0	0	0	1	0	0	0	0	0	0
zOTU195	79	0	0	0	0	5	0	3	115	189	123	0	75	0	0	213	0	0	0	0	0	0	0	0	0	0	51	0	0	0	0	0	0	0	0	0	0	0	0	0	2	0	0	0	0	0	0	0	0
zOTU1950	0	0	0	0	0	0	0	0	0	0	0	0	0	0	0	0	0	0	0	0	0	0	0	0	0	1	0	0	0	0	0	0	0	0	0	0	0	0	0	0	0	0	0	0	0	53	28	0	0
zOTU1951	0	0	66	0	0	0	0	0	0	0	0	0	0	0	0	0	0	0	0	0	0	0	0	0	0	0	0	0	0	0	0	0	0	0	0	0	0	0	0	0	0	0	0	0	0	0	0	0	0
zOTU1952	0	0	0	0	0	0	9	0	0	75	0	0	3	0	0	0	0	0	0	0	0	0	0	0	0	0	0	0	0	0	0	0	0	0	0	0	0	5	4	0	2	0	0	0	0	13	6	0	0
zOTU1953	0	0	0	0	0	0	0	0	0	0	0	0	0	0	0	0	0	0	0	0	0	0	0	123	0	0	0	0	0	0	0	0	0	0	0	0	0	0	0	0	0	0	0	0	0	0	0	0	0
zOTU1954	0	0	0	0	5	0	0	0	1	13	0	0	37	0	0	0	0	0	0	0	0	0	0	0	0	0	0	0	0	0	0	0	0	0	0	0	0	0	0	0	0	0	0	0	0	0	0	0	0
zOTU1955	0	0	0	6	0	0	0	0	0	66	1	0	0	0	0	0	0	0	0	0	0	0	0	0	0	0	0	0	0	0	0	0	0	0	0	0	0	0	0	0	0	0	0	0	0	0	0	0	0
zOTU196	0	2	0	0	0	0	0	0	0	3	2	0	0	0	274	0	0	11	0	0	0	20	6	8	13	19	0	18	17	62	104	0	0	571	4	6	1	0	0	1	0	0	0	37	88	4	1	14	0
zOTU1960	0	0	0	0	0	0	0	0	0	0	0	0	0	0	0	0	0	0	0	0	0	0	0	0	0	0	0	0	0	0	0	0	0	0	0	0	0	0	0	0	0	0	0	0	0	0	0	0	0
zOTU1961	0	0	0	0	0	0	0	0	0	0	0	0	0	0	0	3	0	0	0	0	62	0	0	0	0	0	0	0	0	0	0	0	0	0	0	0	0	0	0	0	0	0	0	0	0	0	0	0	10
zOTU1962	0	2	0	0	17	27	0	0	7	20	0	6	4	5	0	0	0	0	0	0	1	0	0	0	0	0	0	0	0	0	0	0	0	0	0	0	0	0	0	0	0	0	0	0	8	0	0	0	0
zOTU1963	0	2	0	0	0	0	0	0	74	0	0	0	0	0	0	0	0	0	1	0	0	0	0	0	0	0	0	0	0	0	0	0	0	0	0	0	0	0	0	0	0	0	0	0	0	0	0	0	0
zOTU1964	0	0	0	0	0	0	0	0	0	0	0	0	0	0	38	0	0	0	0	0	0	0	0	0	0	0	19	0	0	0	23	0	1	0	0	0	0	0	0	0	1	0	0	0	0	11	4	0	0
zOTU1965	0	0	0	0	0	0	0	0	0	0	0	0	0	0	0	0	0	0	0	0	0	0	0	0	0	0	0	0	0	0	0	0	0	0	0	0	0	0	1	0	1	15	11	0	0	24	20	0	0
zOTU1966	0	0	0	0	0	0	0	0	0	0	0	0	0	0	0	0	0	0	0	65	1	0	0	0	0	0	0	0	0	0	0	0	0	0	0	0	0	0	0	0	0	0	0	0	0	0	0	0	0
zOTU1967	0	0	0	0	0	0	0	0	0	0	0	0	0	0	0	0	0	0	18	0	0	0	0	0	0	0	1	0	0	0	0	49	0	0	0	0	0	0	0	0	0	0	0	0	0	0	0	0	0
zOTU1968	0	0	0	0	0	0	0	0	0	0	0	0	0	0	0	0	0	0	0	0	0	0	0	0	0	0	0	0	0	0	0	0	0	0	0	0	2	0	0	0	0	75	0	0	0	0	0	0	0
zOTU1969	0	0	0	0	0	0	0	0	0	0	0	0	0	0	0	0	0	0	0	0	0	0	0	0	0	0	0	0	0	0	0	0	0	0	0	0	0	1	0	1	12	0	0	0	12	19	8	0	0
zOTU197	0	0	0	0	7	0	0	0	0	0	0	0	0	0	11	0	0	30	20	0	1	0	0	0	0	2	1516	0	202	0	6	1	0	0	0	0	0	0	6	0	0	0	0	1	0	0	0	0	0
zOTU1970	0	0	0	0	0	0	0	0	0	0	0	0	0	0	0	0	0	0	0	0	0	0	0	0	0	0	0	0	0	0	0	0	0	90	10	0	0	0	5	0	0	0	0	0	0	0	0	0	0
zOTU1971	0	0	0	0	0	0	0	0	0	0	0	0	0	0	0	0	0	0	0	0	0	0	0	0	0	0	0	0	0	0	0	0	0	3	0	0	0	0	4	0	2	0	87	0	0	0	0	0	0
zOTU1972	0	0	0	0	0	0	0	0	0	0	0	0	0	0	0	0	0	0	0	0	0	118	0	0	0	0	0	0	0	0	0	0	0	0	0	0	0	0	0	0	0	0	0	0	0	0	0	0	0
zOTU1973	0	0	0	0	0	0	0	0	0	0	0	0	0	0	0	0	0	0	0	0	13	56	0	0	0	0	0	0	0	0	0	0	0	0	0	0	0	0	365	4	0	0	3	0	0	0	0	0	0
zOTU1974	0	0	0	0	0	0	0	0	0	0	0	0	4	0	0	0	0	0	0	0	0	0	0	0	0	0	0	0	0	0	0	0	0	0	0	0	0	0	0	0	0	0	0	0	0	0	0	0	0
zOTU1975	0	0	0	0	0	0	0	0	0	0	0	0	0	0	62	0	0	0	0	0	0	0	0	0	0	0	0	0	0	0	16	0	0	0	0	0	0	0	0	0	0	0	0	0	0	0	0	0	0
zOTU1976	0	0	24	0	0	0	0	0	0	0	0	0	0	0	0	0	0	0	0	0	0	0	0	41	0	0	0	0	0	0	0	0	0	0	0	0	0	0	0	0	0	0	0	0	0	6	9	0	0
zOTU1977	0	0	0	0	0	0	0	0	0	0	0	0	0	0	0	0	0	78	15	0	0	0	0	20	0	1	0	0	0	0	0	0	0	0	0	0	0	0	0	0	0	0	0	0	0	0	0	0	0
zOTU1979	0	0	24	0	0	1	0	0	7	0	0	0	0	0	0	3	0	0	16	22	263	40	25	30	20	8	0	0	0	13	0	0	302	2	13	4	1	141	2	0	5	0	0	0	40	0	0	31	9
zOTU198	0	15	0	0	0	0	0	0	0	0	58	1	0	0	0	0	0	0	160	6	0	200	18	0	0	12	0	6	0	101	0	0	0	6	0	0	0	42	0	30	0	99	211	0	127	68	48	12	0
zOTU1980	0	0	0	0	0	0	0	0	0	3	0	0	0	0	0	0	0	0	0	0	0	0	0	1	0	0	0	1	0	0	0	0	0	0	0	0	0	0	0	0	2	0	0	0	76	1	2	0	1
zOTU1981	0	0	0	0	0	0	0	0	0	0	0	0	0	0	0	0	0	0	0	0	0	0	0	0	0	0	0	0	0	0	0	0	0	0	1	0	0	42	0	0	0	0	0	41	0	0	0	27	0
zOTU1982	0	0	0	0	0	0	0	0	0	0	0	0	0	0	0	0	0	0	0	0	0	0	7	0	10	0	0	0	4	0	0	0	0	0	0	0	0	0	0	0	0	0	0	0	0	0	0	0	0
zOTU1983	0	0	0	0	0	0	0	0	0	0	0	0	0	0	0	0	0	0	0	0	0	0	0	0	0	0	0	0	0	0	0	0	0	0	0	0	0	0	0	0	0	77	0	0	0	0	0	0	0
zOTU1984	0	0	0	0	0	0	0	0	6	0	0	7	0	0	0	0	3	2	0	0	0	0	0	0	12	3	0	1	3	0	0	50	0	0	0	0	0	0	0	0	0	0	0	0	0	1	1	0	0
zOTU1985	0	0	0	0	0	0	0	0	0	0	0	0	0	0	0	0	0	0	0	0	0	0	0	0	0	0	0	0	0	0	0	0	0	0	0	0	0	0	0	0	0	0	0	0	0	0	0	0	0
zOTU1986	0	0	0	62	1	0	0	0	0	0	0	0	0	0	0	0	0	0	0	0	0	0	0	0	0	0	0	0	0	0	0	0	0	0	0	0	0	0	0	0	0	0	0	0	0	0	0	0	0
zOTU1987	0	0	0	0	0	0	0	0	0	0	0	0	0	0	0	0	0	0	0	0	0	53	19	0	0	0	0	0	0	0	0	0	0	0	12	0	0	12	0	0	0	0	0	0	0	0	0	0	0
zOTU1988	0	0	0	0	0	0	0	0	0	0	0	0	0	0	0	0	0	0	0	0	0	0	0	95	0	0	0	0	0	0	0	0	0	0	0	0	0	0	0	0	0	0	0	0	0	0	0	0	0
zOTU1990	0	0	0	0	0	0	0	0	0	0	0	0	0	0	0	0	0	0	0	0	0	0	0	0	0	0	0	0	0	0	0	0	0	0	0	0	0	0	0	0	69	30	0	0	0	0	0	0	0
zOTU1991	0	0	0	0	0	0	0	0	0	0	0	0	0	0	0	0	89	0	0	0	0	0	0	0	0	0	0	0	0	0	0	2	0	0	0	0	0	0	0	0	0	0	0	0	0	0	0	0	0
zOTU1992	0	0	0	65	0	0	0	0	0	0	0	0	0	0	0	0	0	0	0	0	0	0	0	0	0	0	0	0	0	0	0	0	0	0	0	0	0	0	0	0	0	0	0	0	0	0	0	0	0
zOTU1993	0	0	0	0	0	0	0	0	0	0	18	1	0	0	0	0	0	0	0	0	0	0	0	0	0	0	0	0	0	0	0	0	0	0	0	0	0	0	0	0	0	0	18	0	0	11	14	0	0
zOTU1994	0	0	0	0	0	0	0	0	0	0	0	0	0	0	0	0	0	0	65	2	0	0	0	59	0	2	0	0	0	0	0	0	0	0	0	0	0	0	0	0	0	0	0	0	0	0	0	0	0
zOTU1995	0	5	0	0	0	0	21	0	5	8	4	0	30	0	1	3	0	0	0	0	0	0	0	0	0	0	0	0	0	31	0	0	0	0	0	0	0	0	0	0	0	0	0	0	0	0	0	0	0
zOTU1996	0	0	0	0	0	0	0	0	0	0	0	0	0	0	0	2	0	1	30	0	59	0	2	2	4	0	0	0	9	0	0	0	0	0	2	0	4	9	2	2	0	0	0	56	1	6	2	0	0
zOTU1997	0	0	27	0	0	0	46	0	0	0	0	0	0	0	0	0	0	0	0	0	0	0	0	0	0	0	0	0	0	0	0	0	0	0	0	0	0	0	0	0	0	0	0	0	0	0	0	0	0
zOTU1998	0	0	0	0	0	0	12	1	0	13	0	0	13	0	0	0	0	0	7	0	0	0	0	0	0	2	0	0	9	0	0	0	0	0	0	0	0	2	3	0	0	0	0	0	0	5	3	0	0
zOTU1999	0	6	0	0	33	1	0	1	0	0	0	0	0	0	0	0	0	0	0	0	0	0	0	0	0	0	0	0	0	0	0	1	0	0	0	0	0	0	0	0	0	0	0	0	0	19	18	5	0
zOTU2	11799	155	548	4	4	3	36	1610	39	173	802	9	1	31	798	69	676	3	630	110	611	151	45	154	111	11	0	84	86	337	452	1	19783	23489	99	8	844	102	388	12046	11	23338	12	971	1575	613	525	4	0
zOTU20	0	341	15	1	11	2	11	477	1	1	469	43	27	5	356	29	0	1	7	1	725	1	537	24	28	0	155	0	11	809	176	1830	137	12216	45	11	171	2879	9	9	49	0	3	0	702	1	3	19	3
zOTU200	46	315	245	0	9	0	74	23	110	6	2617	4	126	12	19	711	0	18	1	2	2	0	8	325	12	206	2	31	28	1	2	350	0	96	666	1	414	32	15	30	254	230	165	0	309	149	133	27	0
zOTU2000	0	0	0	0	0	0	0	0	0	0	0	0	0	0	0	0	0	2	0	0	0	0	0	0	0	0	0	0	0	0	0	0	0	6	0	0	0	1	0	0	0	0	53	0	6	2	3	0	0
zOTU2001	0	0	0	0	0	0	0	0	0	0	0	0	0	0	0	0	0	0	0	0	0	0	0	0	0	0	0	0	0	0	0	0	0	0	0	0	1	0	0	0	0	0	0	337	0	0	0	0	0
zOTU2002	0	0	0	0	0	0	0	0	0	0	0	0	0	0	0	0	0	0	0	0	0	0	0	0	0	0	0	0	0	0	0	0	0	0	0	0	0	8	0	0	4	5	28	0	26	0	0	0	0
zOTU2004	0	0	0	0	0	0	10	0	0	1	0	0	0	0	982	0	0	12	0	0	0	0	0	28	0	14	0	7	2	0	410	43	3	40	25	0	0	0	15	7	1	46	26	124	28	4	4	0	0
zOTU2005	0	0	0	0	3	0	0	0	5	0	2	1	4	0	0	0	0	0	0	0	0	0	0	1	0	0	0	1	0	0	0	4	0	0	0	0	0	0	3	1	0	0	0	0	4	12	7	7	0
zOTU2006	0	0	0	0	0	4	0	0	2	0	0	8	0	0	0	0	0	0	0	0	0	0	0	0	0	0	0	1	0	1	0	0	0	0	0	0	0	0	0	0	3	0	10	0	0	27	29	0	0
zOTU2007	0	0	0	0	0	0	0	0	0	0	0	0	0	0	0	0	0	0	0	0	0	83	0	0	0	0	0	0	0	0	0	0	0	0	0	0	0	0	0	0	0	0	0	0	0	0	0	0	0
zOTU2008	0	0	0	0	2	0	0	0	6	11	0	0	0	0	0	0	0	0	0	0	0	0	0	0	0	0	0	0	0	0	0	0	0	0	0	0	1	14	51	12	0	0	0	0	32	0	0	0	0
zOTU2009	0	0	0	0	0	0	0	0	0	0	0	0	0	0	0	0	97	0	0	0	0	0	0	0	0	0	0	0	0	0	0	0	0	0	0	0	0	0	0	0	0	0	0	0	0	0	0	0	0
zOTU201	0	0	0	0	0	0	0	0	0	2	0	0	0	0	445	0	0	2	0	5	0	23	9	1	303	1	20	23	25	119	212	73	0	0	0	1	0	0	3	0	0	0	0	13	0	24	21	0	0
zOTU2010	0	0	0	0	0	0	0	0	0	0	0	0	0	0	0	0	0	0	0	0	0	0	0	0	0	0	0	0	0	0	0	0	0	0	0	0	0	0	0	0	2	4	0	0	0	35	26	0	0
zOTU2011	0	0	0	72	0	0	0	1	0	0	0	0	0	6	0	0	43	0	0	0	0	10	0	0	0	0	0	0	0	0	0	0	0	0	0	0	0	0	0	0	0	0	0	0	0	0	0	0	0
zOTU2012	0	0	0	0	0	0	0	0	0	0	0	0	0	0	0	0	0	0	0	0	0	0	0	0	0	0	0	0	0	0	0	0	0	0	0	0	1	100	0	0	0	0	0	0	0	0	0	0	0
zOTU2013	0	0	0	0	0	0	17	0	0	0	0	0	0	0	0	0	0	0	0	0	0	0	0	0	0	0	0	0	0	0	0	0	0	0	0	0	0	0	0	0	0	0	0	70	0	0	0	0	0
zOTU2014	0	0	0	0	0	0	0	0	0	0	0	0	0	0	0	0	0	0	0	0	0	0	0	0	0	0	0	0	0	0	0	0	0	13	0	0	0	0	0	0	85	0	1	0	1	0	0	0	0
zOTU2015	0	0	0	0	0	0	0	0	0	0	0	0	0	0	0	0	0	0	0	0	0	0	0	0	0	0	0	0	0	0	0	0	0	78	0	0	0	1	0	0	0	0	0	0	0	0	0	0	0
zOTU2016	0	0	62	0	0	0	0	0	0	0	0	0	0	0	0	0	0	0	0	0	0	0	0	0	0	0	0	0	0	0	0	20	0	0	0	0	4	0	0	0	0	0	0	0	0	0	0	0	0
zOTU2017	0	0	0	1	0	0	0	0	0	0	0	0	1	0	0	0	0	2	2	0	3	2	0	0	1	0	1	0	0	0	0	0	0	0	0	0	0	1	0	0	0	0	0	0	0	0	0	0	0
zOTU2018	0	0	0	0	0	0	0	0	0	0	0	0	0	0	0	0	0	0	0	0	0	0	0	0	0	0	0	0	0	0	0	0	0	0	0	0	0	9	0	0	0	0	0	0	0	0	0	0	0
zOTU202	0	0	0	5	0	0	0	0	0	0	0	0	0	0	4	0	0	0	2	2	0	13	1	7	0	0	10	0	6	0	3	0	0	21	1	0	2	1953	11	0	0	1	0	0	0	0	0	0	0
zOTU2021	0	0	9	0	0	0	0	0	13	3	0	12	2	0	0	0	0	0	0	0	0	2	0	0	0	1	0	0	0	19	0	4	0	0	0	0	0	0	6	0	0	0	0	0	0	0	0	0	0
zOTU2022	0	0	8	20	0	0	0	0	0	0	0	0	0	16	0	0	0	0	0	0	0	0	0	0	0	0	0	0	0	0	0	0	0	0	0	1	1	76	0	0	0	0	0	0	0	0	0	0	0
zOTU2023	0	0	0	0	0	0	0	0	0	0	0	0	2	0	33	0	0	0	0	0	0	0	0	0	0	0	0	0	2	0	21	0	0	0	0	0	0	0	0	0	5	0	0	0	0	0	0	0	0
zOTU2024	0	0	0	0	0	0	0	1	0	0	0	0	0	0	0	0	0	0	0	0	0	0	0	0	0	0	0	0	0	16	0	99	0	0	0	0	3	0	0	0	0	0	17	0	0	4	4	0	0
zOTU2025	0	0	0	0	0	0	0	0	0	0	0	0	0	0	0	0	0	0	0	0	0	0	0	0	0	0	0	0	0	0	0	0	0	0	0	0	0	0	212	0	0	0	0	0	0	0	0	0	0
zOTU2026	0	0	0	0	0	0	0	0	0	0	0	0	0	0	0	1	0	0	1	0	81	0	0	0	0	0	0	0	0	0	0	0	0	0	0	0	0	0	0	0	0	0	0	0	0	0	0	0	0
zOTU2027	0	0	0	0	0	1	0	0	0	0	0	0	0	0	0	0	0	0	9	0	0	0	0	0	0	0	0	0	0	0	0	0	0	0	0	0	0	0	0	0	0	7	0	0	0	20	27	0	0
zOTU2028	0	0	0	0	0	0	0	0	0	0	0	0	0	0	0	0	0	2	0	0	0	0	0	0	0	0	0	0	0	0	0	0	0	0	0	0	0	0	0	0	0	0	0	0	0	0	0	0	0
zOTU2029	0	0	0	0	0	0	0	0	0	0	0	0	80	0	0	0	0	0	0	0	0	0	0	0	0	0	0	0	0	0	0	0	0	0	0	0	0	0	0	0	0	0	0	0	0	0	0	0	0
zOTU203	3	6	0	51	120	2	56	3	95	71	40	2	165	37	4	54	135	20	0	0	1	0	0	5	0	0	0	0	0	0	0	0	0	1	35	27	50	530	5	1	0	0	0	0	47	0	0	0	0
zOTU2030	0	0	0	0	0	0	0	0	0	3	0	0	0	0	0	0	0	6	1	0	0	0	3	1	0	0	0	2	4	15	0	0	0	1	0	1	2	31	4	7	11	2	30	1	20	0	0	0	0
zOTU2031	0	0	0	0	0	0	0	0	0	0	0	0	0	0	0	0	86	0	1	0	0	0	0	0	0	0	0	0	0	0	0	7	0	0	0	0	0	0	0	0	0	0	0	0	0	0	0	0	0
zOTU2032	84	0	2	0	0	0	0	0	0	0	0	0	0	0	0	0	0	3	0	0	8	4	2	0	0	0	0	0	1	4	0	0	0	4	0	0	1	0	0	16	0	2	0	0	0	5	1	0	1
zOTU2034	0	0	0	0	0	0	0	0	0	0	0	0	0	0	0	0	0	0	0	0	0	0	0	0	0	0	0	0	0	0	0	0	0	0	0	0	0	0	2	75	0	0	0	0	0	0	0	0	0
zOTU2035	0	0	0	0	11	0	19	0	0	0	0	0	0	0	0	4	0	0	0	0	0	0	0	0	0	0	0	0	0	0	0	0	0	0	11	0	2	0	0	0	2	16	0	0	0	8	7	0	0
zOTU2036	0	0	0	0	0	0	0	0	0	0	0	0	0	0	0	0	95	0	0	1	0	0	0	0	0	0	0	0	0	0	0	0	0	0	0	0	0	0	0	0	0	0	0	0	0	0	0	0	0
zOTU2037	0	0	0	0	0	0	0	0	0	0	0	0	0	0	0	0	0	0	0	0	0	0	0	0	0	0	0	0	7	0	0	0	0	118	0	0	0	0	0	0	0	0	0	0	0	0	0	0	0
zOTU2038	0	0	0	0	0	0	0	0	0	0	0	0	0	0	0	0	0	0	0	0	0	0	0	0	0	0	0	0	0	0	0	0	0	0	0	0	0	0	0	0	0	0	0	0	0	0	0	0	0
zOTU2039	0	0	0	0	0	2	0	0	0	0	0	0	0	0	1	0	0	0	0	0	0	0	0	0	0	0	0	0	0	0	0	0	0	0	0	0	0	12	0	0	75	0	0	0	0	0	0	0	0
zOTU204	0	0	0	0	0	0	0	0	0	0	0	0	0	0	1	16	0	1	0	1	1448	102	52	1	0	0	15	0	0	0	2	0	0	0	0	0	0	1	0	0	0	0	0	0	0	0	0	0	0
zOTU2040	0	0	0	0	0	0	0	0	0	0	0	0	0	0	0	0	0	0	0	0	0	0	0	0	0	0	0	0	0	0	0	0	0	0	0	0	0	0	0	0	0	0	0	86	0	0	0	0	0
zOTU2041	0	32	0	1	0	0	13	1	0	0	0	0	0	0	0	0	0	0	0	0	0	0	0	0	0	0	0	0	0	0	0	0	0	0	0	0	0	0	0	0	0	0	0	0	0	0	0	0	0
zOTU2042	0	0	0	0	0	0	0	0	0	0	0	0	0	0	0	0	126	0	0	0	4	0	2	0	0	0	0	0	0	0	0	0	0	14	0	0	0	3	0	0	0	0	0	0	0	0	0	0	0
zOTU2043	0	2	0	0	0	0	0	0	0	0	11	6	0	0	0	0	0	0	0	0	0	0	0	0	0	0	0	0	0	0	0	0	0	0	0	0	0	0	0	0	0	0	0	0	0	0	0	0	0
zOTU2044	0	0	0	0	0	0	0	0	0	0	0	0	0	0	0	0	0	0	2	0	0	0	0	0	0	0	0	0	0	0	0	0	0	0	0	0	0	0	0	0	0	0	4	0	9	2	5	0	0
zOTU2045	0	0	0	0	0	0	0	0	0	0	0	0	0	74	0	0	0	0	0	0	0	0	0	0	0	0	0	0	0	0	0	0	0	0	0	0	0	0	0	0	0	0	0	0	0	0	0	0	0
zOTU2047	0	0	0	0	0	0	0	0	0	0	0	0	0	0	0	0	0	0	0	21	0	0	0	0	0	3	0	0	0	0	0	2	0	0	0	0	0	29	0	0	0	0	0	0	0	0	0	0	0
zOTU2048	0	0	0	71	0	0	0	0	0	0	0	0	0	5	0	0	0	0	0	0	0	0	0	0	0	0	0	0	0	0	0	0	0	0	0	0	0	0	0	0	0	0	0	0	0	0	0	0	0
zOTU2049	0	0	0	0	0	0	0	0	0	0	0	0	0	0	0	0	0	0	0	0	0	0	0	0	0	1	0	0	0	0	0	1	9	7	0	0	0	12	5	0	0	0	0	0	25	5	4	0	0
zOTU205	0	0	0	0	1	0	0	0	0	0	0	0	0	0	0	0	2008	0	1	0	1	0	0	6	0	0	0	8	0	0	1	0	0	0	0	0	0	0	0	0	0	0	0	0	0	0	0	0	0
zOTU2050	0	0	0	0	0	0	0	0	0	55	0	0	0	0	0	0	0	0	0	0	0	0	0	0	0	0	0	0	0	0	0	0	0	0	0	0	0	0	0	0	0	0	0	0	0	0	0	0	0
zOTU2051	88	0	0	0	0	0	1	0	0	0	0	0	0	0	0	0	0	0	0	0	0	0	0	0	0	0	0	0	0	0	0	0	0	0	0	0	0	0	0	0	0	0	0	0	0	0	0	0	0
zOTU2052	0	0	0	33	5	0	0	0	0	41	0	0	0	20	0	0	0	0	0	0	0	0	0	0	0	0	0	0	0	0	0	0	0	0	0	0	1	0	0	0	0	0	0	0	0	0	0	0	0
zOTU2054	0	0	0	0	0	0	0	0	0	0	0	0	0	0	0	0	0	0	3	0	0	0	0	10	0	0	0	0	0	0	0	0	0	0	0	0	0	0	0	0	4	0	0	0	0	35	30	0	0
zOTU2055	0	0	0	0	3	0	0	0	6	0	0	0	0	0	17	0	0	2	9	3	0	20	0	1	0	1	0	1	0	0	10	0	0	0	1	1	2	0	0	0	0	0	0	0	0	0	0	2	0
zOTU2056	0	0	0	0	0	0	0	0	0	0	0	0	0	0	0	0	57	0	0	0	0	0	0	0	0	0	0	0	0	0	0	0	2	14	3	0	0	0	0	0	3	0	17	0	0	0	0	2	0
zOTU2057	0	0	0	0	0	0	0	0	0	0	0	0	0	0	0	0	0	0	0	0	0	0	0	0	0	0	0	0	0	0	0	0	0	0	0	0	0	0	0	0	0	0	0	63	0	0	0	0	0
zOTU2058	0	0	0	0	0	0	0	0	0	0	0	0	0	0	0	0	0	0	52	0	0	0	0	0	0	0	0	0	0	0	0	0	0	0	0	0	0	0	0	0	0	0	0	0	0	0	0	0	0
zOTU2059	0	0	0	0	0	0	0	0	0	0	0	0	0	0	0	0	0	0	0	0	0	0	0	0	0	0	0	0	0	0	0	0	0	74	0	0	0	0	0	0	0	0	0	0	0	0	0	0	0
zOTU2060	0	0	13	17	5	0	0	1	6	10	0	0	0	0	0	17	0	0	0	0	0	0	0	0	0	0	0	0	0	0	0	0	0	0	0	0	0	0	0	0	0	0	0	0	0	0	0	0	0
zOTU2061	0	0	0	0	0	0	0	0	0	0	0	0	0	0	0	0	0	2	0	0	5	2	1	0	0	0	0	0	1	6	0	0	0	0	0	0	0	0	0	0	0	0	0	0	0	0	0	0	0
zOTU2062	0	0	0	0	0	0	0	0	0	0	0	0	0	0	0	0	0	0	0	0	0	0	0	0	0	0	0	0	0	0	0	0	0	0	0	0	0	0	0	0	0	0	0	0	0	0	0	0	0
zOTU2063	0	0	0	0	0	0	0	0	0	0	0	0	0	0	0	0	0	0	0	0	0	36	0	0	0	2	0	2	16	0	0	5	0	0	0	0	2	0	0	0	0	0	0	0	11	0	0	0	0
zOTU2064	0	0	0	0	0	0	0	0	4	9	0	0	0	0	49	0	0	0	0	0	0	0	0	0	0	0	0	0	0	0	23	0	0	0	0	0	1	0	7	3	0	0	0	0	0	0	0	0	0
zOTU2065	0	0	0	0	127	0	0	0	0	0	1	0	0	0	0	0	0	0	0	0	0	0	0	0	0	0	0	0	0	0	0	0	0	0	0	0	0	0	0	0	0	0	0	0	0	0	0	0	2
zOTU2066	0	0	0	0	0	0	0	0	0	0	0	0	0	0	1	0	0	0	0	0	0	0	0	0	3	4	2	0	2	2	0	3	0	0	0	0	0	27	12	0	0	0	0	0	4	1	1	0	0
zOTU2068	0	0	0	0	5	4	0	0	0	2	0	0	0	0	0	0	0	0	0	0	0	0	0	0	0	0	0	0	0	0	0	0	0	0	0	0	0	0	96	0	0	0	0	0	2	0	0	0	0
zOTU2069	0	0	61	0	0	0	0	0	0	0	0	0	0	0	0	0	0	0	0	0	0	0	0	0	0	0	0	0	0	1	0	0	0	0	0	0	0	0	0	0	0	0	0	0	0	0	0	0	0
zOTU207	0	681	78	1	1	6	7	196	2	1	274	42	3	8	3	18	230	0	1	0	0	0	0	0	0	0	0	0	0	0	0	0	0	0	1	0	0	0	0	0	0	0	0	0	0	0	0	0	0
zOTU2070	0	0	0	0	0	0	3	0	0	0	0	0	0	0	0	0	0	0	0	0	0	0	0	0	5	0	50	28	7	0	0	0	0	0	0	0	0	0	0	0	0	0	0	0	0	0	0	0	0
zOTU2071	0	0	0	0	0	0	0	0	0	0	0	0	0	0	2	0	0	0	0	0	0	0	0	0	0	3	0	3	3	71	1	4	0	0	0	0	0	11	4	0	1	0	0	0	0	3	7	0	0
zOTU2073	0	0	0	0	0	0	0	0	0	0	0	0	0	0	0	0	0	0	0	0	0	0	0	0	0	0	0	0	0	0	0	0	0	0	0	0	0	0	0	0	0	0	0	6	0	0	0	0	0
zOTU2074	0	0	0	0	0	0	0	0	0	0	0	0	0	0	0	0	0	0	0	0	0	0	0	0	0	0	0	0	0	144	0	0	0	0	0	0	0	0	0	0	0	0	0	0	0	0	0	0	0
zOTU2075	0	0	0	0	0	0	0	0	0	0	0	0	0	0	0	0	0	0	0	0	0	0	0	0	0	107	0	0	0	0	0	0	0	8	0	0	0	5	0	4	0	0	0	0	0	0	0	0	0
zOTU2076	0	0	0	0	0	0	0	0	0	0	0	0	0	0	0	0	0	0	0	0	0	0	0	0	0	0	0	0	0	0	0	0	0	90	2	0	15	0	0	0	0	0	0	0	0	0	1	0	0
zOTU2077	9	5	0	0	0	0	0	0	0	0	0	0	0	0	0	5	0	0	0	0	87	0	0	0	0	0	0	0	0	0	0	0	0	0	0	0	0	0	0	0	1	0	0	0	0	0	0	0	0
zOTU2078	0	0	0	0	0	0	0	0	0	0	0	0	0	0	0	0	0	0	0	0	0	0	0	0	0	0	0	0	0	0	0	0	0	108	0	0	0	0	0	0	0	0	0	0	0	0	0	0	0
zOTU2079	0	0	0	0	0	0	0	0	0	0	0	0	0	0	0	0	0	109	0	0	0	0	0	0	0	0	0	0	0	0	0	0	0	0	0	0	0	0	0	0	0	0	0	0	0	0	0	0	0
zOTU208	0	0	0	0	0	1	0	0	15	1	104	1	0	1	1	7	0	0	37	0	0	1084	1	0	0	0	0	4	0	0	0	103	0	0	0	0	0	1	0	0	4	0	0	0	0	0	0	0	8
zOTU2080	0	0	0	0	0	0	0	0	0	0	0	0	0	0	0	0	0	0	0	0	0	0	0	0	0	0	0	0	0	0	0	0	0	0	0	0	0	0	0	0	0	0	0	0	0	0	0	0	0
zOTU2081	0	0	0	0	0	0	0	0	0	0	0	0	0	0	0	0	0	1	0	0	0	0	0	0	0	0	0	0	0	0	0	0	0	0	0	0	0	8	0	0	0	0	0	0	31	0	0	0	0
zOTU2082	0	0	0	38	0	0	0	0	0	0	0	0	0	15	0	0	0	0	0	0	0	0	0	0	0	0	0	0	0	0	0	0	0	0	0	0	0	0	0	0	0	0	0	0	0	0	0	0	0
zOTU2083	0	0	0	0	0	0	0	0	0	0	0	0	0	0	0	0	0	0	0	0	0	0	0	0	0	0	0	0	0	0	0	0	0	0	0	0	0	0	0	0	0	0	0	0	0	0	0	0	0
zOTU2084	0	0	0	0	0	0	0	0	0	0	0	0	0	0	0	0	0	0	0	0	0	0	0	0	0	0	0	0	0	0	0	0	0	0	0	0	0	0	0	0	0	0	0	0	58	21	12	0	0
zOTU2085	0	0	0	0	0	0	0	0	0	0	0	0	0	0	0	0	0	0	0	0	0	0	0	0	0	0	0	0	0	0	0	0	0	0	19	0	0	0	114	1	0	0	0	0	0	0	0	0	0
zOTU2086	0	0	0	0	0	0	0	0	0	0	0	1	51	0	0	0	0	0	0	0	0	0	0	0	0	0	0	0	0	0	0	0	0	0	0	0	0	0	0	0	0	0	0	0	0	0	0	0	0
zOTU2087	0	0	0	0	0	0	0	0	0	0	0	0	0	0	0	0	0	0	0	0	0	0	0	0	0	0	0	0	0	0	0	0	0	73	0	0	7	0	0	0	0	0	0	0	0	0	0	0	0
zOTU2088	0	0	0	0	0	0	0	0	0	0	0	0	0	0	0	0	0	0	0	17	0	0	0	0	6	0	0	0	0	0	0	0	0	0	0	0	0	0	0	0	0	0	0	0	0	0	0	0	0
zOTU2089	0	0	0	0	0	0	0	0	0	0	0	0	0	3	0	0	0	0	0	0	0	0	2	0	0	0	0	0	0	0	0	9	0	4	0	0	0	0	0	0	0	0	26	0	0	12	5	0	0
zOTU209	0	0	130	553	0	2	417	2	4	37	0	0	4	0	0	0	0	0	0	0	0	0	0	0	0	0	0	0	0	0	0	0	0	1	0	0	0	0	0	0	0	0	0	0	0	0	0	0	0
zOTU2090	0	0	0	0	0	0	0	0	0	0	0	0	0	0	0	0	0	0	0	0	0	0	0	0	0	0	0	0	0	0	0	0	0	0	0	0	0	0	0	0	0	0	0	113	0	0	0	0	0
zOTU2091	0	0	0	0	0	0	0	0	0	0	0	0	0	0	0	0	0	0	0	0	0	0	0	0	0	0	0	0	0	0	0	0	0	0	0	0	0	0	0	0	82	0	0	0	0	0	0	0	0
zOTU2092	0	0	0	0	0	0	0	2	0	0	0	0	0	0	19	0	0	0	0	0	0	0	2	0	0	0	0	0	0	0	11	19	0	0	1	0	0	0	0	0	0	0	0	0	0	0	0	0	0
zOTU2093	0	0	0	0	0	0	0	0	0	0	0	0	0	0	0	0	0	0	0	0	0	0	0	0	0	0	89	0	0	0	0	0	0	0	0	0	0	0	0	0	0	0	0	0	0	0	0	0	0
zOTU2094	0	0	0	0	1	0	0	0	1	0	0	0	0	0	0	0	0	0	0	0	2	1	3	3	22	2	3	17	49	97	0	38	0	0	0	0	0	0	0	0	0	0	0	0	0	1	4	0	0
zOTU2095	0	0	0	0	0	0	0	0	0	0	0	0	0	0	0	0	0	0	0	0	0	0	0	0	0	0	0	0	0	0	0	0	0	0	0	0	0	0	2	0	0	0	55	0	0	2	3	0	0
zOTU2096	3	0	0	0	0	0	0	0	0	0	0	0	0	0	0	0	0	0	0	0	0	0	0	0	0	0	0	0	0	0	0	0	2	0	0	0	0	0	0	0	0	0	0	0	0	34	22	0	0
zOTU2097	0	0	0	0	0	0	0	0	0	0	0	0	0	0	0	0	0	44	0	0	1	0	26	0	0	12	0	0	0	0	0	0	0	0	0	0	0	0	0	0	0	0	0	0	0	0	0	0	0
zOTU2098	0	0	0	0	0	0	0	0	0	0	0	0	0	0	0	0	0	26	0	0	0	53	0	24	0	0	0	0	0	0	0	1	0	0	2	0	0	5	0	0	0	0	0	0	0	9	6	0	0
zOTU2099	33	0	0	0	0	0	0	19	0	0	0	0	0	0	0	0	0	0	0	0	0	0	0	0	0	0	0	0	0	0	0	0	0	0	0	0	0	0	0	0	0	0	0	0	0	0	0	0	0
zOTU21	5464	23	184	2	2	2	1	970	25	25	12	0	61	2	62	8	0	0	11	3	7	10	1	9	10	9	14	33	0	0	19	0	216	16	4	3	10	52	37	513	17	3750	32	46	235	269	284	4	1
zOTU210	0	0	0	0	17	0	0	2	0	0	0	0	0	1	144	19	0	0	5	0	404	0	0	0	168	0	73	8	0	222	67	0	0	37	0	0	0	37	0	0	0	0	0	0	203	0	0	0	0
zOTU2100	0	0	0	0	0	0	0	0	0	0	0	0	0	0	0	2	0	10	1	0	55	0	14	14	0	0	0	0	0	0	0	0	13	0	0	0	3	0	0	7	0	0	0	0	0	0	0	0	0
zOTU2102	0	9	0	0	0	0	0	0	0	0	1	0	0	0	0	0	0	0	22	0	0	0	1	6	0	0	0	16	0	0	0	0	0	0	0	0	0	0	0	0	1	0	13	0	0	12	13	0	0
zOTU2103	0	0	0	0	0	0	0	0	8	0	1	0	0	6	0	0	0	0	0	37	0	0	0	0	0	0	0	0	0	0	0	0	0	0	0	0	0	0	0	0	0	0	0	0	0	0	0	0	0
zOTU2105	0	0	0	0	15	0	0	0	0	0	0	0	31	6	0	0	0	0	0	0	0	0	0	0	0	0	0	0	0	0	0	0	0	0	0	0	0	24	13	0	0	0	0	0	0	0	0	0	0
zOTU2106	0	0	0	0	0	4	13	0	3	0	0	0	0	0	0	1	0	0	0	0	0	0	0	0	0	0	0	0	0	0	0	0	0	0	0	0	2	8	0	0	0	0	0	0	0	0	0	0	9
zOTU2107	0	0	0	0	0	0	0	0	0	0	0	0	0	0	1	0	0	56	0	0	0	0	17	0	0	0	0	3	0	0	6	2	0	0	0	0	0	0	0	0	0	0	0	0	0	0	0	0	0
zOTU2108	0	1	35	0	0	0	10	0	0	0	0	0	0	0	2	1	0	0	0	0	0	0	0	2	0	0	0	1	0	0	0	0	0	0	0	0	0	0	0	0	0	2	0	0	0	0	0	0	0
zOTU2109	0	0	0	0	0	0	0	0	3	0	0	0	0	0	0	0	0	0	0	0	0	0	0	0	0	0	0	0	0	0	0	0	0	0	0	0	0	0	0	0	0	0	1	0	0	60	33	0	0
zOTU2110	0	0	0	0	0	0	0	0	0	0	0	0	0	0	0	0	0	0	0	0	0	130	0	0	0	0	0	0	0	0	0	0	0	0	0	0	0	0	0	0	0	0	0	0	0	0	0	0	0
zOTU2111	0	0	0	0	0	0	0	0	0	0	0	0	0	0	0	0	0	0	0	0	0	0	0	0	0	0	0	0	0	0	0	0	0	0	0	0	0	0	0	0	0	0	0	6	0	0	0	0	0
zOTU2112	0	0	0	0	0	0	0	0	0	0	0	0	0	0	0	0	0	0	0	0	0	0	0	0	0	0	0	0	0	0	0	0	0	0	0	0	0	1	0	0	0	0	0	0	0	48	28	0	0
zOTU2113	0	0	0	0	0	0	0	0	71	0	0	0	0	0	0	0	0	0	0	0	0	0	0	0	0	0	0	0	0	0	0	0	0	0	0	0	0	0	0	0	0	0	0	0	0	0	0	0	0
zOTU2114	0	0	0	0	0	0	0	0	0	0	0	0	0	0	0	0	0	0	0	0	0	0	0	0	0	0	0	0	0	0	0	0	0	0	0	0	0	0	0	0	0	0	0	0	0	0	0	0	0
zOTU2115	0	0	0	0	0	0	0	0	0	0	0	0	0	0	0	0	0	0	0	0	0	0	0	0	0	0	0	0	0	0	0	0	0	0	0	0	0	0	0	0	199	0	2	0	0	0	0	0	0
zOTU2116	0	0	0	0	0	0	0	0	0	0	0	0	0	0	0	0	0	0	0	0	0	0	0	0	0	0	0	0	0	0	0	0	0	0	13	0	4	0	0	0	0	0	0	0	0	0	0	50	0
zOTU2117	0	0	0	0	1	0	0	0	0	0	0	0	0	0	0	0	0	0	0	0	0	0	0	0	0	0	0	0	0	0	0	0	0	0	0	0	0	0	0	0	145	7	0	0	0	0	0	0	0
zOTU2118	0	5	0	0	0	0	1	0	0	0	0	0	74	0	0	0	0	0	0	0	0	1	0	0	0	0	2	0	0	0	0	0	0	0	0	0	0	0	0	0	0	0	0	1	0	5	1	0	0
zOTU2119	0	0	0	0	0	0	0	0	0	0	0	0	0	0	0	0	0	0	0	0	0	0	0	0	0	0	0	0	0	0	0	0	0	0	0	0	0	0	0	0	98	0	0	0	0	0	0	0	0
zOTU212	0	0	0	0	0	0	0	0	0	0	0	0	0	0	0	0	0	0	0	1	0	0	0	2	1776	4	0	31	0	0	1	0	0	0	0	0	0	0	0	0	0	0	0	0	0	0	0	0	0
zOTU2120	0	0	0	0	2	0	53	0	0	0	0	0	0	0	0	0	0	0	4	0	0	0	0	0	0	0	0	0	0	0	0	0	0	0	0	0	0	0	0	0	0	0	0	0	0	0	0	0	0
zOTU2121	0	0	0	0	0	0	0	0	0	0	0	0	0	0	0	0	0	1	0	0	9	19	0	0	0	0	0	0	0	0	0	0	0	0	0	0	1	1	147	0	0	0	0	0	0	0	0	0	0
zOTU2122	0	0	0	0	0	22	0	0	0	0	0	0	0	0	0	1	0	0	1	0	78	0	2	1	0	0	0	0	0	13	0	0	10	0	0	0	0	8	0	0	0	0	0	0	0	0	0	0	0
zOTU2123	0	57	0	0	0	0	0	0	0	0	0	0	0	0	0	0	0	0	0	0	0	0	0	0	0	0	0	0	0	0	0	0	0	0	0	0	0	0	0	0	0	0	0	0	0	0	0	0	0
zOTU2124	0	0	0	0	0	0	0	0	0	0	0	0	0	0	0	0	0	0	0	0	0	0	3	0	6	1	65	0	0	0	0	0	0	0	0	0	0	0	0	0	0	0	0	0	0	0	0	0	0
zOTU2125	0	0	0	0	0	0	0	0	0	0	0	0	0	0	0	0	0	0	0	0	0	0	0	0	0	0	0	0	0	0	0	0	0	0	0	0	0	0	0	0	0	54	0	0	0	0	0	0	0
zOTU2126	0	0	0	0	3	0	0	0	1	0	0	0	0	0	0	1	0	0	0	0	0	0	0	0	3	0	0	2	0	6	0	0	0	1	0	0	0	0	0	0	0	6	0	0	0	52	38	0	0
zOTU2127	0	0	0	0	0	0	0	0	0	0	0	0	0	0	0	0	0	0	0	0	0	0	0	0	0	0	0	0	0	0	0	0	0	0	0	0	0	0	0	0	0	0	0	0	0	0	0	0	0
zOTU2128	0	4	0	0	0	0	1	0	0	0	21	0	3	1	0	0	0	0	0	0	0	0	0	0	0	0	0	0	0	0	0	0	0	9	0	0	0	0	0	0	9	0	0	0	0	7	7	0	0
zOTU213	0	0	0	0	0	0	0	0	0	0	0	0	0	0	0	21	0	0	0	0	1088	1	0	0	0	0	0	0	0	0	0	0	0	0	0	0	1	0	0	0	0	0	0	0	0	0	0	0	0
zOTU2130	0	0	0	0	0	0	0	0	0	0	0	0	0	0	0	0	0	0	0	0	0	0	0	0	0	0	0	10	0	0	0	0	0	0	0	0	0	0	0	0	0	0	0	0	0	59	40	0	0
zOTU2131	0	0	0	0	7	0	0	0	0	1	2	0	0	0	0	0	0	0	0	0	0	1	0	0	0	0	0	0	2	0	0	0	0	0	0	0	0	0	0	0	0	0	0	88	0	0	0	0	0
zOTU2132	0	5	0	0	0	0	25	2	0	0	32	0	0	0	0	0	0	0	0	0	0	0	0	0	0	0	0	0	0	0	0	0	0	45	27	0	9	0	0	0	0	0	0	0	0	0	0	0	0
zOTU2133	0	0	0	0	0	0	0	0	0	0	0	0	0	0	0	0	0	0	0	0	0	0	0	0	0	0	0	0	0	0	0	0	128	0	0	0	1	0	0	0	0	0	0	0	0	11	13	0	0
zOTU2134	0	0	0	0	0	0	0	0	0	0	0	0	0	0	36	0	0	0	0	0	1	0	68	0	0	0	0	0	0	0	20	0	0	1	0	0	0	0	0	0	0	0	0	0	0	0	0	0	0
zOTU2136	0	0	0	2	0	0	5	0	0	6	0	0	0	0	0	0	0	0	1	0	0	0	0	0	0	0	0	0	0	0	0	0	0	0	0	0	0	0	0	0	0	0	0	0	36	4	1	0	0
zOTU2138	0	0	0	0	0	0	0	0	0	0	0	0	0	0	0	0	7	0	0	3	0	0	0	0	0	0	0	0	0	0	0	0	0	4	1	45	0	0	13	0	10	0	0	0	0	0	0	0	0
zOTU2139	0	0	0	0	0	0	0	3	0	2	0	0	0	0	0	0	0	0	21	0	0	0	0	0	0	0	0	0	0	0	0	0	0	0	0	0	0	0	0	0	0	0	0	0	0	32	16	0	0
zOTU214	1	1	39	23	100	4	0	5	25	9	201	1	58	0	8	40	0	0	7	0	0	38	0	0	0	0	0	0	0	0	0	0	0	141	246	12	153	16	49	1	1	0	26	45	31	0	0	6	0
zOTU2140	0	0	0	0	0	0	0	0	1	3	0	0	0	0	0	0	0	0	0	0	0	0	0	0	0	0	0	0	0	0	0	0	0	0	0	0	0	0	0	0	0	0	0	0	0	0	0	0	0
zOTU2141	73	0	0	0	0	0	0	0	0	0	0	0	0	0	0	0	0	0	0	0	0	0	0	0	0	0	0	0	0	0	0	0	0	0	0	0	0	0	0	0	0	0	0	0	0	0	0	0	0
zOTU2142	0	0	0	37	0	0	0	0	0	0	0	0	0	20	0	0	0	0	0	0	0	0	0	0	0	0	0	0	0	0	0	0	0	0	0	0	0	0	0	0	0	0	0	0	0	0	0	0	0
zOTU2143	0	0	0	0	0	0	0	0	0	0	0	0	0	0	0	1	0	4	0	0	45	0	36	1	0	0	0	0	3	0	0	0	0	0	0	0	0	0	0	0	0	0	0	0	0	0	0	0	0
zOTU2144	0	0	0	0	0	0	0	0	0	0	0	0	0	0	0	0	0	0	0	0	0	0	0	0	0	0	0	0	0	0	0	0	0	0	0	0	0	0	0	0	0	0	68	0	0	0	0	0	0
zOTU2145	0	0	0	0	0	0	0	0	0	0	0	0	1	0	0	0	73	0	0	0	0	0	0	0	0	0	0	0	0	0	0	0	1	2	0	0	0	0	0	1	1	6	0	0	0	9	5	0	0
zOTU2146	0	0	0	0	0	0	7	1	16	0	2	0	40	26	0	1	0	0	0	0	0	0	0	0	0	0	0	0	0	0	0	0	0	2	0	0	0	0	0	0	0	0	0	0	0	0	0	0	0
zOTU2147	0	0	0	0	0	0	0	0	0	0	0	0	0	0	0	2	0	0	1	0	91	0	0	8	0	0	0	0	0	0	0	3	0	0	0	0	0	0	0	0	0	0	0	0	0	0	0	0	0
zOTU2148	0	0	0	0	0	0	0	0	0	0	0	0	0	0	0	0	0	0	0	0	0	0	0	0	0	12	0	0	0	0	0	0	0	9	0	0	0	1	0	0	0	0	32	0	2	5	3	0	0
zOTU2149	0	0	0	0	0	0	0	0	0	0	0	0	0	0	0	0	0	0	84	0	0	0	0	0	0	0	0	0	0	0	0	0	0	0	0	0	0	0	0	0	0	0	0	0	0	0	0	0	0
zOTU215	0	0	17	1	0	0	0	0	0	0	0	0	0	0	0	0	0	0	1	0	0	0	0	53	15	46	0	29	2	116	0	0	2	22	147	5	21	67	7	8	22	35	62	81	0	489	369	16	0
zOTU2150	0	0	0	0	0	0	0	0	0	0	0	0	0	0	0	0	0	0	0	1	1	1	0	0	12	0	122	21	12	0	0	4	0	0	0	0	0	0	0	0	0	0	0	0	0	0	0	0	0
zOTU2151	0	0	0	0	0	0	0	0	0	0	0	0	0	0	0	6	0	0	0	60	0	0	0	0	0	0	0	0	0	0	0	0	0	0	0	0	0	0	0	0	0	0	0	0	0	0	0	0	0
zOTU2152	0	0	0	0	0	0	0	0	0	0	0	0	0	0	1	0	0	0	6	8	0	0	0	0	2	0	3	0	24	155	0	0	0	0	0	0	0	0	0	0	0	0	0	0	0	0	0	0	0
zOTU2153	0	0	0	0	0	0	0	0	0	0	0	0	0	0	0	0	0	0	0	0	0	88	6	0	0	0	0	0	0	0	0	0	0	0	0	0	0	0	0	0	0	0	0	0	0	1	2	0	0
zOTU2154	0	0	0	0	2	0	0	0	0	0	0	0	0	0	0	0	0	0	0	0	0	0	0	0	0	0	0	0	0	0	0	0	0	0	1	0	0	13	1	0	0	0	59	0	0	0	0	0	0
zOTU2155	0	0	0	0	0	0	0	0	0	0	0	0	0	0	0	0	0	0	0	0	0	0	0	0	0	0	0	0	0	0	0	0	0	12	0	0	2	5	8	0	0	0	0	0	59	0	0	0	0
zOTU2156	0	0	0	0	0	0	10	0	0	0	0	0	2	0	0	0	0	0	0	0	0	0	0	34	0	0	0	0	0	26	0	0	0	0	0	0	0	0	0	0	0	0	0	0	1	0	0	0	0
zOTU2157	0	0	0	0	0	0	0	0	0	0	0	0	0	1	0	0	0	0	0	0	0	0	0	0	0	0	0	0	0	86	1	0	1	0	0	0	0	0	0	0	0	0	0	0	0	10	12	0	0
zOTU2158	0	0	0	0	0	0	0	0	0	0	0	0	0	0	0	0	0	0	0	0	1	0	0	0	5	5	1	0	2	0	0	13	0	6	2	0	0	12	40	1	0	0	2	0	3	17	8	0	0
zOTU2159	0	0	0	0	0	0	0	0	0	1	0	0	0	0	0	3	0	0	0	0	250	0	0	0	0	0	0	0	0	0	0	0	0	3	0	0	0	1	0	0	0	0	0	0	0	0	0	0	0
zOTU216	18	0	0	0	0	0	0	0	0	0	0	0	0	0	0	0	0	0	14	1	0	50	0	43	23	25	0	3	13	121	0	13	36	23	12	0	44	65	18	229	72	635	212	53	9	31	24	0	0
zOTU2160	0	2	1	0	0	1	0	0	0	0	0	0	0	0	0	0	0	0	38	1	0	0	0	5	0	3	2	0	0	0	0	0	1	0	7	0	0	0	3	2	0	0	2	0	23	0	0	0	0
zOTU2161	0	0	0	0	0	0	0	0	0	0	0	0	0	0	13	0	0	0	0	0	0	0	0	0	0	1	0	0	0	0	5	0	0	0	2	0	0	10	1	0	13	26	0	0	0	4	7	0	0
zOTU2162	0	0	0	0	0	0	0	0	0	0	0	0	0	0	0	0	0	0	0	0	0	0	0	0	0	0	0	0	0	0	0	0	0	0	37	2	5	0	0	0	0	0	0	0	45	0	0	0	0
zOTU2163	0	0	0	4	4	0	0	0	0	0	7	0	0	0	0	0	0	0	0	0	0	0	0	0	0	0	0	0	0	11	0	0	0	3	3	0	0	2	7	0	47	0	11	0	0	0	0	0	0
zOTU2164	0	0	0	0	0	0	0	0	0	0	0	0	0	0	0	0	0	0	0	0	0	0	0	0	0	5	0	0	0	1	0	5	0	0	0	0	0	9	1	0	0	0	0	0	0	26	24	14	0
zOTU2165	0	0	0	0	0	0	0	0	0	0	0	0	0	0	57	0	0	0	0	0	0	0	0	0	0	0	0	0	0	0	28	0	0	0	0	0	0	0	0	0	0	0	0	0	0	0	0	0	0
zOTU2166	0	0	0	0	0	0	0	0	0	0	0	0	0	0	0	0	0	0	0	0	0	0	0	0	6	1	5	0	4	3	0	0	0	38	9	2	0	0	4	0	0	0	0	11	0	3	2	0	0
zOTU2168	1	0	0	0	64	0	0	0	0	0	0	0	0	2	0	0	0	0	0	0	0	0	0	0	0	0	0	0	0	0	0	0	0	0	0	0	0	0	0	0	0	0	0	0	0	0	0	0	0
zOTU2169	0	0	0	0	0	0	0	0	0	0	0	0	0	0	71	0	0	0	2	1	0	0	0	1	0	1	0	0	0	2	33	0	0	0	13	0	0	0	0	0	0	0	0	0	0	0	0	0	0
zOTU217	0	0	0	0	0	0	0	0	0	0	0	0	0	0	157	0	0	0	0	0	1	0	1	0	42	58	0	18	0	337	89	9	0	18	7	0	0	165	66	1	0	0	0	1	25	167	193	136	0
zOTU2170	0	0	0	0	0	0	0	0	0	0	0	0	0	0	0	0	0	0	0	0	0	0	0	0	0	0	0	0	0	0	0	0	0	0	0	0	0	0	1	0	1	2	57	0	7	0	0	0	0
zOTU2171	0	0	0	0	0	0	0	0	0	0	0	0	0	0	0	0	0	0	0	0	0	0	0	0	0	0	0	0	0	0	0	0	0	8	0	0	0	0	0	1	4	0	0	0	0	2	1	2	0
zOTU2172	0	0	0	0	0	0	0	0	0	0	1	0	0	0	0	0	0	3	0	0	21	47	0	0	0	0	0	0	3	1	0	0	0	0	1	0	0	4	225	0	0	0	0	0	0	0	0	0	0
zOTU2173	0	0	0	0	0	0	0	0	0	0	0	0	0	0	46	0	0	0	0	0	0	0	0	0	0	0	0	0	0	0	17	0	0	0	0	0	0	0	0	0	0	0	0	0	0	0	0	0	0
zOTU2174	0	0	0	0	0	0	0	0	0	0	0	0	0	0	0	1	0	0	2	0	0	0	0	0	0	0	0	0	2	0	0	0	0	0	0	0	0	0	0	0	0	0	0	139	0	0	0	0	0
zOTU2175	0	0	0	0	0	0	0	0	0	0	0	0	0	0	0	0	0	0	0	0	0	0	0	0	0	0	0	0	0	0	0	0	0	0	0	0	136	0	0	0	0	0	0	0	0	0	0	0	0
zOTU2176	0	0	0	0	0	0	0	0	0	0	0	0	0	0	0	0	0	0	0	0	0	0	0	0	0	0	0	0	0	0	0	0	0	0	0	0	0	0	0	0	0	85	4	0	0	0	0	0	0
zOTU2177	0	0	0	0	0	0	0	0	0	0	0	0	0	0	0	0	0	0	0	0	0	71	0	0	0	0	0	4	0	0	0	0	1	0	0	0	0	1	0	0	0	0	0	0	0	0	0	0	0
zOTU2178	0	0	0	0	0	0	0	0	0	0	0	0	0	0	0	0	0	0	0	0	0	0	0	0	0	0	0	0	0	0	0	0	0	0	5	0	0	0	0	0	76	0	2	0	0	0	0	0	0
zOTU2179	0	0	0	0	0	0	0	0	0	0	0	0	0	0	0	0	0	0	0	0	0	0	0	0	0	0	0	0	0	0	0	0	0	0	0	0	0	0	0	0	11	4	0	0	0	46	31	0	0
zOTU218	0	3	71	23	4	1	179	3	0	0	7	0	75	31	2	18	139	0	17	0	74	136	0	0	0	0	0	4	10	0	0	0	0	27	24	0	0	14	39	0	0	6	0	0	60	50	16	20	1
zOTU2181	0	0	0	0	0	0	0	0	0	2	0	0	0	0	3	0	0	0	0	0	0	0	0	0	0	3	0	0	0	0	2	1	0	0	0	0	0	2	3	0	1	0	0	0	0	0	0	0	0
zOTU2182	0	0	0	0	0	0	0	0	0	57	0	0	0	0	0	0	0	0	0	0	0	0	0	0	0	0	0	0	0	0	0	0	0	0	0	0	0	0	0	0	0	0	0	0	0	0	0	0	0
zOTU2184	0	0	0	0	0	0	0	0	0	0	0	0	0	0	0	0	0	0	0	0	0	0	0	0	0	0	0	0	1	0	0	0	0	113	0	0	0	0	0	0	0	0	0	0	0	0	0	0	0
zOTU2185	0	0	0	0	0	0	0	0	0	0	0	0	0	0	0	0	0	0	0	0	0	0	0	0	0	0	0	0	136	0	0	1	0	0	0	0	0	0	0	0	0	0	0	44	0	0	0	0	0
zOTU2186	0	0	0	0	0	0	0	0	0	0	0	0	0	0	0	0	0	0	0	0	0	0	0	0	0	0	0	0	0	0	0	0	0	0	0	0	0	0	0	0	3	37	26	0	0	0	0	0	0
zOTU2188	1	3	0	0	0	0	0	1	0	6	0	0	2	0	47	0	0	3	0	0	0	19	0	0	0	0	0	0	0	0	14	0	0	0	0	0	0	0	0	3	6	0	0	0	0	0	0	0	0
zOTU2189	0	0	0	0	0	0	0	0	0	73	0	0	0	2	0	0	0	0	0	0	0	0	0	0	0	0	0	0	0	0	0	0	0	0	0	0	0	0	0	0	0	0	0	0	0	0	0	0	0
zOTU219	0	0	0	0	0	0	2	0	0	0	0	0	0	0	0	0	760	1	0	0	0	0	0	0	0	0	0	0	0	9	0	0	0	3149	0	0	0	0	0	0	0	0	0	1	0	1	1	0	0
zOTU2190	0	0	2	0	0	0	0	0	0	0	0	0	0	0	1	65	0	0	0	0	0	0	0	0	0	0	0	0	0	0	1	0	0	0	0	0	18	0	0	0	1	0	0	3	0	0	0	0	0
zOTU2191	2	0	0	25	6	0	0	0	0	0	0	0	0	0	0	0	0	0	0	0	0	0	0	0	0	0	0	0	0	0	0	0	0	0	0	0	0	2	0	0	0	0	0	0	0	0	0	0	0
zOTU2192	0	0	0	0	0	0	0	0	0	0	0	0	0	0	0	0	0	0	0	0	0	0	0	0	0	0	0	0	0	0	0	0	0	0	0	0	0	0	0	0	0	0	0	0	88	0	0	0	0
zOTU2193	0	0	0	0	0	0	0	0	0	0	0	0	0	0	77	0	0	0	0	0	0	0	4	0	0	0	0	0	0	0	16	2	0	0	0	0	0	0	0	0	0	0	0	0	0	0	0	0	0
zOTU2194	0	0	0	0	0	0	0	0	0	0	0	0	0	0	0	0	0	0	0	0	0	0	0	0	0	0	0	0	0	0	0	0	0	0	0	0	0	0	0	0	0	0	0	0	0	0	0	60	0
zOTU2195	0	0	0	0	0	0	0	0	0	0	0	0	0	0	0	2	0	0	6	0	5	15	36	2	2	1	2	2	2	2	0	2	6	0	0	0	0	0	2	0	0	0	0	0	0	0	0	0	0
zOTU2196	0	0	0	0	4	0	0	0	0	7	0	0	0	3	3	0	0	0	2	0	0	15	0	0	0	0	3	0	0	8	0	0	0	5	0	0	0	0	0	0	0	0	0	0	0	0	0	0	0
zOTU2197	0	0	0	0	0	0	0	0	0	0	0	0	0	0	0	0	0	0	0	0	0	0	0	0	0	0	0	0	0	0	0	0	0	0	0	0	0	0	0	0	0	0	0	63	0	0	0	0	0
zOTU2198	0	0	0	0	0	0	0	0	0	0	0	0	0	0	0	0	0	0	0	0	0	0	0	0	0	0	0	0	0	0	0	0	0	0	0	0	0	0	0	0	0	0	0	0	0	65	36	0	0
zOTU2199	0	0	0	0	0	0	0	0	0	0	0	0	0	0	53	0	0	0	0	0	0	0	0	0	0	0	0	0	0	0	25	0	0	0	0	0	0	0	0	0	0	0	0	0	0	0	0	0	0
zOTU22	4	357	781	95	62	39	479	19	114	91	213	18	295	37	2538	56	2865	681	206	96	890	2383	194	180	28	201	123	566	109	39	1470	490	4	332	23	1	24	44	56	9	21	19	552	688	360	68	48	3	9
zOTU220	4	0	0	0	3	0	0	0	0	0	0	0	0	0	0	0	0	0	0	12	0	0	0	1	0	0	0	0	0	0	0	0	2	8	2	0	0	0	0	6	1	1094	52	0	0	5	6	0	2
zOTU2200	0	0	0	0	0	0	0	0	0	0	0	0	0	0	0	0	0	0	0	0	0	0	0	0	0	0	0	0	0	0	0	0	0	0	0	0	0	0	0	0	5	5	66	0	0	0	0	0	0
zOTU2201	0	0	0	0	0	0	0	0	0	0	0	0	0	0	0	0	63	0	0	0	0	0	0	0	0	0	0	0	0	0	0	0	0	0	0	0	0	0	0	0	0	0	3	0	0	0	0	0	0
zOTU2202	0	0	0	0	0	0	8	0	0	0	0	0	0	0	0	0	0	0	0	0	0	0	0	0	0	0	0	0	0	0	0	0	0	0	0	0	0	0	0	0	0	0	0	0	0	35	30	0	0
zOTU2203	0	0	0	0	0	0	0	0	0	0	0	0	0	0	0	0	0	0	0	0	0	0	0	0	0	0	0	0	0	0	0	0	0	0	0	0	0	0	0	0	0	0	0	0	0	0	0	0	0
zOTU2204	0	0	0	0	0	0	0	0	0	0	0	0	0	0	0	0	0	0	0	0	0	0	0	0	0	0	0	0	0	0	0	0	0	0	0	0	0	0	0	0	0	17	0	0	0	37	16	0	0
zOTU2205	0	0	0	0	0	0	0	0	0	0	0	0	0	0	0	0	0	0	0	0	0	0	0	0	0	5	0	0	0	0	1	134	0	0	0	0	0	0	0	0	0	0	0	0	0	0	0	0	0
zOTU2206	0	0	0	0	0	0	33	0	0	0	21	0	0	0	0	0	0	0	0	0	0	0	0	0	0	0	0	0	0	0	0	0	0	0	0	0	0	0	0	0	0	0	0	0	0	0	0	0	0
zOTU2207	0	0	0	0	0	0	0	0	0	0	0	0	0	0	0	0	0	0	0	0	0	0	0	0	0	0	0	0	0	0	0	0	0	0	0	0	0	0	0	0	0	0	0	0	0	49	27	0	0
zOTU2208	0	0	0	0	0	0	0	0	0	0	0	0	0	0	0	0	0	0	0	0	0	0	0	0	21	0	0	3	4	0	0	0	1	0	82	0	0	0	0	0	0	0	0	0	0	0	0	0	0
zOTU2209	0	0	0	0	0	0	0	0	0	0	0	0	0	5	0	0	0	0	0	0	0	0	0	0	0	0	0	6	0	0	0	0	0	3	0	0	0	0	6	5	4	27	4	0	0	7	4	0	0
zOTU221	0	0	0	8	0	0	18	0	8	0	1	0	0	0	680	0	0	99	11	13	4	47	69	59	0	7	0	0	26	0	199	1	0	6	0	0	14	0	24	0	0	0	0	0	0	0	0	0	36
zOTU2210	0	0	0	0	0	0	0	0	0	0	0	0	0	0	1	0	0	0	17	0	0	0	0	0	0	2	0	0	12	0	0	2	0	0	0	0	0	0	0	0	0	0	0	7	0	0	0	8	0
zOTU2211	0	0	0	38	0	0	0	0	0	17	0	0	0	0	0	0	0	0	0	0	0	0	0	0	0	0	0	1	12	0	0	0	0	0	0	0	0	0	0	0	0	0	0	0	0	0	0	0	0
zOTU2212	0	0	0	0	0	0	0	0	0	0	0	0	0	0	0	0	0	0	0	0	0	0	0	0	0	0	0	0	0	0	0	0	0	0	0	0	0	0	0	0	0	0	0	58	0	0	0	0	0
zOTU2213	0	0	0	0	0	0	0	0	0	0	0	0	0	0	0	0	0	0	0	0	0	0	0	0	0	0	0	0	0	0	0	0	0	0	0	0	0	0	0	0	7	17	12	0	0	50	31	0	0
zOTU2214	0	0	0	0	1	0	0	0	0	0	0	0	0	0	0	0	0	0	0	0	0	0	0	0	0	0	0	14	0	0	0	0	0	0	0	0	0	0	0	0	0	0	0	0	0	49	28	0	0
zOTU2215	0	0	0	0	0	0	0	0	0	0	0	0	0	0	0	0	0	0	0	0	0	0	0	0	0	0	0	0	0	0	0	0	0	0	0	0	0	0	0	0	84	0	0	1	0	0	0	0	0
zOTU2216	0	0	0	0	0	1	0	0	7	0	0	0	0	0	0	0	0	0	0	0	0	0	0	0	0	0	0	1	12	0	0	0	0	0	6	0	1	0	0	4	5	0	0	53	0	0	0	0	0
zOTU2217	0	0	0	0	0	0	0	0	0	0	0	0	0	0	0	0	0	0	5	0	0	0	0	0	0	1	0	0	4	2	0	1	0	0	0	0	0	0	0	0	0	1	0	103	0	0	0	0	0
zOTU2218	0	6	0	0	0	0	0	1	0	0	0	0	15	0	0	0	32	0	9	0	0	0	0	0	0	7	0	0	2	0	0	0	0	4	2	0	2	1	1	0	2	8	18	2	20	8	4	10	0
zOTU2219	0	0	0	0	0	0	0	0	0	0	0	0	0	0	0	0	0	12	74	0	0	0	0	0	0	0	0	0	0	0	0	0	0	0	0	0	0	0	0	0	0	0	0	0	0	0	0	0	0
zOTU222	0	0	0	0	0	0	0	0	0	0	0	0	0	0	0	0	0	0	0	0	0	0	0	0	0	0	0	0	0	0	0	0	0	0	0	0	0	0	0	0	84	531	21	0	0	571	381	0	0
zOTU2220	0	0	0	0	0	0	0	0	0	0	0	0	0	0	0	0	0	0	49	0	0	0	0	0	0	4	0	0	0	0	0	0	7	0	0	0	0	0	0	11	0	0	0	1	0	0	0	0	0
zOTU2221	0	0	0	0	0	0	0	0	0	0	0	0	0	0	0	0	0	0	0	0	0	0	0	0	0	0	0	0	0	0	0	0	0	0	0	0	0	0	0	0	0	0	67	0	0	0	0	0	0
zOTU2222	0	7	0	0	8	0	0	0	0	0	0	0	0	1	0	0	0	0	0	0	0	0	0	0	0	0	0	0	0	0	0	0	0	0	0	0	8	0	1	41	0	0	0	0	0	0	0	0	0
zOTU2223	0	0	0	0	0	0	0	0	0	0	0	0	0	0	0	0	0	0	0	0	0	0	0	0	0	0	0	0	0	0	0	0	0	0	0	0	0	0	7	147	0	0	1	0	0	0	0	0	0
zOTU2224	0	0	0	0	0	0	0	0	0	0	0	0	0	0	0	0	0	0	0	0	1	0	22	0	0	0	0	0	0	1	0	0	0	0	0	0	0	0	0	0	0	0	0	0	0	0	0	0	0
zOTU2225	0	0	0	0	0	0	0	0	0	0	0	0	0	0	0	0	0	0	0	0	0	0	0	0	0	0	0	0	0	0	0	0	0	0	0	0	0	0	0	0	0	0	1	0	69	0	0	0	0
zOTU2226	0	0	0	0	0	0	0	0	0	0	0	0	0	0	0	0	0	148	15	11	0	0	0	0	0	0	0	0	0	0	0	0	0	0	0	0	0	0	0	0	0	0	0	0	0	0	0	0	0
zOTU2227	0	0	0	0	0	0	0	0	0	0	0	0	0	0	0	0	0	0	0	0	0	0	0	0	0	0	0	0	0	0	0	0	0	0	0	0	0	0	0	0	0	0	0	0	0	0	0	0	0
zOTU2228	0	0	0	0	0	0	0	0	0	0	0	0	0	0	51	0	0	0	0	0	0	0	0	0	0	0	0	0	0	0	22	0	0	0	0	0	0	0	0	0	0	0	0	0	0	0	0	0	0
zOTU2229	0	0	0	0	0	0	0	0	0	0	0	0	0	0	0	0	0	0	0	0	0	0	0	0	0	0	0	0	0	0	0	0	0	0	0	0	0	0	0	0	0	0	0	0	0	185	91	0	0
zOTU223	0	0	0	0	1	1	0	0	0	0	0	0	39	0	0	0	0	0	0	0	0	0	7	5	0	0	0	0	0	0	0	0	0	3	0	0	0	20	0	0	0	1	339	33	0	0	0	0	0
zOTU2230	0	0	0	0	0	0	0	0	0	0	0	0	0	11	0	0	0	0	0	0	0	0	0	0	0	0	0	0	0	0	0	0	0	0	22	0	0	40	4	0	0	0	0	0	0	0	0	0	0
zOTU2231	0	0	0	0	0	0	0	0	0	0	0	0	0	0	0	0	0	0	0	0	0	0	19	0	0	44	0	0	0	0	0	0	0	0	0	0	0	0	0	4	0	0	0	67	0	0	0	0	0
zOTU2232	0	0	0	0	0	0	0	0	0	4	0	0	0	0	0	18	0	0	0	0	0	0	0	0	0	9	2	0	0	0	0	0	0	0	0	0	0	0	3	0	0	0	0	0	0	75	48	0	0
zOTU2234	0	0	0	0	0	0	0	0	0	0	0	0	0	0	0	0	77	0	0	0	0	0	0	0	0	0	0	0	0	0	0	0	0	0	0	0	0	0	0	0	0	0	0	0	0	0	0	0	0
zOTU2235	0	0	0	0	0	0	0	0	0	0	0	0	0	0	0	3	0	0	0	0	56	0	0	0	0	0	0	0	0	0	0	0	0	0	0	0	0	0	0	0	0	0	0	0	0	0	0	0	0
zOTU2236	0	0	0	0	0	0	0	0	0	0	0	0	0	0	0	0	0	0	0	60	0	0	0	0	0	0	0	0	0	0	0	0	0	0	0	0	0	0	0	0	0	0	0	0	0	0	0	0	0
zOTU2237	0	0	0	0	0	1	0	0	0	0	0	0	0	0	0	0	0	0	0	0	0	0	0	0	0	0	0	0	0	0	0	0	0	0	3	0	0	0	0	0	0	0	0	0	0	0	0	0	0
zOTU2238	0	0	0	0	1	1	0	0	0	0	12	0	0	0	0	0	0	0	0	0	0	0	1	0	0	0	0	0	0	0	0	0	0	0	0	0	0	5	0	0	37	0	0	0	0	4	0	0	0
zOTU2239	0	0	0	0	0	0	0	0	0	0	0	0	0	0	0	0	0	0	0	0	0	0	0	0	0	0	0	0	0	0	0	0	0	0	49	0	0	0	0	0	0	0	0	0	0	0	0	0	0
zOTU224	0	0	0	0	0	0	0	0	0	0	0	0	0	1	0	0	0	0	0	0	0	0	0	0	0	0	0	0	0	0	0	0	0	0	0	0	0	0	0	0	0	0	0	0	0	666	503	0	0
zOTU2240	0	0	53	0	0	0	0	0	0	0	0	0	0	0	0	0	0	0	0	0	0	0	0	0	0	0	0	0	0	0	0	0	0	0	0	0	0	0	0	0	0	0	0	0	0	0	0	0	0
zOTU2241	0	0	0	0	0	0	0	0	0	0	0	0	0	0	0	0	0	0	34	0	0	0	2	0	0	0	0	0	0	0	0	0	2	6	0	0	5	3	0	0	4	29	0	0	29	0	0	0	0
zOTU2242	0	0	0	0	0	0	0	0	0	0	0	0	0	0	0	0	0	0	0	0	0	0	2	0	0	0	19	5	5	45	0	18	0	0	0	0	0	0	2	0	0	0	0	0	0	0	0	0	0
zOTU2243	0	0	0	2	5	0	0	4	0	0	0	0	0	0	3	2	0	0	0	0	0	0	0	0	0	0	0	1	0	0	0	0	0	5	28	0	6	0	0	4	690	1	0	0	0	2	1	0	0
zOTU2244	0	0	0	0	0	0	0	0	0	0	0	0	0	0	0	0	0	0	0	0	0	0	0	93	0	0	0	0	0	0	0	0	0	0	0	0	0	0	0	0	0	0	0	0	0	0	0	0	0
zOTU2245	0	0	0	68	0	0	0	0	0	0	0	0	0	0	0	0	0	0	0	0	0	0	0	0	0	0	0	0	0	0	0	0	0	0	0	0	0	0	0	0	0	0	0	0	0	0	0	0	0
zOTU2246	0	0	0	0	0	0	0	0	0	0	0	0	0	0	0	0	0	0	0	0	0	0	0	0	0	0	0	0	0	0	0	0	0	0	0	0	0	0	0	0	0	0	0	0	0	0	0	0	0
zOTU2247	0	0	0	36	0	0	0	0	12	3	14	9	0	0	0	10	0	0	0	0	0	0	0	0	0	0	0	0	0	0	0	0	0	0	0	0	0	0	0	0	0	0	0	0	0	0	0	0	0
zOTU2248	0	0	0	0	0	0	0	0	3	50	1	0	0	0	0	4	0	0	0	0	0	0	0	0	0	0	0	0	0	0	0	0	0	0	0	0	0	0	0	0	0	0	0	0	0	0	0	0	0
zOTU2249	0	0	0	0	0	0	0	0	0	0	0	0	0	0	0	0	0	0	0	0	0	0	0	0	0	0	0	0	0	0	0	0	0	0	0	0	0	0	0	0	0	0	0	0	0	0	0	0	0
zOTU225	0	0	0	203	0	0	0	2	0	0	0	0	0	0	0	965	0	0	0	0	0	0	0	0	0	0	0	0	0	0	0	0	0	0	0	0	0	0	0	0	11	0	0	2	0	0	0	0	0
zOTU2250	0	0	0	0	0	0	8	0	7	0	0	0	0	0	0	0	0	0	14	0	0	0	0	14	0	10	0	35	0	8	1	0	0	0	0	0	0	0	0	0	0	0	0	0	0	0	0	0	0
zOTU2251	0	0	0	0	0	0	0	0	0	0	0	0	0	0	0	0	0	0	0	0	0	0	0	0	0	0	71	0	0	0	0	0	0	0	0	0	0	0	0	0	0	0	0	0	0	0	0	0	0
zOTU2252	0	0	0	0	0	0	0	0	0	0	0	0	0	0	0	0	0	0	0	0	0	0	0	0	0	0	0	0	0	0	0	0	0	29	0	0	0	0	0	0	0	0	0	0	28	0	0	0	0
zOTU2253	0	0	0	0	0	0	0	0	0	0	0	0	0	0	0	0	0	1	0	35	34	0	0	0	0	0	0	0	0	0	0	0	0	0	0	0	0	0	0	0	0	0	0	0	0	0	0	0	0
zOTU2254	0	0	0	0	0	0	0	0	0	0	0	0	0	0	0	0	0	0	0	0	0	0	0	0	0	0	0	0	0	0	0	0	0	0	0	0	0	0	0	0	0	0	0	0	0	0	0	0	0
zOTU2256	0	0	0	0	0	0	0	0	0	1	0	0	0	0	0	0	78	0	0	0	0	0	0	0	0	0	0	0	0	0	0	0	0	0	0	0	0	0	0	0	1	0	0	0	0	0	0	0	0
zOTU2258	0	0	0	0	0	0	0	0	0	0	0	0	0	0	0	0	0	0	13	18	0	0	3	8	0	2	8	0	0	0	0	17	0	0	6	0	0	0	0	0	0	0	0	0	0	0	0	0	0
zOTU2259	0	12	0	0	0	0	0	0	0	0	0	0	0	0	0	0	0	0	0	0	0	0	0	0	0	0	0	0	0	0	0	0	0	14	0	2	0	0	0	0	18	19	0	0	8	20	12	0	0
zOTU226	0	0	0	0	0	0	0	0	0	0	0	0	18	0	0	0	0	0	0	0	0	0	6	87	0	0	10	0	0	0	0	0	3	0	0	0	0	0	0	0	0	0	12	0	0	0	0	0	0
zOTU2260	0	0	0	0	0	0	0	0	0	0	0	0	0	0	0	0	0	0	0	0	0	0	0	0	0	0	0	0	0	0	0	0	0	0	0	0	0	0	0	0	0	0	0	0	0	32	27	0	0
zOTU2261	0	0	0	0	0	0	0	0	0	0	0	0	0	0	0	0	0	0	0	0	0	0	0	0	0	0	0	0	0	0	0	0	0	0	0	0	0	0	0	0	0	0	0	0	0	53	38	0	0
zOTU2262	0	0	2	0	3	2	0	0	0	2	0	0	0	0	37	0	0	0	0	0	0	0	1	0	0	0	3	3	0	5	16	0	0	0	0	0	0	9	0	0	0	0	1	0	0	0	0	0	0
zOTU2263	0	0	0	0	0	0	0	0	0	0	0	0	0	0	0	0	0	0	0	0	0	0	0	0	0	0	0	0	0	0	0	0	0	0	0	0	0	0	0	0	0	0	0	63	21	0	0	0	0
zOTU2264	0	0	0	0	0	0	36	0	0	0	0	0	10	0	0	0	0	0	0	0	0	0	0	0	0	0	0	0	0	0	0	0	0	0	0	0	0	0	0	0	0	0	0	0	0	0	0	0	0
zOTU2265	0	0	0	0	0	0	0	0	0	0	0	0	0	0	38	0	0	0	0	0	0	1	0	0	0	0	14	0	0	0	15	0	0	0	2	0	0	0	2	1	0	0	0	0	0	0	0	0	0
zOTU2266	0	30	0	0	2	0	0	0	4	10	0	0	27	0	1	0	0	0	0	0	0	0	0	0	0	0	0	0	0	0	0	0	0	0	0	0	0	9	2	0	0	0	0	0	0	0	0	0	0
zOTU2267	0	0	0	10	0	0	6	0	0	0	0	0	0	0	0	0	0	3	0	0	0	0	0	0	0	3	0	0	0	13	0	6	0	6	0	0	1	0	1	0	0	0	9	0	0	2	1	0	0
zOTU2268	0	0	0	0	0	0	0	0	0	0	0	0	0	0	0	0	2	0	0	0	0	0	0	0	0	0	13	9	4	0	0	0	2	0	0	0	0	0	0	0	0	0	0	0	15	0	0	0	0
zOTU2269	0	0	0	19	1	0	9	1	0	1	0	0	20	5	0	0	0	0	0	0	0	0	0	0	0	0	0	0	0	0	0	0	0	14	0	0	0	8	6	0	0	0	0	0	4	0	0	0	0
zOTU227	0	0	0	0	0	0	0	0	0	0	0	0	0	0	5	0	173	12	0	0	1	1018	46	16	0	0	0	0	1	0	2	0	0	5	103	1	0	0	5	22	0	0	0	0	0	0	0	0	28
zOTU2270	0	0	0	0	0	0	0	3	0	0	0	0	0	0	0	0	0	0	0	0	0	0	0	0	0	0	0	0	0	0	0	0	0	0	0	0	0	0	1	0	0	0	41	0	0	0	0	0	0
zOTU2271	0	0	0	0	0	0	0	2	0	0	6	0	0	0	0	6	0	0	0	0	0	0	0	0	0	2	0	0	0	0	0	0	0	0	0	0	0	0	0	0	0	0	0	0	33	0	0	0	0
zOTU2272	0	0	0	0	0	0	0	0	0	0	0	1	60	0	0	0	0	0	0	0	0	0	0	0	0	0	0	0	0	0	0	0	0	0	0	0	0	0	0	0	0	0	0	0	0	0	0	0	0
zOTU2273	0	0	0	0	0	0	0	0	0	0	1	0	3	0	2	8	0	1	3	1	1	16	0	0	2	0	0	2	4	21	0	9	0	8	18	0	3	2	271	4	16	0	0	2	2	0	0	0	0
zOTU2274	0	0	0	0	0	0	0	0	0	0	0	0	0	0	0	0	0	4	12	0	0	0	0	24	0	0	0	0	0	5	0	0	0	0	3	0	0	0	0	2	0	0	0	0	0	8	5	0	0
zOTU2275	0	0	0	0	0	0	0	0	0	0	0	0	0	0	0	0	0	0	0	0	0	0	0	0	0	0	0	0	0	57	0	0	0	0	0	0	0	0	0	0	0	0	0	0	0	0	0	0	0
zOTU2276	0	0	0	0	0	0	0	0	0	0	0	0	0	0	0	2	0	0	0	0	63	0	0	0	0	0	0	0	0	0	0	0	0	0	0	0	0	0	0	0	0	0	0	0	0	0	0	0	0
zOTU2277	0	0	0	0	0	0	0	0	0	0	0	0	0	0	0	0	0	0	0	0	0	0	0	0	1	56	0	0	0	0	0	0	0	0	0	0	0	0	0	0	0	0	0	0	0	0	0	0	0
zOTU2278	0	0	0	0	0	0	1	0	0	7	0	0	7	4	0	0	0	0	0	0	0	0	0	0	0	0	0	0	0	0	0	0	0	0	0	0	0	0	0	0	0	0	0	0	0	0	0	0	0
zOTU2279	0	0	0	0	0	0	0	0	0	0	0	0	0	0	0	0	0	4	0	0	0	0	0	0	0	0	0	6	0	0	0	0	0	1	0	0	0	0	0	0	0	14	39	1	0	0	0	0	0
zOTU2280	0	0	0	0	0	0	0	0	1	66	0	0	0	0	0	0	0	0	0	0	0	0	0	0	0	0	0	0	0	0	0	0	0	0	0	0	0	0	0	0	0	0	0	0	0	0	0	0	0
zOTU2281	0	0	0	0	0	0	0	0	0	28	0	0	0	0	0	0	0	15	0	0	0	0	0	0	0	0	0	0	0	0	0	0	0	0	0	0	26	8	0	0	0	0	0	0	1	0	0	0	0
zOTU2282	0	0	0	0	0	0	0	0	0	0	0	0	0	0	0	0	0	0	0	0	0	0	0	0	0	6	0	2	0	0	0	0	0	0	0	0	0	0	0	0	0	0	0	0	0	39	33	0	0
zOTU2283	0	0	0	0	0	0	0	0	0	0	0	0	0	0	0	0	0	0	0	0	0	131	0	1	0	0	0	0	0	0	0	0	0	0	1	0	0	0	0	0	0	0	0	0	0	0	0	0	0
zOTU2285	0	0	0	0	0	0	0	0	0	0	0	0	0	0	0	0	0	0	0	0	0	0	0	0	0	0	0	0	0	0	0	0	0	0	0	0	0	0	6	0	0	0	0	0	0	20	27	0	0
zOTU2286	0	0	0	0	0	0	0	0	0	0	0	0	0	0	0	0	0	0	0	0	0	0	0	0	0	0	0	0	0	0	0	0	0	0	0	0	114	0	1	0	0	0	0	0	0	0	0	2	0
zOTU2288	0	0	0	0	0	0	48	0	0	0	0	0	0	0	0	0	0	0	0	0	0	0	0	0	0	0	0	0	0	0	0	0	0	0	0	0	0	0	0	0	0	0	0	0	0	0	0	0	0
zOTU2289	0	0	0	0	0	0	0	0	0	0	0	0	0	0	0	0	0	0	0	0	0	0	0	0	0	0	0	0	0	0	0	0	0	0	0	0	0	0	0	0	74	0	0	0	0	0	0	0	0
zOTU229	0	0	0	0	0	0	0	0	0	0	0	0	0	0	0	0	0	15	0	0	0	0	0	14	0	0	0	0	0	0	0	0	0	15	849	0	0	1	1088	0	0	9	0	0	0	0	0	3	0
zOTU2290	0	0	0	0	0	0	0	0	0	0	0	0	0	0	0	0	0	0	0	0	0	0	0	0	0	0	0	0	0	0	0	0	0	0	0	0	0	0	0	0	1	11	0	77	0	0	0	0	0
zOTU2291	0	0	0	0	0	0	0	0	2	0	0	0	0	0	0	0	0	1	11	3	0	0	0	0	1	21	2	0	174	3	0	0	0	0	0	0	0	0	0	0	0	0	0	0	0	0	0	0	0
zOTU2292	0	0	0	0	0	0	0	0	0	0	0	0	49	0	0	0	0	0	0	0	0	0	0	0	0	0	0	0	0	0	0	0	0	0	0	0	0	0	0	0	0	0	0	0	0	0	0	0	0
zOTU2293	0	0	0	0	0	0	0	0	0	0	0	0	0	0	0	0	0	0	0	0	0	0	0	5	0	0	0	0	0	0	0	0	0	0	0	0	0	0	0	0	0	0	0	0	0	0	0	42	0
zOTU2294	0	0	0	0	0	0	0	0	0	0	0	0	0	0	0	1	0	4	0	6	11	0	0	0	0	0	0	1	0	0	0	0	0	0	0	0	0	0	0	0	0	0	0	75	0	9	6	0	0
zOTU2295	0	5	0	0	9	0	1	0	8	7	0	11	2	1	0	0	4	0	0	0	0	0	0	0	16	3	7	1	1	0	0	0	0	0	0	0	0	1	0	0	0	0	0	0	14	0	0	2	0
zOTU2296	0	0	0	0	0	0	0	0	0	0	0	0	0	0	0	0	0	0	0	0	0	107	0	0	0	0	0	0	0	0	0	0	0	0	0	0	0	0	0	0	0	0	0	0	0	0	0	0	0
zOTU2297	0	9	7	0	0	0	15	2	0	1	0	0	0	6	0	0	0	0	0	0	0	0	0	0	0	0	0	0	0	0	0	0	0	0	0	0	37	0	0	0	0	0	0	0	0	0	0	0	0
zOTU2298	0	0	0	0	0	0	0	0	0	0	0	0	0	0	0	0	0	0	0	0	0	0	0	0	0	0	0	0	0	0	0	0	0	0	0	0	0	0	0	0	0	0	0	0	57	0	0	0	0
zOTU2299	0	0	0	0	0	0	0	0	0	0	0	0	0	0	0	0	0	0	0	0	0	0	0	0	0	0	0	0	0	0	0	0	0	0	0	0	0	0	0	0	0	0	0	0	0	0	0	0	0
zOTU23	0	0	0	0	14	0	5	0	170	38	9	0	0	0	0	54	654	3168	323	95	2460	1221	81	5156	2	19	167	1	304	40	2	13	2	0	259	0	130	495	566	73	1	5	0	56	57	57	26	0	6
zOTU230	0	0	0	0	0	0	0	0	0	0	0	0	0	0	0	0	0	4	587	95	1	2	0	157	16	4	0	17	17	0	0	0	0	13	59	1	0	0	0	17	0	1	0	0	0	17	12	17	0
zOTU2301	0	0	0	0	0	0	0	0	0	0	0	0	0	0	0	1	0	10	15	11	9	46	1	0	9	3	227	18	220	0	0	17	1	0	0	0	0	0	6	0	0	0	0	1	0	0	0	0	0
zOTU2302	0	37	0	0	0	0	0	0	0	0	0	0	0	0	0	0	0	0	0	0	0	0	0	0	0	0	0	0	0	0	0	0	0	0	0	0	0	0	0	0	0	0	0	0	0	0	0	0	0
zOTU2303	0	0	0	0	0	0	0	0	0	0	0	0	0	0	0	0	0	0	0	0	0	0	0	0	0	0	0	0	0	0	0	0	0	0	0	0	0	0	0	0	0	0	0	0	0	0	0	0	0
zOTU2304	0	0	0	0	0	0	0	0	0	0	0	0	0	0	26	0	0	0	0	0	0	0	0	0	0	0	0	0	0	0	6	0	0	2	0	0	0	4	0	0	0	0	0	0	0	7	12	0	0
zOTU2305	0	0	0	0	0	0	0	5	2	4	2	0	3	0	0	3	0	6	24	0	95	3	0	17	9	4	54	0	12	0	0	0	1	4	0	0	14	5	230	1	0	0	11	0	1	0	0	0	0
zOTU2306	0	0	0	0	0	0	0	0	0	0	0	0	0	0	0	0	0	0	0	0	0	0	0	0	0	0	0	0	0	68	0	0	0	0	0	0	0	0	0	0	0	0	0	0	0	0	0	0	0
zOTU2307	0	0	0	0	0	0	0	0	0	0	0	0	0	0	0	0	0	0	0	0	0	0	0	0	0	0	0	0	0	0	0	0	0	0	0	0	0	0	0	0	0	0	0	0	0	0	0	0	0
zOTU2308	0	0	0	0	0	0	0	0	0	0	0	0	0	0	0	0	0	0	0	0	0	0	0	0	30	0	0	0	0	0	0	0	0	0	0	0	1	0	0	0	0	0	0	0	0	0	0	0	0
zOTU2309	0	0	0	0	0	0	0	0	0	0	0	0	0	0	0	0	0	0	0	0	0	0	0	0	0	0	0	0	0	0	0	0	0	0	1	0	0	65	0	0	0	0	0	0	0	0	0	0	0
zOTU231	0	14	0	0	0	0	0	0	0	0	1	0	0	0	0	2	0	0	0	0	0	0	0	0	0	12	0	0	0	0	0	0	0	22	0	0	3	0	0	0	66	491	0	51	0	453	328	2	0
zOTU2310	0	0	0	0	0	0	0	0	0	0	0	0	43	0	0	0	0	0	0	0	0	0	0	0	0	0	0	0	0	0	0	0	0	0	0	0	0	1	0	0	0	0	0	0	0	0	0	0	0
zOTU2313	0	0	0	0	0	0	0	0	0	0	0	0	0	0	0	0	0	0	0	0	0	0	0	0	0	0	0	0	0	0	0	0	0	0	0	0	0	0	0	0	0	64	0	0	0	0	0	0	0
zOTU2314	0	0	0	53	0	0	0	0	0	0	1	0	0	0	0	0	0	0	0	0	0	0	0	0	0	0	0	0	0	0	0	0	0	0	0	0	0	0	0	0	0	0	0	0	0	0	0	0	0
zOTU2315	0	0	0	0	0	0	0	0	2	0	0	0	50	0	0	0	0	0	0	0	0	0	0	0	0	0	0	0	0	0	0	0	0	0	0	0	0	0	0	0	1	0	0	0	0	0	0	0	0
zOTU2316	0	0	0	0	41	0	0	0	0	0	0	0	0	0	0	0	0	0	0	0	0	0	0	0	0	0	0	0	0	0	0	0	0	0	0	0	0	0	0	0	0	0	0	0	0	0	0	0	0
zOTU2317	0	0	0	61	0	0	0	1	0	0	1	0	0	0	0	0	0	0	0	0	0	0	0	0	0	0	0	0	0	0	0	0	0	0	0	0	0	0	0	0	0	0	0	0	0	0	0	0	0
zOTU2318	0	0	0	0	0	0	0	0	0	0	0	0	0	0	0	0	0	0	0	0	0	0	0	0	0	0	0	0	5	75	1	0	0	0	0	0	0	0	0	0	0	0	0	0	0	0	0	0	0
zOTU2319	0	0	0	0	0	0	0	0	0	0	0	0	0	0	0	0	0	39	1	0	0	0	0	0	0	6	0	0	0	8	0	0	0	0	0	0	0	0	0	1	0	0	0	0	0	0	0	0	0
zOTU2320	0	0	0	0	0	0	0	0	0	0	0	0	0	0	0	0	0	0	0	0	0	0	0	0	0	0	0	0	0	0	0	0	0	0	0	0	0	0	0	0	0	0	28	0	0	8	6	0	0
zOTU2321	0	0	0	0	0	0	0	0	0	0	0	0	0	0	56	0	0	0	0	0	0	0	0	0	0	0	0	0	0	0	25	0	0	0	0	0	0	0	0	0	0	0	0	0	0	0	0	0	0
zOTU2322	0	0	0	0	0	0	0	0	0	0	0	0	0	0	1	0	0	0	0	0	0	0	0	0	0	0	0	0	1	0	0	0	0	77	0	0	0	0	0	0	0	0	0	0	0	0	0	0	0
zOTU2323	0	0	0	0	0	0	0	0	0	0	0	0	0	0	0	0	0	0	0	30	0	0	0	0	0	0	0	0	0	0	0	0	1	1	0	0	0	0	0	2	0	0	0	0	0	14	3	0	0
zOTU2324	0	0	0	0	0	0	0	0	0	0	0	0	1	0	0	0	0	0	0	0	0	0	0	0	0	0	0	0	0	0	0	0	0	0	0	0	0	0	0	0	0	0	0	0	0	0	0	0	0
zOTU2325	0	0	0	0	0	0	0	0	0	0	0	0	0	0	0	0	79	0	11	0	0	0	0	0	0	0	0	0	0	0	0	0	0	0	0	0	0	0	6	0	1	0	0	0	0	0	0	0	0
zOTU2326	0	0	0	0	0	0	0	0	0	0	0	0	0	0	0	0	0	0	46	4	1	0	4	24	0	0	0	0	0	0	0	0	2	0	0	0	0	0	0	0	0	0	0	0	0	0	0	0	0
zOTU2328	0	0	0	0	0	2	0	0	0	0	0	0	0	0	0	0	0	0	0	0	0	0	0	0	0	0	0	0	0	0	0	0	0	0	0	0	0	0	0	0	0	0	0	0	0	29	26	0	0
zOTU2329	0	0	0	0	1	0	0	0	0	60	0	14	0	0	0	0	0	0	0	2	0	0	0	0	0	2	0	0	3	0	0	0	0	0	9	0	0	1	0	0	0	0	0	0	0	0	0	4	0
zOTU233	86	6	56	5	0	1	2	39	3	6	120	1	2	6	86	22	63	3	320	5	484	21	8	18	78	15	3	30	27	176	89	8	258	2972	32	4	437	52	122	294	18	273	4	70	201	147	101	0	0
zOTU2330	0	0	0	0	0	0	2	0	0	0	0	0	0	0	0	0	0	0	0	0	0	0	0	0	0	0	0	0	0	0	0	0	0	51	0	0	41	0	0	0	7	0	9	0	25	0	0	0	0
zOTU2331	0	0	0	0	0	0	0	0	0	0	0	0	0	2	0	0	0	0	17	0	0	0	0	0	0	0	0	0	0	0	0	0	2	2	0	0	0	0	6	0	0	0	0	0	0	30	16	0	0
zOTU2332	0	0	0	0	0	0	0	0	0	0	0	0	0	0	0	0	0	0	0	0	0	102	8	0	0	0	0	0	0	0	0	0	0	0	0	0	0	0	0	0	0	0	0	0	0	0	0	0	0
zOTU2334	0	0	0	0	0	0	0	0	0	0	0	0	0	0	0	0	0	0	0	0	0	0	0	0	0	4	0	0	0	0	0	0	0	0	0	0	0	0	0	0	0	0	0	55	0	0	0	0	0
zOTU2335	0	0	0	0	0	0	0	0	0	0	0	0	0	0	0	0	0	0	0	0	2	66	0	0	0	0	0	0	0	0	0	0	0	0	0	0	0	0	0	0	0	0	0	0	0	0	0	0	0
zOTU2336	0	0	0	0	0	0	0	0	0	0	1	0	0	0	47	0	0	0	0	0	0	1	0	0	0	6	1	0	0	67	23	2	0	0	0	0	0	6	2	0	0	0	0	0	0	4	14	0	0
zOTU2337	0	0	0	13	1	0	0	0	0	0	0	0	0	0	0	0	0	0	39	0	0	8	0	0	0	0	0	0	5	0	0	0	0	0	0	0	14	0	0	1	0	0	0	0	0	0	0	0	0
zOTU2338	0	0	0	0	0	0	0	0	0	0	0	0	0	0	0	0	0	0	0	0	0	0	0	0	0	0	0	0	0	0	0	0	0	0	0	0	0	0	0	0	0	0	0	0	0	0	0	0	0
zOTU2339	0	0	0	0	0	0	0	0	0	0	0	0	0	0	0	0	0	0	0	0	0	0	0	0	0	0	0	0	10	0	0	0	0	0	0	0	0	0	0	0	0	0	0	45	0	0	0	0	0
zOTU234	0	0	0	0	0	0	0	0	0	0	0	1	1	0	0	1172	0	0	0	0	0	0	0	0	0	0	0	0	0	0	0	0	0	0	0	0	0	0	0	0	3	0	0	0	0	0	0	0	0
zOTU2340	0	0	0	0	0	0	0	0	0	68	0	0	0	0	0	0	0	0	0	0	0	0	0	0	0	0	0	0	0	0	0	0	0	0	0	0	0	0	0	0	0	0	0	0	0	0	0	0	0
zOTU2343	0	0	0	0	0	0	0	0	0	0	2	0	0	0	0	1	0	0	0	4	0	45	1	6	0	3	0	0	2	0	0	0	0	3	3	1	41	30	10	2	0	0	0	7	36	0	0	0	0
zOTU2344	0	8	0	0	0	0	0	0	4	0	0	0	1	0	0	60	0	0	7	0	0	0	0	0	0	0	9	0	0	0	0	0	0	0	0	0	0	0	0	0	1	0	3	0	0	0	0	0	0
zOTU2345	0	0	0	0	0	0	0	0	0	0	0	0	0	0	0	2	0	0	0	0	0	0	0	0	0	0	0	0	0	0	0	0	0	0	0	0	0	1	0	0	0	0	0	8	35	5	2	1	0
zOTU2346	0	0	0	0	0	0	0	0	0	0	0	0	0	0	0	0	0	0	0	0	0	0	0	0	0	0	0	0	0	0	0	0	0	41	0	0	0	9	11	0	0	0	0	0	34	0	0	0	0
zOTU2347	0	0	0	0	0	0	0	0	0	0	0	0	0	0	0	0	0	0	0	0	0	0	0	0	0	0	0	0	0	0	0	0	0	0	0	0	0	0	5	0	0	0	0	0	64	0	0	0	0
zOTU2348	0	0	0	0	0	0	0	0	0	0	0	0	0	0	0	0	0	0	0	0	0	0	0	0	0	0	0	0	8	0	0	0	0	81	9	0	0	0	3	0	0	0	0	0	0	0	0	0	0
zOTU2349	0	0	0	0	0	0	0	0	0	0	0	0	0	0	0	0	0	0	0	0	0	0	0	10	0	0	0	0	43	0	0	15	0	14	0	0	34	0	0	0	0	0	0	0	0	0	0	0	0
zOTU2350	0	0	0	0	0	0	0	0	0	0	0	0	0	0	0	0	0	0	0	0	0	0	0	0	0	0	0	0	0	0	0	0	0	0	0	0	0	0	0	0	0	0	0	0	0	40	32	0	0
zOTU2351	0	0	0	0	0	0	0	0	0	0	0	0	0	0	50	0	0	0	0	0	0	0	0	0	0	0	0	0	0	0	15	0	0	0	0	0	0	0	0	0	0	0	0	0	0	0	0	0	0
zOTU2352	3	4	0	0	0	0	0	0	0	0	5	0	0	0	0	0	0	0	0	0	0	0	0	0	0	0	0	0	0	0	0	0	0	17	0	0	1	0	32	0	0	0	0	0	0	0	0	0	0
zOTU2353	0	0	0	67	0	0	0	0	0	0	0	0	0	0	0	0	0	0	0	0	0	0	0	0	0	0	0	0	0	0	0	0	0	0	0	0	0	0	0	0	0	0	0	0	0	0	0	0	0
zOTU2354	0	0	0	0	0	0	0	0	0	0	0	0	0	0	0	0	0	0	0	0	0	0	2	33	0	0	0	0	0	0	0	0	0	0	0	0	0	0	0	0	0	0	0	0	0	0	0	0	1
zOTU2356	0	0	0	0	0	0	0	0	0	49	0	0	0	0	0	0	0	0	0	0	0	0	0	0	0	0	0	0	0	0	0	0	0	0	0	0	0	0	0	0	0	0	0	0	0	0	0	0	0
zOTU2357	0	0	0	46	0	0	0	0	0	0	0	0	0	0	0	1	0	0	0	0	0	0	0	0	0	0	0	0	0	0	0	0	0	0	0	0	0	0	0	0	0	0	0	0	0	0	0	0	0
zOTU2358	0	0	0	0	0	0	0	0	0	0	0	0	0	0	0	0	0	0	0	0	0	0	0	0	0	0	0	0	0	74	0	0	0	0	0	0	0	0	0	0	0	0	0	0	0	0	0	0	0
zOTU236	0	0	0	0	0	0	0	0	0	0	0	0	0	0	0	0	0	0	0	0	0	0	0	0	0	0	0	0	0	0	0	0	0	0	0	0	0	0	0	0	0	0	915	0	0	0	0	0	0
zOTU2360	0	0	0	0	10	0	0	0	4	4	0	0	0	0	0	0	0	0	0	0	0	0	0	0	7	0	7	3	0	0	0	0	0	6	1	0	0	1	4	0	0	0	1	0	15	20	15	0	0
zOTU2361	0	0	0	0	0	0	0	0	0	0	0	0	0	0	0	0	0	44	27	0	0	0	0	0	0	0	0	0	0	0	0	0	0	0	0	0	0	0	0	0	0	0	0	0	0	0	0	0	0
zOTU2362	0	0	0	0	0	0	0	0	0	0	0	0	0	0	0	0	72	0	5	0	0	0	0	0	0	2	18	0	4	0	0	0	0	0	0	0	0	0	0	0	0	0	0	0	0	10	4	0	0
zOTU2363	0	0	0	0	0	0	0	9	22	0	0	0	6	0	0	7	0	0	4	0	0	0	1	0	0	0	0	0	0	0	0	0	0	0	0	0	0	0	0	0	1	0	2	0	0	16	8	0	0
zOTU2364	0	1	0	0	0	0	0	0	0	0	0	0	0	0	0	0	0	0	0	0	0	2	1	0	3	0	0	0	0	0	0	0	0	0	0	0	0	0	0	0	0	0	0	0	0	0	0	0	0
zOTU2365	0	0	0	0	0	0	0	0	0	0	0	0	0	0	0	0	0	0	68	0	0	0	0	0	0	0	0	0	0	0	0	0	0	0	0	0	0	0	0	0	0	0	0	0	0	0	0	0	0
zOTU2366	0	0	0	0	0	0	0	0	0	0	0	0	45	0	0	4	0	0	0	0	0	0	0	0	0	0	0	0	0	0	0	0	0	0	0	0	0	0	0	0	0	0	0	0	0	0	0	0	0
zOTU2367	0	0	0	0	0	0	0	0	0	0	0	0	0	0	0	0	0	0	0	0	0	0	0	0	0	0	0	0	0	0	0	0	0	5	0	0	0	0	0	0	1	0	0	26	0	15	12	0	0
zOTU2368	0	0	0	0	0	0	0	0	0	0	0	0	0	0	0	0	0	0	0	0	0	0	0	0	0	0	0	0	0	0	0	0	0	0	1	0	0	21	0	0	0	18	0	0	0	26	15	0	0
zOTU2369	0	0	0	0	0	0	0	0	0	0	4	0	0	0	0	1	0	0	0	0	0	0	0	0	0	10	0	0	0	4	0	0	0	3	3	0	0	0	1	3	0	0	0	27	26	0	0	8	0
zOTU237	0	0	62	0	95	0	0	0	0	1	0	0	27	0	2	3	1	0	836	3	0	1	1	7	5	0	0	0	77	0	1	0	0	0	20	0	4	397	6	2	0	0	0	0	0	0	0	15	0
zOTU2370	0	0	0	0	0	0	0	0	3	1	0	0	0	0	9	2	0	0	0	0	127	3	324	2	1	1	6	1	1	0	6	0	0	0	6	0	3	4	39	1	0	0	0	0	19	0	0	0	0
zOTU2371	0	0	0	0	0	3	0	0	0	0	0	0	0	0	0	0	0	0	2	0	0	0	0	0	0	0	0	0	0	0	0	0	0	0	0	0	0	0	0	0	0	45	0	0	0	11	10	0	0
zOTU2372	0	0	0	0	0	0	0	0	0	0	0	0	0	0	0	0	0	0	0	0	0	0	0	0	0	0	0	0	0	0	0	0	0	0	0	0	0	0	0	8	85	0	0	0	0	0	0	0	0
zOTU2373	0	2	0	0	4	0	0	0	26	2	0	7	0	0	0	0	0	0	0	0	0	0	0	0	1	0	0	0	0	0	0	0	0	0	0	0	0	0	0	0	0	0	0	0	0	3	5	0	0
zOTU2375	0	0	0	0	0	0	0	0	0	0	0	0	0	0	0	0	0	0	0	0	0	0	0	0	0	0	0	0	27	0	0	0	15	57	0	0	0	0	0	8	26	0	0	0	0	0	0	0	0
zOTU2376	0	0	0	0	0	0	0	0	0	0	0	5	0	0	72	1	0	1	1	0	1	0	0	0	0	0	0	3	0	0	14	0	0	0	1	0	0	0	0	0	0	2	3	0	0	12	8	0	0
zOTU2377	0	0	0	0	0	0	0	0	0	0	0	0	0	0	0	0	0	0	0	0	0	0	0	0	0	0	0	0	0	0	0	0	0	0	0	0	0	0	0	0	0	0	0	0	0	29	31	0	0
zOTU2378	0	0	0	0	14	0	10	0	0	0	0	0	17	4	0	0	0	0	0	0	0	0	0	0	0	0	0	0	0	0	0	0	0	0	0	0	0	34	0	0	0	0	0	0	0	0	0	0	0
zOTU2379	0	0	0	0	0	0	0	0	0	0	0	0	0	0	0	0	0	67	0	0	0	0	0	0	0	4	0	0	0	0	0	0	0	0	0	0	0	2	0	0	0	0	0	0	0	0	0	0	0
zOTU2380	0	0	0	0	0	0	0	0	0	0	0	0	0	0	0	0	0	0	0	0	0	0	0	0	0	0	0	0	0	0	0	0	0	0	0	0	0	0	0	0	0	0	0	0	0	23	26	0	0
zOTU2381	0	0	0	0	0	0	0	0	0	0	0	0	0	0	0	0	0	0	0	0	0	0	0	0	0	0	0	0	0	0	0	0	0	0	0	0	0	0	0	0	0	0	0	0	0	0	0	0	67
zOTU2382	0	0	0	0	0	0	0	0	33	0	0	0	0	0	0	0	0	0	0	17	0	0	0	0	0	0	0	0	0	0	0	0	0	0	0	0	0	0	0	0	0	0	0	0	0	0	0	0	0
zOTU2383	0	0	0	0	0	0	0	0	0	0	0	0	0	0	0	0	0	0	2	0	0	77	0	1	0	0	0	0	0	7	0	0	0	0	0	0	0	0	0	0	0	0	0	0	0	0	0	0	0
zOTU2384	0	2	0	0	0	0	14	15	0	0	22	0	0	0	0	16	0	0	0	0	0	0	0	0	0	0	0	0	0	0	0	0	0	0	0	0	0	1	0	0	2	0	0	0	0	0	0	0	0
zOTU2385	0	0	0	0	0	0	0	0	0	0	0	0	54	0	0	0	0	0	0	0	0	0	0	0	0	0	0	0	0	0	0	0	0	0	0	0	0	0	0	0	0	0	0	0	0	0	0	0	0
zOTU2386	0	0	0	0	0	0	0	0	0	0	0	0	0	0	0	0	0	0	0	0	0	0	0	0	0	0	0	0	0	16	0	0	0	0	0	0	0	0	0	0	0	0	0	0	0	0	0	0	0
zOTU2387	0	6	0	0	0	0	0	0	0	0	7	0	0	0	0	0	0	0	0	0	0	0	0	0	0	0	0	0	0	0	0	0	0	0	0	2	0	0	0	0	0	0	0	0	0	23	18	0	0
zOTU2388	0	0	0	0	0	0	0	0	0	0	0	0	0	0	0	3	0	0	0	0	0	0	0	0	0	2	0	0	2	0	0	0	0	29	0	0	0	0	1	0	0	0	0	0	24	0	0	0	0
zOTU2389	0	0	0	0	0	0	0	0	0	13	0	0	0	2	0	0	0	0	0	7	0	23	8	0	0	11	0	0	3	0	0	3	0	0	0	0	1	0	0	0	2	0	0	0	0	0	0	0	0
zOTU239	0	12	0	0	14	0	21	0	0	0	7	0	17	0	0	9	0	3	28	0	635	0	26	0	0	8	44	0	147	19	2	24	2	32	28	0	4	100	426	21	0	1	37	360	368	3	0	285	0
zOTU2390	0	0	0	0	0	0	0	0	0	0	0	0	0	0	0	1	0	3	0	0	31	74	0	1	0	0	0	0	0	1	0	0	0	0	0	0	0	0	554	1	0	0	0	0	0	0	0	0	0
zOTU2391	0	4	58	5	0	2	0	0	25	0	10	0	28	4	73	42	0	0	38	99	1	7	1	1089	9	8	593	10	4	2	48	1	14	4	1462	3	16	0	0	5	1	10	0	52	22	118	87	0	0
zOTU2392	0	2	0	0	0	0	0	0	0	0	0	0	0	0	0	0	0	0	0	0	0	0	0	0	0	0	0	0	0	0	0	0	3	0	0	0	0	0	0	0	0	0	0	0	0	0	0	0	0
zOTU2393	0	0	0	0	0	0	0	0	0	0	0	0	0	0	0	0	0	0	0	0	0	0	25	4	0	0	0	0	2	37	0	9	0	0	3	0	0	0	0	0	0	0	0	0	0	0	0	0	0
zOTU2394	0	0	0	0	0	0	0	0	0	0	0	0	0	0	0	0	0	0	0	0	0	0	0	0	0	0	0	0	0	0	0	0	0	0	0	0	0	0	0	0	76	0	0	0	0	0	0	0	0
zOTU2395	0	0	0	0	0	0	0	0	0	0	0	0	0	0	12	0	0	0	0	0	0	0	0	1	2	1	6	3	0	0	5	0	0	0	0	0	0	0	0	0	0	0	0	0	0	0	0	5	0
zOTU2396	0	67	0	0	0	0	27	0	0	0	0	0	0	0	0	0	0	0	0	0	0	0	0	0	0	0	0	0	0	0	0	0	0	0	0	0	0	0	0	0	0	0	0	0	0	0	0	0	0
zOTU2398	0	0	0	0	4	0	0	0	52	0	0	0	0	0	0	0	0	0	0	0	0	0	0	0	0	0	0	0	0	0	0	0	0	0	0	0	0	0	0	0	0	0	0	8	0	0	0	0	0
zOTU2399	0	0	0	0	0	0	0	0	0	0	0	0	0	0	0	0	0	0	0	0	0	0	0	0	104	0	0	0	0	0	0	0	0	0	0	0	0	0	0	0	0	0	0	0	0	0	0	0	0
zOTU24	0	0	0	0	0	0	0	0	26	0	0	0	0	0	0	0	0	0	0	1	0	0	3	0	0	0	0	0	0	202	0	0	5	1	13	0	31	3	4	65	0	1	2	13125	2	0	8	56	0
zOTU240	0	13	0	1	0	0	27	0	7	0	75	0	34	0	0	59	164	8	35	0	0	0	17	60	24	21	0	0	0	0	0	0	0	51	55	2	76	2	12	15	8	0	121	0	0	17	11	5	0
zOTU2400	0	0	0	0	0	0	0	1	0	0	0	0	0	0	0	0	0	0	0	0	0	0	0	0	0	0	0	0	0	0	0	0	0	0	0	0	0	0	0	0	0	1	66	0	0	0	0	0	0
zOTU2401	0	0	0	0	0	0	0	0	0	0	0	0	0	0	0	0	0	0	0	0	0	0	0	0	0	0	0	0	0	0	0	0	0	0	0	0	0	0	0	0	20	0	0	0	0	21	24	0	0
zOTU2402	0	0	0	0	0	0	0	0	0	0	0	0	0	0	0	0	0	0	3	0	0	0	0	0	0	8	0	0	0	0	0	0	0	0	0	0	1	0	0	0	0	0	0	97	0	0	0	0	0
zOTU2405	1	11	0	0	0	0	0	0	0	0	0	0	0	0	0	0	0	0	0	0	0	0	0	0	0	0	0	0	0	0	0	0	0	0	0	0	0	0	0	0	0	0	0	0	55	0	0	0	0
zOTU2406	0	0	0	0	0	0	0	0	0	0	0	0	0	0	0	0	0	0	0	0	0	0	0	0	0	0	0	0	0	0	0	0	0	0	0	0	29	0	0	32	0	0	0	0	0	0	0	0	0
zOTU2407	0	0	0	0	0	0	0	0	0	0	0	0	0	4	0	0	0	0	0	0	0	0	0	0	0	0	0	0	0	0	0	0	0	0	0	0	0	0	0	0	0	0	0	0	0	0	0	0	0
zOTU2408	0	0	0	0	0	0	0	0	0	0	0	0	0	0	0	0	0	0	0	0	0	0	0	0	0	0	0	0	0	0	0	0	0	0	0	0	0	3	0	0	0	0	0	0	0	0	0	0	0
zOTU2409	0	0	0	0	0	0	0	0	0	0	0	0	0	0	0	0	0	0	0	0	0	0	0	0	0	0	0	0	0	0	0	0	0	0	0	0	0	0	0	0	0	0	0	0	0	0	0	0	0
zOTU2410	0	0	0	0	0	0	0	0	0	0	0	0	0	0	0	0	0	0	70	0	0	0	7	0	0	0	0	0	0	0	0	0	0	0	0	0	0	0	0	0	0	0	0	0	0	0	0	0	0
zOTU2411	0	0	0	0	0	0	0	0	0	0	0	0	0	0	0	0	0	0	0	0	0	0	0	0	0	0	0	0	0	0	0	0	0	0	0	0	0	0	0	0	0	0	0	0	0	0	0	0	0
zOTU2412	0	0	0	0	0	0	0	0	0	0	5	0	0	0	0	0	0	0	0	0	0	0	2	0	4	1	0	0	0	10	0	0	0	0	0	0	1	0	0	0	0	0	0	9	92	0	0	0	0
zOTU2413	0	0	0	0	0	0	0	0	0	0	0	0	0	0	0	0	0	0	0	0	0	0	0	0	0	0	0	0	0	0	0	0	0	0	0	0	0	0	0	0	0	54	0	0	0	0	0	0	0
zOTU2414	0	0	0	0	0	17	0	0	0	0	0	0	0	5	2	0	0	0	0	0	6	0	0	2	0	0	0	0	0	0	0	0	4	0	0	0	0	31	0	0	0	0	0	0	0	0	0	0	0
zOTU2415	0	0	0	22	12	0	28	0	0	0	0	0	2	2	0	5	0	0	0	0	0	0	0	0	0	0	0	0	0	0	0	0	0	0	0	0	0	11	0	0	0	0	0	0	0	0	0	0	0
zOTU2416	0	0	0	0	0	0	0	0	0	0	0	0	0	0	0	0	0	0	0	0	0	0	0	0	0	0	0	0	0	0	0	0	0	0	0	0	0	0	0	6	0	0	22	0	0	16	18	0	0
zOTU2417	0	0	1	0	0	0	0	0	0	0	0	0	0	0	0	0	1	0	0	0	0	0	0	0	0	0	3	0	0	0	0	0	0	0	3	0	0	208	1060	0	0	0	0	0	0	0	1	0	0
zOTU2418	0	0	0	0	0	0	0	0	0	0	0	0	0	0	0	0	0	18	12	0	0	0	0	0	0	2	10	0	0	0	0	0	0	0	0	0	0	0	8	0	0	0	0	0	0	0	0	0	0
zOTU2419	0	0	0	0	0	0	0	0	0	0	0	0	0	0	0	0	0	0	0	0	0	0	0	0	0	0	0	0	0	0	0	0	0	0	0	0	0	0	0	0	0	0	0	0	0	41	19	0	0
zOTU242	0	5	0	0	0	0	0	2	0	0	29	17	0	0	2	0	957	1	0	1	5	0	0	0	7	0	0	0	0	0	0	0	0	0	0	0	0	0	0	0	2	0	0	0	0	0	0	0	0
zOTU2420	0	0	0	0	0	0	0	0	0	0	0	0	0	0	0	0	0	0	0	0	0	0	0	0	0	0	0	0	0	0	0	0	0	0	0	0	0	0	0	0	0	0	0	0	0	43	22	0	0
zOTU2421	0	0	0	0	0	0	0	0	0	0	0	0	0	0	0	0	0	0	0	6	0	20	0	0	0	0	0	0	0	0	0	0	0	0	0	0	0	0	0	0	0	0	0	86	0	0	0	0	0
zOTU2422	0	0	0	0	0	0	0	0	0	0	0	0	0	0	0	0	0	0	0	0	0	0	0	0	0	0	0	0	0	52	2	0	0	0	0	0	0	0	0	0	0	0	0	0	0	0	0	0	0
zOTU2423	0	0	0	0	0	0	0	0	0	0	0	0	0	0	0	0	0	43	0	0	0	0	0	0	0	0	0	0	0	0	0	0	5	0	0	0	0	0	0	0	0	0	0	0	0	0	0	0	0
zOTU2424	0	0	0	0	0	0	0	0	0	0	0	0	0	0	0	0	0	0	0	0	0	0	0	0	0	0	0	0	0	0	0	0	0	0	0	0	0	0	0	0	0	0	0	0	56	0	0	0	0
zOTU2425	0	0	0	0	0	0	0	0	0	0	0	0	0	0	0	0	0	0	0	0	0	0	0	0	0	0	0	0	0	0	0	0	0	0	0	0	0	0	0	0	0	0	0	52	0	0	0	0	0
zOTU2426	0	5	0	0	0	0	0	0	0	0	0	0	49	0	0	0	0	0	0	0	0	0	0	0	0	0	0	0	0	0	0	0	0	0	0	0	0	0	3	0	0	0	0	0	0	0	0	0	0
zOTU2427	2	11	0	0	0	0	0	0	0	5	0	0	0	2	0	0	0	0	0	0	0	0	0	0	0	0	0	0	0	0	0	0	0	0	0	0	0	0	0	0	0	4	0	0	0	23	12	0	0
zOTU2428	0	0	0	0	0	0	0	0	0	0	0	0	0	0	0	0	0	0	0	0	24	0	0	0	0	0	6	0	0	0	0	0	0	0	0	0	27	0	0	0	0	0	0	0	0	0	0	0	0
zOTU2429	0	2	0	0	0	0	0	0	0	0	3	0	0	0	0	0	0	0	7	0	0	0	0	0	8	0	0	0	0	0	0	0	0	0	0	0	0	0	0	3	10	23	3	0	0	0	0	0	3
zOTU243	0	0	0	0	0	0	0	0	0	0	0	0	0	0	0	0	0	0	0	0	0	0	0	0	0	0	0	0	0	0	0	0	0	0	0	7	0	0	0	0	0	0	0	0	0	0	0	0	0
zOTU2430	0	0	0	0	0	0	0	0	0	0	0	0	0	0	0	0	0	0	0	1	0	0	0	0	0	0	0	83	0	3	0	0	0	0	0	0	0	0	0	0	0	0	0	0	0	0	0	0	0
zOTU2431	0	0	0	0	0	0	0	0	0	0	0	0	0	0	0	0	0	0	0	0	0	0	0	0	0	0	0	0	0	59	0	0	0	0	0	0	0	0	0	0	0	0	0	0	0	0	0	0	0
zOTU2433	0	0	0	0	0	0	0	0	0	0	0	0	0	0	0	2	0	0	0	0	21	0	0	0	1	2	1	0	0	0	0	0	0	0	1	0	0	0	12	0	0	0	3	0	26	0	0	0	0
zOTU2434	0	0	0	0	0	0	0	0	0	0	0	0	0	0	0	0	0	0	0	0	0	0	0	0	0	0	0	0	82	0	0	0	0	0	0	0	0	0	0	0	0	0	0	0	0	0	0	0	0
zOTU2435	0	0	0	0	0	0	0	0	0	0	0	0	0	0	0	0	0	4	0	0	0	0	0	0	0	10	0	0	0	0	0	0	0	0	9	0	0	0	0	0	0	0	0	0	0	14	5	0	0
zOTU2436	0	0	46	0	0	0	0	0	0	0	0	0	0	0	0	0	0	0	0	0	0	0	0	0	0	0	0	0	0	0	0	0	0	0	0	0	0	0	0	0	0	0	0	0	0	0	0	0	0
zOTU2437	0	0	0	0	0	0	0	0	0	0	0	0	0	0	0	0	0	0	0	0	0	0	0	0	0	0	0	0	0	0	0	0	0	0	0	0	0	0	1	68	0	0	11	0	0	0	0	4	0
zOTU2438	0	0	0	0	0	0	45	0	0	0	0	0	0	0	0	0	0	0	0	0	0	0	0	0	0	0	0	0	0	0	0	0	0	0	0	0	0	0	0	0	0	0	0	0	0	0	0	0	0
zOTU2439	0	0	0	0	0	0	0	0	0	0	0	0	0	0	0	48	0	0	0	0	0	0	0	0	0	0	0	0	0	0	0	0	0	0	0	0	0	0	0	0	1	0	0	0	0	0	0	0	0
zOTU244	0	0	0	0	0	0	0	0	0	0	0	0	0	0	0	11	0	0	0	16	492	81	16	0	6	0	0	0	19	143	1	0	0	0	322	1	4	0	5	0	0	0	0	0	0	0	0	0	0
zOTU2440	0	0	0	0	0	0	0	0	0	0	0	0	0	0	0	0	0	0	0	0	0	0	0	0	0	0	0	0	0	0	0	0	0	0	0	0	0	0	0	0	0	0	0	59	0	0	0	0	0
zOTU2441	0	0	0	0	0	0	0	0	0	0	0	0	0	0	0	0	0	0	0	0	0	0	1	2	0	0	0	0	0	0	0	0	0	0	0	0	0	0	0	0	5	0	92	0	0	0	0	0	0
zOTU2442	0	0	0	0	0	0	0	0	0	0	0	0	0	0	0	0	0	0	0	0	0	0	0	0	0	0	0	0	0	0	0	0	0	0	0	0	0	7	43	15	0	0	0	0	0	0	0	0	0
zOTU2443	0	0	0	0	0	0	0	0	0	0	0	0	0	0	0	0	0	0	0	0	0	0	0	0	0	0	0	0	0	0	0	0	0	0	0	0	0	0	0	0	0	0	49	0	0	0	0	0	0
zOTU2444	0	0	0	0	3	0	34	0	5	0	0	0	0	0	0	0	0	0	0	0	0	0	3	0	0	0	0	0	0	0	0	0	0	0	0	0	0	0	0	0	0	0	11	0	0	2	1	0	0
zOTU2446	0	0	0	0	0	0	0	0	0	0	0	0	0	0	0	0	94	0	0	0	0	0	0	0	0	0	0	0	0	0	0	6	0	0	0	0	0	0	0	0	1	0	0	0	0	0	0	0	0
zOTU2447	0	0	0	0	29	0	0	0	1	0	0	0	28	0	0	0	0	0	0	0	0	0	0	0	0	0	0	0	0	0	0	0	0	0	0	0	0	0	0	0	0	0	0	5	0	0	0	0	0
zOTU2449	0	0	0	0	0	0	0	0	0	0	0	0	0	0	0	0	0	0	0	0	0	55	0	0	0	0	0	0	0	0	0	0	0	0	0	0	0	0	0	0	0	0	0	0	0	0	0	0	0
zOTU245	0	9	0	0	0	0	0	0	41	0	0	0	0	0	0	3	0	27	114	1	115	157	5	27	17	64	0	20	14	41	0	10	1	66	5	0	8	0	8	6	3	0	0	0	34	29	15	10	0
zOTU2450	0	0	0	0	0	0	0	0	27	0	25	0	0	0	0	0	0	0	0	0	0	0	7	0	0	0	0	0	0	0	0	0	0	0	0	0	0	0	0	0	0	0	0	0	0	0	0	0	0
zOTU2451	0	0	0	0	0	0	0	0	0	0	0	0	0	0	0	0	0	0	3	0	0	0	13	22	0	2	0	0	0	0	0	29	0	0	0	0	0	0	0	0	0	0	0	0	0	0	0	0	0
zOTU2452	0	0	0	0	0	0	0	0	0	0	0	0	0	0	51	0	0	0	0	0	0	0	0	0	0	0	0	0	0	0	32	0	0	0	0	0	0	18	3	0	0	0	0	0	4	18	11	0	0
zOTU2453	0	0	0	0	0	0	0	0	0	0	0	0	0	0	0	0	0	0	4	3	0	0	0	0	0	0	5	0	29	211	4	0	0	1	0	0	0	0	0	0	0	0	0	0	0	0	0	0	0
zOTU2454	0	0	0	0	0	0	0	0	0	0	0	0	0	0	0	0	0	0	0	0	0	0	0	0	48	0	0	0	0	0	0	0	0	0	0	0	0	0	0	0	0	0	0	0	18	0	0	0	0
zOTU2455	0	0	0	0	2	0	0	0	26	11	5	0	0	0	0	0	0	0	0	0	0	0	0	0	0	0	0	0	0	0	0	0	0	0	0	0	0	0	0	0	0	0	0	0	0	0	0	0	0
zOTU2456	0	0	0	0	0	0	0	0	0	0	0	0	0	0	0	1	0	0	0	0	7	0	0	0	0	3	0	5	6	1	0	14	1	1	0	0	0	26	0	0	44	0	0	0	3	0	0	5	0
zOTU2457	0	0	0	0	0	0	0	0	0	0	0	0	0	0	0	0	0	0	63	0	0	0	0	0	0	0	0	0	0	0	0	0	0	0	0	0	0	0	0	0	0	0	0	0	0	0	0	0	0
zOTU2458	0	1	35	13	0	0	0	0	5	0	0	0	0	0	0	0	0	0	0	0	0	0	0	0	0	0	0	0	0	0	0	0	0	0	0	0	0	0	6	0	0	0	0	0	0	0	0	0	0
zOTU2459	0	0	0	6	0	0	0	0	1	0	0	0	0	2	0	0	0	0	0	0	0	0	0	0	0	0	0	0	0	0	0	0	0	5	40	0	10	0	10	0	0	0	0	0	7	0	0	0	0
zOTU246	0	0	4	0	0	0	0	0	0	0	0	0	0	0	0	0	0	0	0	42	0	1	0	0	0	0	0	0	0	0	0	8	0	1	4	0	0	0	0	0	0	0	0	0	0	7	2	0	0
zOTU2460	0	0	45	0	0	0	0	0	0	0	0	0	0	0	0	0	0	0	0	0	0	0	0	0	0	0	0	0	0	0	0	0	0	0	0	0	0	0	0	0	0	0	0	0	0	0	0	0	0
zOTU2461	0	0	0	0	0	0	0	0	0	0	0	0	0	0	0	0	0	0	0	29	0	0	4	0	0	0	0	0	0	0	0	0	0	6	0	0	0	0	0	0	3	0	21	0	0	0	0	0	0
zOTU2462	0	0	0	0	0	0	0	0	0	3	71	0	0	0	0	0	0	0	0	0	0	0	0	0	0	0	0	0	0	0	0	0	0	0	0	0	5	0	5	0	0	0	0	0	0	0	0	0	0
zOTU2463	0	0	0	0	0	0	0	0	0	0	0	0	0	0	0	0	0	0	0	0	0	0	0	0	0	0	0	0	0	0	0	0	0	0	0	0	0	0	0	0	0	0	0	0	56	0	0	0	0
zOTU2464	0	0	0	0	0	0	0	0	0	0	0	0	0	0	0	0	0	0	0	36	0	0	0	0	0	0	0	0	0	0	0	0	0	0	0	0	0	0	0	0	0	0	0	0	0	0	0	0	0
zOTU2465	0	0	0	0	0	0	0	0	0	0	0	0	0	0	0	1	0	0	0	0	27	0	4	0	0	0	43	0	0	0	0	0	0	0	0	0	0	0	0	0	0	0	0	0	0	0	0	0	0
zOTU2466	0	5	0	0	0	0	0	0	0	22	0	0	19	0	1	0	0	0	0	0	0	0	0	0	0	0	0	0	0	0	0	0	0	0	0	0	0	2	4	0	1	0	0	0	0	0	0	0	0
zOTU2467	0	0	0	0	0	0	0	0	0	0	0	0	0	0	0	0	0	0	53	0	0	0	15	0	0	0	0	0	0	0	0	0	0	0	0	0	0	0	0	0	0	0	0	0	0	0	0	0	0
zOTU2468	0	15	0	0	0	0	0	34	0	0	0	0	0	0	0	0	0	0	0	0	0	0	0	0	0	0	0	0	0	0	0	0	0	0	0	0	0	0	0	0	0	0	0	0	0	0	0	0	0
zOTU2469	0	0	39	0	10	0	0	0	0	0	0	0	0	0	0	2	0	0	0	0	0	0	0	0	0	0	0	0	0	0	0	0	0	0	0	0	0	0	0	0	0	0	0	0	0	0	0	0	0
zOTU247	0	0	0	0	0	0	0	0	0	0	0	0	0	0	52	0	0	36	1	5	1	39	11	26	16	125	78	0	2	251	23	27	2	2	0	0	0	21	7	13	0	0	65	0	1	213	211	13	0
zOTU2470	0	0	0	0	0	0	0	0	4	7	0	0	4	0	35	0	0	6	0	0	0	0	0	0	0	0	0	0	0	0	22	0	0	0	1	0	0	0	0	0	0	0	0	0	0	0	0	0	0
zOTU2471	0	0	0	0	0	0	0	0	0	0	0	0	0	0	0	0	0	0	0	0	0	0	0	0	0	0	0	0	0	0	0	0	0	0	0	0	31	0	23	0	0	0	0	0	1	0	0	0	0
zOTU2474	0	0	25	0	0	0	0	0	0	0	0	0	0	0	0	0	0	0	0	0	0	0	0	0	0	0	0	0	0	0	0	0	1	0	0	0	0	0	0	1	0	0	0	0	0	7	6	0	0
zOTU2475	0	0	0	0	0	0	0	0	0	0	0	0	5	0	0	0	0	0	0	0	0	60	0	0	9	0	0	0	0	0	0	0	0	0	0	0	0	0	0	0	0	0	0	0	0	0	0	0	0
zOTU2476	0	0	0	0	0	0	0	0	0	0	0	0	0	0	0	0	0	0	0	0	0	0	0	0	0	0	0	0	0	0	0	0	0	0	0	0	0	0	0	0	0	0	0	0	57	0	0	0	0
zOTU2477	0	0	0	0	0	0	0	0	0	0	0	0	0	0	0	0	0	0	0	0	0	0	0	0	0	0	0	0	0	0	0	0	0	0	0	0	0	0	0	0	0	0	0	0	46	0	0	0	0
zOTU2478	0	0	0	0	0	0	0	0	0	0	0	0	0	0	0	0	0	0	0	0	0	27	0	0	37	0	0	0	0	0	0	0	0	0	0	0	0	0	0	0	0	0	0	0	0	0	0	0	0
zOTU2479	0	0	0	0	0	0	0	0	0	0	0	0	0	0	0	0	0	0	0	23	1	0	0	1	0	0	0	0	0	0	0	53	0	0	0	1	0	0	0	0	0	0	0	0	4	0	0	0	0
zOTU248	0	0	0	0	0	0	0	0	0	0	0	0	0	0	0	0	0	0	0	0	0	0	0	0	0	0	0	0	0	0	0	0	0	0	3	0	0	0	1	0	839	1	0	1	1	0	0	0	0
zOTU2480	0	0	0	45	0	0	2	0	0	0	0	0	0	0	0	0	0	0	0	0	0	0	0	0	0	0	0	0	0	0	0	0	0	0	0	0	0	0	0	0	0	0	0	0	0	0	0	0	0
zOTU2481	0	0	0	0	0	0	0	0	0	3	0	0	0	0	1	0	0	0	0	0	0	0	0	0	0	0	0	0	0	20	1	0	0	2	0	0	0	26	1	0	0	0	0	0	102	0	0	0	0
zOTU2482	0	0	0	0	0	0	0	0	0	0	0	0	0	0	0	0	0	0	0	0	0	0	0	0	0	0	0	0	0	0	0	0	0	4	0	0	0	0	0	0	0	0	0	0	0	41	26	0	0
zOTU2483	0	0	0	0	52	0	0	0	0	0	0	0	0	0	0	0	0	0	0	0	0	0	0	0	0	0	0	0	0	0	0	0	0	0	0	0	0	0	0	0	0	0	0	0	0	0	0	0	0
zOTU2484	0	0	0	0	39	4	0	0	0	0	0	0	0	0	0	0	0	0	0	0	0	0	0	0	0	0	0	0	0	0	0	0	0	0	0	0	0	0	0	0	0	0	0	0	0	0	0	0	0
zOTU2485	0	3	0	0	0	0	0	0	0	0	0	0	0	0	0	0	0	9	2	0	0	0	0	70	0	0	0	0	0	0	0	0	0	0	0	0	0	0	0	0	0	0	0	0	0	0	0	0	0
zOTU2486	0	0	0	0	0	0	0	0	0	0	0	0	0	0	0	0	0	0	0	0	0	0	0	0	0	0	0	0	0	0	0	0	0	0	0	0	0	0	0	0	0	0	0	0	0	0	0	0	0
zOTU2487	0	0	0	42	1	0	0	0	0	0	0	0	8	0	0	0	0	0	0	0	0	0	0	0	0	0	0	0	0	0	0	0	0	0	0	0	0	0	0	0	0	0	0	0	0	0	0	0	0
zOTU2488	0	0	4	0	0	0	0	0	0	0	1	0	0	0	23	0	0	0	0	0	1	0	0	0	0	0	0	1	1	0	9	0	0	4	0	3	2	0	6	23	0	0	0	0	1	0	0	0	0
zOTU2489	0	0	0	49	0	0	0	0	0	0	0	0	0	0	0	0	0	0	0	0	0	0	0	0	2	0	0	0	0	1	0	0	0	0	0	0	0	0	0	0	0	0	0	0	0	0	0	0	0
zOTU249	0	0	0	0	0	0	0	0	0	0	0	0	0	0	0	0	0	13	0	0	0	0	0	0	0	0	0	0	0	0	0	0	2	0	0	0	0	4	1	55	26	435	105	113	33	51	24	8	0
zOTU2490	0	0	0	0	0	0	0	0	0	0	0	0	0	0	0	0	0	0	0	0	29	22	0	0	0	0	0	0	5	2	0	0	0	0	0	0	0	2	134	0	0	0	0	0	0	0	0	0	0
zOTU2491	0	0	0	0	0	0	0	0	0	0	0	0	0	0	0	0	0	0	0	0	0	0	0	0	3	1	0	0	0	0	0	0	0	0	0	0	0	3	4	0	1	0	0	0	38	15	13	16	0
zOTU2492	0	0	0	0	0	0	0	0	0	0	0	0	0	0	0	1	0	0	0	0	52	0	0	0	0	0	0	0	0	0	0	0	0	0	0	0	0	0	0	0	0	0	0	0	0	1	0	0	0
zOTU2493	0	0	0	0	0	0	0	0	0	0	0	0	0	0	0	0	0	0	0	0	0	0	0	0	0	2	0	0	0	0	0	0	0	0	14	0	0	0	0	0	6	0	12	0	0	17	6	0	0
zOTU2494	0	0	0	0	0	0	0	0	0	9	0	0	0	0	0	0	0	0	0	0	0	0	0	0	0	0	0	0	0	0	0	0	0	0	0	0	0	0	0	0	0	0	0	0	41	0	0	0	0
zOTU2495	0	0	10	0	0	0	0	0	0	31	0	0	0	0	0	0	0	0	0	0	0	0	0	0	0	2	0	0	0	0	0	0	0	0	0	0	0	9	7	0	0	0	0	0	0	0	0	0	0
zOTU2496	0	0	0	0	0	0	0	0	0	0	0	0	0	0	0	0	0	15	55	0	0	0	4	8	0	0	0	0	0	0	0	0	0	0	0	0	0	0	0	0	0	0	0	0	0	0	0	0	0
zOTU2497	0	0	0	0	0	0	0	0	0	0	0	0	0	0	0	0	0	0	0	0	0	0	0	0	0	0	0	0	0	0	0	0	0	0	13	0	0	0	0	0	0	0	0	0	0	0	0	0	0
zOTU2498	0	0	0	0	0	0	0	0	0	0	0	0	0	0	0	0	0	4	0	0	0	0	0	0	0	0	16	0	0	0	0	0	4	11	0	0	0	0	0	5	0	29	11	0	10	0	1	0	0
zOTU2499	0	0	0	0	1	0	0	0	0	0	0	0	0	0	0	0	0	0	0	0	0	0	0	0	0	3	0	45	0	0	0	0	0	0	0	0	0	0	0	0	0	0	4	0	0	18	3	0	0
zOTU25	0	0	0	0	0	0	0	0	0	0	0	0	0	0	0	0	0	0	0	0	0	0	0	0	0	0	0	0	0	0	0	0	0	0	0	0	0	0	0	0	0	0	0	0	29	0	0	0	0
zOTU250	0	0	0	0	0	0	0	0	0	0	0	0	0	0	0	0	0	0	0	0	0	0	0	1	0	0	0	0	24	0	0	0	0	0	0	0	0	1	0	0	0	0	0	1468	0	0	0	0	0
zOTU2500	0	0	0	0	0	0	0	0	0	0	0	0	0	0	0	0	0	0	0	0	0	0	0	0	0	0	0	0	0	0	0	0	0	0	0	0	0	0	0	0	0	0	0	0	0	0	0	0	1
zOTU2501	0	0	0	0	0	0	0	0	0	0	0	0	0	0	0	2	0	2	0	0	136	0	0	0	0	0	0	0	0	0	0	0	0	0	0	0	0	0	0	0	0	0	0	0	0	0	0	0	0
zOTU2502	0	0	0	0	0	0	0	0	0	0	0	0	0	0	0	0	0	0	0	0	0	0	0	0	0	0	0	0	0	0	0	0	77	0	0	0	0	0	0	0	0	0	0	0	0	1	0	0	0
zOTU2504	0	0	0	0	0	0	0	0	0	0	2	0	0	0	0	2	25	1	0	0	0	0	2	0	0	0	47	0	0	0	0	0	0	0	0	0	0	1	0	0	0	0	0	0	0	0	0	0	0
zOTU2505	0	1	0	9	0	0	0	0	0	45	0	0	28	0	1	0	0	0	0	0	0	0	0	0	0	0	0	0	0	0	0	0	0	0	0	0	0	0	23	0	0	0	0	0	0	0	0	0	0
zOTU2506	0	0	0	0	0	0	0	0	52	0	2	0	0	2	0	3	4	0	0	0	0	0	0	1	0	0	0	0	0	0	0	0	0	0	0	0	0	0	0	0	0	0	0	0	0	0	0	0	0
zOTU2507	0	0	0	0	0	0	0	0	0	0	0	0	0	0	0	0	0	0	68	0	0	0	0	0	0	0	0	0	0	0	0	0	0	0	0	0	0	0	0	0	0	0	0	0	0	0	0	0	0
zOTU2508	0	0	0	0	0	0	0	0	0	0	0	0	0	0	0	0	0	0	0	1	0	0	0	0	6	0	74	0	4	0	0	0	0	0	0	0	0	0	0	0	0	0	0	0	0	0	0	0	0
zOTU251	0	19	0	0	1	0	0	40	7	244	6	0	21	0	0	3	0	12	159	1	69	0	0	66	9	14	405	3	21	1	0	0	1	4	0	1	17	0	562	1	0	0	62	0	33	0	0	0	0
zOTU2511	0	0	0	0	0	0	0	0	0	30	0	0	0	0	0	0	0	0	0	0	0	0	0	0	0	0	0	0	0	0	0	0	0	0	0	0	0	0	0	0	0	0	0	0	0	0	0	0	0
zOTU2512	0	0	0	0	0	3	0	0	0	0	0	0	0	0	0	0	0	11	0	1	0	0	0	0	5	0	0	0	20	19	0	0	0	0	0	4	0	0	1	0	0	0	0	0	0	0	0	0	0
zOTU2513	0	0	0	0	0	0	0	0	0	0	0	0	0	1	0	0	0	0	0	0	0	0	0	0	0	0	0	0	0	0	0	0	0	0	0	0	0	0	0	0	0	43	1	0	0	0	0	0	0
zOTU2514	0	0	0	0	0	0	0	0	0	0	0	0	0	0	0	0	0	0	1	0	0	0	0	0	0	0	0	0	0	0	0	0	0	0	0	0	0	0	0	0	0	0	0	0	0	0	0	0	0
zOTU2515	0	0	0	0	0	0	0	0	0	0	0	0	0	0	0	0	0	0	0	0	3	0	0	64	0	0	0	0	0	0	0	0	0	0	0	0	0	0	0	3	0	0	0	0	0	0	0	0	0
zOTU2516	0	0	0	0	4	0	0	0	0	0	0	0	14	1	0	38	0	0	0	0	0	0	0	0	0	0	0	0	0	0	0	0	0	0	0	0	0	0	0	0	0	0	0	0	0	0	0	0	0
zOTU2518	0	0	0	0	1	0	0	0	13	0	0	0	4	0	0	0	0	0	2	0	0	0	0	0	0	0	0	1	0	11	0	0	0	2	0	0	0	0	2	0	3	2	13	0	3	21	6	0	0
zOTU2519	0	0	0	0	0	0	0	0	0	0	0	0	0	0	0	0	92	0	0	0	0	0	0	0	0	0	0	0	0	0	0	0	0	0	0	0	0	0	0	0	0	0	0	0	0	0	0	0	0
zOTU252	0	0	0	0	0	0	0	0	0	0	0	0	0	0	0	2	0	507	66	5	21	0	3	431	0	180	0	1	4	2	0	13	0	0	0	0	0	0	0	7	0	0	0	0	0	0	0	0	0
zOTU2520	0	0	0	0	0	0	0	0	0	0	0	0	0	0	0	0	0	0	0	0	0	66	1	0	0	0	0	0	0	0	0	0	0	0	0	0	0	0	0	0	0	0	0	0	0	0	0	0	0
zOTU2522	0	0	0	0	0	0	0	0	0	0	0	0	0	0	0	0	0	0	0	0	0	0	0	2	0	0	0	0	1	0	0	13	0	0	0	0	0	0	0	0	0	0	0	0	0	0	0	0	0
zOTU2523	0	0	0	0	0	0	0	0	0	0	0	0	0	0	0	0	0	0	0	0	0	0	0	0	0	0	0	0	0	76	1	0	0	0	0	0	0	0	0	0	0	0	0	0	0	0	0	0	0
zOTU2524	0	0	0	0	0	0	0	0	0	0	0	0	0	0	0	0	0	0	0	0	0	0	0	0	0	0	0	0	0	0	0	0	0	1	0	0	0	0	0	1	0	6	74	0	0	3	2	0	0
zOTU2525	0	0	0	0	0	0	0	0	0	0	0	0	0	0	0	0	0	0	0	0	0	0	0	0	0	0	0	0	0	0	0	0	19	0	0	0	0	0	0	0	0	0	0	0	14	0	0	29	0
zOTU2526	0	0	0	0	0	0	0	0	13	33	0	0	0	0	0	0	0	0	0	0	0	0	0	0	0	0	0	0	0	0	0	0	0	0	0	0	18	0	0	0	0	0	0	0	0	0	0	0	0
zOTU2528	0	0	0	0	0	0	0	0	0	0	0	0	0	0	47	0	0	0	0	0	0	0	0	0	0	0	0	0	0	0	13	0	0	0	0	0	0	0	0	0	0	0	0	0	0	0	0	0	0
zOTU2529	0	0	0	0	0	0	0	0	0	0	0	0	0	0	0	0	0	0	0	10	0	0	0	0	0	0	0	0	0	0	0	0	0	0	0	0	0	0	0	0	0	0	0	0	0	21	13	0	0
zOTU253	0	0	0	0	0	0	0	0	0	0	0	0	0	0	0	0	0	1	0	0	0	948	1	57	0	0	0	0	0	0	0	3	0	0	0	0	0	0	0	0	0	0	0	0	0	0	0	0	0
zOTU2530	0	0	41	0	0	0	0	0	0	0	0	0	0	0	0	0	0	0	0	0	0	0	0	0	0	0	0	0	0	0	0	0	0	0	0	0	0	0	0	0	0	0	0	0	0	0	0	0	0
zOTU2531	0	0	24	0	0	0	0	0	0	0	0	0	9	0	0	0	0	0	0	0	0	0	0	0	0	0	0	0	0	0	0	0	0	0	0	0	0	0	0	0	0	0	0	0	0	0	0	0	0
zOTU2532	0	0	0	0	0	0	0	0	0	0	0	0	0	0	0	0	0	0	0	0	0	0	0	0	0	0	0	0	0	0	0	0	0	0	0	0	0	0	0	0	0	0	0	0	0	0	0	0	0
zOTU2533	0	0	0	0	0	0	0	0	0	0	0	0	0	0	0	0	0	0	0	0	0	0	0	0	0	0	0	0	0	0	0	0	0	0	0	0	0	0	0	0	0	0	0	0	0	39	25	0	0
zOTU2534	0	0	0	0	0	0	0	0	0	0	0	1	92	0	0	0	0	0	0	0	0	0	0	0	0	0	0	0	0	0	0	0	0	0	0	0	0	0	0	0	0	0	0	0	0	0	0	0	0
zOTU2535	0	0	5	0	0	37	0	0	0	0	0	0	0	0	0	0	0	0	0	0	0	0	0	0	0	0	0	0	0	0	0	0	0	0	0	0	0	0	1	0	0	0	0	0	0	0	0	0	0
zOTU2536	0	31	0	0	0	0	0	0	0	0	0	0	0	0	0	0	0	0	0	0	0	0	0	0	0	0	0	0	0	0	0	0	0	0	0	0	0	1	0	0	0	0	0	16	0	0	0	0	0
zOTU2537	0	4	0	0	9	0	0	0	0	25	0	0	0	0	0	0	0	0	0	0	0	0	0	0	0	1	0	0	0	0	0	0	0	0	0	0	0	13	8	2	0	1	0	0	0	0	0	0	0
zOTU2538	0	0	0	0	0	0	0	0	0	0	0	0	0	0	0	0	0	0	0	0	0	0	0	0	0	0	0	0	0	0	0	0	0	0	0	0	0	1	170	0	0	0	0	0	0	0	0	0	0
zOTU2539	0	0	0	0	0	0	0	0	0	0	3	0	0	0	11	0	0	0	3	1	6	0	0	2	0	1	0	2	1	11	3	9	0	0	2	0	0	0	0	0	1	0	0	22	0	2	3	0	0
zOTU2540	0	0	0	0	0	0	0	0	0	0	0	0	0	0	8	0	32	3	0	0	29	42	5	0	0	0	0	1	3	0	17	1	0	0	0	0	0	0	0	0	0	0	0	3	1	0	0	0	0
zOTU2541	0	3	1	0	2	0	8	0	7	0	1	0	1	0	0	0	0	0	2	2	0	0	0	0	0	0	0	0	3	0	0	1	0	0	0	0	0	0	0	0	0	0	0	0	0	0	0	0	0
zOTU2542	0	0	0	0	0	0	0	0	0	0	0	0	0	0	0	0	0	0	0	0	0	0	0	0	0	0	0	0	0	0	0	0	0	0	0	0	0	0	0	0	0	0	0	0	0	35	23	0	0
zOTU2543	0	0	0	0	0	0	0	0	0	0	0	0	0	0	0	3	0	0	0	0	54	0	0	0	0	0	0	0	0	0	0	0	0	0	0	0	0	0	0	0	0	0	0	0	0	0	0	0	0
zOTU2544	0	0	0	0	0	0	0	0	0	0	0	0	0	0	0	0	0	0	0	0	0	0	0	0	0	0	0	0	0	0	0	0	0	0	0	0	0	0	0	0	0	0	0	0	0	0	0	0	0
zOTU2545	0	0	0	0	1	0	12	0	3	5	0	0	0	8	0	0	0	0	0	10	0	0	0	0	3	0	0	0	0	0	0	0	0	3	0	0	1	1	0	0	0	0	0	3	0	0	0	2	0
zOTU2546	0	0	0	0	0	0	0	0	0	0	0	0	0	0	10	0	0	0	0	0	0	0	0	0	0	0	0	0	0	0	3	0	0	0	1	0	0	0	0	0	0	0	0	0	0	2	2	0	0
zOTU2547	0	0	0	46	0	0	0	0	0	0	0	0	0	0	0	0	0	0	0	0	0	0	0	0	0	0	0	0	0	0	0	0	0	0	0	0	0	0	0	0	0	0	0	0	0	0	0	0	0
zOTU2548	0	0	0	0	0	0	0	0	0	0	0	0	0	0	0	0	57	0	0	0	0	0	0	0	0	0	0	0	0	0	0	0	0	0	0	0	0	0	0	0	0	0	0	0	0	0	0	0	0
zOTU2549	0	0	0	0	19	0	0	0	0	0	0	0	0	0	0	0	0	0	0	0	0	37	0	0	0	0	0	0	0	0	0	0	0	0	0	0	0	0	1	0	0	0	0	0	0	12	8	0	0
zOTU255	0	0	0	0	0	0	0	0	0	0	0	0	0	0	0	0	0	0	0	0	0	0	11	0	0	0	0	0	0	0	0	0	0	1	2139	1	0	0	2	2	0	0	0	0	1	0	0	0	0
zOTU2551	0	2	0	0	0	0	0	0	1	0	0	5	0	15	0	0	0	0	0	0	0	0	0	0	0	0	0	0	0	0	0	0	0	0	0	0	0	0	0	0	0	0	0	0	0	0	0	0	0
zOTU2553	0	0	0	0	0	0	0	0	0	0	0	0	0	0	0	0	76	0	0	0	0	0	0	0	0	0	0	0	0	0	0	4	0	0	0	0	0	0	0	0	0	0	0	0	0	0	0	0	0
zOTU2555	0	0	0	0	0	0	0	0	0	0	0	0	0	0	0	0	0	0	0	0	0	0	0	0	0	0	0	0	0	0	0	0	0	0	0	0	0	0	0	0	0	0	0	0	0	0	0	0	0
zOTU2556	0	0	0	0	0	0	0	1	0	3	0	0	0	0	0	0	0	1	17	1	21	1	0	19	4	1	28	1	1	0	0	0	1	1	0	0	4	0	37	0	0	0	7	0	1	0	0	0	0
zOTU2557	0	0	0	0	0	0	0	0	0	0	0	0	0	0	0	0	0	0	0	0	0	0	0	0	0	0	0	0	0	0	0	0	0	0	0	0	87	0	0	0	0	0	0	0	0	0	0	0	0
zOTU2558	0	0	0	0	0	0	0	0	0	0	0	0	0	0	0	0	0	0	0	0	0	0	0	0	0	0	13	0	0	0	0	0	0	0	0	0	0	2	6	0	0	36	0	0	0	0	0	0	0
zOTU2559	0	0	0	0	0	0	0	0	0	0	0	0	0	0	0	0	0	0	0	0	0	0	0	0	0	0	0	0	0	0	0	0	0	0	0	0	0	0	0	0	0	0	0	0	0	0	0	0	14
zOTU256	0	0	0	689	1	0	1	2	0	0	0	0	0	0	0	21	237	0	29	0	0	0	0	0	0	5	0	1	0	0	0	0	0	0	0	0	0	0	0	0	0	0	0	0	0	0	0	0	0
zOTU2561	0	1	0	0	0	0	0	1	1	3	0	0	0	0	0	2	0	2	1	0	5	2	5	0	0	1	0	4	0	3	0	0	0	0	0	0	0	1	0	0	2	0	3	13	5	2	2	0	4
zOTU2562	0	0	0	0	0	0	0	0	0	0	0	0	0	0	0	0	0	0	0	0	0	64	0	0	0	0	0	0	0	0	0	0	0	0	0	0	0	0	0	0	0	0	0	0	0	0	0	0	0
zOTU2563	0	15	0	0	11	0	13	0	0	3	0	0	1	0	0	0	0	0	0	0	0	0	0	0	0	0	0	0	0	0	0	0	0	0	0	0	0	0	0	0	0	0	0	0	0	2	1	0	0
zOTU2564	0	0	0	41	1	0	0	0	0	0	0	0	0	0	0	0	0	0	0	0	0	0	0	0	0	0	0	0	0	0	0	0	0	0	0	0	0	0	0	0	0	0	0	0	0	0	0	0	0
zOTU2565	0	0	0	0	0	0	0	0	0	0	0	0	0	0	0	0	0	0	0	0	0	0	0	0	0	0	0	0	0	0	0	0	0	0	0	0	0	0	0	0	0	0	0	0	0	33	22	0	0
zOTU2566	1	6	0	0	0	4	9	0	0	0	2	0	0	2	0	1	0	0	9	3	0	0	0	0	0	0	0	0	0	0	0	0	0	0	0	0	0	0	0	0	0	4	0	0	0	2	1	0	0
zOTU2567	0	0	0	0	0	0	0	0	0	0	0	0	0	0	0	0	0	0	0	0	0	43	1	0	1	0	0	0	0	0	0	0	0	0	0	0	0	0	0	0	0	0	0	0	0	0	0	0	10
zOTU2568	0	0	0	0	0	0	0	0	0	45	0	0	0	0	0	0	0	0	0	0	0	0	0	0	0	0	0	0	0	0	0	0	0	0	0	0	0	0	0	0	0	0	0	0	0	0	0	0	0
zOTU2569	0	1	2	0	2	2	0	0	16	4	15	0	1	0	5	1	3	0	0	0	0	0	0	0	0	1	0	0	0	2	6	0	0	0	0	0	0	16	11	0	0	0	0	0	0	6	6	2	0
zOTU2570	0	0	0	0	0	0	0	0	0	0	0	0	0	0	3	0	0	0	1	0	0	17	0	0	11	10	2	0	11	17	4	1	0	0	0	0	0	37	16	0	4	0	0	0	0	13	7	17	0
zOTU2571	0	0	0	0	0	0	0	0	0	0	0	0	0	0	0	0	0	0	0	0	0	0	0	0	0	0	0	0	0	0	0	0	0	0	0	0	0	0	0	0	0	0	0	0	0	22	21	0	0
zOTU2572	0	0	0	0	0	0	0	0	0	0	0	0	0	0	0	0	0	0	0	0	0	0	0	0	0	0	0	0	0	0	0	0	1	0	0	0	0	0	0	0	0	0	0	46	0	2	3	0	0
zOTU2573	0	0	0	0	0	0	0	0	0	0	0	0	0	0	0	0	0	0	0	0	0	0	0	0	0	0	0	0	0	0	0	0	0	0	0	0	0	0	0	0	0	0	0	0	0	0	0	0	0
zOTU2574	0	0	13	0	0	0	14	0	0	1	0	0	0	0	0	20	0	0	0	0	0	0	0	0	0	0	0	0	0	0	0	0	0	0	0	0	0	0	0	0	1	0	0	0	0	0	0	0	0
zOTU2575	0	0	0	0	0	0	0	0	0	0	0	0	0	0	0	0	0	0	0	0	0	0	0	0	0	0	0	0	0	0	0	0	0	0	0	0	0	0	0	0	0	0	0	0	0	0	0	0	0
zOTU2576	0	0	0	0	46	0	0	0	3	0	12	0	0	5	0	1	0	0	0	0	0	0	0	0	0	0	0	0	0	0	0	0	0	0	0	2	0	1	8	0	0	0	0	0	0	0	0	0	0
zOTU2577	0	0	0	0	0	0	0	0	0	0	0	0	0	0	0	0	0	0	0	0	0	0	0	0	0	0	0	0	0	0	0	0	0	0	0	0	0	0	0	0	0	0	145	0	0	0	0	0	0
zOTU2578	0	0	0	0	0	0	0	0	0	0	0	0	0	0	0	0	0	0	0	0	0	0	0	0	0	0	0	1	0	0	0	0	0	7	0	0	0	0	0	0	61	5	8	0	0	0	0	6	0
zOTU2579	0	0	0	0	0	0	0	0	0	0	0	0	0	0	0	0	0	0	0	0	0	0	7	0	0	18	33	0	0	6	0	0	0	0	0	0	0	0	0	0	0	0	0	0	0	0	0	0	0
zOTU258	0	0	0	0	9	0	0	0	0	0	0	0	0	0	0	0	0	0	0	0	0	0	0	0	0	0	0	0	0	0	0	0	0	0	8	825	5	12	0	0	0	0	0	0	43	0	0	0	0
zOTU2580	0	0	0	0	48	0	0	0	0	0	0	0	0	0	0	0	0	0	0	0	0	0	0	0	0	0	0	0	0	0	0	0	0	0	0	0	0	0	0	0	0	0	0	0	0	0	0	0	0
zOTU2581	0	0	0	0	1	0	0	0	0	0	0	0	0	0	0	2	0	0	15	0	0	0	0	6	0	10	6	0	0	0	0	162	0	0	17	0	0	0	0	1	0	0	1	0	8	3	0	0	0
zOTU2582	0	0	0	0	0	0	0	0	0	0	0	0	0	0	0	0	0	0	0	0	0	0	0	0	0	0	0	0	0	0	0	0	0	0	0	0	2	0	0	0	0	0	0	0	0	27	22	0	0
zOTU2583	0	0	1	0	6	0	0	0	6	11	0	0	0	0	0	0	0	0	0	73	0	0	0	0	0	0	0	0	0	0	0	0	0	1	0	0	0	0	0	0	0	0	0	0	0	0	0	0	0
zOTU2584	0	0	0	0	0	0	47	0	0	0	0	0	0	0	0	0	0	0	0	0	0	0	0	0	0	0	0	0	0	0	0	0	0	0	0	0	0	0	0	0	0	0	0	0	0	0	0	0	0
zOTU2585	0	0	0	0	0	0	0	0	42	0	0	0	0	0	0	0	0	0	0	0	0	0	0	0	0	0	0	0	0	0	0	0	0	0	0	0	0	0	0	0	0	0	0	0	0	0	0	0	0
zOTU2586	0	0	0	0	0	0	0	0	0	0	0	0	0	0	0	0	0	0	0	0	0	46	0	0	0	0	0	0	0	0	0	0	0	0	0	0	0	0	0	0	0	0	0	0	0	0	0	0	0
zOTU2587	0	0	0	0	0	0	0	0	0	0	0	0	0	0	0	0	0	0	0	0	0	0	0	0	0	5	0	0	4	0	0	0	0	3	0	0	0	19	2	10	0	0	0	0	0	31	11	5	0
zOTU2588	0	0	0	0	0	0	0	0	0	0	0	0	0	0	0	0	0	3	2	55	0	0	0	0	0	0	8	0	0	0	0	0	0	0	0	0	0	0	0	0	0	0	0	0	0	0	0	0	0
zOTU2589	0	0	0	0	3	0	0	0	0	2	0	0	2	0	0	0	0	0	0	0	0	4	0	0	0	0	0	0	1	0	0	0	0	2	0	1	0	0	0	0	0	0	0	0	7	1	3	0	0
zOTU259	0	0	0	0	0	0	0	0	0	0	0	0	0	0	0	13	0	0	5	0	842	655	445	9	0	0	111	0	23	0	0	8	0	0	0	0	0	0	0	0	0	0	0	0	0	0	0	0	21
zOTU2590	0	0	0	0	42	0	0	0	0	0	0	0	0	0	0	0	0	0	0	0	0	0	0	0	0	0	0	0	0	0	0	0	0	0	0	0	0	0	0	0	0	0	0	0	0	0	0	0	0
zOTU2591	0	0	0	0	0	0	0	0	0	0	0	0	0	0	0	0	0	0	0	0	0	0	0	0	0	0	52	0	0	0	0	0	0	0	0	0	0	0	0	0	0	0	0	0	0	0	0	0	0
zOTU2592	0	0	0	0	0	0	41	0	0	0	0	0	2	0	0	0	0	0	0	0	0	0	0	0	0	0	0	0	0	0	0	0	0	0	0	0	0	0	0	0	0	0	0	0	0	0	0	0	0
zOTU2594	0	0	0	0	0	2	11	0	0	16	0	0	0	5	0	0	0	0	0	0	0	0	0	0	0	0	0	0	0	0	0	0	0	0	0	0	0	0	0	0	0	0	0	0	0	0	0	0	0
zOTU2595	0	0	0	0	0	0	0	0	0	0	0	0	0	0	0	0	0	0	0	0	0	0	0	0	0	0	0	0	0	0	0	0	0	0	0	0	0	0	0	0	0	0	0	0	0	0	0	0	0
zOTU2596	0	0	0	39	0	0	0	0	0	0	0	0	0	0	0	0	0	0	0	0	0	0	0	0	0	0	0	0	0	0	0	0	0	0	0	0	0	0	0	0	0	0	0	0	0	0	0	0	0
zOTU2597	0	0	0	0	0	0	0	0	0	0	0	0	0	0	0	0	0	0	0	0	0	0	0	0	0	0	0	0	0	0	0	0	0	0	0	0	0	0	424	0	0	0	0	0	0	0	0	0	0
zOTU2598	0	0	0	0	0	0	0	0	0	0	0	0	0	0	0	0	0	0	0	0	0	0	0	0	0	0	0	6	0	0	0	0	0	0	0	0	0	0	0	0	0	2	0	0	0	28	27	0	0
zOTU2599	0	0	0	0	0	0	0	0	0	0	0	0	0	0	0	0	0	0	0	0	0	0	0	0	0	1	0	0	0	0	0	0	1	0	0	0	0	40	3	0	2	0	19	0	0	23	9	0	0
zOTU26	0	0	0	0	0	0	82	2	6	0	1	10	19	5	142	70	0	1624	182	44	2968	510	5617	307	101	12	129	8	351	29	58	169	2	0	21	0	6	120	34	4	0	0	0	0	314	0	0	10	0
zOTU260	0	0	5	1	9	0	0	0	29	32	3	10	1	0	3	11	0	0	1	0	5	0	112	108	0	23	3	2	7	342	9	0	0	32	635	0	10	28	27	4	126	285	139	315	2	501	370	32	4
zOTU2600	0	0	1	49	0	0	0	1	0	0	0	0	0	0	0	0	0	0	0	0	0	0	0	0	0	0	0	0	0	0	0	0	0	0	0	0	0	0	0	0	0	0	0	0	0	0	0	0	0
zOTU2601	0	0	0	0	5	0	32	0	0	3	0	0	0	0	1	0	0	0	0	0	0	0	0	0	0	0	0	0	0	0	0	0	0	0	0	0	0	0	0	0	0	0	0	0	0	0	0	0	0
zOTU2602	1	2	0	0	0	0	0	0	13	0	0	0	0	0	0	0	0	0	0	0	0	0	0	0	0	0	0	0	0	6	0	0	0	4	0	0	0	0	0	0	0	0	32	0	0	0	0	0	0
zOTU2603	0	0	0	0	0	0	0	0	0	0	0	0	0	0	0	0	0	0	0	0	0	0	0	0	0	0	0	0	0	0	0	0	0	0	0	0	0	0	0	0	0	62	0	0	0	0	0	0	0
zOTU2604	0	0	21	0	0	1	0	0	0	0	0	0	0	0	0	10	0	0	0	0	0	0	0	0	0	0	0	0	0	0	0	0	0	0	0	0	0	0	0	0	0	0	0	0	30	0	0	0	0
zOTU2605	0	1	0	0	0	0	0	0	0	0	0	0	0	0	0	0	0	0	0	0	0	0	0	0	0	0	0	0	0	0	0	0	0	0	0	0	0	0	3	0	18	14	11	0	0	13	4	0	0
zOTU2606	0	0	0	0	0	0	0	0	0	0	1	0	0	0	1	0	0	0	0	0	0	0	0	13	1	3	0	1	2	24	3	23	0	0	0	0	2	0	0	0	0	0	0	5	0	1	3	0	0
zOTU2607	0	0	0	0	0	0	0	0	0	0	0	0	0	0	0	0	0	0	0	1	0	1	0	0	0	0	0	0	68	0	0	0	0	0	0	0	0	0	0	0	0	0	0	34	0	0	0	0	0
zOTU2608	0	0	0	3	0	0	0	0	0	0	0	0	0	0	0	0	0	0	0	1	0	30	0	0	0	0	0	0	0	0	0	2	0	4	4	2	1	2	1	3	1	0	10	27	10	14	5	0	0
zOTU2609	0	0	0	0	0	0	0	0	0	0	0	0	0	0	0	0	0	1	0	0	0	0	0	0	0	0	0	0	0	0	0	0	0	0	0	0	0	0	0	0	0	0	0	0	0	0	0	0	0
zOTU261	3	6	385	128	71	9	65	1	0	8	7	18	5	25	184	8	49	1	32	6	62	15	0	6	18	0	11	0	0	0	55	0	1	4	13	0	0	8	0	7	9	15	78	0	294	282	210	0	5
zOTU2610	0	0	0	0	0	0	0	1	3	0	0	0	0	0	0	0	0	0	0	0	0	0	2	2	0	0	0	0	0	0	2	0	0	0	0	0	0	0	0	0	0	0	0	0	0	14	17	0	0
zOTU2611	0	0	0	0	0	0	0	0	0	0	0	0	0	0	0	0	0	0	0	0	0	0	0	0	0	0	0	0	0	0	0	0	0	0	0	0	0	0	0	0	0	0	0	0	45	4	6	0	0
zOTU2612	0	0	0	0	0	1	45	0	0	0	0	0	0	0	0	0	0	0	0	0	0	0	0	0	0	0	0	0	0	0	0	0	0	0	0	0	0	0	0	0	0	0	0	0	0	0	0	0	0
zOTU2613	0	0	0	0	0	0	0	0	0	0	0	0	0	0	0	0	0	0	6	0	0	49	0	0	0	0	0	0	0	0	0	0	0	0	0	0	0	0	0	0	0	0	0	0	0	0	0	0	0
zOTU2614	0	0	0	0	0	0	0	0	0	69	0	0	0	0	0	0	0	0	0	0	0	0	0	0	0	0	0	0	0	0	0	0	0	0	0	0	0	0	0	0	0	0	0	0	0	0	0	0	0
zOTU2615	0	0	0	0	0	0	0	0	0	0	0	0	0	0	0	0	0	0	0	0	0	0	0	0	0	0	0	0	0	0	0	0	0	0	0	0	0	0	0	0	0	0	0	0	0	0	0	0	0
zOTU2616	0	0	0	0	0	0	0	0	0	0	0	0	0	0	0	0	0	0	0	0	0	0	0	0	0	0	0	0	0	0	0	0	0	0	1	0	0	0	0	0	0	0	0	0	38	0	0	0	0
zOTU2617	0	0	0	0	0	0	0	0	0	0	0	0	0	0	0	0	0	0	1	0	0	3	0	0	5	0	11	1	7	0	0	91	0	0	0	0	0	0	0	0	0	0	0	0	10	0	1	0	0
zOTU2618	42	0	0	0	0	1	0	1	0	0	0	0	0	0	0	0	0	0	0	0	0	0	0	0	0	0	0	0	0	0	0	0	0	0	2	0	0	0	0	0	0	0	0	0	0	55	22	0	0
zOTU2619	0	0	0	0	0	0	0	0	0	0	0	0	0	0	0	0	0	0	0	0	0	0	0	0	0	2	0	0	0	0	0	0	0	0	0	0	0	0	0	0	0	2	0	0	0	0	0	0	0
zOTU262	0	0	0	0	0	0	0	0	0	0	0	0	0	1	0	0	0	0	0	0	0	0	0	0	0	0	0	0	0	0	0	0	0	0	0	0	0	0	0	0	1275	0	3	1	0	0	0	0	0
zOTU2620	0	0	0	0	0	0	0	0	0	0	0	0	0	0	0	0	0	55	3	0	0	0	0	0	0	0	0	0	0	0	0	0	0	0	0	0	0	0	0	0	0	0	0	0	0	0	0	0	0
zOTU2621	0	0	0	0	0	0	0	0	0	0	0	0	0	0	0	0	0	8	11	0	0	0	0	0	0	0	0	0	74	0	0	0	0	0	0	0	0	0	0	0	0	0	0	1	0	0	0	0	0
zOTU2622	0	0	0	3	2	0	0	0	0	0	2	0	0	0	1	3	0	0	0	0	17	0	0	0	0	0	8	0	0	0	1	0	0	5	0	0	64	0	0	0	0	0	0	37	0	0	0	0	0
zOTU2624	0	0	0	0	0	0	0	0	0	0	0	0	0	0	16	0	0	0	0	36	0	0	0	0	0	0	0	0	0	0	1	0	0	0	0	0	0	0	0	0	0	0	0	0	2	0	0	0	0
zOTU2625	0	0	0	0	0	0	0	0	0	0	2	0	0	0	0	2	0	4	1	0	36	73	0	1	0	0	0	0	5	1	0	0	0	1	0	0	5	5	442	0	0	0	0	0	0	0	0	0	0
zOTU2626	0	0	0	0	0	0	0	0	0	4	0	0	0	0	0	0	0	0	0	8	0	0	0	0	0	0	0	0	0	0	0	0	0	0	0	0	0	0	0	0	0	0	0	0	0	0	0	2	0
zOTU2627	0	0	0	0	0	0	0	0	0	0	0	0	0	0	0	5	0	0	2	0	0	0	0	154	0	0	0	0	0	0	0	0	0	0	0	0	0	0	0	0	0	0	0	0	0	0	1	0	0
zOTU2628	0	0	0	0	0	0	0	0	0	0	0	0	0	0	0	0	0	0	0	0	0	0	0	0	0	0	0	0	0	0	0	0	0	0	0	0	0	0	0	0	0	0	0	0	0	0	0	0	0
zOTU2629	0	0	0	0	0	0	0	0	0	0	0	0	0	0	0	0	0	57	0	0	0	0	0	0	0	0	0	0	0	0	0	0	0	0	0	0	0	0	0	0	0	0	0	0	0	0	0	0	0
zOTU263	0	0	0	0	6	0	0	0	6	0	0	0	0	7	0	1	0	0	2	0	0	1	6	4	83	7	6	41	201	314	1	117	0	0	0	0	0	0	0	0	0	0	0	0	0	3	1	0	0
zOTU2630	0	0	0	40	0	0	0	0	0	0	0	0	0	0	0	0	0	0	0	0	0	0	0	0	0	0	0	0	0	0	0	0	0	0	0	0	0	0	0	4	0	0	11	0	0	0	0	0	0
zOTU2631	0	0	0	0	0	0	0	0	0	0	0	0	0	0	0	0	0	0	58	0	0	0	0	0	0	0	0	0	0	0	0	0	0	0	0	0	0	0	0	0	0	0	0	0	0	0	0	0	0
zOTU2632	0	0	0	0	0	0	0	0	0	0	0	0	0	0	0	0	0	1	1	0	0	0	0	0	0	0	0	0	130	0	0	0	0	0	0	0	1	0	0	0	0	0	0	0	0	0	0	0	0
zOTU2633	0	0	0	0	0	0	0	0	0	0	0	0	0	0	0	0	0	0	0	0	0	0	0	0	0	0	0	0	0	0	0	0	0	0	0	0	0	3	111	0	0	0	0	0	0	0	0	0	0
zOTU2634	0	1	0	0	0	0	0	0	0	0	0	0	0	0	0	0	0	0	0	0	0	0	0	0	0	0	0	0	0	0	0	0	0	0	0	0	0	0	0	0	8	46	0	0	0	0	0	0	0
zOTU2635	0	0	0	0	0	0	0	0	0	0	0	0	0	0	0	0	0	0	0	0	0	0	0	59	0	0	0	0	0	0	0	0	0	0	0	0	0	0	0	0	0	0	0	0	0	0	0	0	0
zOTU2636	0	6	0	32	0	0	0	0	0	0	0	0	3	0	0	0	0	0	0	0	0	0	0	0	0	0	0	0	0	0	0	0	0	0	0	0	0	0	0	0	0	0	0	0	0	0	0	0	0
zOTU2637	0	0	0	0	0	0	35	0	0	0	0	0	0	0	0	0	0	0	0	0	0	0	0	0	0	0	0	0	0	0	0	0	0	0	0	0	0	0	0	0	0	0	0	0	0	0	0	0	0
zOTU2638	0	0	0	0	0	0	0	0	0	0	0	0	0	0	0	0	0	1	0	0	0	0	0	11	0	0	0	0	0	0	0	0	0	0	0	0	0	0	0	0	0	0	0	0	0	0	0	0	0
zOTU2639	0	0	0	0	0	0	0	9	0	0	0	0	0	0	0	0	0	0	0	0	0	0	0	0	5	0	0	25	0	0	0	0	0	10	0	0	7	0	0	0	0	0	0	0	27	0	0	0	0
zOTU264	0	0	0	0	0	0	0	0	1	0	0	0	0	0	0	9	0	0	0	98	224	0	10	0	10	1	31	0	0	0	0	0	0	1	0	0	487	2	2	0	0	0	0	61	0	16	9	0	0
zOTU2640	0	0	0	0	0	0	0	0	0	0	0	0	0	0	0	0	0	0	0	0	0	0	0	0	0	0	0	0	0	0	0	0	0	0	0	0	0	0	0	0	0	0	0	0	0	0	0	0	0
zOTU2641	0	0	0	0	0	0	0	0	0	0	0	0	0	0	0	0	2	3	0	0	2	138	0	0	0	0	0	0	0	0	2	0	0	0	0	0	0	0	0	0	0	0	0	0	0	0	0	0	0
zOTU2642	0	7	0	0	9	0	0	0	0	0	0	0	19	0	0	0	0	0	0	0	0	0	0	0	0	0	0	0	0	0	0	0	0	0	0	0	0	0	0	0	0	0	0	0	0	0	0	0	0
zOTU2643	0	0	0	0	0	0	0	0	0	0	0	0	0	0	0	0	0	0	0	0	0	0	0	0	0	0	0	6	9	14	0	0	0	0	0	0	0	0	0	0	0	0	0	0	0	5	7	0	0
zOTU2644	0	0	0	0	2	0	0	0	0	4	0	0	0	0	0	0	0	0	0	0	0	0	0	0	0	0	0	0	0	0	0	0	0	0	0	0	0	0	0	0	0	0	0	0	0	0	0	2	0
zOTU2645	0	0	0	0	0	0	0	0	0	0	0	0	0	0	0	0	0	0	0	0	39	0	0	0	0	0	0	0	6	0	0	0	0	0	0	0	0	3	0	0	0	0	0	0	0	10	5	0	0
zOTU2646	0	0	0	0	2	0	0	0	0	26	0	0	0	0	0	1	0	0	0	20	0	37	0	0	0	0	0	0	0	0	0	0	0	0	0	0	0	0	0	0	0	0	0	0	0	0	0	0	1
zOTU2647	0	0	0	0	0	0	0	0	0	0	0	0	0	0	0	0	0	0	0	0	28	12	0	0	0	0	0	0	0	0	0	0	0	0	0	0	0	0	0	0	0	0	0	0	0	0	0	0	0
zOTU2648	0	0	0	0	0	0	0	0	0	0	0	0	0	0	0	0	0	0	0	0	0	0	0	0	0	0	0	0	0	0	0	0	1	0	0	0	57	14	0	0	0	0	0	0	0	0	0	0	0
zOTU2649	0	0	0	0	0	0	0	0	0	0	0	0	0	0	0	0	0	0	0	0	0	0	0	0	0	0	0	0	0	0	0	0	0	0	0	0	0	0	0	0	0	0	1	0	56	0	0	0	0
zOTU265	0	0	0	0	0	5	0	0	0	0	0	0	0	0	56	0	0	72	0	18	0	87	6	11	0	27	189	0	17	0	36	0	0	92	0	0	1	0	22	13	0	0	0	254	2	43	23	0	0
zOTU2651	0	0	0	0	0	0	0	0	0	0	0	0	0	0	0	0	0	0	0	0	0	0	0	0	0	0	0	0	0	0	0	0	0	0	0	0	0	0	0	0	0	0	0	0	0	35	24	0	0
zOTU2652	0	6	0	0	0	1	0	0	2	0	2	0	0	0	0	3	0	1	35	0	0	0	0	3	0	0	0	1	0	4	0	0	0	0	0	0	0	0	0	1	0	0	0	0	0	0	0	0	0
zOTU2653	0	0	0	0	0	0	0	0	0	0	0	0	0	0	0	0	0	49	0	0	0	0	0	0	0	0	0	0	0	0	0	0	0	0	0	0	0	0	0	0	0	0	0	0	0	0	0	0	0
zOTU2654	0	0	0	0	2	0	0	0	0	0	0	0	0	0	0	0	0	8	0	0	0	0	0	0	0	0	0	0	0	0	0	0	0	0	0	0	0	0	0	0	0	0	0	0	0	0	0	0	0
zOTU2656	0	0	0	0	0	0	0	0	0	0	0	0	0	0	0	0	0	0	0	0	0	0	0	0	0	0	0	0	0	0	0	0	0	7	0	0	2	77	13	13	0	0	0	0	0	0	0	0	0
zOTU2657	0	0	0	0	0	0	0	0	0	0	0	0	22	0	0	0	0	0	0	0	0	0	0	0	0	0	0	0	0	0	0	0	0	0	5	0	0	36	1	3	0	0	0	0	0	0	0	0	0
zOTU2658	0	0	0	0	5	0	13	0	0	0	0	0	4	0	0	0	0	0	0	0	29	0	0	0	0	0	0	0	9	0	0	0	0	1	3	0	0	5	354	0	0	0	0	8	1	0	0	0	0
zOTU2659	0	0	0	0	0	0	0	0	0	0	0	0	0	0	0	0	121	0	0	0	0	0	0	0	0	0	0	0	0	0	0	0	0	0	0	0	0	0	1	0	0	0	0	0	0	0	0	0	0
zOTU266	0	0	0	0	0	0	0	0	0	0	0	0	0	0	258	12	0	0	1	0	0	0	0	0	0	0	0	0	24	0	168	0	0	102	38	0	3	250	22	0	176	0	64	0	71	0	1	26	0
zOTU2661	0	11	0	7	0	0	26	0	0	0	0	0	0	0	0	0	0	0	0	0	0	0	0	0	0	0	0	0	0	0	0	0	0	0	0	0	0	0	0	0	0	0	0	0	0	0	0	0	0
zOTU2662	0	0	0	0	0	0	0	0	0	0	0	0	0	0	33	0	0	0	0	0	0	0	0	0	0	0	0	0	0	0	17	0	0	0	0	0	0	0	0	0	0	0	0	0	0	0	0	0	0
zOTU2663	0	0	0	0	0	0	0	0	0	0	6	0	0	0	0	0	0	0	0	0	0	29	5	0	0	0	0	0	0	0	0	0	0	0	0	0	0	0	0	0	0	0	0	0	0	0	0	0	0
zOTU2664	0	0	47	0	0	0	0	0	0	0	0	0	0	0	0	0	0	0	0	0	0	0	0	0	0	0	0	0	0	0	0	0	0	0	0	0	0	0	0	0	0	0	0	0	8	4	4	0	0
zOTU2665	0	2	0	0	0	0	0	0	0	0	0	0	0	0	0	0	0	0	0	0	0	0	0	0	0	0	0	0	0	0	0	0	0	0	0	0	0	0	0	0	0	0	0	0	30	4	3	0	0
zOTU2666	0	0	0	0	0	0	0	0	0	0	63	0	0	0	0	0	0	0	0	0	0	0	0	0	0	0	0	0	0	0	0	0	0	0	0	0	0	0	0	0	0	0	0	0	0	0	0	0	0
zOTU2667	0	0	0	0	0	0	0	0	0	0	0	0	0	0	0	0	0	0	0	0	0	0	0	0	0	0	0	0	0	0	0	0	0	0	0	0	0	45	1	0	0	0	0	0	0	0	0	0	0
zOTU2669	0	1	0	0	0	1	0	5	0	0	0	0	0	0	0	0	0	0	0	0	0	0	0	4	0	0	0	5	0	11	0	8	0	7	18	0	0	20	2	19	0	0	0	16	1	0	0	0	0
zOTU267	0	0	0	0	0	0	12	0	0	0	0	3	0	0	0	3	0	0	0	0	133	0	17	120	0	0	0	0	0	0	0	0	4	5	0	0	0	7	3	8	18	306	16	0	19	36	22	4	0
zOTU2671	0	0	0	0	0	0	0	0	0	0	0	0	0	0	0	0	80	0	0	0	0	0	0	0	0	0	0	0	0	0	0	0	0	0	0	0	0	0	5	0	0	0	0	0	0	0	0	0	0
zOTU2672	0	0	0	0	0	0	0	0	0	0	0	0	0	0	0	0	0	4	0	0	0	0	0	0	0	0	0	0	0	0	0	0	0	0	0	0	0	0	0	0	0	0	0	0	0	18	24	0	0
zOTU2673	0	0	0	0	0	0	0	0	0	0	0	0	0	0	0	0	0	0	0	0	0	0	0	0	0	0	0	0	0	0	0	0	0	0	0	0	0	0	0	4	0	0	0	0	0	0	0	0	0
zOTU2674	0	0	0	0	0	0	0	0	0	0	0	0	0	0	0	0	0	0	0	0	0	0	0	0	0	0	0	0	0	0	0	0	0	0	0	0	0	0	0	0	0	0	0	0	0	23	21	0	0
zOTU2676	0	0	0	0	0	0	0	0	0	0	0	0	0	0	0	1	0	0	0	0	0	0	0	0	0	5	0	0	0	0	0	0	0	0	6	0	0	0	0	0	0	0	0	0	0	0	0	0	0
zOTU2677	0	0	6	0	0	0	29	0	0	0	0	0	0	0	0	0	0	0	0	0	0	0	0	0	0	0	0	0	0	0	0	0	0	0	0	0	0	0	0	0	0	0	0	0	0	0	0	0	0
zOTU2678	0	0	0	0	0	0	0	0	0	0	0	0	0	0	0	0	0	2	9	0	0	0	0	2	0	13	8	0	213	2	0	0	0	0	0	0	0	0	0	0	0	0	0	0	0	0	0	0	0
zOTU2679	0	0	0	0	0	0	0	0	12	1	12	10	0	0	0	0	0	0	0	0	0	0	0	0	14	0	0	0	0	0	0	0	0	0	0	0	0	17	9	0	0	0	0	1	0	1	1	0	0
zOTU268	0	1	18	0	0	0	0	0	0	0	0	0	0	4	368	0	0	12	1	0	0	825	0	3	0	0	0	5	0	13	111	1	0	2	0	0	0	0	0	0	2	0	3	0	0	3	4	0	0
zOTU2680	0	0	0	0	0	0	0	0	0	0	0	0	0	0	0	0	0	0	0	35	0	0	0	0	0	0	0	0	0	0	0	0	0	0	0	0	0	0	1	0	0	0	0	0	0	0	0	0	0
zOTU2681	0	0	0	0	0	0	0	0	0	0	0	0	0	0	0	2	0	1	0	0	19	41	0	0	0	0	0	0	0	0	0	0	0	0	0	0	0	4	279	2	0	0	0	0	0	0	0	0	0
zOTU2682	0	0	0	0	0	0	5	2	5	0	0	0	0	0	0	0	0	0	0	0	0	0	0	0	0	0	0	0	0	0	0	0	0	0	0	0	0	18	0	0	0	0	0	0	21	0	0	0	0
zOTU2683	0	0	0	0	0	0	0	0	0	0	0	0	0	0	0	0	0	0	0	0	0	0	0	0	0	0	0	0	0	0	0	0	0	0	0	0	0	0	2	39	0	0	0	0	0	0	0	0	0
zOTU2684	0	0	0	0	0	0	44	0	0	0	0	0	0	0	0	0	0	0	0	0	0	0	0	0	0	0	0	0	0	0	0	0	0	0	0	0	0	0	0	0	0	0	0	0	0	0	0	0	0
zOTU2685	0	0	0	0	0	0	0	0	0	0	0	0	0	0	0	0	0	0	0	0	0	0	0	0	0	0	0	0	0	0	0	0	0	0	0	0	0	0	0	0	0	43	0	0	0	0	0	0	0
zOTU2687	0	0	0	0	0	0	0	0	0	0	0	0	0	0	0	0	0	0	0	0	0	0	0	0	0	0	0	0	0	0	0	0	0	1	0	0	0	0	0	0	1	46	0	0	0	0	0	0	0
zOTU2688	0	0	0	0	0	0	0	0	0	0	0	0	0	0	0	0	0	0	0	0	0	0	0	0	0	57	0	0	0	0	0	0	0	0	0	0	0	0	0	0	0	0	0	0	0	0	0	0	0
zOTU2689	0	0	0	0	0	0	0	0	0	0	0	0	0	0	0	0	0	0	0	0	0	0	0	0	4	0	6	0	0	20	0	4	0	0	0	0	0	0	0	0	0	0	0	0	0	0	0	0	0
zOTU269	0	0	0	0	0	0	0	0	0	0	0	0	0	0	0	0	1088	1	0	0	0	0	13	11	0	0	0	0	0	0	0	0	0	0	0	0	0	0	0	0	0	0	0	0	0	0	0	0	0
zOTU2691	0	4	6	0	5	0	0	0	0	0	0	0	0	58	0	4	0	2	0	0	0	0	0	0	0	0	0	0	0	0	0	0	0	23	0	0	0	0	0	0	0	0	0	15	0	0	0	0	0
zOTU2692	0	0	0	0	0	0	0	0	0	48	0	0	0	0	0	0	0	0	0	0	0	0	0	0	0	0	0	0	0	0	0	0	0	0	0	0	0	0	0	0	0	0	0	0	0	0	0	0	0
zOTU2693	0	0	0	0	0	0	0	0	0	0	0	0	0	0	0	0	0	0	0	30	0	7	0	0	2	0	90	17	5	0	0	3	0	0	0	0	0	0	0	0	0	0	0	0	0	0	0	0	0
zOTU2694	0	0	0	0	0	0	0	0	0	0	0	0	0	0	0	0	0	0	0	0	0	0	0	0	0	0	0	0	0	0	0	0	0	0	0	0	0	0	0	0	67	0	0	0	0	0	0	0	0
zOTU2695	0	0	0	0	0	0	32	0	0	0	2	0	0	0	0	0	0	0	0	0	0	0	0	0	0	0	0	0	0	0	0	0	0	0	0	0	0	0	0	0	0	0	0	0	0	0	0	0	0
zOTU2696	0	0	0	0	0	0	0	0	0	0	19	0	0	0	0	19	0	0	0	0	0	0	0	0	0	0	0	0	0	0	0	0	0	0	0	0	0	0	0	0	140	0	1	0	0	0	0	0	0
zOTU2697	0	0	0	0	0	0	0	0	0	0	0	0	0	0	0	0	0	0	0	0	0	0	0	0	0	0	0	0	0	0	0	0	0	0	0	0	0	17	28	0	22	3	0	0	0	23	14	0	0
zOTU2698	0	0	41	0	0	0	0	0	0	0	0	0	0	0	0	0	0	0	0	0	0	0	0	0	0	0	0	0	0	0	0	0	1	0	0	0	0	0	0	0	0	0	0	0	0	0	0	0	0
zOTU2699	0	0	0	0	0	0	0	0	0	0	0	0	0	0	0	0	0	0	0	0	0	0	0	0	0	0	0	0	0	44	0	0	0	2	0	0	0	0	3	0	42	0	0	0	0	0	0	0	0
zOTU27	0	0	0	0	1	0	0	0	4	1	0	0	22	0	0	0	2	5813	1288	0	1	2	0	0	17	4	1	1	0	0	0	0	0	0	0	0	0	0	0	0	0	0	0	0	0	0	0	0	0
zOTU270	0	0	11	0	0	0	0	0	78	6	0	0	0	0	0	0	0	1	116	46	0	0	1	535	0	272	0	0	0	0	0	0	50	0	6	0	19	0	0	0	0	0	0	0	0	0	0	19	0
zOTU2700	0	0	0	0	0	0	0	1	0	0	0	0	0	0	0	0	0	0	0	0	0	0	0	0	0	0	0	0	0	0	0	0	0	0	0	0	0	0	0	0	0	8	0	0	0	20	9	0	0
zOTU2701	0	0	0	0	0	0	0	0	0	0	0	0	0	0	43	0	0	0	0	0	0	0	0	0	0	0	0	0	0	0	16	0	0	0	0	0	0	0	0	0	0	0	0	0	0	0	0	0	0
zOTU2702	0	0	0	0	0	0	0	0	8	38	0	0	0	0	0	0	0	0	0	0	0	0	0	0	0	0	0	0	0	0	0	0	0	0	0	0	0	0	0	0	0	0	0	0	0	0	0	0	0
zOTU2703	0	0	0	0	0	0	0	0	0	0	0	0	0	0	0	0	0	0	0	0	0	0	0	0	0	0	64	0	0	0	0	0	0	0	0	0	0	6	4	8	0	0	0	0	0	0	0	0	0
zOTU2705	0	0	0	0	0	0	0	0	0	0	0	1	20	0	0	0	0	0	0	0	0	0	0	0	0	0	0	0	0	0	0	0	1	0	0	0	3	0	0	0	0	0	0	0	0	15	6	0	0
zOTU2706	0	0	0	0	0	0	0	0	0	0	0	0	0	0	0	0	0	0	0	0	65	0	0	0	0	0	0	0	0	0	0	0	0	0	0	0	0	0	0	0	0	0	0	0	0	0	0	0	0
zOTU2707	0	2	0	0	0	0	0	0	0	0	0	3	0	0	0	0	0	0	0	0	0	0	0	57	0	0	0	0	0	0	0	0	0	0	0	0	0	0	0	0	0	0	0	0	0	0	0	0	0
zOTU2708	0	0	0	0	0	0	0	0	0	0	0	0	0	0	0	0	0	0	33	0	0	0	0	0	0	0	0	0	0	0	0	0	0	0	0	0	0	0	0	0	0	0	0	0	0	0	0	11	0
zOTU2709	0	8	0	0	62	0	0	0	10	0	0	0	1	0	0	3	0	0	0	0	0	0	0	0	44	0	0	2	0	0	0	0	0	0	0	0	0	1	0	0	0	0	0	0	0	0	0	0	0
zOTU271	0	43	0	22	0	0	0	0	13	0	0	0	4	0	1	2	0	51	23	14	0	0	6	2	9	6	0	0	4	139	0	549	0	6	10	0	3	2	2	0	1	5	4	0	50	18	17	0	0
zOTU2710	0	0	0	0	0	0	0	0	6	0	0	0	0	0	0	0	0	0	0	0	0	0	0	0	27	0	0	5	0	0	0	0	0	0	0	0	0	0	0	3	0	0	0	0	0	0	0	0	0
zOTU2711	0	0	40	0	0	0	0	0	0	0	0	0	0	0	0	4	0	0	0	0	0	0	0	0	0	0	0	0	0	0	0	0	0	0	0	0	0	0	0	0	0	0	0	0	0	0	0	0	0
zOTU2712	0	0	0	0	0	0	0	0	0	0	0	0	0	0	0	0	0	0	0	0	0	0	1	0	0	0	0	0	0	0	0	0	0	0	0	0	0	0	0	0	0	0	0	51	1	0	0	0	0
zOTU2713	0	2	0	0	11	0	3	0	30	0	0	1	2	0	0	0	3	0	0	0	0	0	0	0	0	0	0	0	0	0	0	0	0	2	0	0	0	4	6	0	0	0	0	0	0	1	0	6	0
zOTU2714	0	0	0	0	0	0	0	0	0	0	7	0	8	0	0	0	0	0	0	0	0	0	0	0	0	0	0	0	0	0	0	0	0	0	15	0	0	0	0	0	0	12	4	0	0	19	13	0	0
zOTU2716	0	0	0	0	0	0	0	0	0	0	0	0	0	0	0	0	0	0	0	0	52	1	0	0	0	0	0	0	0	0	0	0	0	0	0	0	0	0	0	0	0	0	0	0	0	0	0	0	0
zOTU2718	0	0	0	0	0	0	10	0	0	0	0	0	0	0	0	0	0	0	7	0	0	0	0	0	0	0	0	0	0	0	0	0	0	0	0	0	0	0	0	0	3	8	0	0	0	4	7	0	0
zOTU2719	0	0	0	0	0	0	0	0	0	0	0	0	0	0	0	0	0	0	0	0	0	0	0	0	0	0	0	0	0	0	0	0	0	0	0	0	0	0	0	3	0	20	0	0	0	22	16	0	0
zOTU272	0	0	0	0	0	0	0	0	11	0	0	0	0	0	0	13	0	0	0	0	0	0	0	0	0	2	0	0	0	0	0	0	0	37	0	0	1	0	0	19	38	23	0	0	0	419	361	57	0
zOTU2720	0	7	0	0	0	0	0	0	0	0	0	0	0	0	0	0	0	0	0	0	0	0	0	0	0	0	0	0	0	0	0	0	0	0	0	0	0	0	0	0	0	0	66	0	0	0	0	0	0
zOTU2721	0	0	0	0	0	0	0	0	0	0	0	0	0	0	0	0	0	0	0	0	0	0	0	0	0	0	0	0	0	0	0	0	0	0	0	0	0	0	0	0	0	11	33	0	0	0	0	0	0
zOTU2722	0	0	0	0	0	0	0	0	0	0	0	0	0	0	0	0	0	0	0	0	0	0	0	0	0	0	0	0	0	0	0	0	0	4	0	1	0	0	0	0	0	50	0	0	0	0	0	0	0
zOTU2723	0	0	0	0	0	0	0	0	0	0	0	0	0	0	0	0	0	0	0	0	0	0	1	0	0	0	0	22	0	0	0	0	1	0	0	0	0	0	22	0	0	0	0	0	32	0	0	0	0
zOTU2724	0	0	0	0	0	0	0	0	0	0	0	0	0	0	0	0	0	0	0	0	0	73	0	0	0	0	0	0	0	0	0	0	0	0	0	0	0	0	0	0	0	0	0	0	0	0	0	0	0
zOTU2725	0	0	38	0	0	0	0	0	0	0	0	0	0	0	0	0	0	0	0	0	0	0	0	0	0	0	0	0	0	0	0	0	0	0	0	0	0	0	0	0	0	0	0	0	0	0	0	0	0
zOTU2726	0	0	0	0	0	0	0	0	0	0	0	0	0	0	0	0	0	0	0	0	0	0	0	0	0	0	0	0	0	0	0	0	0	0	0	0	0	0	0	0	0	0	0	0	0	0	0	0	0
zOTU2727	0	0	0	0	0	0	0	0	0	0	0	0	0	0	0	0	0	0	0	0	0	0	0	11	0	0	0	0	0	0	0	0	0	0	0	0	0	0	0	0	0	0	0	0	0	0	0	0	0
zOTU2728	0	0	0	0	0	1	0	0	0	0	0	0	0	0	52	0	0	0	0	0	0	0	0	0	0	0	0	0	0	0	22	0	0	1	0	0	0	0	0	0	0	0	0	0	0	0	0	0	0
zOTU2729	0	1	0	0	0	1	0	0	0	1	0	0	0	0	0	0	0	0	0	0	0	0	0	0	0	0	0	0	0	0	0	0	0	0	0	0	0	0	1	0	2	0	0	0	71	0	0	0	0
zOTU273	0	0	0	0	57	0	0	0	0	558	0	1	140	0	1	0	0	2	0	0	0	0	0	0	0	0	0	0	0	0	0	0	0	0	0	0	0	3	332	0	0	0	0	0	0	0	0	0	0
zOTU2730	0	0	0	0	0	0	0	0	0	0	0	0	0	0	0	0	0	0	0	0	0	0	0	0	0	0	0	0	115	0	0	0	0	0	0	0	0	0	0	0	0	0	0	0	0	0	0	0	0
zOTU2731	0	0	0	0	0	0	0	0	0	0	0	0	0	0	0	1	0	0	0	0	48	0	0	0	0	0	0	0	0	0	0	0	0	0	0	0	0	0	0	0	0	0	0	0	0	0	0	0	0
zOTU2732	0	0	0	0	0	0	0	0	0	0	0	0	0	0	51	0	0	0	0	0	0	0	0	0	0	0	0	0	2	0	18	1	0	0	0	0	0	0	0	0	0	0	0	0	0	0	0	0	0
zOTU2733	0	0	0	0	0	0	0	0	0	4	0	0	0	0	0	0	0	0	0	0	0	0	0	0	0	0	0	0	0	0	0	0	0	0	0	0	0	0	74	0	8	0	0	0	0	0	0	1	0
zOTU2734	0	0	0	0	1	0	0	0	18	0	0	0	0	0	0	0	0	0	1	0	0	2	0	0	0	1	15	0	6	4	0	11	0	0	0	0	0	2	0	0	0	0	0	0	0	0	0	0	0
zOTU2736	0	0	0	0	0	0	0	1	0	0	0	0	0	0	0	0	0	0	0	0	0	0	0	0	0	0	0	0	0	0	0	0	0	6	0	0	0	0	0	0	0	9	0	0	0	21	8	0	0
zOTU2737	0	0	0	0	0	0	0	0	0	0	0	0	0	0	0	0	0	0	0	0	0	0	0	0	0	8	0	1	0	0	0	0	1	30	0	0	0	0	0	2	1	0	0	0	0	0	0	13	0
zOTU2738	0	0	0	0	0	0	0	0	0	0	0	0	0	0	0	0	0	0	0	0	0	0	0	0	0	0	0	0	0	0	0	0	0	0	0	0	2	46	29	10	0	0	0	0	0	0	0	0	0
zOTU2739	0	7	0	0	0	0	0	0	0	0	0	0	0	0	3	0	0	0	0	0	0	0	4	0	0	0	0	0	0	0	4	0	0	7	0	0	0	16	1	0	1	0	1	0	0	1	5	0	0
zOTU274	0	0	0	0	0	0	0	0	0	0	0	0	0	0	0	0	0	0	0	0	0	0	0	0	0	0	0	0	0	0	0	0	0	0	0	0	0	0	0	0	0	900	0	0	1	0	0	0	0
zOTU2740	0	0	0	0	1	0	0	0	0	3	0	0	0	0	3	0	0	0	0	0	0	0	0	0	0	0	63	0	0	0	1	0	0	1	0	0	0	259	25	0	0	0	0	0	0	0	0	0	0
zOTU2741	0	0	0	0	0	0	0	0	0	0	0	0	0	0	0	0	0	0	0	0	0	0	0	0	0	0	0	0	0	0	0	0	0	136	0	0	0	2	0	0	0	0	0	0	0	0	0	0	0
zOTU2742	0	0	0	0	0	0	0	0	0	39	0	0	0	0	0	0	0	0	0	0	0	0	0	0	0	0	0	0	0	0	0	0	0	0	0	0	0	0	0	0	0	0	0	0	0	0	0	0	0
zOTU2743	0	0	0	0	0	0	0	0	0	0	0	0	0	0	0	0	0	63	0	0	0	0	0	0	0	0	0	0	0	0	0	0	0	0	0	0	0	0	0	0	0	0	0	0	0	0	0	7	0
zOTU2744	0	0	0	0	0	0	0	0	0	17	0	0	0	5	0	4	0	0	0	0	0	0	0	0	0	0	0	0	0	0	0	0	0	0	0	0	0	0	0	0	0	0	0	0	0	0	0	0	0
zOTU2745	0	0	0	0	0	0	0	0	0	0	0	0	0	0	0	0	0	0	3	0	47	0	0	3	0	0	0	0	0	0	0	0	0	0	0	0	0	0	0	0	0	0	0	0	0	0	0	0	0
zOTU2747	0	0	0	0	0	0	0	0	0	0	0	0	0	0	0	0	0	0	0	0	0	0	0	0	0	0	0	0	0	0	0	0	0	7	0	0	0	11	26	0	0	0	0	0	0	0	0	0	0
zOTU2748	0	0	0	0	0	0	0	0	0	0	0	0	0	0	0	0	0	0	0	0	0	0	0	0	0	0	0	0	0	0	0	0	0	0	1	0	0	0	0	0	0	37	0	0	0	13	8	0	0
zOTU2749	0	0	0	0	0	0	0	0	0	0	0	0	0	0	0	0	0	0	0	30	16	0	0	0	0	0	0	0	0	0	0	0	0	0	0	0	0	0	0	0	0	0	0	0	0	0	3	0	0
zOTU275	0	0	0	0	0	68	0	38	0	0	0	0	0	0	24	994	0	0	22	0	0	0	0	0	0	0	0	0	0	0	0	0	0	0	0	0	0	0	0	0	14	0	0	0	0	0	0	0	0
zOTU2750	0	0	0	0	0	0	0	0	0	0	0	0	0	0	0	0	0	0	0	0	0	0	0	0	0	0	0	0	0	21	0	0	0	0	11	0	0	0	0	0	0	25	10	0	0	0	0	0	0
zOTU2751	0	0	0	0	0	0	0	0	0	0	0	0	0	0	0	0	0	0	0	0	0	0	1	3	0	0	44	0	0	0	0	0	0	0	0	0	0	2	0	0	0	0	0	0	0	0	0	0	0
zOTU2752	0	0	0	0	0	0	0	0	0	0	0	0	0	0	0	0	0	0	0	0	0	0	0	0	0	0	0	0	0	0	0	0	0	1	0	0	0	18	125	0	0	0	0	0	0	0	0	0	0
zOTU2753	0	0	0	0	0	0	0	0	0	0	0	0	0	0	0	0	0	0	0	0	0	0	0	0	0	32	0	0	0	0	0	0	0	5	0	0	12	0	5	8	0	0	19	0	0	0	0	0	0
zOTU2754	0	0	0	0	0	0	0	0	0	0	0	0	0	0	0	0	0	57	0	0	0	0	0	0	0	0	0	0	2	0	0	0	0	0	0	0	0	0	0	0	0	0	0	0	0	0	0	0	0
zOTU2755	0	0	0	0	0	0	0	0	0	0	0	0	0	0	0	0	0	2	0	5	0	0	0	1	0	7	2	0	3	0	0	7	0	0	0	0	0	0	0	0	0	0	0	0	0	0	0	0	0
zOTU2756	0	0	0	0	0	0	0	0	0	0	0	0	0	0	0	0	0	0	0	0	0	0	0	0	0	0	0	0	0	0	0	0	0	75	0	0	0	0	0	0	0	0	0	0	0	0	0	0	0
zOTU2757	0	0	0	0	0	0	0	0	0	0	0	0	0	0	0	0	0	3	8	0	0	0	0	1	0	8	0	0	6	0	0	0	1	0	1	0	0	0	1	1	0	0	0	0	35	12	4	0	0
zOTU2758	0	0	15	7	0	0	0	0	0	60	0	0	9	0	0	0	0	0	0	0	0	0	0	0	0	0	0	0	0	0	0	0	0	0	0	0	0	0	0	0	0	0	0	0	0	0	0	0	0
zOTU2759	0	0	0	0	0	0	0	1	0	0	0	0	0	0	0	0	0	0	0	0	0	0	0	0	0	0	0	0	0	81	2	0	0	0	13	0	0	0	0	2	0	0	0	1	24	0	0	0	0
zOTU276	0	0	0	0	0	0	0	0	0	0	0	0	0	0	0	0	0	0	0	0	0	0	1	2	0	0	0	0	0	0	0	0	0	0	0	0	0	0	0	0	48	0	764	0	0	0	1	0	0
zOTU2760	0	0	0	0	0	0	0	0	0	0	0	0	0	0	0	0	0	0	0	0	0	0	0	0	0	0	0	0	0	0	0	0	0	5	0	0	68	0	0	0	0	0	0	0	0	0	0	0	0
zOTU2761	0	0	0	0	0	0	0	0	0	0	0	0	0	0	0	0	0	0	0	0	0	0	0	0	0	0	0	0	0	0	0	0	0	0	0	0	0	0	0	0	0	0	0	10	0	0	0	0	0
zOTU2762	0	10	0	0	4	0	20	0	0	0	0	0	4	0	0	0	0	0	1	0	0	0	0	0	3	0	0	0	0	0	0	0	0	0	0	0	0	0	0	0	0	0	0	0	0	0	0	0	0
zOTU2763	0	44	0	0	0	0	0	0	0	0	0	0	0	0	0	0	0	0	0	0	0	0	0	0	0	0	0	0	0	0	0	0	0	0	0	0	5	0	0	0	0	0	0	0	0	0	0	0	0
zOTU2764	0	0	0	0	0	0	0	0	0	0	0	0	0	0	0	0	0	0	0	0	0	0	0	0	1	0	0	0	3	0	0	0	0	0	0	0	0	0	0	0	0	0	0	16	0	10	3	6	0
zOTU2765	0	0	0	0	0	0	0	0	0	0	0	0	0	0	0	0	0	0	0	0	0	0	0	0	0	0	0	0	0	0	0	0	0	0	0	0	0	0	0	0	0	0	0	31	0	0	0	0	0
zOTU2766	0	0	0	0	0	0	0	0	0	0	0	0	0	0	0	0	0	0	0	0	0	0	0	0	0	0	0	0	3	0	0	3	0	0	0	0	0	0	0	0	0	6	6	0	0	30	15	0	0
zOTU2767	0	0	0	0	0	0	0	0	0	0	0	0	0	0	0	0	0	0	0	0	0	0	0	0	0	0	0	0	0	0	0	0	0	0	0	0	0	0	0	0	0	0	0	0	0	0	0	0	0
zOTU2769	0	0	50	0	0	0	0	0	0	0	0	0	10	0	0	0	0	0	0	0	0	0	0	0	0	0	0	0	0	0	0	0	0	0	0	0	0	0	0	0	0	0	0	0	0	0	0	0	0
zOTU277	1	0	21	42	4	0	1	0	3	1	0	0	48	3	2	8	42	8	21	10	55	287	19	7	0	2	30	25	36	65	0	3	0	7	0	4	11	19	4	2	9	2	13	15	75	21	16	0	0
zOTU2770	0	0	0	0	0	0	0	0	0	0	0	0	0	0	0	0	0	0	0	0	0	0	0	0	0	0	0	0	0	0	0	0	0	0	0	0	0	0	0	0	17	8	0	34	0	0	1	0	0
zOTU2771	1	2	0	0	0	0	0	2	0	0	28	0	0	0	0	0	0	0	0	0	0	0	0	0	0	0	0	0	0	0	0	0	0	12	14	0	0	0	0	0	0	32	7	0	0	0	2	0	0
zOTU2772	0	19	0	0	0	0	0	4	5	0	0	0	0	0	0	0	0	0	0	0	0	0	0	0	0	0	0	0	0	0	0	0	0	0	0	0	0	0	0	0	0	0	0	0	0	0	0	0	0
zOTU2773	0	1	0	0	0	0	0	0	0	0	0	0	0	0	0	0	0	0	0	0	0	0	0	0	0	0	0	0	0	0	0	0	0	0	10	0	0	0	0	0	8	33	0	0	0	0	0	0	0
zOTU2774	0	0	0	0	0	0	38	0	0	0	0	0	0	1	0	3	0	2	0	0	0	0	0	0	0	0	0	0	0	0	0	0	0	0	0	0	0	0	0	0	1	0	0	0	0	0	0	0	0
zOTU2776	0	0	0	0	0	0	0	0	0	0	0	0	0	0	0	0	0	0	0	0	0	0	0	0	0	0	0	0	0	0	0	0	0	0	0	0	0	0	0	0	0	0	0	0	0	0	0	0	0
zOTU2777	0	0	0	0	0	0	1	0	0	0	0	0	0	0	0	0	0	0	0	0	0	0	0	0	0	0	0	0	0	0	0	0	0	0	0	0	0	0	0	0	0	0	0	0	0	0	0	66	0
zOTU2778	0	0	0	0	0	0	24	0	0	0	0	0	0	0	1	10	0	0	0	0	0	0	0	0	0	0	0	0	0	0	0	0	0	0	0	0	0	0	0	0	0	0	0	0	0	0	0	0	0
zOTU2779	0	0	0	1	0	4	0	0	8	0	0	0	0	3	1	0	0	0	0	0	0	0	0	0	0	0	18	0	0	0	0	0	0	0	0	0	0	0	0	0	0	0	0	0	0	0	0	0	0
zOTU278	0	0	0	0	0	0	0	0	0	0	0	0	0	0	0	0	0	0	0	0	0	0	0	0	0	0	0	0	0	0	0	0	0	0	0	0	0	23	10	0	0	0	0	0	23	0	0	0	0
zOTU2780	0	0	0	0	0	0	0	0	0	0	0	0	0	0	30	0	0	0	0	0	0	2	0	0	0	0	50	0	0	1	16	0	0	0	0	0	0	0	0	0	0	0	0	5	0	0	0	0	0
zOTU2781	0	0	7	0	0	0	0	0	0	0	0	0	0	0	0	0	0	0	0	0	0	0	0	0	0	0	0	0	0	0	0	0	0	0	0	0	0	0	37	0	0	0	0	0	0	0	0	0	0
zOTU2782	0	0	0	0	0	0	0	0	0	0	0	0	0	0	41	0	0	1	0	0	0	4	0	0	0	1	0	0	1	6	21	2	0	0	0	0	0	0	0	0	0	0	0	0	0	0	0	0	0
zOTU2783	0	0	0	0	0	0	0	0	0	0	0	0	0	0	0	0	0	0	0	0	0	0	0	0	0	0	0	0	0	0	0	0	0	0	0	0	0	0	0	0	0	0	0	0	0	20	23	0	0
zOTU2784	0	0	0	0	40	1	0	0	0	0	0	0	0	1	0	4	0	0	0	0	0	0	0	0	0	0	0	0	0	0	0	0	0	0	0	0	0	0	0	0	0	0	0	0	0	0	0	0	0
zOTU2785	0	2	0	0	0	0	0	0	6	0	0	0	0	0	0	0	0	0	0	0	0	0	0	1	0	0	0	0	1	0	0	0	0	0	0	0	0	0	0	0	0	0	0	0	0	0	0	0	0
zOTU2786	0	0	0	37	0	0	0	0	0	0	0	0	0	0	0	0	0	0	0	0	0	0	0	0	0	0	0	0	0	0	0	0	0	0	0	0	0	0	0	0	0	0	0	0	0	0	0	0	0
zOTU2788	0	0	0	0	0	0	0	0	0	0	0	0	0	0	0	0	0	0	0	0	0	0	0	0	0	0	0	0	0	0	0	0	0	0	0	0	0	0	0	0	0	0	0	44	0	0	0	0	0
zOTU2789	0	0	0	0	0	0	0	0	0	0	0	0	0	0	0	0	0	0	0	0	0	0	0	0	0	0	14	0	0	0	0	0	0	11	0	0	0	0	0	0	0	0	0	0	0	0	0	0	0
zOTU279	1	0	0	0	1	0	0	0	0	0	0	0	0	0	0	0	1	16	18	168	15	77	0	0	13	0	504	10	347	0	1	10	0	0	0	0	0	0	2	0	0	0	0	0	0	0	0	0	0
zOTU2790	0	0	0	0	0	0	0	0	0	0	0	0	0	0	0	0	0	0	0	0	0	0	0	0	0	0	0	0	0	0	0	0	0	0	0	0	0	0	0	0	0	4	3	0	0	0	0	0	0
zOTU2791	0	0	0	0	0	2	0	0	0	0	0	0	0	0	0	0	0	0	0	0	0	0	0	0	0	0	0	0	0	0	0	0	0	0	0	0	0	0	0	0	0	0	0	0	0	0	0	0	0
zOTU2792	42	0	0	0	0	0	0	0	0	0	0	0	0	0	0	0	0	0	0	0	0	0	0	0	0	0	0	0	0	0	0	0	0	0	0	0	0	0	3	0	0	0	0	0	0	0	0	0	0
zOTU2793	0	0	0	0	0	0	0	0	0	0	0	0	0	0	8	0	0	0	0	0	0	0	0	1	9	17	2	3	1	4	22	0	0	0	0	1	0	33	24	0	1	0	0	0	65	1	0	0	0
zOTU2794	0	0	0	0	0	0	0	0	0	0	0	0	0	0	44	0	0	1	0	0	0	0	0	0	0	0	0	2	0	0	33	3	0	0	0	0	0	1	2	0	0	7	75	7	0	0	0	0	0
zOTU2796	0	0	0	0	0	0	0	0	0	0	0	0	0	0	0	0	0	0	0	0	0	0	0	0	0	9	0	0	0	0	0	0	0	7	0	0	2	12	10	0	0	0	0	1	0	4	14	12	0
zOTU2797	0	0	0	0	0	0	0	0	0	0	0	0	0	0	0	0	0	0	0	0	0	0	35	0	0	0	0	0	0	0	0	0	0	0	0	0	0	0	0	0	0	0	0	0	0	0	0	0	0
zOTU2798	0	0	0	0	0	0	0	0	0	0	0	0	0	0	0	0	0	0	0	0	0	23	0	0	0	0	0	0	7	0	0	0	0	0	0	0	0	0	0	0	0	0	0	0	0	0	0	0	0
zOTU2799	0	0	0	0	0	0	0	0	0	0	0	0	0	0	0	0	0	0	0	0	0	0	0	0	0	0	0	0	0	0	0	0	0	0	0	0	0	0	0	0	0	0	0	0	0	0	0	0	0
zOTU28	0	3	0	0	2	0	0	1	0	0	18	0	0	0	0	1	0	0	0	0	0	0	0	0	0	0	0	23	0	0	0	0	0	39	0	1	0	1	1	2	6	1	9867	1	2	79	55	2	0
zOTU2800	0	0	0	0	0	0	0	0	0	0	0	0	2	0	0	0	0	0	0	0	0	0	0	0	0	0	0	0	0	0	0	0	0	0	0	0	0	0	1	0	0	41	14	0	0	18	12	0	0
zOTU2801	0	0	0	0	0	0	0	0	0	0	0	0	0	0	54	0	0	2	0	0	0	0	1	0	0	0	0	0	0	0	23	0	0	0	0	0	0	0	0	0	0	0	0	0	0	0	0	0	0
zOTU2803	0	0	0	0	0	0	0	0	0	0	0	0	0	0	0	0	0	0	0	0	0	0	0	0	0	0	0	0	0	42	0	0	0	0	0	0	0	0	0	0	0	0	0	0	0	0	0	0	0
zOTU2804	0	0	0	0	0	7	18	0	0	0	0	0	0	0	0	0	0	0	0	0	0	0	0	0	0	0	0	0	0	0	0	0	0	0	0	0	0	0	0	0	0	0	0	0	0	0	0	0	0
zOTU2805	0	0	0	0	0	0	0	0	0	0	0	0	0	0	0	0	0	0	0	0	0	0	0	0	0	0	0	0	0	0	0	0	0	0	0	0	0	0	0	0	0	0	0	0	0	0	0	0	0
zOTU2806	0	0	0	0	0	0	0	0	0	0	0	0	0	0	0	0	0	0	0	0	0	0	0	0	0	0	0	0	0	0	0	0	0	0	0	0	0	0	0	0	0	0	0	0	0	0	0	0	0
zOTU2807	0	0	0	0	0	0	0	0	0	0	0	0	0	0	0	0	54	0	0	0	0	0	0	0	0	0	0	0	0	0	0	0	0	0	0	0	0	0	0	0	0	0	0	0	0	0	0	0	0
zOTU2808	0	0	0	13	0	0	0	0	3	8	0	0	0	0	0	0	0	2	0	0	0	0	1	0	0	2	0	0	3	0	0	0	1	3	0	0	6	0	0	6	0	7	0	21	0	3	1	0	0
zOTU2809	0	0	0	0	0	0	0	0	0	0	3	0	0	0	0	0	0	11	3	0	0	0	0	6	0	8	0	1	0	4	0	3	0	0	0	0	0	3	0	0	3	1	0	0	6	0	0	0	0
zOTU281	0	0	0	0	0	0	0	0	0	0	0	0	0	0	0	0	0	0	10	1	1	0	0	0	0	0	896	0	235	0	0	0	0	0	0	0	0	0	0	0	0	0	0	0	0	0	0	0	0
zOTU2810	0	0	0	0	0	0	0	0	0	0	0	0	0	0	0	0	0	0	0	0	0	0	0	0	0	0	0	0	0	0	0	0	0	0	0	0	0	0	0	0	0	0	0	0	0	29	19	0	0
zOTU2811	0	0	0	0	0	0	0	0	0	0	0	0	0	0	0	0	0	61	0	0	0	0	0	0	0	0	0	0	0	0	0	0	0	0	0	0	0	0	0	0	0	0	0	0	0	0	0	0	0
zOTU2812	0	0	0	0	0	0	0	0	5	0	0	0	0	0	0	0	0	0	2	2	0	0	0	3	0	5	0	2	0	0	0	0	0	0	0	0	0	0	0	0	0	0	0	0	0	0	0	14	0
zOTU2813	0	0	0	0	0	0	0	0	0	0	0	0	0	0	0	0	0	0	0	0	0	0	0	0	0	0	0	0	0	0	0	0	0	0	0	0	0	0	0	0	0	0	52	0	0	0	0	0	0
zOTU2814	0	0	0	0	0	0	0	0	0	0	0	0	0	0	0	0	0	0	1	0	0	0	0	0	0	0	111	1	2	5	1	0	0	0	0	0	0	0	0	0	0	0	0	3	0	0	0	0	2
zOTU2815	0	0	0	0	0	0	0	0	0	0	0	0	0	0	1	0	0	0	0	0	0	0	0	0	0	0	0	0	0	14	0	0	0	0	8	0	1	0	1	0	110	11	11	0	1	4	1	0	0
zOTU2816	0	0	0	0	0	0	0	0	0	0	0	0	0	0	0	0	0	0	0	0	0	0	0	0	0	0	0	0	0	42	0	0	0	0	0	0	0	0	0	0	0	0	0	0	0	0	0	0	0
zOTU2817	0	0	0	0	0	0	0	0	0	0	0	0	0	0	0	0	0	0	0	0	0	0	0	0	2	0	11	0	2	0	0	18	0	0	0	0	0	0	0	0	0	0	3	0	0	0	0	0	0
zOTU2818	0	0	0	0	0	0	0	0	0	0	0	0	31	0	0	0	0	0	0	0	0	0	0	0	0	0	0	0	0	0	0	0	0	0	0	0	0	0	0	0	0	0	0	0	0	0	0	0	0
zOTU2819	0	1	0	0	0	0	0	0	0	1	7	0	0	0	1	0	0	0	1	0	0	0	0	0	1	7	0	0	0	0	0	13	0	0	0	0	0	19	4	1	2	0	0	0	6	0	0	0	0
zOTU282	0	1	0	0	8	3	2	0	4	11	0	0	2	0	73	0	5	0	0	0	0	2	0	5	7	0	0	1	1	1359	31	0	0	0	0	0	0	0	0	0	5	0	2	0	4	11	7	2	0
zOTU2820	0	0	0	0	0	0	0	0	0	0	0	0	0	0	0	0	0	74	0	0	0	0	0	0	0	0	0	0	0	0	0	0	0	0	0	0	0	0	0	0	0	0	0	0	0	0	0	0	0
zOTU2821	0	0	0	0	0	0	0	0	0	27	0	0	0	0	0	0	0	0	0	0	0	0	0	0	0	0	0	0	0	0	0	0	0	0	0	0	0	0	0	0	0	0	0	0	0	0	0	0	0
zOTU2822	0	0	0	0	0	0	0	0	0	34	0	0	0	0	0	0	0	0	0	0	0	0	0	0	0	0	0	0	0	0	0	0	0	0	0	0	0	0	0	0	0	0	0	0	0	0	0	0	0
zOTU2823	0	0	0	0	0	0	0	0	0	0	0	0	0	0	0	0	0	0	0	0	0	0	0	0	0	0	0	0	0	0	0	0	0	0	0	0	0	0	0	0	0	0	60	0	0	0	0	0	0
zOTU2824	0	0	0	0	0	0	0	0	0	0	0	0	0	0	0	0	0	46	0	23	0	0	0	26	0	0	1	0	0	0	0	0	0	0	0	0	0	0	0	0	0	0	0	0	0	0	0	0	0
zOTU2825	0	0	0	0	0	0	0	0	0	0	0	0	0	0	0	0	0	0	0	0	0	0	0	0	0	0	0	2	3	0	0	0	5	0	0	0	0	1	1	1	2	280	120	2	0	1	0	0	0
zOTU2826	0	0	0	0	0	0	0	0	0	0	0	0	0	0	27	0	0	0	0	0	0	0	0	0	0	0	0	0	0	0	15	0	0	0	0	0	0	0	0	0	1	0	0	0	0	0	0	0	0
zOTU2827	0	0	16	0	0	0	0	1	0	0	0	0	0	0	0	1	0	0	0	4	52	0	0	0	0	0	0	0	0	0	0	0	0	0	0	0	0	0	0	0	0	0	0	0	0	0	0	0	0
zOTU2828	0	0	0	0	0	0	0	0	0	0	0	0	0	0	34	0	0	0	0	0	0	0	4	0	0	0	1	0	3	0	19	1	0	0	0	0	0	0	4	0	0	0	0	0	0	0	0	0	0
zOTU2829	0	0	0	0	0	0	0	0	0	37	0	0	0	0	0	0	0	0	0	0	0	0	0	0	0	0	0	0	0	0	0	0	0	0	0	0	0	0	0	0	0	0	0	0	0	0	0	0	0
zOTU283	0	6	8	0	0	0	0	1	13	0	0	0	2	0	32	1	8	3	8	10	1	0	23	21	9	44	8	10	196	53	3	12	0	19	0	1	0	0	0	0	0	0	0	15	48	173	117	36	0
zOTU2830	0	0	0	0	0	0	0	0	0	0	0	0	0	0	0	0	0	0	0	0	0	0	0	0	0	0	0	0	0	41	0	0	0	0	0	0	0	0	0	0	0	0	0	0	0	0	0	0	0
zOTU2831	0	0	0	0	0	0	0	0	0	0	0	10	4	0	0	0	0	0	0	0	0	20	0	0	0	0	0	0	0	0	0	0	0	0	0	0	0	0	0	0	0	0	0	0	0	1	2	0	0
zOTU2832	0	0	0	0	1	0	0	0	0	0	0	0	0	0	0	0	0	0	0	1	2	0	0	0	0	0	0	0	2	10	0	1	0	7	73	0	0	0	1	0	0	0	0	1	0	0	0	0	0
zOTU2833	0	0	0	0	0	0	0	0	0	0	0	0	0	0	0	0	0	0	0	0	0	0	0	0	0	0	0	0	0	0	0	0	0	0	0	0	0	0	0	0	0	0	67	0	0	0	0	0	0
zOTU2834	0	0	0	0	0	0	0	0	0	0	0	0	0	0	0	0	0	0	0	0	0	0	0	0	0	0	0	0	0	0	0	0	0	0	0	0	0	0	0	0	0	0	46	0	0	0	0	0	0
zOTU2835	0	0	0	0	0	0	0	0	0	0	0	0	0	0	0	0	0	0	0	0	0	0	0	0	0	0	0	0	0	0	0	0	0	0	0	0	0	0	0	0	0	0	50	0	0	0	0	0	0
zOTU2836	0	0	3	0	0	0	0	0	0	0	0	0	0	0	17	0	0	2	0	0	0	0	0	1	0	0	0	1	0	0	5	0	0	0	0	0	0	0	0	0	0	0	0	0	16	0	0	0	0
zOTU2837	0	0	0	0	0	0	0	0	0	0	0	0	0	0	0	0	0	2	18	0	0	0	0	11	0	10	0	0	0	22	0	0	0	2	0	0	0	0	4	0	0	0	0	0	1	0	0	0	0
zOTU2838	0	0	0	0	0	0	0	0	0	0	0	0	40	0	0	0	0	0	0	0	0	0	0	0	0	0	0	0	0	0	0	0	0	0	0	0	0	0	2	0	0	0	0	0	0	0	0	0	0
zOTU2839	0	0	0	0	0	0	0	0	0	0	0	0	35	0	0	0	0	0	0	0	0	0	0	0	0	0	0	0	0	0	0	0	0	0	0	0	0	0	0	0	0	0	0	0	0	0	0	0	0
zOTU284	8	160	1	0	0	8	30	3	202	27	3	0	0	0	6	22	0	0	48	311	44	12	0	0	0	0	0	0	0	0	0	0	0	7	0	0	24	0	0	0	0	0	0	1	0	0	0	0	0
zOTU2840	0	0	0	0	0	0	0	0	0	0	0	0	0	0	0	0	0	0	0	0	0	0	0	0	0	0	0	0	0	0	0	0	0	0	0	0	0	0	0	0	0	0	0	0	0	0	0	0	0
zOTU2841	0	7	0	0	0	0	0	0	0	0	0	0	0	0	0	0	0	0	0	0	0	0	0	0	0	0	0	0	0	0	0	0	0	0	0	0	0	39	0	0	0	0	0	0	16	0	0	0	0
zOTU2842	0	0	0	0	0	0	0	0	0	0	0	0	0	0	0	0	0	0	0	0	0	0	0	0	0	0	0	0	90	0	0	0	0	0	0	0	1	0	0	0	0	0	0	0	0	0	0	0	0
zOTU2843	0	0	0	0	0	0	0	0	0	0	0	0	0	0	57	0	0	0	0	0	0	0	0	0	7	2	0	1	2	18	20	0	0	0	0	0	0	0	0	0	0	0	0	0	0	0	0	0	0
zOTU2844	0	0	0	0	21	0	0	3	3	0	0	0	0	7	0	11	0	0	0	0	0	0	0	0	0	0	0	0	0	0	0	0	0	0	0	0	0	0	0	0	0	0	0	0	0	0	0	0	0
zOTU2845	0	0	0	0	0	0	0	0	0	0	0	0	0	0	0	0	0	0	0	0	0	0	0	0	0	0	0	0	0	0	0	0	0	0	0	0	0	0	0	0	0	0	0	0	0	0	0	0	0
zOTU2846	0	0	0	0	0	0	0	0	0	0	0	0	0	0	0	0	0	0	0	0	0	0	0	0	0	0	0	0	0	0	0	0	0	0	0	0	0	0	0	0	0	0	0	0	0	0	0	0	0
zOTU2847	0	0	0	0	0	0	0	0	0	0	0	0	0	0	0	0	0	0	0	0	0	0	0	0	0	0	0	0	0	0	0	0	43	0	0	0	0	12	0	0	0	0	0	0	0	0	0	0	0
zOTU2849	0	0	0	0	0	0	0	0	0	31	0	0	0	0	0	0	0	0	0	0	0	0	0	0	0	0	0	0	0	0	0	0	0	0	0	0	0	0	17	0	0	0	0	0	0	0	0	0	0
zOTU285	0	0	0	0	36	0	0	0	0	0	0	0	0	8	0	0	0	0	0	0	0	0	0	0	0	0	2	0	0	0	0	0	0	0	0	0	0	2	1	0	0	0	0	0	0	0	0	0	0
zOTU2850	0	0	0	0	0	0	0	0	0	0	0	0	0	0	0	0	0	0	0	0	0	1	0	0	33	0	68	16	17	0	2	9	0	0	0	0	0	0	0	0	0	0	0	1	0	0	0	0	0
zOTU2851	0	0	0	0	0	0	0	0	0	0	0	0	0	0	0	0	0	0	1	1	0	0	0	0	0	0	1	0	192	0	0	0	0	0	0	0	0	0	0	0	0	0	0	0	0	0	0	0	0
zOTU2852	0	0	0	33	0	0	0	0	0	0	0	0	0	0	0	0	0	0	0	0	0	0	0	0	0	0	0	0	0	0	1	0	0	0	0	0	0	0	0	0	0	0	0	0	0	0	0	0	0
zOTU2853	0	0	0	0	0	0	0	0	0	0	0	0	0	0	0	0	0	0	0	0	0	0	0	0	0	0	0	0	0	0	0	0	0	0	0	0	0	0	0	0	0	0	0	0	0	0	0	0	0
zOTU2854	0	0	0	0	0	0	0	0	0	0	0	0	0	0	0	0	0	0	0	0	0	0	0	0	12	1	0	47	0	0	0	8	0	0	0	0	0	0	0	0	0	1	0	0	1	24	16	0	0
zOTU2855	0	0	0	0	0	0	0	0	0	7	0	0	0	0	0	8	0	0	0	0	0	0	0	0	0	0	0	0	0	0	0	0	0	0	0	0	0	0	0	0	0	0	0	0	0	0	0	0	0
zOTU2856	0	0	0	0	0	0	0	0	0	0	0	0	0	0	0	0	0	0	0	0	0	0	0	0	5	0	0	0	0	0	0	0	0	3	0	0	0	2	0	3	0	10	0	0	0	16	10	0	0
zOTU2857	0	0	0	0	41	1	1	0	0	0	0	0	0	0	0	0	0	0	0	0	0	0	0	0	0	0	0	0	0	0	0	0	0	0	0	0	0	0	0	0	0	0	0	0	0	0	0	0	0
zOTU2858	0	0	0	0	0	0	0	0	0	0	0	0	0	0	0	0	0	0	0	0	0	0	0	0	0	0	0	0	0	0	0	0	0	0	0	0	0	0	0	0	0	47	0	0	0	15	6	0	0
zOTU2859	0	0	0	0	0	0	0	0	0	0	0	0	0	0	0	0	0	0	0	0	0	0	0	0	0	0	0	0	0	0	0	0	0	0	0	0	0	0	0	0	0	54	0	0	0	0	0	0	0
zOTU286	0	0	0	0	0	0	0	0	0	0	0	0	0	0	0	0	0	0	0	0	0	0	0	0	0	0	0	0	0	0	0	0	21	1	0	0	147	280	0	5	68	611	1	2	11	0	0	0	0
zOTU2860	0	0	0	21	0	0	0	0	0	0	0	0	0	0	0	0	0	0	0	0	0	0	0	0	0	13	0	0	2	0	0	0	0	4	0	0	0	0	0	0	0	0	0	7	0	0	0	0	0
zOTU2861	0	0	0	0	0	0	0	0	0	0	0	0	0	0	0	0	0	0	0	0	0	0	0	0	0	0	0	0	0	0	0	0	0	0	0	0	0	0	0	0	0	36	0	0	0	20	13	0	0
zOTU2862	0	0	0	0	0	0	0	0	0	0	0	0	0	0	0	0	0	0	0	0	0	0	0	0	0	0	0	0	0	0	0	0	0	0	0	0	0	0	0	0	0	0	0	48	0	0	0	0	0
zOTU2863	0	0	0	0	0	0	0	0	0	0	0	0	0	0	32	0	0	0	0	0	0	0	6	0	0	0	0	0	0	0	16	0	0	0	0	0	0	0	0	0	0	0	0	0	0	0	0	0	0
zOTU2864	0	0	0	0	0	0	0	0	0	32	0	0	0	0	0	0	0	0	0	0	0	0	0	0	0	0	0	0	0	0	0	0	0	0	0	0	0	0	0	0	0	0	0	0	0	0	0	0	0
zOTU2865	0	0	0	0	0	0	0	0	0	0	0	0	0	0	17	0	0	0	0	16	0	0	0	0	0	0	0	0	0	0	0	0	0	0	0	0	0	0	0	0	0	0	0	0	2	0	0	0	0
zOTU2866	0	5	0	0	0	0	0	2	0	0	2	0	0	38	2	1	0	0	0	0	0	0	0	3	0	0	0	0	0	0	0	0	0	1	2	0	29	0	1	0	0	0	0	4	0	0	1	3	0
zOTU2867	0	0	0	0	1	0	0	0	0	27	0	0	15	0	0	0	0	0	0	0	0	0	0	0	0	0	0	0	0	0	0	0	0	0	0	0	0	1	0	0	0	0	0	0	0	0	0	0	0
zOTU2868	0	0	0	0	0	0	0	0	5	0	0	0	0	0	0	0	0	0	0	0	0	0	0	0	0	2	0	0	0	0	0	0	0	0	39	0	0	0	0	0	0	0	0	0	0	0	0	0	0
zOTU287	0	0	0	0	9	0	0	0	0	0	0	0	0	0	76	0	0	0	0	0	0	0	0	0	0	0	0	0	0	208	68	0	0	6	2	0	258	0	2	169	27	509	1	0	0	0	0	10	0
zOTU2870	0	0	1	1	0	0	0	0	1	1	0	0	0	1	155	2	14	8	7	0	35	135	12	9	14	47	5	62	21	60	226	300	0	53	1	1	1	27	10	0	1	2	7	60	11	5	5	0	0
zOTU2871	0	0	0	0	0	0	0	0	0	1	0	0	0	0	44	1	0	3	0	0	0	0	0	0	0	3	5	1	0	0	20	0	0	0	1	0	0	0	0	2	3	0	0	0	0	0	1	0	0
zOTU2872	0	0	0	0	0	0	0	0	0	0	0	0	0	0	0	0	0	0	0	0	0	0	0	0	0	0	0	0	0	0	0	0	0	0	63	0	0	0	0	0	0	0	0	0	0	0	0	0	0
zOTU2873	0	0	0	41	0	0	0	0	0	0	0	0	0	0	0	0	0	0	0	0	0	0	0	0	0	0	0	0	0	0	0	0	0	0	0	0	0	0	0	0	0	0	0	0	0	0	0	0	0
zOTU2874	0	0	0	0	0	0	0	0	0	0	0	0	0	3	0	0	0	0	0	0	0	46	0	0	0	0	0	0	0	0	0	0	0	0	0	0	0	0	0	0	0	0	0	0	0	0	0	0	0
zOTU2875	0	3	3	4	0	0	0	0	3	0	1	0	23	0	11	0	0	0	30	2	93	12	3	12	1	0	7	0	2	1	8	0	2	3	1	0	92	246	6	0	0	0	0	2	3	3	2	0	0
zOTU2876	0	0	0	0	0	0	0	0	0	0	0	0	0	0	0	0	0	0	0	0	0	0	0	0	0	0	0	0	0	0	0	0	0	0	0	0	0	0	0	0	0	0	0	0	0	33	35	0	0
zOTU2877	0	0	0	0	0	0	0	0	0	0	0	0	0	0	0	0	0	0	0	1	0	0	0	0	0	0	0	6	0	73	0	0	0	0	0	0	0	0	0	0	0	0	0	0	0	0	0	0	0
zOTU2878	0	0	0	0	0	0	0	0	0	0	0	0	0	0	0	0	0	0	0	0	0	0	0	0	0	0	0	0	0	0	0	0	0	0	0	0	0	0	3	0	35	0	0	0	0	0	0	0	0
zOTU2879	44	0	0	0	0	0	0	0	0	0	0	0	0	0	0	0	0	0	0	0	0	0	0	0	0	0	0	0	0	0	0	0	0	0	0	0	0	0	0	0	0	0	0	0	0	0	0	0	0
zOTU288	0	0	0	0	0	0	0	0	0	0	0	0	0	0	0	0	0	0	0	2	0	0	0	0	0	0	0	0	0	0	0	0	0	0	0	0	0	0	0	0	0	0	0	0	0	552	406	0	0
zOTU2880	0	2	0	0	0	0	2	0	0	0	6	0	0	0	0	0	0	0	15	0	0	0	0	5	0	0	0	0	0	0	0	0	0	2	0	0	2	10	0	2	2	2	0	0	0	19	12	0	0
zOTU2881	0	0	0	0	0	0	0	0	0	0	0	0	0	0	0	0	0	0	0	35	0	0	0	20	0	0	0	0	0	0	0	0	0	0	0	0	0	0	0	0	0	0	0	0	0	0	0	0	0
zOTU2882	0	0	22	0	0	0	0	0	0	0	0	0	2	0	0	0	0	0	0	0	0	0	0	0	20	0	0	0	0	0	0	0	0	0	0	0	0	0	1	0	0	0	0	0	0	10	3	0	0
zOTU2883	0	0	0	0	0	0	0	0	0	0	0	0	0	0	0	0	0	0	0	0	0	0	0	0	0	0	0	0	0	0	0	0	0	0	0	0	0	0	0	0	0	39	0	0	0	0	0	0	0
zOTU2884	0	0	0	0	0	0	0	0	0	0	0	0	0	0	0	0	0	0	3	44	0	0	0	0	0	0	0	0	0	0	0	0	1	0	0	0	0	0	3	0	0	0	0	0	0	0	0	0	0
zOTU2885	0	0	0	0	0	0	0	0	0	0	0	0	0	0	0	0	0	0	0	0	0	0	0	0	0	0	0	0	0	77	0	0	0	0	0	0	0	0	0	0	0	0	0	0	0	0	0	0	0
zOTU2886	0	0	0	0	0	0	0	0	0	0	0	0	0	0	0	0	0	0	0	0	0	0	0	0	0	0	0	0	0	0	0	0	0	0	0	0	0	3	140	0	0	0	0	0	0	0	0	0	0
zOTU2887	0	0	0	0	0	0	0	0	0	0	0	0	0	0	0	0	0	0	0	0	0	0	0	0	0	0	0	0	0	0	0	0	0	0	0	0	0	0	0	0	0	0	0	0	0	0	0	0	0
zOTU2888	0	0	0	0	0	0	0	0	0	4	0	0	0	0	0	0	0	0	10	0	0	0	0	10	0	0	0	0	0	0	0	0	0	0	0	0	0	13	0	0	0	0	0	0	0	0	0	0	0
zOTU2889	0	0	0	0	0	0	0	0	0	0	3	0	0	0	0	0	0	2	0	0	0	0	5	0	0	0	0	5	0	0	0	0	0	0	12	0	0	0	0	0	0	0	0	0	0	3	1	0	0
zOTU289	0	0	0	0	0	0	0	0	0	0	0	0	0	0	0	4	0	0	0	2	138	56	0	0	0	0	0	0	0	0	0	0	12	14	0	1	0	407	47	2	0	0	0	1	0	0	0	0	0
zOTU2890	0	0	0	0	0	0	0	0	0	0	0	0	0	0	0	0	0	0	0	0	0	0	0	0	0	0	0	0	0	0	0	0	0	0	0	0	0	0	0	0	0	1	49	0	0	0	0	0	0
zOTU2891	0	0	0	0	0	0	20	0	7	0	0	0	0	0	0	0	0	3	0	0	0	0	0	0	0	0	0	0	0	0	0	0	0	0	0	0	0	0	0	0	0	0	0	0	0	0	0	0	0
zOTU2892	0	0	14	0	26	0	0	0	0	0	0	0	0	0	0	0	0	0	0	0	0	0	0	0	0	0	0	0	0	0	0	0	0	0	0	0	0	0	0	0	0	0	0	0	0	0	0	0	0
zOTU2893	0	0	0	0	0	0	0	0	0	0	0	0	0	0	0	0	0	0	0	0	0	0	0	0	0	0	0	0	0	0	0	0	0	0	0	0	0	0	0	0	0	0	0	0	0	0	0	0	0
zOTU2894	0	0	0	0	0	1	0	0	0	0	0	0	0	0	0	0	0	0	0	0	0	0	0	0	0	0	0	0	0	0	0	0	0	0	0	0	0	1	0	0	3	34	2	0	0	0	0	0	0
zOTU2895	0	0	0	0	0	0	0	0	0	0	0	0	0	0	0	0	0	0	0	0	0	27	0	0	0	0	67	0	1	0	0	0	0	0	0	0	0	0	0	0	0	0	0	0	5	0	0	0	0
zOTU2896	1	0	0	0	0	0	0	0	0	0	0	0	0	1	0	1	0	17	0	0	0	0	0	1	0	5	0	0	0	13	0	0	0	4	0	0	0	0	0	0	0	1	1	0	0	6	5	4	0
zOTU2898	0	0	0	0	0	0	6	1	6	0	9	0	0	0	0	0	0	0	0	0	0	0	0	0	0	0	34	0	0	0	0	0	0	0	0	0	0	0	0	0	0	0	0	0	0	0	0	0	0
zOTU2899	0	0	0	0	0	0	0	0	0	0	0	0	0	0	0	0	0	0	0	0	0	0	0	0	0	0	0	0	0	0	0	0	0	0	0	0	0	0	0	0	0	37	0	0	0	0	0	0	0
zOTU29	5	18	153	125	43	3	43	11	64	84	117	9	55	16	873	205	1730	222	1771	169	1796	75	84	2941	210	245	27	35	733	844	440	118	30	361	293	9	164	99	190	20	80	113	94	1269	624	1174	890	156	11
zOTU290	0	0	0	0	0	0	0	0	0	0	0	0	0	0	0	0	0	0	0	0	1	0	0	1	0	0	0	0	0	78	0	0	13	0	0	0	90	54	9	177	66	371	207	0	0	34	20	0	0
zOTU2900	0	4	0	0	0	0	0	0	0	0	4	0	0	0	0	0	0	1	0	0	0	0	0	0	0	0	0	1	0	0	0	0	0	18	0	0	0	0	0	0	0	0	28	0	25	0	0	0	0
zOTU2901	0	0	0	0	0	0	0	0	0	0	0	0	0	0	41	0	0	0	0	0	0	0	0	0	0	1	0	0	0	0	2	0	0	0	0	0	0	0	0	0	0	0	0	0	0	0	0	0	0
zOTU2902	0	0	0	0	0	1	0	0	0	0	0	0	0	8	0	0	0	0	0	0	0	0	0	0	0	0	0	0	0	0	0	0	0	0	0	0	0	0	0	0	2	0	0	0	0	0	0	0	0
zOTU2903	0	0	0	0	0	0	0	0	0	0	0	0	0	0	0	0	0	0	0	0	0	0	0	0	0	0	0	0	0	0	0	0	0	0	0	0	0	0	0	0	0	18	0	0	23	0	0	0	0
zOTU2904	0	0	0	0	0	0	0	0	0	0	0	0	0	0	0	0	0	0	0	0	0	0	0	0	0	0	0	0	0	0	0	0	0	0	0	0	0	0	0	0	0	0	0	0	0	22	14	0	0
zOTU2905	0	0	0	0	0	0	0	0	0	10	0	0	1	0	0	0	0	0	0	0	0	0	0	2	0	0	0	0	0	0	0	0	0	0	38	2	0	0	0	0	1	0	41	0	0	0	1	0	0
zOTU2906	0	0	0	0	7	1	13	0	0	5	0	0	0	8	0	0	0	0	1	1	0	0	0	0	0	0	0	0	0	0	0	0	0	0	0	0	0	0	0	0	0	0	0	0	0	0	0	0	0
zOTU2907	0	0	0	0	0	0	0	0	0	0	0	0	0	0	0	0	0	0	0	0	0	0	0	0	0	0	0	0	0	0	0	0	0	9	0	0	0	4	9	2	0	0	0	0	0	0	0	0	0
zOTU2908	0	0	0	0	0	0	0	0	0	0	0	0	0	0	0	0	0	0	0	0	0	0	0	0	0	0	0	0	0	0	0	0	0	0	0	0	0	0	0	0	0	0	0	47	1	0	0	0	0
zOTU2909	0	0	0	0	0	0	0	28	0	0	2	0	9	0	0	0	0	0	0	0	0	0	0	0	0	0	0	0	0	0	0	0	0	0	0	0	0	0	0	0	0	0	0	0	0	0	0	0	0
zOTU291	0	40	0	6	1	0	0	0	7	1	78	0	0	9	1	8	0	48	63	4	0	0	19	114	35	14	0	0	2	26	0	45	0	18	13	9	0	0	4	15	0	17	101	0	31	0	0	0	0
zOTU2911	0	0	0	0	0	0	0	0	0	0	0	0	0	0	0	0	0	0	0	0	0	53	0	0	0	0	2	0	0	0	0	0	0	0	0	0	0	0	0	0	0	0	0	0	0	0	0	0	0
zOTU2912	0	0	0	0	0	0	0	0	0	0	0	0	0	0	0	0	0	0	0	0	0	0	0	0	0	37	0	0	0	0	0	0	0	0	0	0	0	0	1	0	0	0	0	0	0	0	0	0	0
zOTU2913	0	0	0	0	0	0	0	0	0	0	0	0	0	0	0	0	0	0	0	0	0	0	0	0	0	0	0	0	0	0	0	0	0	0	0	0	0	21	283	0	0	0	0	0	0	0	0	0	0
zOTU2914	0	0	0	0	0	0	0	0	0	0	0	0	0	0	0	0	0	0	0	0	0	0	0	0	0	0	0	0	0	0	0	0	0	0	0	0	0	0	0	0	0	0	0	0	0	25	10	0	0
zOTU2916	16	0	0	0	0	0	0	0	0	0	0	0	0	0	0	0	0	0	36	0	0	0	0	0	0	0	0	0	0	0	0	0	0	0	0	0	0	0	0	0	0	0	0	0	0	0	0	0	0
zOTU2917	0	0	0	0	0	0	0	0	0	0	0	0	0	0	0	0	93	0	0	0	0	0	0	9	1	1	1	0	0	0	0	0	0	0	0	0	0	0	0	0	0	0	0	0	0	0	0	0	0
zOTU2918	0	0	0	0	0	0	0	0	0	0	0	0	0	47	0	0	0	0	0	0	0	0	0	0	0	0	0	0	0	0	0	0	0	0	0	0	0	0	0	0	0	0	0	21	0	2	1	0	0
zOTU2919	0	0	33	0	0	0	0	0	0	0	0	0	0	0	0	0	0	0	0	0	0	0	0	0	0	0	0	0	0	0	0	0	0	0	0	0	0	0	0	0	0	0	0	0	0	0	0	0	0
zOTU292	0	0	1	0	0	0	48	0	0	3	0	0	0	0	1	85	0	0	1	0	0	0	0	0	61	65	0	144	2	29	0	0	0	7	0	0	7	20	12	1	34	15	29	2	0	247	183	10	0
zOTU2920	0	0	0	0	0	0	0	0	0	0	0	11	0	0	0	0	0	0	1	0	0	0	1	0	0	17	0	0	0	0	0	11	0	0	0	0	0	12	4	0	3	0	0	0	3	13	6	2	0
zOTU2921	0	0	0	0	0	0	0	0	0	0	0	0	0	0	0	0	0	0	0	0	0	0	0	0	0	0	0	0	0	0	0	0	0	0	0	0	0	0	0	0	148	0	0	0	0	0	0	0	0
zOTU2922	0	0	0	0	0	0	0	0	0	0	0	0	0	0	0	0	0	0	0	0	0	0	0	0	0	0	0	0	0	0	0	0	0	0	0	0	0	0	0	0	0	0	0	0	0	0	0	0	0
zOTU2923	0	0	0	0	0	0	0	0	0	0	9	0	0	0	0	38	0	0	0	0	0	0	0	0	0	0	0	0	0	0	0	0	0	0	0	0	0	0	0	0	0	0	0	0	0	0	0	0	0
zOTU2924	0	0	0	0	0	0	0	5	0	1	0	0	2	0	0	0	0	0	9	0	15	2	0	6	3	2	24	0	1	0	0	0	0	0	0	0	5	0	52	0	0	0	4	0	0	0	0	0	0
zOTU2925	0	0	0	0	6	0	0	0	9	0	10	5	1	0	0	0	0	0	0	0	0	0	0	0	0	0	0	0	0	0	0	0	0	0	0	0	0	10	0	0	0	0	0	0	0	0	0	0	0
zOTU2926	0	0	0	0	0	0	0	0	0	0	0	0	0	0	0	0	0	0	0	0	0	0	0	0	0	0	0	0	0	0	0	0	0	0	0	0	0	0	0	0	0	0	0	0	0	0	0	0	0
zOTU2927	0	0	0	0	0	0	0	0	0	0	0	0	7	0	0	0	0	0	23	0	0	0	0	0	0	0	0	0	12	0	0	0	0	4	0	0	0	0	0	0	0	0	0	0	0	0	0	0	0
zOTU2928	0	0	0	0	0	0	0	0	0	0	0	0	0	0	15	0	0	0	0	0	0	0	0	0	0	2	7	0	0	0	8	0	0	0	1	0	0	0	0	0	0	0	0	0	0	0	0	0	0
zOTU2929	0	0	0	0	0	0	0	0	0	0	0	0	0	0	0	0	0	0	0	0	0	77	0	0	0	0	0	0	0	0	0	0	0	0	0	0	0	0	0	0	0	0	0	0	0	0	0	0	0
zOTU293	3	0	0	0	4	2	9	1	6	1	14	0	2	2	568	5	0	0	19	2	98	1	11	19	0	2	0	2	0	0	392	24	0	0	1	0	35	17	21	2	7	82	59	0	6	36	31	2	0
zOTU2930	0	0	0	0	0	0	0	0	0	0	0	0	0	0	0	0	1	0	0	0	0	0	5	10	0	5	0	0	0	26	0	0	0	0	0	0	0	0	7	1	3	0	0	0	0	0	0	0	0
zOTU2931	0	0	0	0	0	0	0	0	0	0	0	0	0	0	0	0	0	0	0	0	0	0	0	0	0	0	0	0	0	0	0	0	0	0	0	0	0	0	0	0	0	0	0	0	41	4	3	0	0
zOTU2932	0	0	0	0	0	0	0	0	0	0	0	0	0	4	0	0	0	0	65	0	0	0	0	0	0	0	0	0	0	0	0	0	0	0	0	0	0	0	0	0	0	0	0	0	0	0	0	0	0
zOTU2933	0	0	0	0	0	0	0	0	0	0	0	0	0	0	0	5	0	0	0	0	50	0	0	0	0	0	0	1	2	0	0	0	0	0	0	0	0	0	0	0	0	0	0	0	0	0	0	0	0
zOTU2935	0	0	0	0	0	0	0	0	1	0	0	0	0	0	0	0	0	0	0	0	0	0	0	0	16	7	0	0	0	5	0	0	0	0	0	0	0	1	0	0	0	0	0	2	0	0	0	15	0
zOTU2936	0	0	0	0	0	0	0	0	0	55	0	0	0	0	0	5	0	0	0	0	0	0	0	0	0	0	0	0	0	0	0	0	0	0	0	0	0	0	0	0	2	0	0	0	0	0	0	0	0
zOTU2937	0	0	0	0	0	0	0	0	0	0	0	0	0	0	0	0	0	0	0	0	0	0	0	0	0	0	0	0	0	0	0	0	0	0	0	0	0	0	0	0	0	0	0	0	0	34	25	0	0
zOTU2938	0	0	0	0	0	0	0	0	0	0	0	0	1	0	0	0	0	0	0	0	0	0	0	0	0	0	0	0	0	0	0	0	0	0	0	0	0	0	0	0	0	0	0	0	0	29	24	0	0
zOTU2939	0	0	0	0	0	0	0	0	0	0	0	0	0	0	0	0	0	0	0	0	0	0	0	0	0	0	0	0	0	0	0	0	0	0	0	0	0	0	0	0	0	0	0	0	0	0	0	0	0
zOTU294	0	2	0	0	0	0	0	0	0	0	0	0	1	0	0	0	0	0	0	0	0	0	0	0	21	2	0	15	14	5	0	0	0	7	1	0	0	45	16	16	77	0	0	4	0	465	393	4	0
zOTU2940	0	0	0	0	0	0	0	0	0	0	0	0	0	0	0	0	0	0	0	0	0	0	0	0	0	0	0	0	0	2	0	0	0	0	0	0	0	3	0	0	0	0	0	0	0	18	15	3	0
zOTU2941	0	0	0	0	0	0	0	0	0	0	0	0	0	0	0	0	0	0	0	0	0	0	0	0	0	0	0	0	0	0	0	0	0	0	0	0	0	17	0	0	0	0	0	67	0	0	0	0	0
zOTU2942	0	0	0	0	0	0	0	0	0	12	0	0	0	0	0	0	0	0	0	0	0	0	0	0	0	0	0	0	0	0	0	0	4	0	0	0	0	0	0	0	0	0	0	0	0	0	0	9	0
zOTU2943	0	0	0	0	1	14	2	0	0	1	0	0	0	0	0	4	0	0	0	0	0	0	0	0	0	0	0	3	0	0	0	0	0	4	0	0	0	0	0	0	0	0	0	0	4	0	0	0	0
zOTU2945	0	0	0	0	0	0	0	0	0	0	0	0	0	0	0	0	0	0	0	0	0	0	0	0	0	0	0	0	0	0	0	0	0	0	0	0	0	0	59	0	0	0	0	0	0	0	0	0	0
zOTU2946	0	0	0	0	0	0	0	0	0	45	0	0	0	0	0	0	0	0	0	0	0	0	0	0	0	0	0	0	0	0	0	0	0	0	0	0	0	0	0	0	0	0	0	0	0	0	0	0	0
zOTU2947	0	0	0	0	0	0	0	0	0	35	0	0	0	0	0	0	0	0	0	0	0	0	0	0	0	0	0	0	0	0	0	0	0	0	0	0	0	0	0	0	0	0	0	0	0	0	0	0	0
zOTU2948	0	0	0	0	0	0	0	0	0	0	0	0	0	0	0	0	0	0	0	0	0	0	0	0	0	0	0	0	0	0	0	0	0	0	0	0	0	0	0	0	0	0	0	0	0	24	13	0	0
zOTU295	0	0	75	0	9	7	0	5	0	9	35	13	14	0	12	3	0	0	2	0	0	27	2	77	0	86	4	10	9	120	6	2	0	44	20	0	14	8	18	1	20	40	115	248	0	189	135	0	0
zOTU2950	0	6	0	0	0	0	40	0	0	0	0	0	0	0	0	0	0	0	0	0	0	0	0	0	0	0	0	0	0	0	0	0	0	0	0	0	0	0	0	0	0	0	0	0	0	0	0	0	0
zOTU2951	0	0	0	36	0	0	0	0	0	0	0	0	0	0	0	0	0	0	0	0	0	0	0	0	0	0	0	0	0	0	0	0	0	0	0	0	0	0	0	0	0	0	0	0	0	0	0	0	0
zOTU2952	0	0	0	0	0	0	0	0	0	0	0	0	0	0	0	0	0	0	0	0	0	0	65	0	0	0	49	0	51	32	0	0	0	0	0	0	0	0	0	0	0	0	0	0	0	0	0	0	0
zOTU2953	0	0	0	0	0	0	0	0	0	0	0	0	0	0	0	0	0	0	0	0	0	0	0	0	0	0	0	0	0	0	0	0	0	0	0	0	5	0	0	0	0	0	0	43	0	0	0	0	0
zOTU2954	39	0	0	0	0	0	0	0	0	0	0	0	0	0	0	0	0	0	0	0	0	0	0	0	0	0	0	0	0	0	0	0	0	0	0	0	0	0	0	0	0	0	0	0	0	2	0	0	0
zOTU2955	0	0	0	0	0	0	0	0	0	0	0	0	0	0	0	0	0	0	0	0	0	0	0	0	0	3	0	0	0	0	0	0	0	0	0	0	0	0	0	0	0	0	0	0	0	0	0	0	0
zOTU2956	0	0	7	0	0	0	0	0	0	0	0	0	0	0	0	0	0	0	8	0	0	0	0	0	0	2	6	0	0	0	0	0	0	14	0	0	0	2	1	0	0	0	0	0	0	0	0	0	0
zOTU2957	0	0	0	0	0	0	0	0	0	0	0	0	0	0	0	0	0	0	0	0	0	0	0	1	0	0	0	0	0	0	0	0	40	0	0	0	4	0	0	0	0	0	0	0	0	0	0	0	0
zOTU2958	0	0	0	0	0	0	0	0	0	0	0	0	0	0	0	0	0	0	0	0	0	0	0	0	0	0	0	0	0	0	0	0	0	0	0	39	0	0	0	0	0	0	0	0	0	0	0	0	0
zOTU2959	0	0	0	0	0	0	0	0	0	0	0	0	0	0	0	0	0	0	0	0	0	0	0	0	0	0	0	0	0	0	0	0	0	0	0	0	0	0	0	0	0	0	0	0	0	0	0	0	0
zOTU296	0	0	51	0	0	0	0	0	0	0	0	0	0	0	122	0	0	0	8	0	0	1	22	112	8	374	56	0	13	14	58	0	2	0	9	0	2	17	5	7	3	7	0	0	0	31	28	0	0
zOTU2960	0	0	0	0	0	0	0	0	0	0	0	0	0	0	0	0	0	0	0	0	0	0	0	0	0	0	0	0	0	0	0	0	0	0	0	0	0	0	0	0	0	0	0	0	0	0	0	0	0
zOTU2962	0	0	0	0	0	0	0	0	0	0	0	0	2	0	0	0	0	0	0	0	0	0	0	0	0	0	0	0	0	0	0	0	0	0	0	0	0	0	0	0	0	1	0	50	0	0	0	0	0
zOTU2963	0	0	0	0	0	0	0	0	0	0	0	0	0	0	0	0	0	0	0	0	0	0	0	0	0	0	0	0	0	0	0	0	0	0	0	0	0	0	0	0	0	0	0	47	0	0	0	0	0
zOTU2964	0	0	0	0	0	0	0	0	0	0	0	0	0	0	0	0	0	0	0	0	0	0	0	0	0	0	0	0	0	0	0	0	0	0	0	0	0	0	0	0	0	0	40	0	0	5	4	0	0
zOTU2965	1	0	0	4	3	0	0	0	0	0	0	0	0	0	2	2	0	1	0	0	12	0	0	0	0	0	4	0	0	0	1	0	0	7	1	0	104	0	1	0	0	0	0	38	0	0	0	0	0
zOTU2966	0	0	0	0	0	0	0	0	0	0	0	0	0	0	0	2	0	0	0	0	0	0	0	0	0	0	0	0	0	0	0	0	0	0	0	0	0	0	0	1	0	0	0	0	41	0	0	0	0
zOTU2967	0	0	0	0	0	0	0	1	0	0	0	0	0	0	0	0	0	0	0	0	0	0	0	0	0	0	0	0	0	0	0	0	0	0	2	0	0	0	0	0	0	1	0	40	0	0	0	0	0
[truncated: 3,608 more rows]
[truncated: 25 more columns]

## Sheet: Assigned_fungi
zOTU ID	Cocoa_Fungi_01	Cocoa_Fungi_02	Cocoa_Fungi_03	Cocoa_Fungi_04	Cocoa_Fungi_05	Cocoa_Fungi_06	Cocoa_Fungi_07	Cocoa_Fungi_08	Cocoa_Fungi_09	Cocoa_Fungi_10	Cocoa_Fungi_11	Cocoa_Fungi_12	Cocoa_Fungi_13	Cocoa_Fungi_14	Cocoa_Fungi_15	Cocoa_Fungi_16	Cocoa_Fungi_17	Cocoa_Fungi_18	Cocoa_Fungi_19	Cocoa_Fungi_20	Cocoa_Fungi_21	Cocoa_Fungi_22	Cocoa_Fungi_23	Cocoa_Fungi_24	Cocoa_Fungi_25	Cocoa_Fungi_26	Cocoa_Fungi_27	Cocoa_Fungi_28	Cocoa_Fungi_29	Cocoa_Fungi_30	Cocoa_Fungi_31	Cocoa_Fungi_32	Cocoa_Fungi_33	Cocoa_Fungi_34	Cocoa_Fungi_35	Cocoa_Fungi_36	Cocoa_Fungi_37	Cocoa_Fungi_38	Cocoa_Fungi_39	Cocoa_Fungi_40	Cocoa_Fungi_41	Cocoa_Fungi_42	Cocoa_Fungi_43	Cocoa_Fungi_44	Cocoa_Fungi_45	Cocoa_Fungi_46	Cocoa_Fungi_47	Cocoa_Fungi_48	Cocoa_Fungi_49
OTU_2979	1	12	0	0	1	0	0	0	1	5	0	0	0	7	0	12	0	0	0	0	0	0	0	0	0	4	0	0	0	0	0	0	2	0	0	0	0	3	0	0	0	0	0	0	0	2	2	0	0
OTU_208	0	0	0	0	0	1	0	0	15	1	104	1	0	1	1	7	0	0	37	0	0	1084	1	0	0	0	0	4	0	0	0	103	0	0	0	0	0	1	0	0	4	0	0	0	0	0	0	0	8
OTU_943	0	0	0	0	0	0	0	0	1	0	20	1	0	1	2	2	0	0	9	0	0	460	0	0	0	0	0	2	0	0	1	83	0	0	0	0	0	0	0	0	0	0	0	0	0	0	0	0	1
OTU_19	4	0	179	36	7	7	28	4	1	8	10	0	11	6	2	26	0	29	1	1	185	432	15	11	0	1	22	2	134	140	1	4	13	42	5	0	6	8	8	4	12	7009	64	55	20	3176	1903	2	3
OTU_5052	0	0	0	0	0	0	0	0	0	0	0	0	0	0	0	0	88	0	0	0	0	0	0	0	0	0	0	0	0	0	0	0	0	0	0	0	0	0	0	0	0	0	0	0	0	0	0	0	0
OTU_1340	0	0	0	0	0	0	0	0	0	0	0	0	0	0	0	0	0	0	0	0	0	0	0	0	0	0	0	0	0	0	0	0	0	0	0	0	0	0	0	0	0	0	0	167	0	0	0	0	0
OTU_1361	0	0	0	0	0	0	0	0	0	0	0	0	0	0	0	0	0	0	0	0	0	163	0	0	0	0	0	0	0	0	0	0	0	0	0	0	0	0	0	0	0	0	0	0	0	0	0	0	0
OTU_1814	0	0	0	0	0	0	0	0	0	0	0	0	0	1	0	0	0	0	0	0	0	0	0	0	0	0	0	0	0	0	0	0	0	0	0	0	0	0	0	0	0	0	0	47	0	0	0	0	0
OTU_1871	0	0	0	0	0	0	0	0	0	0	0	0	0	0	1	0	0	0	0	0	0	1	0	0	0	0	0	4	20	0	0	0	0	12	0	0	1	12	0	0	0	0	0	0	18	0	0	0	0
OTU_2154	0	0	0	0	2	0	0	0	0	0	0	0	0	0	0	0	0	0	0	0	0	0	0	0	0	0	0	0	0	0	0	0	0	0	1	0	0	13	1	0	0	0	59	0	0	0	0	0	0
OTU_2201	0	0	0	0	0	0	0	0	0	0	0	0	0	0	0	0	63	0	0	0	0	0	0	0	0	0	0	0	0	0	0	0	0	0	0	0	0	0	0	0	0	0	3	0	0	0	0	0	0
OTU_2367	0	0	0	0	0	0	0	0	0	0	0	0	0	0	0	0	0	0	0	0	0	0	0	0	0	0	0	0	0	0	0	0	0	5	0	0	0	0	0	0	1	0	0	26	0	15	12	0	0
OTU_2443	0	0	0	0	0	0	0	0	0	0	0	0	0	0	0	0	0	0	0	0	0	0	0	0	0	0	0	0	0	0	0	0	0	0	0	0	0	0	0	0	0	0	49	0	0	0	0	0	0
OTU_2841	0	7	0	0	0	0	0	0	0	0	0	0	0	0	0	0	0	0	0	0	0	0	0	0	0	0	0	0	0	0	0	0	0	0	0	0	0	39	0	0	0	0	0	0	16	0	0	0	0
OTU_290	0	0	0	0	0	0	0	0	0	0	0	0	0	0	0	0	0	0	0	0	1	0	0	1	0	0	0	0	0	78	0	0	13	0	0	0	90	54	9	177	66	371	207	0	0	34	20	0	0
OTU_3196	0	0	0	0	0	0	0	0	0	0	0	0	0	0	0	0	0	0	0	0	0	0	0	0	0	0	0	0	0	0	0	0	0	0	0	0	0	0	0	0	0	0	0	49	0	0	0	0	0
OTU_3730	0	0	0	0	0	0	0	0	0	0	0	0	0	0	0	0	0	0	0	0	0	0	0	0	0	0	0	0	0	23	0	0	0	0	0	0	0	2	0	0	0	0	0	0	0	0	0	0	0
OTU_3845	0	0	0	0	0	0	0	0	0	0	0	0	0	0	0	0	0	0	0	0	0	0	0	2	0	0	0	0	0	0	0	0	0	0	0	0	2	2	2	0	2	9	11	0	0	1	1	0	0
OTU_3915	0	0	0	0	0	1	0	0	0	0	0	0	0	0	0	0	0	0	0	0	0	0	0	0	0	0	0	0	0	0	0	0	0	0	0	0	0	0	0	0	0	8	0	0	11	0	0	0	0
OTU_4219	0	0	0	0	0	0	0	0	0	0	0	0	0	0	0	0	0	0	0	0	0	0	0	0	0	0	0	0	0	0	0	0	0	0	0	0	0	0	0	0	0	0	0	0	0	0	0	0	0
OTU_4613	0	0	0	0	0	0	0	0	0	0	0	0	0	0	0	0	0	0	17	0	0	0	0	0	0	0	0	0	0	0	0	0	0	0	0	0	0	0	0	0	0	0	0	0	0	0	0	0	0
OTU_4697	0	0	0	0	0	0	0	0	0	0	0	0	0	0	0	0	0	0	6	0	2	0	0	0	0	0	0	0	0	0	0	0	0	0	0	0	0	0	0	0	0	0	0	0	0	0	0	0	0
OTU_4744	0	0	0	0	0	0	0	0	0	0	0	0	0	1	0	0	0	0	0	0	0	0	0	0	0	0	0	0	0	0	0	0	0	0	0	0	2	0	0	0	0	0	21	0	0	0	0	0	0
OTU_4825	0	0	0	0	0	0	0	0	0	0	0	0	0	0	0	0	0	0	0	0	18	0	0	0	0	0	0	0	0	0	0	0	0	0	0	0	0	0	0	0	0	0	0	0	0	0	0	0	0
OTU_4982	0	0	0	0	0	0	0	0	0	11	0	5	0	0	0	0	0	0	0	0	0	0	0	0	0	0	0	0	0	0	0	0	0	0	1	0	0	0	0	0	0	0	0	0	0	0	0	0	0
OTU_5014	0	0	0	0	0	0	0	0	0	0	0	0	0	0	0	0	0	0	0	0	0	0	0	0	0	0	0	0	0	0	0	0	0	0	0	0	0	0	0	0	0	0	17	0	0	0	0	0	0
OTU_5024	0	0	0	0	0	0	0	0	0	17	0	0	0	0	0	0	0	0	0	0	0	0	0	0	0	0	0	0	0	0	0	0	0	0	0	0	0	0	0	0	0	0	0	0	0	0	0	0	0
OTU_5409	0	0	0	0	0	0	0	0	0	0	0	0	0	0	0	0	0	0	0	0	0	0	0	0	0	0	0	0	0	0	0	0	0	0	0	0	0	0	0	0	0	0	0	0	0	6	7	0	0
OTU_5450	0	0	0	0	0	0	0	0	0	0	0	0	0	0	0	0	0	0	0	0	0	0	0	0	0	0	0	0	0	0	0	0	0	0	0	0	0	0	0	0	0	0	0	0	0	0	0	0	11
OTU_5534	0	0	0	0	0	0	0	0	0	0	0	0	0	0	0	0	0	0	0	0	0	0	0	0	0	0	0	0	0	0	0	0	0	0	0	0	0	0	0	0	0	0	0	0	0	0	0	0	0
OTU_5597	0	0	0	0	0	0	0	0	9	0	0	5	0	0	0	0	0	0	0	0	0	0	0	0	0	3	0	0	0	0	0	0	0	0	0	0	3	0	0	0	0	0	0	0	0	0	0	0	0
OTU_5775	0	0	0	0	0	0	0	0	0	0	0	0	9	0	0	3	0	5	0	0	0	0	0	0	0	0	0	0	0	0	0	0	0	0	0	0	0	0	0	0	0	0	0	0	0	0	0	0	0
OTU_5802	0	0	0	0	0	0	0	0	0	0	0	0	0	0	0	0	0	0	0	0	0	0	0	0	0	1	0	0	0	0	0	0	0	0	0	0	0	0	0	0	0	0	0	0	0	9	2	0	0
OTU_5848	0	0	0	0	0	0	0	0	0	0	0	0	0	0	0	0	0	0	0	0	0	0	0	0	0	0	0	0	0	0	0	0	0	0	0	0	0	0	0	0	0	0	12	0	0	0	0	0	0
OTU_5875	0	0	0	0	0	0	0	0	7	9	0	0	0	0	0	0	0	0	0	0	0	0	0	0	0	0	0	0	0	0	0	0	0	0	0	0	0	0	0	0	0	0	0	0	0	0	0	0	0
OTU_5918	0	0	0	0	0	0	0	0	0	0	0	0	0	0	0	0	0	0	0	0	0	9	0	0	0	0	0	0	0	0	0	0	0	0	0	0	0	0	0	0	0	0	0	0	0	0	0	0	0
OTU_6029	0	7	5	0	0	0	0	0	5	1	16	1	0	0	0	0	0	0	0	0	0	0	0	0	0	0	0	0	0	0	0	0	0	0	0	0	0	0	0	0	0	0	0	0	0	0	0	0	0
OTU_785	0	0	0	0	0	0	0	0	0	0	0	0	0	0	0	0	0	0	0	0	0	0	0	22	19	15	0	0	0	0	0	0	15	0	0	0	0	0	5	0	7	276	0	0	0	8	7	0	0
OTU_1010	0	0	0	0	0	0	0	0	0	0	0	0	0	0	10	0	0	0	0	0	0	0	0	0	0	2	0	0	0	34	9	116	0	7	0	0	24	0	1	0	2	0	19	0	0	3	2	0	0
OTU_1012	0	0	93	0	0	3	0	0	0	0	0	0	0	4	0	0	0	0	0	0	0	0	0	0	0	0	0	0	0	0	0	0	0	0	85	0	0	0	0	0	0	0	0	0	0	0	0	0	0
OTU_1018	0	0	0	0	0	0	0	0	3	0	0	0	0	0	0	0	0	0	0	0	0	0	0	0	0	0	0	0	0	97	0	0	0	0	20	0	0	0	0	0	0	0	0	0	0	0	0	0	0
OTU_1023	0	0	0	0	0	11	0	0	0	0	0	0	0	0	0	0	0	0	0	0	0	0	20	0	0	0	0	1	14	77	0	0	0	0	108	0	0	0	0	0	0	0	0	0	0	0	0	0	0
OTU_1024	0	48	0	0	0	0	0	0	1	0	0	0	0	0	0	0	0	0	0	0	1	0	2	1	0	0	1	5	70	1	0	0	0	1	1	0	0	0	22	0	0	0	0	0	0	47	32	0	0
OTU_1065	0	0	0	0	0	0	0	0	0	0	0	0	0	0	0	0	0	0	0	0	0	0	0	0	45	0	48	0	0	0	0	286	0	0	0	0	0	0	0	0	0	0	0	0	0	0	0	0	0
OTU_1073	0	0	0	0	0	0	0	0	4	0	1	6	0	0	0	4	0	0	165	0	0	0	0	0	0	0	0	0	0	0	0	3	0	0	0	0	0	0	5	0	0	0	0	0	0	0	0	0	0
OTU_1083	0	0	0	0	0	0	0	0	0	0	0	0	0	0	0	0	0	0	0	0	0	0	0	0	0	0	0	0	0	0	0	0	0	0	0	0	0	0	0	0	0	0	0	212	0	0	0	0	0
OTU_1101	0	0	0	0	0	0	0	0	0	0	0	0	0	0	0	0	258	0	3	0	0	0	0	0	0	5	0	0	0	0	0	59	0	0	0	0	0	0	0	0	0	0	0	0	0	0	0	0	0
OTU_1106	0	0	0	0	0	0	0	0	0	0	0	0	0	0	9	0	0	0	0	0	0	18	1	0	1	1	4	0	1	0	1	6	0	0	0	0	0	1	7	0	0	2	1	0	4	0	0	0	0
OTU_1121	0	0	0	0	0	0	0	0	11	0	0	0	0	0	0	0	0	0	0	0	0	0	0	0	0	0	0	0	0	0	0	0	0	0	1	0	0	0	1	0	0	0	0	174	0	0	0	0	0
OTU_1149	0	0	0	0	0	0	0	0	0	0	0	0	0	0	0	0	0	0	0	0	0	1	2	1	0	3	10	6	0	0	0	4	0	0	0	0	0	0	0	0	0	0	0	0	0	0	0	0	0
OTU_1158	0	0	0	0	0	0	0	0	0	0	0	0	27	0	0	2	0	0	0	0	73	0	12	0	0	0	0	0	0	34	0	14	0	0	13	0	0	28	0	0	0	0	0	0	0	0	0	0	0
OTU_1164	0	0	0	0	4	0	0	0	0	0	0	0	0	0	0	0	0	0	0	0	0	0	0	0	1	0	0	2	0	21	0	1	0	0	0	0	0	0	0	0	43	0	0	0	0	42	46	0	0
OTU_1194	0	0	0	0	0	0	0	0	0	0	0	0	0	0	0	0	0	0	0	0	0	0	0	1	0	0	0	0	216	0	0	0	0	0	0	0	1	0	0	0	0	0	0	0	0	0	0	0	0
OTU_1204	0	0	3	0	1	0	4	0	0	0	0	0	0	0	0	0	0	0	0	0	0	0	0	1	0	0	0	0	1	0	0	0	0	0	0	0	0	0	0	0	40	17	5	0	0	1	1	0	0
OTU_1207	0	0	72	0	132	1	0	0	0	0	0	0	0	0	0	0	0	0	0	0	0	0	0	0	0	0	0	0	0	0	0	0	0	0	0	0	0	0	0	0	0	0	0	0	0	0	0	0	0
OTU_1213	0	0	0	0	0	0	0	0	0	0	0	0	0	0	0	0	0	0	0	0	0	155	0	4	0	0	0	0	42	59	2	0	0	0	0	0	0	0	0	0	3	0	0	0	0	0	0	0	0
OTU_1245	0	0	12	0	0	0	0	0	0	0	0	0	0	0	0	0	0	0	0	0	0	0	0	0	0	0	0	0	0	0	0	0	0	0	0	0	0	1	0	0	0	0	0	114	0	0	0	0	0
OTU_128	0	0	0	0	0	0	0	0	0	1	1	0	1	0	481	0	0	1	80	2	1	0	0	0	64	4	338	2	1395	5	165	0	0	0	0	0	0	0	3	0	0	0	0	33	0	0	0	0	0
OTU_1303	0	0	0	0	0	0	0	0	0	0	0	0	0	0	0	0	203	0	0	0	0	0	0	0	0	0	0	0	0	0	0	3	0	0	0	0	0	0	0	0	0	0	0	0	0	0	0	0	0
OTU_1330	0	0	0	0	0	0	0	0	0	0	0	0	0	0	0	0	0	0	0	0	0	0	0	0	0	0	0	0	0	0	0	0	0	0	0	0	0	0	3	0	0	0	0	0	127	0	0	0	0
OTU_1363	0	0	1	0	0	0	0	0	0	0	0	0	0	0	0	0	0	0	0	0	0	0	0	0	0	0	0	0	0	0	0	0	0	0	0	0	0	0	1	0	0	0	0	0	0	0	0	0	0
OTU_1364	0	0	0	0	0	0	0	0	0	0	0	0	0	0	0	0	0	5	1	5	0	0	0	0	0	0	79	0	3	0	0	0	0	0	0	0	0	0	0	0	0	0	0	0	0	0	0	0	0
OTU_139	0	0	0	0	0	0	0	0	0	0	0	0	0	0	0	0	0	0	0	0	0	1	0	0	7	0	3	0	22	21	0	0	0	1141	1859	1	0	0	0	0	0	0	0	0	0	1	0	0	0
OTU_1452	0	0	0	0	0	0	0	0	0	0	0	0	0	0	0	0	132	0	0	0	0	0	0	0	0	0	0	0	0	0	0	3	0	0	0	0	0	0	0	0	0	0	0	0	0	0	0	0	0
OTU_1466	0	0	0	0	0	0	0	0	0	0	0	0	0	0	0	0	0	0	0	0	0	0	0	0	0	0	0	0	0	0	0	0	0	288	1	0	0	0	0	0	0	0	0	0	0	0	0	0	0
OTU_1556	0	0	0	0	0	0	0	0	0	0	0	0	0	0	0	0	129	0	0	0	0	0	0	0	0	0	0	0	0	0	0	8	0	0	0	0	0	0	0	0	0	0	0	0	0	0	0	0	0
OTU_158	0	0	0	0	1	0	0	0	0	0	0	0	10	0	179	0	0	118	1	397	1	140	0	0	13	15	856	0	7	0	94	22	0	0	4	0	0	0	0	0	0	0	0	0	26	0	0	0	0
OTU_1600	0	0	0	0	0	0	0	0	0	0	0	0	0	0	0	0	0	0	0	0	0	0	0	0	0	0	0	0	0	0	0	0	0	1	173	0	0	0	0	0	1	0	0	0	0	0	0	0	0
OTU_1601	0	0	0	0	0	0	0	0	0	0	0	0	0	0	0	0	0	0	0	4	0	0	1	0	0	7	0	0	17	34	0	0	1	0	0	0	0	0	1	0	0	0	0	0	0	0	0	0	0
OTU_1607	0	0	0	0	0	0	0	0	0	0	0	0	0	0	0	0	0	2	2	18	1	0	0	0	4	16	0	0	28	5	0	0	0	4	0	0	0	0	1	0	0	0	0	1	0	5	2	22	0
OTU_1645	0	0	0	0	0	0	0	0	0	0	11	0	0	0	0	0	0	0	0	0	0	0	0	0	0	0	0	0	0	11	0	14	0	3	39	0	0	21	0	0	5	0	17	0	0	0	0	0	0
OTU_1687	0	0	0	0	1	1	0	1	2	0	0	0	0	0	0	0	0	0	0	0	0	0	1	0	6	0	0	1	0	89	0	0	0	0	0	0	0	3	1	0	8	1	0	0	0	1	2	0	1
OTU_1718	0	0	0	0	0	0	0	0	0	0	0	0	0	0	0	0	0	0	0	0	0	0	0	0	0	0	1	0	3	0	0	0	0	0	1	0	0	0	0	0	0	0	0	96	0	0	0	0	0
OTU_1721	0	0	0	0	0	0	0	0	12	0	0	0	0	0	0	0	0	0	0	0	0	0	3	0	0	3	0	0	4	15	0	24	1	0	0	0	0	0	0	0	0	0	0	0	0	0	1	2	0
OTU_174	0	0	0	0	0	0	0	0	0	0	0	1	0	0	0	0	1589	0	0	0	0	0	0	0	0	3	0	0	0	0	0	57	0	0	0	0	0	0	0	0	0	0	0	0	0	0	0	0	0
OTU_1751	0	0	7	43	0	0	0	1	0	0	0	0	0	0	0	0	0	4	0	0	0	0	0	0	0	0	1	48	0	0	0	0	0	0	0	0	0	0	1	0	0	0	0	0	0	0	0	0	0
OTU_1763	0	0	7	7	0	0	5	0	0	0	0	0	0	0	0	1	0	7	0	5	0	0	0	0	9	0	0	0	2	0	0	0	0	0	0	0	2	0	1	0	44	10	6	0	0	0	0	0	2
OTU_1766	0	8	4	0	3	0	0	0	0	0	0	0	0	0	0	0	0	0	0	0	0	0	0	0	1	1	0	1	1	0	0	7	0	1	0	0	0	3	1	0	0	0	2	0	14	17	18	14	0
OTU_1767	0	0	0	0	0	0	0	0	0	0	0	0	0	0	0	0	0	0	0	0	0	0	0	0	0	0	9	0	0	0	0	0	0	0	0	0	0	0	0	0	0	0	0	0	0	0	0	0	0
OTU_1835	0	0	0	0	2	0	0	0	0	0	0	0	2	0	94	0	0	59	1	32	0	83	0	0	11	10	1572	1	213	4	80	34	0	0	2	0	0	1	10	0	0	0	0	0	11	0	1	0	0
OTU_1843	0	0	5	0	0	0	0	0	0	0	0	0	0	0	0	0	0	1	2	3	0	0	0	0	0	0	1	0	0	0	0	1	0	0	0	0	0	0	0	0	0	0	0	0	16	0	0	0	0
OTU_1846	0	0	0	0	0	0	0	0	0	0	0	0	0	0	0	0	0	0	0	0	0	0	0	0	0	0	0	0	0	0	0	0	0	0	0	0	0	0	0	0	0	0	0	0	0	58	31	0	0
OTU_1865	0	0	0	0	0	0	0	0	0	0	0	0	0	0	0	0	0	0	0	0	0	0	0	0	0	0	0	0	0	0	0	0	0	0	0	0	0	0	0	0	0	0	0	0	0	0	0	0	0
OTU_1877	0	0	0	0	0	0	0	0	0	0	0	0	0	0	0	0	0	0	0	0	0	0	0	0	0	1	0	0	2	0	0	0	0	0	0	0	0	0	0	0	0	0	0	0	0	0	0	0	0
OTU_1880	0	0	0	0	0	0	0	0	0	0	0	0	0	0	0	0	0	0	0	0	0	0	0	0	0	0	0	0	0	0	0	0	0	16	132	0	0	0	0	0	0	0	0	0	0	0	0	0	0
OTU_1882	0	0	0	0	0	0	0	0	0	0	0	0	0	0	0	2	0	1	1	0	93	0	2	0	0	0	0	3	0	0	0	0	0	0	0	0	0	0	0	0	0	6	0	0	0	0	0	0	0
OTU_1884	0	0	0	0	0	0	0	0	0	0	0	0	0	0	0	0	0	0	0	0	0	0	0	0	0	0	0	0	0	0	0	0	0	0	0	0	0	5	0	0	0	0	28	0	0	35	23	0	0
OTU_1934	0	0	0	0	0	0	0	0	0	0	0	0	0	0	0	0	67	0	0	0	0	0	0	0	0	0	0	0	0	0	0	4	0	0	0	0	0	0	0	0	0	0	0	0	0	0	0	0	0
OTU_1941	0	0	0	0	0	0	0	0	0	0	0	0	0	0	0	0	0	0	0	0	0	0	0	0	0	0	0	0	0	0	0	0	0	0	0	0	0	0	0	0	0	0	0	0	0	0	0	0	63
OTU_1950	0	0	0	0	0	0	0	0	0	0	0	0	0	0	0	0	0	0	0	0	0	0	0	0	0	1	0	0	0	0	0	0	0	0	0	0	0	0	0	0	0	0	0	0	0	53	28	0	0
OTU_1953	0	0	0	0	0	0	0	0	0	0	0	0	0	0	0	0	0	0	0	0	0	0	0	123	0	0	0	0	0	0	0	0	0	0	0	0	0	0	0	0	0	0	0	0	0	0	0	0	0
OTU_1967	0	0	0	0	0	0	0	0	0	0	0	0	0	0	0	0	0	0	18	0	0	0	0	0	0	0	1	0	0	0	0	49	0	0	0	0	0	0	0	0	0	0	0	0	0	0	0	0	0
OTU_197	0	0	0	0	7	0	0	0	0	0	0	0	0	0	11	0	0	30	20	0	1	0	0	0	0	2	1516	0	202	0	6	1	0	0	0	0	0	0	6	0	0	0	0	1	0	0	0	0	0
OTU_1977	0	0	0	0	0	0	0	0	0	0	0	0	0	0	0	0	0	78	15	0	0	0	0	20	0	1	0	0	0	0	0	0	0	0	0	0	0	0	0	0	0	0	0	0	0	0	0	0	0
OTU_2001	0	0	0	0	0	0	0	0	0	0	0	0	0	0	0	0	0	0	0	0	0	0	0	0	0	0	0	0	0	0	0	0	0	0	0	0	1	0	0	0	0	0	0	337	0	0	0	0	0
OTU_2006	0	0	0	0	0	4	0	0	2	0	0	8	0	0	0	0	0	0	0	0	0	0	0	0	0	0	0	1	0	1	0	0	0	0	0	0	0	0	0	0	3	0	10	0	0	27	29	0	0
OTU_2015	0	0	0	0	0	0	0	0	0	0	0	0	0	0	0	0	0	0	0	0	0	0	0	0	0	0	0	0	0	0	0	0	0	78	0	0	0	1	0	0	0	0	0	0	0	0	0	0	0
OTU_2028	0	0	0	0	0	0	0	0	0	0	0	0	0	0	0	0	0	2	0	0	0	0	0	0	0	0	0	0	0	0	0	0	0	0	0	0	0	0	0	0	0	0	0	0	0	0	0	0	0
OTU_2031	0	0	0	0	0	0	0	0	0	0	0	0	0	0	0	0	86	0	1	0	0	0	0	0	0	0	0	0	0	0	0	7	0	0	0	0	0	0	0	0	0	0	0	0	0	0	0	0	0
OTU_2059	0	0	0	0	0	0	0	0	0	0	0	0	0	0	0	0	0	0	0	0	0	0	0	0	0	0	0	0	0	0	0	0	0	74	0	0	0	0	0	0	0	0	0	0	0	0	0	0	0
OTU_2082	0	0	0	38	0	0	0	0	0	0	0	0	0	15	0	0	0	0	0	0	0	0	0	0	0	0	0	0	0	0	0	0	0	0	0	0	0	0	0	0	0	0	0	0	0	0	0	0	0
OTU_2152	0	0	0	0	0	0	0	0	0	0	0	0	0	0	1	0	0	0	6	8	0	0	0	0	2	0	3	0	24	155	0	0	0	0	0	0	0	0	0	0	0	0	0	0	0	0	0	0	0
OTU_2185	0	0	0	0	0	0	0	0	0	0	0	0	0	0	0	0	0	0	0	0	0	0	0	0	0	0	0	0	136	0	0	1	0	0	0	0	0	0	0	0	0	0	0	44	0	0	0	0	0
OTU_2192	0	0	0	0	0	0	0	0	0	0	0	0	0	0	0	0	0	0	0	0	0	0	0	0	0	0	0	0	0	0	0	0	0	0	0	0	0	0	0	0	0	0	0	0	88	0	0	0	0
OTU_2208	0	0	0	0	0	0	0	0	0	0	0	0	0	0	0	0	0	0	0	0	0	0	0	0	21	0	0	3	4	0	0	0	1	0	82	0	0	0	0	0	0	0	0	0	0	0	0	0	0
OTU_2226	0	0	0	0	0	0	0	0	0	0	0	0	0	0	0	0	0	148	15	11	0	0	0	0	0	0	0	0	0	0	0	0	0	0	0	0	0	0	0	0	0	0	0	0	0	0	0	0	0
OTU_2237	0	0	0	0	0	1	0	0	0	0	0	0	0	0	0	0	0	0	0	0	0	0	0	0	0	0	0	0	0	0	0	0	0	0	3	0	0	0	0	0	0	0	0	0	0	0	0	0	0
OTU_2238	0	0	0	0	1	1	0	0	0	0	12	0	0	0	0	0	0	0	0	0	0	0	1	0	0	0	0	0	0	0	0	0	0	0	0	0	0	5	0	0	37	0	0	0	0	4	0	0	0
OTU_2246	0	0	0	0	0	0	0	0	0	0	0	0	0	0	0	0	0	0	0	0	0	0	0	0	0	0	0	0	0	0	0	0	0	0	0	0	0	0	0	0	0	0	0	0	0	0	0	0	0
OTU_227	0	0	0	0	0	0	0	0	0	0	0	0	0	0	5	0	173	12	0	0	1	1018	46	16	0	0	0	0	1	0	2	0	0	5	103	1	0	0	5	22	0	0	0	0	0	0	0	0	28
OTU_2277	0	0	0	0	0	0	0	0	0	0	0	0	0	0	0	0	0	0	0	0	0	0	0	0	1	56	0	0	0	0	0	0	0	0	0	0	0	0	0	0	0	0	0	0	0	0	0	0	0
OTU_2291	0	0	0	0	0	0	0	0	2	0	0	0	0	0	0	0	0	1	11	3	0	0	0	0	1	21	2	0	174	3	0	0	0	0	0	0	0	0	0	0	0	0	0	0	0	0	0	0	0
OTU_2301	0	0	0	0	0	0	0	0	0	0	0	0	0	0	0	1	0	10	15	11	9	46	1	0	9	3	227	18	220	0	0	17	1	0	0	0	0	0	6	0	0	0	0	1	0	0	0	0	0
OTU_2316	0	0	0	0	41	0	0	0	0	0	0	0	0	0	0	0	0	0	0	0	0	0	0	0	0	0	0	0	0	0	0	0	0	0	0	0	0	0	0	0	0	0	0	0	0	0	0	0	0
OTU_2348	0	0	0	0	0	0	0	0	0	0	0	0	0	0	0	0	0	0	0	0	0	0	0	0	0	0	0	0	8	0	0	0	0	81	9	0	0	0	3	0	0	0	0	0	0	0	0	0	0
OTU_2395	0	0	0	0	0	0	0	0	0	0	0	0	0	0	12	0	0	0	0	0	0	0	0	1	2	1	6	3	0	0	5	0	0	0	0	0	0	0	0	0	0	0	0	0	0	0	0	5	0
OTU_2426	0	5	0	0	0	0	0	0	0	0	0	0	49	0	0	0	0	0	0	0	0	0	0	0	0	0	0	0	0	0	0	0	0	0	0	0	0	0	3	0	0	0	0	0	0	0	0	0	0
OTU_2434	0	0	0	0	0	0	0	0	0	0	0	0	0	0	0	0	0	0	0	0	0	0	0	0	0	0	0	0	82	0	0	0	0	0	0	0	0	0	0	0	0	0	0	0	0	0	0	0	0
OTU_244	0	0	0	0	0	0	0	0	0	0	0	0	0	0	0	11	0	0	0	16	492	81	16	0	6	0	0	0	19	143	1	0	0	0	322	1	4	0	5	0	0	0	0	0	0	0	0	0	0
OTU_2446	0	0	0	0	0	0	0	0	0	0	0	0	0	0	0	0	94	0	0	0	0	0	0	0	0	0	0	0	0	0	0	6	0	0	0	0	0	0	0	0	1	0	0	0	0	0	0	0	0
OTU_2453	0	0	0	0	0	0	0	0	0	0	0	0	0	0	0	0	0	0	4	3	0	0	0	0	0	0	5	0	29	211	4	0	0	1	0	0	0	0	0	0	0	0	0	0	0	0	0	0	0
OTU_2477	0	0	0	0	0	0	0	0	0	0	0	0	0	0	0	0	0	0	0	0	0	0	0	0	0	0	0	0	0	0	0	0	0	0	0	0	0	0	0	0	0	0	0	0	46	0	0	0	0
OTU_2497	0	0	0	0	0	0	0	0	0	0	0	0	0	0	0	0	0	0	0	0	0	0	0	0	0	0	0	0	0	0	0	0	0	0	13	0	0	0	0	0	0	0	0	0	0	0	0	0	0
OTU_2508	0	0	0	0	0	0	0	0	0	0	0	0	0	0	0	0	0	0	0	1	0	0	0	0	6	0	74	0	4	0	0	0	0	0	0	0	0	0	0	0	0	0	0	0	0	0	0	0	0
OTU_2533	0	0	0	0	0	0	0	0	0	0	0	0	0	0	0	0	0	0	0	0	0	0	0	0	0	0	0	0	0	0	0	0	0	0	0	0	0	0	0	0	0	0	0	0	0	39	25	0	0
OTU_2553	0	0	0	0	0	0	0	0	0	0	0	0	0	0	0	0	76	0	0	0	0	0	0	0	0	0	0	0	0	0	0	4	0	0	0	0	0	0	0	0	0	0	0	0	0	0	0	0	0
OTU_2572	0	0	0	0	0	0	0	0	0	0	0	0	0	0	0	0	0	0	0	0	0	0	0	0	0	0	0	0	0	0	0	0	1	0	0	0	0	0	0	0	0	0	0	46	0	2	3	0	0
OTU_2580	0	0	0	0	48	0	0	0	0	0	0	0	0	0	0	0	0	0	0	0	0	0	0	0	0	0	0	0	0	0	0	0	0	0	0	0	0	0	0	0	0	0	0	0	0	0	0	0	0
OTU_2590	0	0	0	0	42	0	0	0	0	0	0	0	0	0	0	0	0	0	0	0	0	0	0	0	0	0	0	0	0	0	0	0	0	0	0	0	0	0	0	0	0	0	0	0	0	0	0	0	0
OTU_2595	0	0	0	0	0	0	0	0	0	0	0	0	0	0	0	0	0	0	0	0	0	0	0	0	0	0	0	0	0	0	0	0	0	0	0	0	0	0	0	0	0	0	0	0	0	0	0	0	0
OTU_2604	0	0	21	0	0	1	0	0	0	0	0	0	0	0	0	10	0	0	0	0	0	0	0	0	0	0	0	0	0	0	0	0	0	0	0	0	0	0	0	0	0	0	0	0	30	0	0	0	0
OTU_2607	0	0	0	0	0	0	0	0	0	0	0	0	0	0	0	0	0	0	0	1	0	1	0	0	0	0	0	0	68	0	0	0	0	0	0	0	0	0	0	0	0	0	0	34	0	0	0	0	0
OTU_2620	0	0	0	0	0	0	0	0	0	0	0	0	0	0	0	0	0	55	3	0	0	0	0	0	0	0	0	0	0	0	0	0	0	0	0	0	0	0	0	0	0	0	0	0	0	0	0	0	0
OTU_2627	0	0	0	0	0	0	0	0	0	0	0	0	0	0	0	5	0	0	2	0	0	0	0	154	0	0	0	0	0	0	0	0	0	0	0	0	0	0	0	0	0	0	0	0	0	0	1	0	0
OTU_2632	0	0	0	0	0	0	0	0	0	0	0	0	0	0	0	0	0	1	1	0	0	0	0	0	0	0	0	0	130	0	0	0	0	0	0	0	1	0	0	0	0	0	0	0	0	0	0	0	0
OTU_2649	0	0	0	0	0	0	0	0	0	0	0	0	0	0	0	0	0	0	0	0	0	0	0	0	0	0	0	0	0	0	0	0	0	0	0	0	0	0	0	0	0	0	1	0	56	0	0	0	0
OTU_2678	0	0	0	0	0	0	0	0	0	0	0	0	0	0	0	0	0	2	9	0	0	0	0	2	0	13	8	0	213	2	0	0	0	0	0	0	0	0	0	0	0	0	0	0	0	0	0	0	0
OTU_2702	0	0	0	0	0	0	0	0	8	38	0	0	0	0	0	0	0	0	0	0	0	0	0	0	0	0	0	0	0	0	0	0	0	0	0	0	0	0	0	0	0	0	0	0	0	0	0	0	0
OTU_2730	0	0	0	0	0	0	0	0	0	0	0	0	0	0	0	0	0	0	0	0	0	0	0	0	0	0	0	0	115	0	0	0	0	0	0	0	0	0	0	0	0	0	0	0	0	0	0	0	0
OTU_2741	0	0	0	0	0	0	0	0	0	0	0	0	0	0	0	0	0	0	0	0	0	0	0	0	0	0	0	0	0	0	0	0	0	136	0	0	0	2	0	0	0	0	0	0	0	0	0	0	0
OTU_2764	0	0	0	0	0	0	0	0	0	0	0	0	0	0	0	0	0	0	0	0	0	0	0	0	1	0	0	0	3	0	0	0	0	0	0	0	0	0	0	0	0	0	0	16	0	10	3	6	0
OTU_279	1	0	0	0	1	0	0	0	0	0	0	0	0	0	0	0	1	16	18	168	15	77	0	0	13	0	504	10	347	0	1	10	0	0	0	0	0	0	2	0	0	0	0	0	0	0	0	0	0
OTU_2806	0	0	0	0	0	0	0	0	0	0	0	0	0	0	0	0	0	0	0	0	0	0	0	0	0	0	0	0	0	0	0	0	0	0	0	0	0	0	0	0	0	0	0	0	0	0	0	0	0
OTU_281	0	0	0	0	0	0	0	0	0	0	0	0	0	0	0	0	0	0	10	1	1	0	0	0	0	0	896	0	235	0	0	0	0	0	0	0	0	0	0	0	0	0	0	0	0	0	0	0	0
OTU_2818	0	0	0	0	0	0	0	0	0	0	0	0	31	0	0	0	0	0	0	0	0	0	0	0	0	0	0	0	0	0	0	0	0	0	0	0	0	0	0	0	0	0	0	0	0	0	0	0	0
OTU_2842	0	0	0	0	0	0	0	0	0	0	0	0	0	0	0	0	0	0	0	0	0	0	0	0	0	0	0	0	90	0	0	0	0	0	0	0	1	0	0	0	0	0	0	0	0	0	0	0	0
OTU_2851	0	0	0	0	0	0	0	0	0	0	0	0	0	0	0	0	0	0	1	1	0	0	0	0	0	0	1	0	192	0	0	0	0	0	0	0	0	0	0	0	0	0	0	0	0	0	0	0	0
OTU_2882	0	0	22	0	0	0	0	0	0	0	0	0	2	0	0	0	0	0	0	0	0	0	0	0	20	0	0	0	0	0	0	0	0	0	0	0	0	0	1	0	0	0	0	0	0	10	3	0	0
OTU_2893	0	0	0	0	0	0	0	0	0	0	0	0	0	0	0	0	0	0	0	0	0	0	0	0	0	0	0	0	0	0	0	0	0	0	0	0	0	0	0	0	0	0	0	0	0	0	0	0	0
OTU_2902	0	0	0	0	0	1	0	0	0	0	0	0	0	8	0	0	0	0	0	0	0	0	0	0	0	0	0	0	0	0	0	0	0	0	0	0	0	0	0	0	2	0	0	0	0	0	0	0	0
OTU_2918	0	0	0	0	0	0	0	0	0	0	0	0	0	47	0	0	0	0	0	0	0	0	0	0	0	0	0	0	0	0	0	0	0	0	0	0	0	0	0	0	0	0	0	21	0	2	1	0	0
OTU_2941	0	0	0	0	0	0	0	0	0	0	0	0	0	0	0	0	0	0	0	0	0	0	0	0	0	0	0	0	0	0	0	0	0	0	0	0	0	17	0	0	0	0	0	67	0	0	0	0	0
OTU_2956	0	0	7	0	0	0	0	0	0	0	0	0	0	0	0	0	0	0	8	0	0	0	0	0	0	2	6	0	0	0	0	0	0	14	0	0	0	2	1	0	0	0	0	0	0	0	0	0	0
OTU_2986	0	0	0	0	0	0	0	0	0	0	0	0	0	0	0	0	0	0	0	0	0	0	0	0	0	0	0	0	43	0	0	0	0	0	0	0	0	0	0	0	0	0	0	0	0	0	0	0	0
OTU_2994	0	0	0	0	0	0	0	0	0	0	56	0	0	0	0	0	0	0	0	0	0	0	0	0	0	0	0	0	0	0	0	0	0	0	0	0	0	0	0	0	0	0	0	0	0	0	0	0	0
OTU_3013	0	0	0	0	0	0	0	0	0	0	0	0	0	0	0	0	0	0	1	0	0	1	0	0	0	0	0	0	99	0	0	0	0	0	0	0	0	0	0	0	0	0	0	0	0	0	0	0	0
OTU_3032	0	0	0	0	0	0	0	0	0	0	0	0	0	0	0	0	0	159	12	0	0	0	0	0	0	0	0	0	0	0	0	0	0	0	0	0	0	0	0	0	0	0	0	0	0	0	0	0	0
OTU_3047	0	0	0	0	0	0	0	0	0	0	0	0	0	0	0	0	0	0	0	0	0	0	0	0	0	0	0	0	0	0	0	0	0	0	0	0	0	0	39	0	0	0	0	0	0	0	0	0	0
OTU_3061	0	0	0	0	0	0	0	0	0	0	0	0	0	0	0	0	0	4	1	0	1	0	0	0	4	3	0	0	0	13	0	0	0	0	0	0	0	0	0	0	0	0	0	0	25	0	1	0	0
OTU_3074	0	0	0	0	1	0	0	0	25	54	0	0	1	0	0	8	0	0	2	0	0	0	0	7	0	0	0	0	0	0	0	0	0	2	0	0	0	0	0	0	0	0	0	7	0	0	0	0	0
OTU_3095	0	0	0	0	0	0	0	0	0	0	0	0	0	0	0	0	0	0	0	0	0	0	0	0	0	0	0	0	0	0	0	0	0	43	0	0	0	0	0	0	0	0	2	0	0	0	0	0	0
OTU_311	0	0	0	0	0	0	0	0	0	0	0	0	0	0	0	0	0	9	47	0	1	1	0	1287	7	1	1	0	0	0	0	0	0	0	0	0	0	0	0	0	0	0	0	0	0	0	0	0	0
OTU_3111	0	0	0	0	0	0	0	0	0	0	0	1	40	0	0	0	0	0	0	0	0	0	0	0	0	0	0	0	0	0	0	0	0	0	0	0	0	0	0	0	0	0	0	0	0	0	0	0	0
OTU_313	0	0	0	0	0	0	0	0	0	0	0	0	0	0	0	0	0	0	0	0	0	0	0	0	0	0	0	0	1	0	0	0	0	1010	9	0	0	0	1	0	0	0	0	0	0	0	0	0	0
OTU_3142	0	0	0	0	0	0	0	0	0	0	0	0	0	0	0	0	0	0	0	0	0	0	0	0	0	0	0	0	12	0	0	0	0	0	0	0	0	1	0	0	0	0	0	0	0	0	0	0	0
OTU_3187	0	0	0	0	0	0	0	0	0	0	0	0	0	0	0	0	0	0	0	0	0	0	0	0	0	0	0	0	0	0	0	0	0	0	0	0	0	0	0	0	0	0	0	37	0	0	0	0	0
OTU_3192	0	1	0	0	2	0	0	0	1	0	0	0	3	5	20	0	0	0	0	0	0	0	0	0	0	0	0	1	0	7	2	1	0	0	0	0	0	1	5	0	0	0	0	0	7	0	1	3	0
OTU_3211	0	0	0	0	0	0	0	0	0	0	0	0	0	0	0	0	0	0	0	0	0	0	0	0	0	0	0	0	0	51	0	0	0	0	0	0	0	0	0	0	0	0	0	0	0	0	0	0	0
OTU_3224	0	0	0	0	0	0	0	0	0	0	0	0	0	0	0	0	0	0	0	0	0	0	0	0	0	0	0	0	7	41	0	0	0	0	0	0	0	2	0	0	0	0	0	0	0	0	0	0	0
OTU_3260	0	0	0	0	0	0	0	0	0	0	0	0	0	0	0	0	0	87	9	6	0	0	0	0	0	0	0	0	0	0	0	0	0	0	0	0	0	0	0	0	0	0	0	0	0	0	0	0	0
OTU_328	0	0	0	0	0	0	0	0	0	0	0	0	0	1	0	0	637	0	8	0	0	0	0	0	0	1	0	0	0	0	0	93	0	0	0	0	0	0	0	0	0	0	0	0	0	0	0	0	0
OTU_3289	0	0	0	0	0	0	0	0	0	0	0	0	0	0	0	0	0	0	0	2	0	0	0	0	3	0	7	0	30	3	0	0	0	0	0	0	0	0	0	0	0	0	0	0	0	0	0	0	0
OTU_3308	0	0	0	0	0	0	0	0	0	0	0	0	0	0	0	0	0	0	0	0	0	0	0	0	0	0	0	0	0	0	0	0	0	0	51	0	0	0	0	0	0	0	0	0	0	0	0	0	0
OTU_3340	0	0	0	0	2	0	0	0	0	0	0	0	0	0	0	0	0	0	0	0	0	0	0	0	13	0	0	0	0	0	0	0	0	2	0	0	0	0	2	0	0	0	0	0	1	21	12	0	0
OTU_3341	0	0	0	0	0	0	0	0	0	0	0	0	0	0	0	0	112	0	0	0	0	0	0	0	0	0	0	0	0	0	0	7	0	0	0	0	0	0	0	0	0	0	0	0	0	0	0	0	0
OTU_3344	0	0	0	0	0	0	0	0	0	0	0	0	0	0	0	0	0	0	0	0	0	0	0	0	0	0	0	0	0	0	0	0	0	0	0	0	0	0	0	0	0	0	0	35	0	0	0	0	0
OTU_3345	0	0	0	0	0	0	0	0	0	0	0	0	0	0	0	0	0	0	0	0	0	0	0	0	0	0	0	0	0	0	0	0	0	0	0	0	0	0	0	0	0	0	0	0	0	0	0	0	0
OTU_3376	0	0	0	0	0	0	0	0	0	0	0	0	0	0	0	0	0	0	0	0	0	0	0	8	0	18	0	0	0	0	0	0	0	0	11	0	0	0	0	0	0	0	0	0	0	0	0	0	0
OTU_3397	0	0	0	0	0	0	0	0	50	1	0	0	0	0	0	0	0	0	0	0	0	0	0	0	0	0	0	0	0	0	0	0	0	0	0	0	0	0	0	0	0	0	0	0	0	0	0	0	0
OTU_3404	0	0	0	0	0	0	0	0	0	0	0	0	0	0	0	0	0	0	0	0	0	0	0	0	0	0	0	0	0	0	0	0	0	0	0	0	0	0	0	0	0	0	0	0	0	0	0	0	0
OTU_3445	0	0	0	0	0	0	0	0	0	0	0	0	0	0	0	0	0	0	0	0	0	0	0	11	6	0	0	0	0	0	0	0	0	1	0	0	0	7	0	0	0	0	0	0	0	0	0	0	0
OTU_3446	0	0	0	0	0	0	0	0	0	0	0	0	0	0	0	0	0	0	0	0	0	0	0	0	0	0	0	0	0	0	0	0	0	0	0	0	0	0	0	0	0	0	0	30	0	0	0	0	0
OTU_3468	0	0	0	0	0	0	0	0	0	0	0	0	0	0	9	0	0	2	0	0	0	3	5	0	0	0	7	2	1	37	6	0	0	0	0	0	0	0	0	0	0	0	0	0	0	0	0	0	0
OTU_3512	0	0	0	0	0	0	0	0	0	0	0	0	0	0	0	0	0	0	0	0	0	0	0	0	0	0	0	0	0	0	0	0	0	0	0	0	0	0	0	0	0	0	0	0	0	0	0	0	0
OTU_3546	0	0	0	0	33	1	0	0	0	0	0	0	0	0	0	0	0	0	0	0	0	0	0	0	0	0	0	0	0	0	0	0	0	0	0	0	0	0	0	0	0	0	0	0	0	0	0	0	0
OTU_3627	0	0	0	0	0	0	0	0	0	0	0	0	0	0	0	0	0	0	0	0	0	0	0	0	0	0	0	0	0	27	0	0	0	0	0	0	0	0	0	0	0	0	0	0	0	0	0	0	0
OTU_3634	0	0	0	0	0	0	0	0	0	0	0	0	0	0	0	0	0	0	0	0	0	0	0	0	20	0	0	0	0	0	0	0	0	0	0	0	0	0	0	0	11	0	0	0	0	0	0	0	0
OTU_364	0	0	0	0	0	0	8	0	0	0	0	0	0	0	0	0	0	0	0	0	0	0	0	0	0	0	0	0	0	0	0	0	0	0	0	1	0	1	1	0	0	0	0	813	0	0	0	0	0
OTU_3644	0	0	0	0	0	0	0	0	0	0	0	0	0	0	0	0	0	0	0	0	0	0	0	0	0	0	0	0	0	0	0	0	0	0	0	0	0	0	0	0	0	0	0	0	0	0	0	0	0
OTU_3654	0	0	0	1	0	1	0	0	0	0	0	0	0	0	0	0	0	0	0	0	0	0	0	0	0	0	0	0	0	43	0	0	0	0	0	0	0	0	0	0	0	0	0	0	0	0	0	0	0
OTU_3677	0	0	0	0	0	0	0	0	0	0	0	0	0	0	0	0	0	0	0	7	27	0	0	0	0	0	0	0	25	0	0	0	0	0	0	0	0	0	0	0	0	0	0	0	0	0	0	0	0
OTU_3698	0	0	0	4	4	0	8	0	0	0	0	0	0	0	0	1	0	0	0	0	0	0	0	0	0	0	0	0	0	0	0	0	0	3	0	0	0	0	0	0	0	0	0	0	0	1	1	0	0
OTU_370	0	0	0	0	0	0	0	0	0	0	0	0	0	0	0	0	0	0	0	0	0	0	0	0	0	0	0	0	0	0	0	0	0	0	0	0	0	0	0	0	0	0	0	869	0	0	0	0	0
OTU_3718	0	0	0	0	0	0	0	0	0	0	0	0	0	0	0	0	0	0	0	0	26	0	0	0	0	0	0	0	0	0	0	0	0	0	0	0	0	0	0	0	0	0	0	0	0	0	0	0	0
OTU_3727	0	0	0	0	0	0	0	0	0	0	0	0	0	0	0	0	0	0	0	0	0	0	0	0	0	0	0	4	11	0	0	0	0	0	0	0	0	0	6	0	0	0	0	0	0	3	2	0	0
OTU_3770	0	0	0	0	0	0	0	0	0	0	0	0	0	0	0	0	0	0	0	0	0	0	0	0	0	0	0	0	0	0	0	0	0	3	36	0	1	1	0	0	0	0	0	0	0	0	0	0	0
OTU_3779	0	0	0	0	0	0	0	0	0	0	0	0	0	0	0	0	0	0	0	0	0	0	0	0	0	0	0	0	0	0	0	0	0	0	0	0	0	0	0	0	0	0	0	0	0	0	0	0	0
OTU_3784	0	0	0	0	0	0	0	0	0	0	0	0	0	0	0	0	0	0	0	0	0	0	0	0	0	0	0	0	0	0	0	0	0	0	0	0	0	0	0	0	0	0	0	0	0	15	13	0	0
OTU_3800	0	0	0	0	0	0	0	0	0	0	0	0	0	0	0	0	0	0	0	0	0	0	0	0	31	0	8	0	0	0	0	0	0	0	0	0	0	0	4	0	0	0	0	0	0	3	2	0	0
OTU_3814	0	0	0	5	6	0	0	0	0	0	0	0	21	4	0	7	0	0	0	0	0	0	0	0	0	0	0	0	0	0	0	0	0	0	0	0	0	0	0	0	1	0	0	0	0	0	0	0	0
OTU_3825	0	0	0	0	0	0	0	0	20	0	0	0	0	0	0	0	0	0	0	0	0	0	0	0	0	0	0	0	0	0	0	0	0	0	0	0	0	0	0	0	0	0	0	0	0	0	0	0	0
OTU_3834	0	0	0	0	0	0	0	0	0	0	0	0	0	0	0	0	0	0	0	0	0	0	0	0	0	0	0	0	0	0	0	0	0	0	0	0	0	0	0	0	0	0	0	0	0	0	0	0	0
OTU_3835	0	0	0	0	0	0	0	0	9	0	0	0	0	0	0	0	0	0	0	0	0	0	0	0	2	0	0	1	0	0	0	0	0	0	40	0	0	0	0	0	0	0	0	0	0	0	0	0	0
OTU_3841	0	0	0	0	0	0	0	0	0	0	0	0	0	0	0	0	0	0	0	0	0	0	0	0	0	0	0	0	0	0	0	0	0	9	0	0	0	0	0	0	0	0	0	1	0	0	0	11	0
OTU_3884	0	0	0	0	12	0	10	1	0	0	0	0	0	0	0	0	0	0	0	0	0	0	0	0	0	0	0	0	0	0	0	0	0	0	0	0	0	0	0	0	0	0	0	0	0	0	0	0	0
OTU_390	0	0	19	0	0	6	0	0	1	0	0	0	0	0	0	0	0	0	6	27	0	0	0	6	137	0	329	1	1	0	0	6	0	18	1	0	2	44	22	0	0	0	0	491	1	0	0	0	0
OTU_3926	0	0	0	0	0	0	0	0	0	0	0	0	0	0	0	0	0	0	44	0	0	0	0	0	0	0	0	0	0	0	0	0	0	0	0	0	0	2	10	0	0	0	2	1	0	0	0	0	0
OTU_3928	0	0	0	0	0	0	0	0	0	0	0	0	0	0	0	0	0	0	0	0	0	0	0	0	0	0	0	0	0	0	0	0	0	0	0	0	0	0	0	0	0	0	0	0	0	0	0	0	0
OTU_3941	0	0	0	0	0	0	0	0	0	0	0	0	0	0	0	0	0	0	0	0	0	0	0	0	0	0	0	0	0	0	0	0	0	0	0	0	0	0	0	0	0	0	0	0	0	0	0	0	0
OTU_3953	0	0	0	0	0	0	0	0	0	0	0	0	0	0	0	0	0	0	0	0	0	0	0	0	0	0	0	0	0	0	0	0	0	0	0	0	0	0	0	0	0	0	0	0	0	0	0	0	0
OTU_3956	0	0	0	0	0	0	0	0	0	0	0	0	0	0	12	0	0	0	2	0	0	1	0	0	1	1	6	0	66	9	9	0	0	0	0	0	0	0	0	0	0	0	0	7	0	0	0	0	0
OTU_3961	0	0	0	0	0	0	0	0	0	0	0	0	0	0	0	0	0	0	0	0	1	0	0	0	0	0	0	0	3	0	0	0	0	0	0	0	0	0	0	0	0	0	0	14	0	34	13	0	0
OTU_3963	0	0	0	0	0	0	0	0	0	0	0	0	0	0	0	0	0	0	0	0	0	0	0	0	0	0	0	0	0	0	0	0	0	0	46	0	0	0	0	0	0	0	0	0	1	0	0	0	0
OTU_3966	0	0	0	0	0	0	0	0	0	0	0	0	0	0	0	0	0	0	0	0	0	0	0	0	0	0	0	0	0	0	0	0	0	0	0	0	0	0	0	0	0	0	0	0	27	0	0	0	0
OTU_3977	0	0	0	0	0	0	0	0	0	0	0	0	0	0	0	0	0	0	0	0	0	0	0	0	0	0	0	0	0	0	0	0	0	0	0	0	0	0	0	0	0	0	0	43	0	0	0	0	0
OTU_3996	0	0	8	0	0	0	0	0	0	0	0	0	0	0	0	0	0	0	0	0	0	0	0	9	0	0	0	0	0	0	0	0	0	0	0	0	0	0	0	0	0	0	0	0	2	0	0	0	0
OTU_4004	0	0	0	0	0	0	0	0	0	0	15	0	0	0	0	0	0	0	0	0	0	0	0	0	0	0	0	0	0	0	0	0	0	0	0	0	0	0	0	0	21	0	0	0	0	0	0	0	0
OTU_4015	0	0	0	0	0	0	0	0	0	0	0	0	0	0	0	0	0	0	0	0	0	0	0	0	0	0	38	0	0	0	0	0	0	0	0	0	0	0	0	0	0	0	0	20	0	0	0	0	0
OTU_4029	0	0	0	0	0	0	0	0	0	0	0	0	0	0	0	0	0	0	0	0	0	0	0	0	0	0	4	0	0	0	0	0	0	2	0	0	0	0	0	0	0	0	0	0	0	0	0	0	0
OTU_4034	0	0	0	0	0	0	0	0	7	0	0	0	11	0	0	0	0	0	0	0	0	0	0	0	0	0	0	0	0	0	0	0	0	0	0	0	0	0	0	0	0	0	0	0	0	0	0	0	0
OTU_4041	0	0	0	0	3	0	0	0	0	0	0	0	0	0	0	0	0	0	0	0	0	0	0	0	0	0	0	0	0	0	0	0	0	0	0	0	0	0	0	0	21	0	0	0	0	0	0	0	0
OTU_4050	0	0	0	0	0	0	0	0	0	0	0	0	0	0	0	0	0	0	0	0	0	0	0	0	0	0	0	0	0	0	0	0	0	0	0	0	0	0	0	0	0	0	0	0	0	0	0	0	0
OTU_4079	0	0	0	0	0	0	0	0	0	0	0	0	0	0	0	0	0	0	0	0	0	0	0	0	0	0	0	0	0	0	0	0	0	0	0	0	0	0	0	0	0	0	0	0	18	0	0	0	0
OTU_4080	0	0	0	0	0	0	0	0	0	0	0	0	0	0	0	0	0	0	0	0	0	0	0	0	0	0	0	0	0	0	0	0	0	0	0	0	0	0	0	0	0	0	0	0	0	0	0	0	0
OTU_4090	0	0	2	0	0	0	0	0	0	0	0	0	0	0	0	0	0	0	0	0	0	0	0	0	0	0	0	0	0	0	0	0	0	0	0	0	0	0	0	0	0	0	0	55	0	0	0	0	0
OTU_4113	0	0	0	0	0	0	0	0	0	0	0	0	0	0	0	0	0	0	0	0	0	0	0	0	0	0	0	0	0	0	0	0	0	0	0	0	0	0	0	0	0	0	0	0	0	0	0	0	0
OTU_417	0	0	0	0	0	0	0	0	0	0	0	0	0	0	0	0	0	0	27	13	0	2	0	0	0	29	0	0	690	1	0	1	0	0	0	0	0	0	0	0	0	0	0	0	0	0	0	0	0
OTU_4184	0	5	0	0	0	0	0	0	0	0	14	0	0	0	0	0	0	0	0	0	0	0	0	0	0	2	0	0	0	0	0	0	0	0	0	0	0	0	0	0	0	0	0	0	0	0	0	0	0
OTU_4191	0	0	0	0	0	0	0	0	0	0	0	0	0	0	0	0	0	0	0	0	0	0	0	0	0	0	0	0	0	0	0	0	0	30	0	0	0	0	13	0	0	0	0	0	0	0	0	0	0
OTU_4196	0	0	0	0	0	0	0	0	0	0	0	0	0	0	0	0	52	0	0	0	0	0	0	0	0	0	0	0	0	0	0	5	0	0	0	0	0	0	0	0	0	0	0	0	0	0	0	0	0
OTU_4201	0	0	0	0	0	0	0	0	0	0	0	0	0	0	0	0	0	0	64	0	0	0	0	0	0	0	0	0	0	0	0	0	0	0	0	0	0	0	0	0	0	0	0	0	0	0	0	0	0
OTU_4205	0	0	0	0	0	0	0	0	0	0	0	0	0	0	0	0	0	0	0	0	0	0	0	0	0	0	0	0	0	0	0	0	0	0	0	0	0	0	0	0	0	0	0	0	0	0	0	0	0
OTU_421	0	0	0	0	0	0	0	0	0	0	0	0	0	0	0	0	0	0	0	0	0	0	0	3	0	0	0	0	0	27	0	0	0	31	52	6	1	0	0	0	0	0	7	0	0	0	0	0	0
OTU_4229	0	0	0	0	0	0	0	0	0	0	0	0	0	0	0	0	0	0	1	0	0	0	0	0	0	0	0	0	4	0	0	0	0	57	0	0	0	2	0	0	0	0	0	0	19	0	0	0	0
OTU_4230	0	0	0	0	0	0	0	0	0	0	0	0	0	0	0	0	1	0	0	0	0	0	0	0	0	0	0	0	0	0	0	0	0	62	0	0	0	0	0	0	0	0	1	0	0	0	0	0	0
OTU_4239	0	4	0	0	9	1	0	0	13	0	0	1	27	0	0	0	0	0	0	0	0	0	0	0	0	0	0	0	0	0	0	0	0	0	0	0	0	0	0	0	1	0	0	0	0	0	0	0	0
OTU_425	0	0	0	0	0	0	0	0	0	0	0	0	0	0	0	0	0	0	0	0	0	0	0	0	0	1	808	0	0	0	0	0	0	0	0	0	0	0	0	0	0	0	0	0	0	0	0	0	0
OTU_4277	0	0	0	0	16	0	0	0	0	5	0	1	0	0	0	1	0	0	0	0	0	0	0	0	0	0	0	0	0	0	0	0	0	0	0	0	0	0	0	0	0	0	0	0	0	0	0	0	0
OTU_4306	0	0	0	0	0	0	0	0	0	0	0	0	0	0	0	0	0	0	0	0	0	29	0	0	0	0	0	0	10	26	0	0	0	0	0	0	0	0	0	0	0	0	0	0	0	0	0	0	0
OTU_4317	0	0	0	0	0	0	0	0	0	0	0	0	0	0	0	0	0	0	0	0	0	0	0	0	1	0	0	1	0	10	0	0	0	0	0	0	0	0	0	0	19	0	0	0	0	9	8	0	0
OTU_4331	0	0	0	0	0	0	0	0	0	0	0	0	0	0	0	0	0	0	0	0	0	0	0	0	0	0	0	0	0	0	0	0	0	25	0	0	0	0	0	0	0	0	0	0	0	0	0	0	0
OTU_4356	0	0	0	0	0	0	0	0	0	0	0	0	0	0	0	0	0	0	0	0	0	0	0	0	0	0	0	0	0	1	0	0	0	0	0	0	0	0	0	0	0	0	0	0	0	0	0	0	0
OTU_4367	0	0	0	0	0	0	0	0	0	0	0	0	0	0	0	0	0	0	0	0	0	0	0	0	0	0	0	0	62	0	0	0	0	0	0	0	0	9	0	0	0	0	0	0	0	0	0	0	0
OTU_4388	0	0	0	0	0	0	0	0	0	0	0	0	0	0	0	0	50	0	0	0	0	0	0	0	0	0	0	0	0	0	0	2	0	0	0	0	0	0	0	0	0	0	0	0	0	0	0	0	0
OTU_44	0	0	0	0	0	0	0	0	0	0	0	0	0	0	12	0	0	5	3	5	1	1	0	1	0	0	7286	3	312	38	4	0	0	0	0	0	0	0	1	0	0	0	0	0	0	0	0	0	0
OTU_4400	0	0	0	0	0	0	0	0	0	0	0	0	0	0	0	0	0	0	0	0	0	0	0	8	12	0	0	0	0	0	0	0	0	0	3	0	0	0	0	0	0	0	0	0	0	0	0	0	0
OTU_441	0	0	5	0	0	0	0	0	0	0	0	0	0	0	0	0	0	0	0	0	0	0	0	38	12	1	0	1	42	165	0	0	2	86	35	0	0	10	1	0	0	0	0	0	0	0	0	0	0
OTU_4421	0	0	0	0	0	0	0	0	0	0	0	0	0	0	0	0	0	0	0	0	0	0	0	0	0	0	0	0	0	0	0	0	0	0	0	0	0	0	0	0	0	0	0	0	0	0	0	0	0
OTU_4431	0	0	0	0	0	0	0	0	0	0	0	0	0	0	0	0	0	0	0	0	0	0	0	0	0	0	0	0	0	0	0	0	0	0	0	0	0	0	0	0	0	0	0	0	0	25	9	0	0
OTU_4480	0	0	0	0	0	0	0	0	0	0	0	0	0	0	0	0	0	0	0	0	0	0	0	0	0	0	0	0	0	0	0	0	0	0	0	0	0	0	3	0	0	0	0	0	0	0	0	0	0
OTU_4499	0	0	0	0	0	0	0	0	0	0	0	0	0	0	0	0	0	0	0	0	0	0	1	0	0	0	23	0	6	77	0	0	0	0	0	0	0	0	0	0	0	0	0	0	0	0	0	0	0
OTU_4538	0	0	15	1	0	0	0	0	0	0	0	0	0	0	0	0	0	0	0	0	0	0	0	0	0	0	0	0	0	0	0	0	0	0	0	0	0	0	0	0	0	0	0	0	0	0	0	0	0
OTU_4571	0	0	0	0	0	0	0	0	0	0	0	0	0	0	0	0	0	0	0	0	0	0	0	0	0	0	0	0	0	0	0	0	2	0	0	0	0	0	0	0	0	0	0	0	0	0	0	0	0
OTU_4579	0	0	8	1	0	0	0	0	0	0	0	0	0	0	0	0	0	0	0	0	0	0	0	0	0	0	0	0	0	0	0	0	0	0	0	0	2	0	0	0	0	5	0	0	0	0	0	0	0
OTU_4657	0	0	0	0	0	0	0	0	0	0	0	0	0	0	0	0	0	0	0	0	0	0	0	0	0	0	0	0	0	0	0	0	0	39	3	0	0	0	0	0	0	0	0	0	0	0	0	0	0
OTU_4669	0	0	0	0	0	0	0	0	0	0	0	0	0	0	0	0	0	0	0	0	0	0	0	0	0	0	0	0	0	20	0	0	0	0	0	0	0	0	0	0	0	0	0	0	0	0	0	0	0
OTU_4695	0	0	0	1	0	0	0	0	0	0	0	0	0	0	0	0	0	0	0	0	0	0	0	0	0	0	0	0	0	0	0	0	0	0	0	0	0	0	0	0	0	0	0	1	0	0	0	0	0
OTU_4717	0	0	0	0	0	0	0	0	0	0	0	0	0	0	0	0	0	0	0	0	0	1	0	0	0	0	0	0	0	21	0	0	0	0	0	0	0	0	0	0	0	0	0	0	0	0	0	0	0
OTU_4726	0	0	0	0	0	0	0	0	0	0	0	0	0	0	0	0	0	0	0	0	1	0	0	8	0	1	0	0	0	0	0	0	0	0	0	0	0	0	0	0	0	0	0	0	0	0	0	0	0
OTU_4727	0	0	0	0	0	14	0	0	0	0	0	0	0	0	0	0	0	0	0	0	0	0	0	0	0	0	0	0	0	0	0	0	0	0	0	0	0	0	0	0	0	0	0	0	0	0	0	0	0
OTU_4739	0	0	0	0	0	0	0	0	0	0	0	0	0	0	0	0	0	0	0	0	5	0	0	0	0	0	0	0	0	0	0	0	0	0	0	0	0	0	0	1	0	0	0	0	0	0	0	0	0
OTU_4763	0	0	0	0	0	0	0	0	0	0	0	0	0	0	0	0	30	0	0	0	0	0	0	0	0	0	0	0	0	0	0	0	0	0	0	0	0	0	0	0	0	0	0	0	0	0	0	0	0
OTU_4778	0	0	0	0	0	0	0	0	0	0	0	0	0	0	0	0	0	0	0	0	0	0	0	0	2	0	0	0	0	52	0	0	0	0	0	0	0	0	0	0	0	0	0	0	0	0	0	0	0
OTU_4788	0	0	0	0	0	0	0	0	0	0	0	0	0	0	0	0	0	0	0	0	0	0	0	0	0	0	0	0	0	0	0	0	0	0	0	0	2	0	0	0	33	0	0	0	0	0	0	0	0
OTU_4804	13	0	0	0	0	0	0	0	0	0	0	0	0	0	0	0	0	0	0	0	0	0	0	0	0	0	0	0	0	0	0	0	0	0	0	0	0	0	0	0	0	0	0	0	0	0	0	0	0
OTU_4805	0	0	0	0	0	0	0	0	0	0	0	0	0	0	0	0	0	0	0	0	0	0	0	0	0	0	0	0	0	0	0	0	0	1	23	0	0	0	0	0	0	0	0	0	0	0	0	0	0
OTU_4823	0	0	0	0	0	0	0	0	0	0	0	0	0	0	0	0	0	0	0	0	0	0	0	0	0	0	0	0	0	37	0	1	0	0	0	0	0	0	0	0	0	0	0	0	0	0	0	0	0
OTU_4849	0	0	0	0	0	0	0	0	0	0	0	0	0	0	0	0	0	0	0	0	0	0	0	0	0	0	0	0	0	30	0	0	0	0	0	0	0	0	0	0	0	0	0	0	0	0	0	0	0
OTU_488	0	0	1	467	1	1	1	0	0	0	0	0	0	0	0	0	0	0	0	0	0	0	0	0	0	0	0	0	0	0	0	0	0	0	0	0	0	0	0	0	0	0	5	0	0	0	0	0	0
OTU_489	0	0	0	0	0	0	0	0	0	0	0	0	0	0	0	0	0	0	0	1	2	0	0	0	0	0	0	0	507	0	0	0	0	0	0	0	0	0	0	1	0	0	0	143	1	0	0	0	0
OTU_4891	0	0	1	0	0	0	0	0	0	0	0	0	0	0	0	0	0	0	1	0	0	0	0	1	0	13	0	0	0	0	0	0	0	45	0	0	0	1	0	0	0	0	0	0	0	0	0	0	0
OTU_4902	0	0	0	0	0	0	0	0	0	0	0	0	0	0	0	0	0	0	0	0	0	0	0	0	0	0	0	0	0	0	0	0	0	0	0	0	0	0	0	0	0	0	0	0	0	0	0	0	0
OTU_4914	0	0	0	0	0	0	0	0	0	0	0	0	0	0	0	0	0	0	0	0	0	0	0	0	0	0	0	0	0	0	0	0	0	0	0	0	0	0	0	0	0	0	0	0	0	0	0	0	0
OTU_4932	0	0	3	0	0	0	14	0	0	0	0	0	0	0	0	0	0	0	0	0	0	0	0	0	0	0	0	0	0	0	0	0	0	1	0	0	0	0	6	0	1	0	0	5	9	0	0	0	0
OTU_4985	0	0	0	0	0	0	0	0	0	0	0	0	0	0	0	3	0	0	0	0	0	0	0	0	0	0	0	0	0	0	0	0	0	0	0	0	0	0	0	0	0	0	0	0	0	0	0	0	0
OTU_5020	0	0	0	0	0	0	0	0	0	0	0	0	0	0	0	0	0	0	0	0	0	0	0	0	0	0	0	0	45	0	0	0	0	0	0	0	0	0	1	0	0	0	0	26	0	0	0	0	0
OTU_5026	0	0	0	0	0	0	0	0	0	14	0	0	0	0	0	0	0	0	0	0	0	0	0	0	0	0	0	0	0	0	0	0	0	0	0	0	0	0	0	0	0	0	0	0	0	0	0	0	0
OTU_5039	0	0	0	0	0	0	0	0	0	0	0	0	0	0	0	0	0	0	0	0	0	0	0	0	0	1	0	0	0	0	0	0	0	0	0	0	0	0	0	0	0	0	0	0	0	12	14	0	0
OTU_5047	0	0	0	1	0	0	0	0	0	0	0	0	0	0	0	0	0	0	36	0	0	0	0	0	0	0	0	0	0	0	0	1	1	0	0	0	0	1	4	0	0	0	0	0	0	0	0	0	0
OTU_5053	0	0	0	0	0	0	0	0	0	0	0	0	0	0	0	0	22	0	0	0	0	0	0	0	0	0	0	0	0	0	0	1	0	0	0	0	0	0	0	0	0	0	0	0	0	0	0	0	0
OTU_5069	0	0	0	0	0	0	0	0	0	0	1	0	0	0	0	0	0	0	0	0	0	0	0	0	0	0	0	0	0	0	0	0	0	0	0	0	0	0	0	0	0	0	0	0	0	0	0	0	0
OTU_5106	0	0	0	0	0	0	0	0	0	0	0	0	0	0	0	0	0	6	0	0	0	0	0	0	0	0	0	0	16	0	0	0	0	1	0	0	0	0	0	3	0	0	0	0	0	0	0	0	0
OTU_5109	0	0	0	0	0	0	0	0	0	0	0	0	0	0	0	0	0	0	0	0	0	0	0	0	0	0	0	0	1	0	0	0	0	0	0	0	0	0	0	0	0	0	0	0	0	0	0	0	0
OTU_513	1	4	0	0	4	0	2	1	0	0	3	0	7	0	0	4	0	0	0	0	0	0	0	0	0	0	0	0	0	0	0	0	1	0	76	0	19	0	4	0	0	0	0	296	1	0	0	98	0
OTU_5137	0	0	0	0	0	0	0	0	0	0	0	0	0	0	0	0	0	0	20	0	0	0	0	0	0	0	0	0	0	0	0	0	0	0	0	0	0	0	0	0	0	0	0	0	0	0	0	0	0
OTU_5154	0	0	0	0	0	0	0	0	0	0	0	0	0	0	0	0	0	0	0	0	0	0	2	0	0	0	0	0	0	0	0	0	0	0	0	0	0	0	0	0	0	4	0	0	0	12	13	0	0
OTU_5173	0	0	0	0	0	0	0	0	0	0	0	0	0	0	0	0	0	0	0	0	0	0	0	0	0	0	0	0	0	0	0	0	0	0	0	0	0	0	0	0	0	0	0	0	0	0	0	0	0
OTU_5191	0	0	0	0	0	0	0	0	0	0	0	0	0	0	0	0	0	0	0	0	0	0	0	0	0	0	0	0	0	0	0	0	0	0	0	0	0	0	0	0	0	0	0	0	0	0	0	0	0
OTU_5195	0	0	0	0	0	0	0	0	0	0	0	0	0	0	0	0	0	0	21	0	0	0	0	0	0	0	0	0	0	0	0	0	0	0	0	0	0	0	0	0	0	0	0	0	0	0	0	8	0
OTU_5209	0	0	0	0	0	0	0	0	0	0	0	0	0	0	0	0	0	0	0	12	0	0	0	0	0	0	0	0	0	0	0	0	0	0	0	0	0	0	0	0	0	0	0	0	0	0	0	0	0
OTU_5219	0	0	0	0	0	0	0	0	0	0	0	0	0	0	0	0	0	0	0	0	0	0	0	0	0	28	0	0	0	0	0	0	0	0	0	0	0	0	0	0	0	0	0	0	0	0	0	0	0
OTU_5238	0	0	0	0	0	0	0	0	15	0	0	0	0	0	0	0	0	0	0	0	0	0	0	0	0	0	0	0	0	0	0	0	0	0	0	0	0	0	0	0	0	0	0	0	0	0	0	0	0
OTU_5243	0	0	0	0	0	0	15	0	0	0	0	0	0	0	0	0	0	0	0	0	0	0	0	0	0	1	0	0	0	0	0	0	0	0	0	0	0	0	0	0	0	0	0	2	0	0	0	0	0
OTU_5279	0	0	0	0	0	0	0	0	0	0	0	0	0	0	0	0	0	0	0	0	0	0	0	0	0	0	0	0	0	0	0	0	0	0	0	0	0	0	0	0	9	28	0	0	0	0	0	0	0
OTU_5293	0	0	0	0	0	0	0	0	0	0	0	0	0	0	0	0	0	0	0	6	0	0	0	0	0	0	0	0	0	24	0	0	0	0	0	0	0	0	0	0	0	0	0	0	0	0	0	0	0
OTU_5294	0	0	0	0	0	0	0	0	0	0	0	0	0	0	0	0	0	0	0	0	0	0	0	0	0	0	0	0	0	0	0	0	0	0	0	0	0	0	0	0	0	0	0	0	0	0	0	0	0
OTU_5332	0	0	0	0	0	0	0	0	11	0	0	0	0	0	0	0	0	0	0	0	0	0	0	0	0	0	0	0	0	0	0	0	0	0	0	0	0	0	24	0	0	0	0	0	0	0	0	0	0
OTU_5371	0	0	1	0	0	0	0	0	0	0	0	0	0	0	0	0	0	0	0	0	0	0	0	0	5	0	7	0	0	0	0	0	0	0	0	0	0	4	1	0	0	0	0	352	0	0	0	0	0
OTU_5384	0	0	0	0	0	0	0	0	0	0	0	0	0	0	0	0	0	0	0	0	0	0	0	0	0	0	0	0	47	0	0	0	0	0	0	0	0	0	0	0	0	0	0	0	0	0	0	0	0
OTU_539	0	0	7	0	0	0	0	0	5	4	0	0	0	9	0	241	0	0	0	1	0	0	246	33	7	0	0	0	2	0	0	0	0	0	0	0	0	0	3	0	2	0	0	0	0	0	0	0	0
OTU_5419	0	0	0	0	0	0	0	0	0	0	0	0	0	0	0	0	0	0	0	0	0	0	20	0	0	0	0	0	0	0	0	0	0	0	0	0	0	0	0	0	0	0	0	0	0	0	0	0	0
OTU_5425	0	0	0	0	0	0	0	0	0	0	0	0	0	0	0	0	0	0	0	0	0	0	0	0	0	0	0	0	1	0	0	0	0	0	0	0	0	0	0	0	0	0	0	39	0	0	0	0	0
OTU_5430	0	0	0	0	0	0	0	0	0	0	0	0	0	0	0	0	0	0	0	0	0	0	0	0	0	0	0	0	0	0	0	0	0	0	0	0	0	0	0	0	0	0	0	0	20	0	0	0	0
OTU_5462	0	0	0	1	0	0	0	0	9	2	0	0	0	0	0	0	0	0	0	0	0	0	1	0	0	0	0	0	0	0	0	0	0	0	1	2	0	3	0	0	0	0	0	0	0	0	0	0	0
OTU_5474	0	0	0	0	0	0	0	0	0	0	0	0	0	0	23	0	0	0	0	0	0	0	0	0	0	0	0	0	0	0	15	0	0	0	0	0	0	0	1	0	0	0	0	0	0	0	0	0	0
OTU_5480	0	0	0	0	0	0	11	0	4	0	0	0	0	0	0	0	0	0	0	0	0	0	0	0	0	0	0	0	0	0	0	0	0	0	0	0	0	0	0	0	0	0	0	0	0	0	0	0	0
OTU_5484	0	0	0	0	0	0	0	0	3	4	0	0	0	0	0	0	0	0	0	0	0	0	0	0	0	0	0	0	0	0	0	0	0	0	0	0	0	0	0	0	0	0	0	0	0	0	0	0	0
OTU_5485	0	0	0	0	0	0	0	0	0	0	0	0	0	0	0	0	0	0	0	0	0	0	0	0	0	0	0	0	0	0	0	0	0	0	0	0	0	0	0	0	8	0	0	0	0	4	3	0	0
OTU_5494	0	0	0	0	0	0	0	0	0	0	0	0	0	0	7	0	0	8	26	0	0	0	0	1	0	1	12	0	37	1	4	41	0	0	1	0	0	0	0	0	0	0	0	1	0	0	0	0	0
OTU_5510	0	0	0	0	0	0	0	0	0	0	0	0	0	0	0	0	0	0	0	0	0	0	0	0	0	0	0	0	0	0	0	0	0	0	21	0	0	0	0	0	0	0	0	0	0	0	0	0	0
OTU_5515	0	0	0	0	0	0	0	0	0	0	0	0	0	0	0	0	0	0	0	0	0	0	0	0	0	0	0	0	0	16	0	0	0	0	0	0	0	0	0	0	0	0	0	0	0	0	0	0	0
OTU_5555	0	0	0	0	0	0	0	0	0	0	0	0	0	0	0	0	0	0	0	0	0	0	0	0	0	10	2	0	0	0	0	0	0	54	0	0	0	2	0	0	0	0	0	0	0	0	0	0	0
OTU_5562	0	0	0	0	0	0	0	0	0	0	0	0	0	0	0	0	0	0	0	0	0	0	0	0	0	0	0	0	0	0	0	0	0	0	0	0	0	2	0	0	0	0	0	0	0	0	0	0	0
OTU_560	0	0	0	0	0	0	0	0	0	0	0	0	8	0	0	0	0	0	3	0	0	0	0	0	0	0	0	0	0	0	0	0	0	0	0	0	0	1	0	0	0	0	0	0	0	0	0	0	0
OTU_5641	0	0	0	0	0	0	0	0	0	0	0	0	0	0	0	0	0	0	0	0	0	0	0	0	0	0	14	0	0	0	0	0	0	0	0	0	0	0	0	0	0	0	0	0	0	0	0	0	0
OTU_5646	0	0	0	0	0	0	0	0	0	0	0	0	0	0	0	0	0	0	4	0	0	10	0	0	8	0	0	0	0	29	0	4	0	0	0	0	0	0	0	0	0	0	0	0	0	1	1	0	0
OTU_5647	0	0	1	0	0	0	0	0	0	0	0	0	0	0	0	0	0	0	0	0	0	17	0	2	4	0	0	0	7	10	0	0	0	0	0	0	0	0	0	0	0	0	0	0	0	1	0	0	0
OTU_5665	0	1	0	0	3	0	0	0	5	36	0	0	1	0	0	0	0	0	0	0	0	0	0	0	0	0	0	0	0	0	0	0	0	0	0	0	0	0	0	0	0	0	0	1	0	0	0	0	0
OTU_5674	0	0	0	0	0	0	0	0	4	0	0	0	0	0	0	0	0	2	0	7	0	0	0	0	0	2	0	1	8	0	0	0	0	0	0	0	0	1	0	0	0	0	0	0	0	7	2	0	0
OTU_5697	0	0	0	0	0	0	0	0	0	0	0	0	0	0	0	0	0	0	0	0	0	0	0	0	0	0	0	0	0	12	0	0	0	0	0	0	0	0	0	0	0	0	0	0	0	0	0	0	0
OTU_5717	0	0	0	0	0	0	0	0	0	0	0	0	0	0	0	0	35	4	0	0	0	147	1	2	0	0	0	0	0	0	1	0	0	2	2	0	0	0	2	0	0	0	0	0	0	0	0	0	0
OTU_5722	0	0	0	0	0	0	0	0	0	0	0	0	0	0	0	0	0	0	0	0	0	0	0	0	0	3	0	0	0	0	0	0	0	0	0	8	0	0	1	0	0	1	0	0	0	0	0	0	0
OTU_5738	0	0	0	0	4	0	8	0	0	5	0	0	0	0	0	0	0	0	0	0	0	0	0	0	0	0	0	0	0	0	0	0	0	0	0	0	0	2	2	0	0	0	0	0	0	0	0	2	0
OTU_5766	0	0	0	0	0	0	0	0	0	0	0	0	0	0	0	0	0	0	0	0	0	0	0	0	0	0	0	0	0	0	0	0	0	0	0	0	0	0	0	0	0	0	0	0	0	0	0	0	0
OTU_5800	0	0	0	0	0	0	0	0	0	0	0	0	0	0	0	0	0	0	0	0	0	0	0	0	0	0	0	0	0	0	0	0	0	0	0	0	0	0	0	0	0	0	0	0	0	7	5	0	0
OTU_5801	0	0	0	0	0	0	0	0	0	0	0	0	0	0	0	0	0	0	0	0	0	0	0	0	0	0	0	14	0	0	0	0	0	0	0	0	0	0	0	0	0	0	0	0	0	27	19	0	0
OTU_5812	0	0	0	0	0	0	0	0	0	0	0	0	0	0	0	0	0	0	0	0	0	0	0	0	0	0	0	0	0	0	0	0	0	0	0	0	0	0	0	0	0	0	0	0	0	3	11	0	0
OTU_5814	0	0	0	2	0	0	0	0	5	0	0	0	1	0	0	0	0	0	0	0	0	0	1	0	1	2	0	1	0	0	0	0	0	0	0	0	0	0	0	0	0	0	0	0	11	7	2	0	0
OTU_5822	0	0	0	0	0	0	0	0	0	0	0	0	0	0	0	0	0	0	0	26	0	0	0	0	0	0	0	0	1	0	0	0	0	0	0	0	0	0	0	0	0	0	0	0	0	0	0	0	0
OTU_5828	0	0	0	0	0	0	0	0	0	0	0	0	0	0	0	0	0	0	0	0	0	0	0	0	0	0	0	0	0	0	0	0	0	8	0	0	5	0	0	4	0	0	0	0	0	0	0	0	0
OTU_5839	0	0	0	0	0	0	0	0	0	0	0	0	0	0	0	0	14	0	0	0	0	0	0	0	0	0	0	0	0	0	0	4	0	0	0	0	0	0	0	0	0	0	0	0	0	0	0	0	0
OTU_5845	0	0	0	0	0	0	0	0	0	0	0	0	0	0	0	0	0	0	0	0	0	0	0	0	0	0	0	0	0	0	0	0	0	0	0	0	0	0	0	0	0	0	8	0	0	0	0	0	0
OTU_585	0	0	0	0	0	0	0	0	0	0	0	0	0	0	0	0	0	167	11	243	0	0	0	0	0	0	0	0	0	0	0	0	0	0	0	0	0	0	0	0	0	0	0	0	0	0	0	0	0
OTU_5851	0	0	5	0	0	0	3	0	0	0	0	0	0	0	0	0	0	0	0	0	0	0	0	0	0	0	0	0	0	0	0	0	0	0	0	0	0	0	0	0	0	0	0	0	0	0	0	0	0
OTU_5876	0	0	0	0	0	0	0	0	0	0	0	0	0	0	0	0	0	0	0	0	0	0	0	0	0	0	0	0	0	0	0	0	0	0	60	0	0	0	0	0	0	0	0	0	0	0	0	0	0
OTU_5901	0	0	0	0	0	0	0	0	0	0	0	0	0	0	0	0	0	0	0	0	0	0	0	0	14	0	2	0	0	0	0	192	0	0	0	0	0	1	0	0	0	0	0	2	0	0	0	0	0
OTU_5904	0	0	0	0	0	0	0	0	20	0	0	0	0	0	0	0	0	0	0	0	0	0	0	0	0	0	0	0	1	0	0	0	0	0	22	0	0	0	0	0	0	0	0	0	0	0	0	0	0
OTU_5907	0	0	1	0	0	0	0	0	0	0	0	0	0	0	0	0	0	0	1	0	0	0	0	0	4	0	9	0	0	0	0	63	0	1	0	0	0	4	1	0	0	0	0	21	0	0	0	0	0
OTU_5928	0	0	0	0	0	0	0	0	0	0	0	0	0	0	0	0	0	0	0	0	0	0	0	0	0	0	0	0	0	0	0	0	0	0	0	0	0	0	0	0	0	0	0	0	0	6	4	0	0
OTU_5945	0	0	0	0	0	0	0	0	0	0	0	0	0	0	0	0	0	0	0	0	0	0	0	0	0	0	0	0	0	0	0	0	0	12	0	0	0	1	0	0	0	0	0	0	0	0	0	0	0
OTU_5949	0	0	0	0	0	0	0	0	0	0	0	0	0	0	0	0	0	0	0	0	0	0	0	0	0	0	0	0	0	0	0	0	0	0	0	0	0	0	0	0	0	0	0	0	0	5	7	0	0
OTU_5987	0	0	0	0	0	0	0	0	0	0	0	0	0	0	0	0	0	0	0	0	0	0	0	0	0	0	0	0	0	0	0	0	0	0	0	0	0	0	0	0	0	0	0	17	0	0	0	0	0
OTU_6012	0	0	0	0	0	0	0	0	0	0	0	0	0	0	0	0	0	0	0	0	0	0	0	0	0	26	0	0	0	0	0	0	0	0	0	0	0	0	0	0	0	0	0	0	0	0	0	0	0
OTU_6020	0	0	0	0	0	0	0	0	0	0	0	0	0	0	0	0	0	0	1	0	0	0	0	0	0	1	2	0	1	0	0	0	0	21	0	0	0	7	0	0	0	0	0	2	1	0	0	0	0
OTU_6043	0	0	0	0	0	0	0	0	0	0	0	0	0	0	0	0	101	0	0	0	0	0	0	0	0	0	0	0	0	0	0	0	0	0	0	0	0	0	0	0	0	0	0	0	0	0	0	0	0
OTU_6047	0	0	0	0	0	0	0	0	0	0	0	0	0	0	0	0	25	0	0	0	0	0	0	0	0	0	0	0	0	0	0	0	0	0	0	0	0	0	0	0	0	0	0	0	0	0	0	0	0
OTU_6092	0	0	0	0	0	0	0	0	0	0	0	0	0	0	0	0	19	0	0	0	0	0	0	0	0	0	0	0	0	0	0	1	0	0	0	0	0	0	0	0	0	0	0	0	0	0	0	0	0
OTU_6101	0	0	0	0	0	0	0	0	0	0	0	0	0	0	0	0	0	0	0	0	0	0	0	0	0	0	0	0	0	0	0	0	0	0	0	0	0	0	0	0	0	0	0	0	0	0	0	0	0
OTU_6117	0	0	0	0	0	0	0	0	0	0	0	0	0	0	0	0	0	0	0	0	0	0	0	0	0	0	0	0	0	0	0	0	0	0	0	0	0	0	0	0	0	0	13	0	0	0	0	0	0
OTU_6124	0	0	0	0	0	0	0	0	0	0	0	0	0	0	0	0	0	0	0	0	0	0	0	0	0	0	0	0	0	0	0	0	0	0	0	0	0	0	0	0	0	0	0	0	0	0	0	0	0
OTU_629	0	0	0	0	0	0	0	0	0	0	0	0	0	0	0	0	0	0	0	0	0	0	5	0	0	0	0	0	0	0	0	0	0	0	0	0	0	0	0	0	0	0	0	0	0	0	0	0	0
OTU_646	0	0	0	0	0	0	0	0	1	1	0	0	0	0	412	0	0	0	0	0	0	5	6	5	43	4	0	39	30	155	416	77	0	0	0	0	0	6	1	0	0	0	0	0	7	4	4	0	0
OTU_657	0	0	0	0	0	0	0	0	0	0	0	0	0	0	0	0	0	330	36	0	0	0	0	0	0	0	0	0	0	0	0	0	0	0	0	0	0	0	0	0	0	0	0	0	0	0	0	0	0
OTU_658	0	0	0	0	0	0	0	0	0	0	0	0	0	0	0	0	0	0	0	0	0	0	0	0	0	0	422	0	0	0	0	0	0	0	0	0	0	0	0	0	0	0	0	0	0	0	0	0	0
OTU_682	0	0	0	0	0	0	0	0	0	0	0	0	0	0	0	0	0	0	0	0	0	0	0	0	0	0	0	0	0	0	0	0	0	0	429	0	0	0	0	0	0	0	0	0	0	0	0	0	0
OTU_687	0	0	0	0	0	0	0	0	0	0	0	0	0	0	0	0	0	1	3	0	0	1	0	0	0	0	2	1	467	0	1	0	0	0	0	0	0	0	0	0	0	0	0	0	0	0	0	1	0
OTU_725	0	0	0	0	0	0	0	0	0	0	0	0	0	0	0	322	0	0	0	0	0	0	0	0	0	0	0	0	0	1	0	0	0	0	0	0	0	0	0	0	2	0	0	0	0	0	0	0	0
OTU_730	0	0	0	0	0	0	0	0	0	0	0	0	0	0	3	0	0	0	23	68	0	0	0	0	1	0	40	0	70	296	2	0	0	0	0	0	0	0	0	0	0	0	0	0	0	0	0	0	0
OTU_738	0	0	0	0	0	0	0	0	0	0	0	0	0	0	0	0	625	0	0	0	0	0	0	0	0	3	0	0	0	0	0	22	0	0	0	0	0	0	0	0	0	0	0	0	0	0	0	0	0
OTU_739	0	0	0	0	0	0	0	0	0	0	0	0	0	0	0	0	0	0	0	0	1	0	1	0	0	0	0	0	366	0	1	0	0	0	0	0	1	0	0	0	0	0	0	0	0	0	0	0	0
OTU_748	0	0	0	0	0	0	0	0	0	0	0	0	0	0	0	0	0	0	0	16	0	0	0	0	0	0	407	0	2	0	0	0	0	0	0	0	0	0	0	0	0	0	0	1	0	0	0	0	0
OTU_774	0	3	0	0	0	0	0	0	7	1	0	0	0	6	2	0	0	0	0	0	0	0	1	0	6	0	0	0	0	1	1	1	0	0	0	0	0	0	0	0	0	0	0	0	3	0	0	9	3
OTU_810	0	0	0	0	0	0	0	0	0	0	0	0	0	0	0	0	0	0	0	0	0	0	0	0	0	0	0	0	0	0	0	0	0	0	0	0	0	0	0	0	0	0	0	0	0	0	0	0	0
OTU_835	0	0	0	0	0	0	0	0	0	0	1	0	0	0	132	0	0	0	25	0	0	0	0	0	19	11	29	0	284	3	103	0	0	0	0	0	0	0	0	0	0	0	0	9	0	0	0	0	0
OTU_877	0	0	0	0	0	0	0	0	0	0	0	0	0	0	125	0	0	1	20	1	0	1	0	0	30	3	38	0	366	0	143	0	0	0	0	0	0	0	2	0	0	0	0	6	0	0	0	0	0
OTU_932	0	0	0	0	0	7	0	0	0	0	0	0	4	0	0	0	0	0	0	0	0	0	1	0	0	0	0	0	30	0	0	0	0	0	0	0	0	0	0	0	0	0	0	0	0	0	0	0	0
OTU_938	0	0	0	0	0	0	0	0	0	0	0	0	0	0	0	0	0	0	0	0	1	287	0	0	0	0	0	0	0	0	0	0	0	0	0	0	0	0	0	0	0	0	0	0	0	0	0	0	0
OTU_965	0	0	0	0	0	0	0	0	0	0	0	0	0	0	0	8	0	0	1	0	227	0	0	0	0	0	0	0	0	0	0	0	0	0	0	0	0	0	0	0	0	0	0	0	0	0	0	0	0
OTU_980	0	0	0	0	0	0	0	0	0	0	0	0	0	0	0	0	0	0	0	0	0	0	0	0	42	0	0	119	0	0	0	0	0	0	0	0	0	0	2	0	0	4	0	3	0	61	30	0	0
OTU_982	0	0	0	0	0	0	0	0	0	0	1	0	0	8	0	0	0	0	0	0	0	0	5	0	0	0	10	1	1	18	0	0	0	20	5	0	0	0	0	0	0	0	0	0	0	0	0	0	0
OTU_987	0	0	0	0	0	0	0	0	0	0	0	0	0	0	0	0	0	0	19	0	0	0	0	0	0	9	1	0	0	0	0	0	0	0	0	0	0	0	0	0	0	0	0	0	0	106	77	0	0
OTU_1259	0	0	44	0	0	0	84	1	0	0	0	0	0	0	0	0	0	0	0	0	0	0	0	0	0	0	0	0	0	0	0	0	0	0	0	0	0	0	0	0	0	0	0	0	0	0	0	0	0
OTU_1296	0	0	5	0	0	0	6	0	0	0	0	0	0	0	0	0	0	65	1	14	27	15	28	20	0	1	0	0	2	0	0	0	0	2	0	0	0	0	1	0	1	0	0	0	9	2	0	0	0
OTU_1461	0	0	0	0	0	1	0	0	6	0	0	0	0	0	0	1	0	0	0	0	0	39	1	6	0	10	0	1	0	17	0	6	0	3	0	0	0	2	3	0	2	2	16	0	0	41	19	0	0
OTU_1818	0	0	0	0	0	0	0	0	0	0	0	0	0	0	0	0	0	90	5	0	0	0	31	5	0	0	0	0	0	1	0	0	0	0	0	0	0	0	0	0	0	0	0	0	0	0	0	3	0
OTU_2102	0	9	0	0	0	0	0	0	0	0	1	0	0	0	0	0	0	0	22	0	0	0	1	6	0	0	0	16	0	0	0	0	0	0	0	0	0	0	0	0	1	0	13	0	0	12	13	0	0
OTU_2296	0	0	0	0	0	0	0	0	0	0	0	0	0	0	0	0	0	0	0	0	0	107	0	0	0	0	0	0	0	0	0	0	0	0	0	0	0	0	0	0	0	0	0	0	0	0	0	0	0
OTU_26	0	0	0	0	0	0	82	2	6	0	1	10	19	5	142	70	0	1624	182	44	2968	510	5617	307	101	12	129	8	351	29	58	169	2	0	21	0	6	120	34	4	0	0	0	0	314	0	0	10	0
OTU_2846	0	0	0	0	0	0	0	0	0	0	0	0	0	0	0	0	0	0	0	0	0	0	0	0	0	0	0	0	0	0	0	0	0	0	0	0	0	0	0	0	0	0	0	0	0	0	0	0	0
OTU_2896	1	0	0	0	0	0	0	0	0	0	0	0	0	1	0	1	0	17	0	0	0	0	0	1	0	5	0	0	0	13	0	0	0	4	0	0	0	0	0	0	0	1	1	0	0	6	5	4	0
OTU_3280	0	0	38	0	0	0	0	0	0	0	0	0	0	0	0	0	0	0	0	0	0	0	0	0	0	0	0	0	0	0	0	0	0	0	0	0	0	0	0	0	0	0	0	0	0	0	0	0	0
OTU_3875	0	0	1	0	0	0	0	0	0	0	0	0	21	0	0	0	0	0	0	0	0	0	0	0	0	0	0	0	0	0	0	0	0	0	0	0	0	0	0	0	0	0	0	0	0	0	0	0	0
OTU_4965	0	0	0	0	0	0	0	0	0	0	0	0	0	0	0	0	0	0	0	11	0	0	0	0	0	0	0	0	0	1	0	0	0	0	0	0	0	0	0	0	0	0	0	0	0	0	0	0	0
OTU_5909	0	0	0	0	0	0	0	0	0	0	0	0	0	0	0	0	0	0	0	0	0	0	0	0	0	0	0	0	0	0	0	0	0	0	0	0	0	0	0	0	0	0	0	12	0	0	0	0	0
OTU_64	0	0	24	0	0	0	0	0	0	0	0	0	0	0	39	4	0	2825	1	2	86	13	1654	13	10	3	8	0	58	2	9	5	0	971	0	11	4	3	9	15	0	1	4	0	0	0	1	0	0
OTU_863	0	6	0	0	0	0	0	0	9	0	0	0	0	0	0	19	0	3	28	4	0	0	0	0	0	8	0	2	0	0	0	0	0	7	30	0	0	0	0	0	0	0	0	0	128	0	0	0	0
OTU_914	0	0	0	0	0	0	0	0	0	7	6	0	0	0	0	0	0	13	71	4	0	0	0	0	0	56	0	6	0	0	1	0	0	0	0	0	0	12	0	0	0	0	0	0	91	0	0	0	0
OTU_3306	0	0	0	0	0	0	0	0	0	0	0	0	0	0	0	0	0	0	0	0	0	0	0	0	0	0	0	0	0	0	0	29	0	1	2	0	0	0	0	0	0	0	0	0	2	0	0	0	0
OTU_3552	0	0	0	0	0	0	0	0	0	0	0	0	0	0	0	0	0	0	0	0	0	0	0	0	0	0	0	25	0	0	0	0	0	0	0	0	0	0	0	0	0	0	0	0	0	0	0	0	0
OTU_3736	0	0	0	0	0	0	0	0	0	0	0	0	0	0	0	0	0	0	0	0	0	0	0	0	31	1	0	0	0	0	0	0	0	0	0	0	0	0	0	0	0	0	0	0	0	0	0	0	0
OTU_5378	0	0	0	0	0	0	0	0	0	0	0	0	0	0	3	0	0	0	0	0	0	0	0	0	0	0	2	1	0	4	3	0	0	0	0	0	0	0	1	0	0	0	0	0	0	0	0	0	0
OTU_5561	0	0	0	0	0	0	0	0	0	0	0	0	0	0	0	0	0	0	0	0	0	0	0	0	11	0	0	1	0	0	0	0	0	0	0	0	0	0	0	0	0	0	1	0	1	0	0	0	0
OTU_778	0	0	0	0	0	0	0	0	0	0	0	0	0	0	0	0	0	0	0	0	0	0	0	1	7	0	0	0	0	253	1	0	0	0	0	0	0	0	0	0	0	0	0	0	0	0	0	0	0
OTU_1457	0	0	0	0	0	0	0	0	0	0	0	0	0	0	0	0	0	0	0	0	0	0	0	0	0	0	0	0	0	0	0	0	0	0	0	0	0	0	0	0	0	0	0	113	0	0	0	0	0
OTU_2069	0	0	61	0	0	0	0	0	0	0	0	0	0	0	0	0	0	0	0	0	0	0	0	0	0	0	0	0	0	1	0	0	0	0	0	0	0	0	0	0	0	0	0	0	0	0	0	0	0
OTU_2285	0	0	0	0	0	0	0	0	0	0	0	0	0	0	0	0	0	0	0	0	0	0	0	0	0	0	0	0	0	0	0	0	0	0	0	0	0	0	6	0	0	0	0	0	0	20	27	0	0
OTU_3899	0	0	0	0	0	0	0	0	0	0	0	0	0	0	0	0	0	0	0	0	0	0	0	0	0	0	0	0	0	0	0	0	0	6	0	0	0	0	0	0	0	4	0	0	0	0	0	0	0
OTU_4894	0	0	0	0	0	0	0	0	0	0	0	0	0	0	0	0	0	0	0	0	0	0	0	1	0	0	0	0	0	33	0	1	0	0	0	0	0	0	0	0	0	0	0	0	0	0	0	0	0
OTU_5711	0	0	0	0	0	0	0	0	0	3	0	0	0	0	0	0	0	0	0	0	0	0	0	0	0	0	0	0	0	0	0	0	0	3	0	0	0	0	0	1	0	0	10	0	0	3	2	0	0
OTU_644	0	0	0	4	4	3	0	0	0	0	11	0	0	0	0	3	0	0	0	0	43	0	0	91	3	36	0	13	1	130	0	0	0	13	2	0	0	0	0	3	0	4	0	0	0	49	23	5	0
OTU_777	0	3	1	8	5	0	4	2	10	1	6	0	18	8	0	4	49	1	4	2	0	0	0	2	1	1	0	0	3	8	0	6	0	5	0	0	1	5	2	1	9	26	33	0	7	23	14	4	0
OTU_1014	0	1	0	0	0	3	19	13	2	0	74	3	54	2	0	3	0	0	0	2	0	0	0	0	0	0	0	0	0	0	0	0	0	0	0	0	0	0	0	0	0	0	0	0	0	0	0	0	0
OTU_1033	0	0	0	0	0	0	0	0	0	0	0	0	0	0	0	0	0	0	0	0	0	0	0	0	0	0	0	0	0	0	0	0	0	0	0	0	0	0	6	0	14	0	156	0	0	10	3	0	0
OTU_1057	8	37	18	0	1	0	4	3	4	0	379	1	29	1	51	168	0	7	31	2	0	0	4	120	1	37	0	23	1	20	29	94	0	20	237	0	224	15	4	8	38	32	29	0	19	19	11	0	0
OTU_106	0	0	0	0	31	2	0	1	0	0	0	0	0	0	8	12	0	1875	390	70	395	194	273	73	0	69	35	32	21	16	7	26	1	0	6	0	0	0	0	14	0	1	0	0	0	8	4	0	0
OTU_1063	0	0	0	0	1	0	0	0	0	0	0	0	0	6	0	6	0	0	0	0	0	0	0	0	0	0	0	0	0	0	0	0	0	0	1	1	0	0	0	0	2	3	0	1	0	102	107	0	0
OTU_107	0	7	0	0	4	0	17	0	0	0	0	0	0	0	87	1	0	540	298	5	165	677	760	478	88	46	69	45	13	42	44	15	4	31	8	1	9	13	66	32	0	0	0	43	10	19	5	20	0
OTU_1126	0	0	0	0	4	2	0	0	0	0	0	0	0	0	0	0	0	0	2	0	0	0	0	0	0	0	0	0	0	0	0	0	0	0	0	0	0	0	7	0	0	51	0	0	63	43	25	0	0
OTU_1131	0	0	0	0	0	0	0	0	0	0	0	0	0	0	0	3	0	0	0	0	170	0	0	0	0	0	0	0	0	0	0	0	0	0	0	0	0	0	0	0	0	0	0	0	0	0	0	0	0
OTU_120	0	0	0	0	0	0	0	0	2	0	0	0	0	0	0	32	0	11	6	9	978	81	23	5	0	1	0	0	0	0	0	0	9	18	0	0	6	79	14	2	6	482	222	0	36	59	66	0	0
OTU_1218	0	0	0	0	0	0	0	4	0	0	0	9	0	3	0	0	0	0	14	0	0	0	0	0	8	14	0	0	0	0	0	0	0	4	2	0	0	0	0	2	0	20	2	0	106	7	8	0	0
OTU_1256	0	0	0	0	0	0	0	0	4	0	0	0	0	0	0	0	0	0	0	0	0	0	0	0	0	0	0	0	0	0	0	0	0	9	6	0	14	0	0	5	0	0	0	0	0	0	1	0	0
OTU_1283	0	0	0	5	0	0	0	0	0	0	0	0	0	0	0	0	0	0	0	0	0	0	0	0	0	0	1	0	0	0	0	0	0	0	0	0	0	0	0	0	0	12	124	0	1	0	0	0	0
OTU_1315	0	2	0	0	0	2	0	10	0	35	0	0	0	0	0	2	0	2	0	0	0	0	0	0	0	0	0	0	0	0	0	0	0	0	0	0	0	0	1	72	1	0	2	0	0	9	4	0	0
OTU_1319	0	0	0	0	0	0	0	0	0	0	1	0	0	0	0	0	0	0	0	0	0	0	0	0	0	0	0	0	0	0	0	0	0	135	0	0	0	0	0	0	0	0	0	0	0	0	0	0	0
OTU_1325	0	0	0	0	0	0	0	0	0	0	0	0	0	0	0	0	0	0	0	0	0	0	0	0	0	0	0	0	0	0	0	0	0	0	0	0	0	0	0	0	9	70	0	0	1	21	9	0	0
OTU_1380	0	0	0	0	0	0	0	0	0	0	0	0	0	0	0	0	0	0	0	0	0	0	0	0	0	0	0	0	0	0	0	0	0	0	109	0	0	0	0	0	0	0	0	0	0	12	5	0	0
OTU_1396	0	0	0	0	0	0	0	0	0	0	0	0	0	0	0	0	0	0	0	0	0	0	0	0	0	0	0	0	0	0	0	0	0	0	0	0	0	0	0	0	0	0	0	0	0	0	0	0	0
OTU_1449	0	0	0	0	0	0	0	0	0	0	0	0	0	0	0	3	0	0	0	0	243	0	5	0	0	8	0	0	0	0	0	0	0	0	0	0	0	0	0	0	0	0	0	0	0	0	0	0	0
OTU_147	0	2	0	0	2	0	10	0	2	0	0	0	0	0	0	8	0	46	28	1	0	0	9	64	7	38	0	7	0	169	0	0	10	0	47	12	11	8	13	379	34	118	441	0	48	247	183	0	0
OTU_148	0	0	45	34	0	0	0	0	0	0	0	0	5	0	17	6	321	82	4	1	338	3	88	3	25	0	0	4	2	22	15	12	0	24	45	0	0	55	10	7	16	113	8	0	57	101	67	14	0
OTU_1534	0	0	0	0	0	0	0	0	0	0	0	0	0	0	0	0	0	0	0	0	0	0	0	0	0	0	0	0	0	0	0	0	0	0	0	0	0	0	0	0	0	0	0	0	0	0	0	0	0
OTU_1580	0	3	0	0	0	0	0	24	0	0	0	0	0	0	0	0	0	0	0	0	0	0	0	6	0	0	0	0	0	29	1	65	0	0	0	0	0	0	0	2	0	1	0	0	31	0	0	0	0
OTU_1707	0	0	0	0	0	0	0	0	0	0	0	0	1	0	0	8	0	0	0	0	0	0	0	0	0	0	0	0	0	0	0	0	0	0	0	0	0	0	0	0	0	67	0	0	0	0	0	0	0
OTU_171	0	7	0	0	1	0	0	19	96	1	144	1	1	0	0	1	0	14	126	0	0	0	0	0	0	0	0	0	11	374	0	0	171	29	222	0	0	1	0	0	0	0	21	0	0	0	0	0	0
OTU_1723	0	0	21	0	0	7	0	0	0	0	0	0	0	0	0	0	0	75	10	1	0	114	174	17	1	0	0	6	57	36	0	101	0	0	3	1	6	24	12	2	0	0	0	0	56	0	0	0	10
OTU_1740	0	0	0	0	0	0	0	0	0	0	1	0	0	0	83	0	0	0	0	0	0	0	0	0	0	15	0	0	6	2	36	0	0	0	0	0	0	0	0	0	0	0	0	0	0	0	0	0	0
OTU_1759	0	0	0	0	0	0	0	0	0	0	0	0	0	0	0	0	0	0	0	2	0	0	0	0	0	0	0	0	0	0	0	0	0	0	0	0	0	0	0	0	0	0	0	0	0	0	0	8	0
OTU_1764	0	0	0	0	18	0	0	0	0	0	0	0	5	0	0	0	0	0	0	0	0	0	0	0	0	0	0	0	0	0	0	0	0	0	0	0	0	0	0	0	0	0	0	0	85	0	0	0	0
OTU_1774	0	0	0	2	0	0	0	0	0	0	0	0	0	0	0	0	0	0	0	0	0	0	0	0	0	0	0	0	0	0	0	0	0	75	0	0	9	0	2	0	0	0	0	0	0	3	7	0	0
OTU_18	1	7	1	133	15	0	19	8	0	0	57	1	151	0	179	9	9475	38	1	1	146	94	10	88	35	0	0	0	25	0	88	27	7	20	112	17	23	102	55	275	63	407	461	121	100	313	185	64	0
OTU_1803	0	0	0	0	0	0	0	0	0	0	0	0	0	0	0	0	0	0	0	0	0	0	0	0	0	0	0	0	0	0	0	0	0	0	0	0	0	0	0	0	0	0	2	83	0	1	1	0	0
OTU_1849	0	0	0	0	0	0	0	0	0	0	0	0	0	0	0	0	0	0	0	0	0	0	0	0	0	0	0	0	0	0	0	0	0	0	138	0	0	0	0	0	0	0	0	0	0	5	7	0	0
OTU_1899	0	0	0	0	0	0	0	0	0	0	0	0	0	0	0	0	0	0	0	0	0	0	0	0	0	0	0	0	0	0	0	0	0	0	0	0	0	0	0	0	0	51	0	0	0	19	10	0	0
OTU_1903	0	0	0	2	0	0	0	0	0	1	1	0	0	0	5	1	1205	2	0	0	3	2	2	2	0	0	0	0	1	0	5	3	1	1	6	0	2	25	7	8	2	3	10	1	4	7	9	0	0
OTU_1915	0	0	0	0	0	0	0	0	0	0	0	0	0	0	2	1	188	0	0	0	4	0	0	0	0	0	0	0	0	0	1	0	0	0	1	0	0	2	0	0	2	0	2	0	0	3	0	0	0
OTU_1929	0	0	0	0	0	0	0	0	0	0	0	0	0	0	0	0	0	0	0	0	0	0	0	0	0	1	0	15	0	0	0	0	0	0	0	0	0	0	0	0	2	20	0	0	0	34	27	0	0
OTU_1993	0	0	0	0	0	0	0	0	0	0	18	1	0	0	0	0	0	0	0	0	0	0	0	0	0	0	0	0	0	0	0	0	0	0	0	0	0	0	0	0	0	0	18	0	0	11	14	0	0
OTU_200	46	315	245	0	9	0	74	23	110	6	2617	4	126	12	19	711	0	18	1	2	2	0	8	325	12	206	2	31	28	1	2	350	0	96	666	1	414	32	15	30	254	230	165	0	309	149	133	27	0
OTU_2073	0	0	0	0	0	0	0	0	0	0	0	0	0	0	0	0	0	0	0	0	0	0	0	0	0	0	0	0	0	0	0	0	0	0	0	0	0	0	0	0	0	0	0	6	0	0	0	0	0
OTU_2107	0	0	0	0	0	0	0	0	0	0	0	0	0	0	1	0	0	56	0	0	0	0	17	0	0	0	0	3	0	0	6	2	0	0	0	0	0	0	0	0	0	0	0	0	0	0	0	0	0
OTU_2120	0	0	0	0	2	0	53	0	0	0	0	0	0	0	0	0	0	0	4	0	0	0	0	0	0	0	0	0	0	0	0	0	0	0	0	0	0	0	0	0	0	0	0	0	0	0	0	0	0
OTU_2124	0	0	0	0	0	0	0	0	0	0	0	0	0	0	0	0	0	0	0	0	0	0	3	0	6	1	65	0	0	0	0	0	0	0	0	0	0	0	0	0	0	0	0	0	0	0	0	0	0
OTU_2125	0	0	0	0	0	0	0	0	0	0	0	0	0	0	0	0	0	0	0	0	0	0	0	0	0	0	0	0	0	0	0	0	0	0	0	0	0	0	0	0	0	54	0	0	0	0	0	0	0
OTU_2139	0	0	0	0	0	0	0	3	0	2	0	0	0	0	0	0	0	0	21	0	0	0	0	0	0	0	0	0	0	0	0	0	0	0	0	0	0	0	0	0	0	0	0	0	0	32	16	0	0
OTU_2140	0	0	0	0	0	0	0	0	1	3	0	0	0	0	0	0	0	0	0	0	0	0	0	0	0	0	0	0	0	0	0	0	0	0	0	0	0	0	0	0	0	0	0	0	0	0	0	0	0
OTU_2148	0	0	0	0	0	0	0	0	0	0	0	0	0	0	0	0	0	0	0	0	0	0	0	0	0	12	0	0	0	0	0	0	0	9	0	0	0	1	0	0	0	0	32	0	2	5	3	0	0
OTU_2239	0	0	0	0	0	0	0	0	0	0	0	0	0	0	0	0	0	0	0	0	0	0	0	0	0	0	0	0	0	0	0	0	0	0	49	0	0	0	0	0	0	0	0	0	0	0	0	0	0
OTU_2268	0	0	0	0	0	0	0	0	0	0	0	0	0	0	0	0	2	0	0	0	0	0	0	0	0	0	13	9	4	0	0	0	2	0	0	0	0	0	0	0	0	0	0	0	15	0	0	0	0
OTU_2274	0	0	0	0	0	0	0	0	0	0	0	0	0	0	0	0	0	4	12	0	0	0	0	24	0	0	0	0	0	5	0	0	0	0	3	0	0	0	0	2	0	0	0	0	0	8	5	0	0
OTU_2283	0	0	0	0	0	0	0	0	0	0	0	0	0	0	0	0	0	0	0	0	0	131	0	1	0	0	0	0	0	0	0	0	0	0	1	0	0	0	0	0	0	0	0	0	0	0	0	0	0
OTU_2354	0	0	0	0	0	0	0	0	0	0	0	0	0	0	0	0	0	0	0	0	0	0	2	33	0	0	0	0	0	0	0	0	0	0	0	0	0	0	0	0	0	0	0	0	0	0	0	0	1
OTU_2380	0	0	0	0	0	0	0	0	0	0	0	0	0	0	0	0	0	0	0	0	0	0	0	0	0	0	0	0	0	0	0	0	0	0	0	0	0	0	0	0	0	0	0	0	0	23	26	0	0
OTU_2401	0	0	0	0	0	0	0	0	0	0	0	0	0	0	0	0	0	0	0	0	0	0	0	0	0	0	0	0	0	0	0	0	0	0	0	0	0	0	0	0	20	0	0	0	0	21	24	0	0
OTU_2416	0	0	0	0	0	0	0	0	0	0	0	0	0	0	0	0	0	0	0	0	0	0	0	0	0	0	0	0	0	0	0	0	0	0	0	0	0	0	0	6	0	0	22	0	0	16	18	0	0
OTU_2454	0	0	0	0	0	0	0	0	0	0	0	0	0	0	0	0	0	0	0	0	0	0	0	0	48	0	0	0	0	0	0	0	0	0	0	0	0	0	0	0	0	0	0	0	18	0	0	0	0
OTU_2456	0	0	0	0	0	0	0	0	0	0	0	0	0	0	0	1	0	0	0	0	7	0	0	0	0	3	0	5	6	1	0	14	1	1	0	0	0	26	0	0	44	0	0	0	3	0	0	5	0
OTU_2498	0	0	0	0	0	0	0	0	0	0	0	0	0	0	0	0	0	4	0	0	0	0	0	0	0	0	16	0	0	0	0	0	4	11	0	0	0	0	0	5	0	29	11	0	10	0	1	0	0
OTU_2502	0	0	0	0	0	0	0	0	0	0	0	0	0	0	0	0	0	0	0	0	0	0	0	0	0	0	0	0	0	0	0	0	77	0	0	0	0	0	0	0	0	0	0	0	0	1	0	0	0
OTU_2666	0	0	0	0	0	0	0	0	0	0	63	0	0	0	0	0	0	0	0	0	0	0	0	0	0	0	0	0	0	0	0	0	0	0	0	0	0	0	0	0	0	0	0	0	0	0	0	0	0
OTU_2676	0	0	0	0	0	0	0	0	0	0	0	0	0	0	0	1	0	0	0	0	0	0	0	0	0	5	0	0	0	0	0	0	0	0	6	0	0	0	0	0	0	0	0	0	0	0	0	0	0
OTU_2696	0	0	0	0	0	0	0	0	0	0	19	0	0	0	0	19	0	0	0	0	0	0	0	0	0	0	0	0	0	0	0	0	0	0	0	0	0	0	0	0	140	0	1	0	0	0	0	0	0
OTU_2761	0	0	0	0	0	0	0	0	0	0	0	0	0	0	0	0	0	0	0	0	0	0	0	0	0	0	0	0	0	0	0	0	0	0	0	0	0	0	0	0	0	0	0	10	0	0	0	0	0
OTU_2863	0	0	0	0	0	0	0	0	0	0	0	0	0	0	32	0	0	0	0	0	0	0	6	0	0	0	0	0	0	0	16	0	0	0	0	0	0	0	0	0	0	0	0	0	0	0	0	0	0
OTU_2889	0	0	0	0	0	0	0	0	0	0	3	0	0	0	0	0	0	2	0	0	0	0	5	0	0	0	0	5	0	0	0	0	0	0	12	0	0	0	0	0	0	0	0	0	0	3	1	0	0
OTU_2903	0	0	0	0	0	0	0	0	0	0	0	0	0	0	0	0	0	0	0	0	0	0	0	0	0	0	0	0	0	0	0	0	0	0	0	0	0	0	0	0	0	18	0	0	23	0	0	0	0
OTU_2909	0	0	0	0	0	0	0	28	0	0	2	0	9	0	0	0	0	0	0	0	0	0	0	0	0	0	0	0	0	0	0	0	0	0	0	0	0	0	0	0	0	0	0	0	0	0	0	0	0
OTU_291	0	40	0	6	1	0	0	0	7	1	78	0	0	9	1	8	0	48	63	4	0	0	19	114	35	14	0	0	2	26	0	45	0	18	13	9	0	0	4	15	0	17	101	0	31	0	0	0	0
OTU_2932	0	0	0	0	0	0	0	0	0	0	0	0	0	4	0	0	0	0	65	0	0	0	0	0	0	0	0	0	0	0	0	0	0	0	0	0	0	0	0	0	0	0	0	0	0	0	0	0	0
OTU_2942	0	0	0	0	0	0	0	0	0	12	0	0	0	0	0	0	0	0	0	0	0	0	0	0	0	0	0	0	0	0	0	0	4	0	0	0	0	0	0	0	0	0	0	0	0	0	0	9	0
OTU_301	0	0	0	0	0	0	0	0	0	4	50	0	0	0	1	14	0	0	2	0	0	340	19	0	0	18	54	8	0	5	0	3	0	14	36	0	6	38	0	0	41	0	9	0	0	1	0	0	0
OTU_3017	0	0	0	40	0	0	0	0	0	0	0	0	0	0	0	0	0	0	0	0	0	0	0	0	0	0	0	0	0	0	0	0	0	0	0	0	0	0	0	0	0	0	0	0	0	0	0	0	0
OTU_3041	0	0	0	0	0	0	0	0	0	0	0	0	0	0	0	0	0	0	0	0	0	0	0	0	0	8	0	0	0	0	0	0	0	0	0	0	0	0	0	0	0	0	0	52	0	0	0	0	0
OTU_3045	0	0	0	0	0	0	0	0	0	0	0	0	0	0	0	0	0	0	0	0	0	0	0	0	0	3	0	0	0	0	0	0	0	0	0	0	0	0	0	0	0	0	0	0	0	12	1	0	0
OTU_3100	0	0	0	0	0	0	0	0	0	0	0	0	0	0	0	1	0	0	0	0	0	0	0	0	0	0	0	0	0	0	0	0	0	0	0	0	0	0	0	0	57	0	0	0	0	0	0	0	0
OTU_3144	0	0	0	0	0	0	0	0	0	0	0	0	0	0	0	0	0	0	0	0	0	0	0	0	0	0	0	0	0	0	0	0	0	0	0	0	0	13	0	5	0	0	0	0	0	11	8	0	0
OTU_3228	0	0	0	0	0	0	0	0	0	0	0	0	0	0	0	0	0	0	0	0	0	0	0	0	0	0	0	0	0	0	0	0	0	0	0	0	0	0	0	0	20	0	0	0	0	0	0	0	0
OTU_324	0	27	0	0	0	8	0	4	3	1	39	0	26	6	2	52	0	0	32	0	217	0	0	27	0	18	0	0	0	1	0	27	4	0	2	0	0	0	0	3	2	0	0	0	249	22	13	0	1
OTU_3244	0	0	0	0	0	0	0	0	0	0	0	0	0	0	0	0	0	0	0	0	0	0	0	0	0	7	0	0	0	0	0	0	0	0	0	0	0	5	0	0	0	0	0	0	0	14	15	0	0
OTU_3250	0	0	0	0	0	0	0	0	0	0	0	0	0	0	0	0	0	0	0	0	0	0	0	0	0	0	16	0	9	0	0	0	0	0	0	0	0	0	0	0	0	0	0	0	0	0	0	0	0
OTU_3284	0	0	0	0	0	0	0	0	3	0	1	0	0	0	0	1	0	0	0	0	0	0	0	0	1	2	0	0	0	0	0	0	0	1	10	0	0	0	0	0	10	0	1	1	1	9	17	28	0
OTU_3286	0	0	0	0	0	0	0	0	0	0	0	0	0	0	0	0	0	0	0	0	0	0	0	0	0	0	48	0	0	0	0	0	0	0	1	0	0	0	0	0	0	1	0	0	0	0	0	0	0
OTU_3298	0	0	0	0	0	0	0	0	0	0	0	0	0	0	0	0	0	0	0	0	0	0	0	0	0	0	0	0	0	0	0	0	0	0	0	0	0	2	10	0	0	0	0	0	0	0	0	0	0
OTU_3323	0	0	0	0	0	0	0	0	0	0	0	0	0	0	0	0	0	0	0	0	0	0	0	0	0	0	0	0	0	0	0	0	0	0	0	0	0	0	0	0	0	0	0	45	0	0	0	0	0
OTU_3330	0	0	0	0	0	0	0	0	0	0	0	0	0	0	0	0	0	0	0	0	0	0	0	0	0	0	0	2	0	0	0	0	0	0	0	0	0	0	1	0	0	3	0	0	5	1	2	0	0
OTU_3331	0	0	0	0	0	0	0	1	0	0	0	0	0	0	0	0	0	0	11	0	0	0	0	0	1	10	0	0	0	0	0	0	0	0	0	0	0	0	1	1	0	4	0	0	26	1	2	0	0
OTU_3367	0	5	3	0	9	0	0	29	0	0	0	0	0	0	0	3	0	0	5	0	0	1	8	0	0	0	0	0	0	0	0	0	0	0	2	0	1	0	0	1	0	0	6	0	0	0	0	0	0
OTU_341	0	0	0	0	2	2	0	10	0	0	0	0	11	12	35	881	0	0	0	16	0	0	0	0	0	0	0	0	0	0	0	0	0	0	0	0	0	0	0	0	6	0	0	0	0	0	0	0	0
OTU_3418	0	0	0	0	0	0	0	0	0	0	0	0	0	0	0	0	0	0	0	0	0	0	0	0	0	0	0	0	0	0	0	0	0	1	0	0	0	0	0	0	0	0	0	0	0	18	15	0	0
OTU_3460	0	0	0	0	0	0	0	0	0	0	0	0	0	0	0	0	0	0	0	0	0	0	0	0	0	0	0	0	0	0	0	0	0	0	0	0	0	0	0	0	0	0	0	0	24	0	0	0	0
OTU_3465	0	0	0	0	0	0	0	0	0	0	0	0	0	0	0	0	0	0	0	0	0	49	0	0	0	0	0	0	0	0	0	0	0	0	18	0	0	0	0	0	9	0	0	0	0	0	0	0	0
OTU_3489	0	0	0	0	0	0	0	0	0	0	0	0	0	0	0	0	0	0	0	0	0	0	0	0	0	0	0	0	0	0	0	0	0	0	0	0	0	0	0	0	0	0	0	25	0	0	0	0	0
OTU_349	0	0	0	0	4	0	0	0	0	0	8	0	2	0	0	9	0	0	3	1	0	0	0	12	0	75	0	0	0	0	0	0	0	42	4	0	1	12	3	0	1	0	0	513	2	28	23	0	0
OTU_3491	0	28	0	0	0	0	0	0	0	0	15	0	0	0	0	0	0	3	0	0	0	0	0	0	0	0	0	0	0	0	0	0	0	0	0	0	0	0	0	0	0	0	0	0	0	0	0	0	0
OTU_3502	0	0	0	0	0	0	0	0	0	0	0	0	0	0	0	0	0	0	0	0	0	0	0	0	0	0	0	0	0	0	0	0	0	0	0	0	0	0	0	0	0	27	0	0	0	0	0	0	0
OTU_3510	0	0	0	0	0	0	0	0	0	0	0	0	0	0	0	0	0	0	0	0	0	0	0	0	0	0	0	0	0	0	0	0	0	0	0	0	0	0	0	0	0	0	0	0	0	0	0	0	0
OTU_3576	0	1	1	0	0	0	0	0	0	2	2	0	0	0	0	4	0	0	0	0	0	8	0	1	0	0	0	0	0	10	0	0	0	0	1	0	0	0	0	0	1	0	6	10	11	0	0	0	0
OTU_3591	0	0	0	0	0	0	0	0	0	0	0	0	0	0	0	0	0	0	0	0	0	0	0	0	0	0	0	0	0	0	0	0	0	0	51	0	0	0	0	0	0	0	0	0	0	0	0	0	0
OTU_3616	0	0	0	0	0	0	0	0	0	0	0	0	0	0	0	0	0	0	0	0	0	0	0	0	0	0	0	0	0	0	0	0	0	0	0	0	0	0	0	0	0	0	0	30	0	0	0	0	0
OTU_3649	0	0	0	0	0	0	0	0	0	0	0	0	0	0	0	0	0	0	0	0	0	0	0	0	0	0	0	0	0	0	0	0	0	0	1	0	0	0	0	0	0	0	0	0	0	0	0	0	0
OTU_3700	0	0	0	0	0	0	0	0	0	0	0	0	0	0	0	0	0	0	0	0	0	0	0	0	0	0	0	0	0	0	0	0	0	0	2	0	0	0	5	0	0	0	0	0	15	0	0	0	0
OTU_3763	0	1	0	0	0	1	0	19	0	0	0	0	0	0	0	0	0	0	0	0	0	0	0	0	0	0	0	0	0	0	0	0	0	0	0	0	0	0	0	0	0	0	0	0	0	0	0	0	0
OTU_3771	0	0	0	0	0	0	0	0	0	0	0	0	0	0	0	0	0	0	0	0	0	0	0	0	0	0	28	0	0	0	0	0	0	0	0	0	0	0	0	0	0	0	0	0	0	0	0	0	0
OTU_3775	0	0	0	0	0	0	0	0	0	0	0	0	0	0	0	13	0	0	0	0	0	0	0	0	0	0	0	0	0	0	0	0	0	6	8	0	0	0	0	0	0	0	0	0	0	0	0	1	0
OTU_38	0	60	1	2	0	0	5	7	5	1	180	4	0	9	366	364	0	0	0	2	1	0	9	1	0	1816	4	65	20	0	149	38	0	96	330	0	41	0	0	1	249	89	189	466	395	1182	1046	125	0
OTU_3816	0	0	0	0	0	0	0	0	0	0	0	0	0	0	0	0	0	0	0	0	0	0	0	0	0	0	0	0	0	0	0	0	0	0	23	0	0	0	0	0	0	0	0	0	0	0	0	0	0
OTU_3858	0	0	0	0	0	0	0	0	0	0	0	0	0	0	0	0	0	0	0	0	0	0	0	0	0	0	0	0	0	0	0	0	0	0	0	0	0	0	0	0	0	0	0	0	21	0	0	0	0
OTU_387	0	6	0	0	0	0	0	0	0	2	0	0	0	0	75	0	0	99	14	5	0	79	15	21	0	1	33	0	0	1	34	176	0	0	0	0	1	13	5	98	0	0	0	0	0	0	0	0	0
OTU_3905	0	0	0	0	0	0	0	0	0	0	0	0	0	0	0	0	0	0	0	0	0	0	0	0	0	0	0	0	0	0	0	0	0	0	0	0	0	0	0	0	0	0	0	0	0	8	12	0	0
OTU_3946	0	7	0	0	0	0	0	19	0	0	0	0	0	0	0	0	0	0	0	0	0	0	0	0	0	0	0	0	0	0	0	0	0	0	0	0	0	0	0	0	0	0	0	0	0	0	0	0	0
OTU_3955	0	0	0	16	0	0	0	0	0	0	0	0	0	0	0	0	0	0	0	0	0	0	0	0	0	0	0	0	0	0	0	0	0	0	0	0	0	1	0	0	0	0	0	0	0	0	0	0	0
OTU_3998	0	0	0	6	0	0	0	0	0	0	0	0	0	0	0	0	0	5	0	0	0	0	0	0	0	0	0	0	0	0	0	0	0	0	0	0	0	0	0	0	1	0	0	0	0	12	14	0	5
OTU_4063	0	0	0	0	0	0	0	0	0	0	0	0	0	0	0	0	0	0	0	0	0	0	0	0	0	0	0	0	0	0	0	0	0	0	0	0	0	0	0	0	0	0	0	0	0	0	0	0	0
OTU_4087	0	0	0	0	0	0	0	0	0	0	0	0	0	0	0	0	0	0	0	0	0	0	0	2	0	0	0	0	0	0	0	0	0	0	0	0	0	0	0	0	0	0	0	36	0	0	0	0	0
OTU_4112	6	9	0	0	0	0	0	0	0	0	4	0	0	0	0	3	0	0	0	0	0	0	0	0	0	0	0	0	0	0	0	0	0	0	0	0	0	0	0	2	0	0	0	0	0	0	0	0	0
OTU_4150	0	0	0	0	0	0	0	0	0	0	0	0	0	0	0	0	0	0	0	0	0	0	0	0	0	0	0	0	0	0	0	0	4	0	0	0	0	0	0	0	0	0	19	0	0	0	0	0	0
OTU_4166	0	2	0	0	0	0	3	0	0	1	0	0	20	0	0	0	0	0	0	0	0	0	0	0	0	0	0	0	0	0	0	0	0	0	0	0	0	0	0	0	0	0	0	0	0	0	0	0	0
OTU_4233	0	0	0	0	0	0	0	0	0	0	0	0	0	0	0	0	0	0	0	0	0	0	0	0	0	0	0	0	0	0	0	0	0	0	0	0	0	0	0	0	2	0	0	0	0	12	4	0	0
OTU_4257	0	5	0	0	0	0	11	1	0	0	0	0	0	0	0	0	0	0	0	0	0	0	5	0	0	0	0	0	0	0	0	0	0	0	0	0	0	0	0	0	0	0	0	0	0	0	0	0	0
OTU_429	0	0	0	0	0	0	0	1	0	0	0	0	0	0	0	0	0	0	0	0	0	0	0	0	0	0	0	0	0	0	0	0	0	0	0	0	0	0	0	0	0	0	0	0	0	0	0	0	0
OTU_4296	0	0	0	0	0	0	0	0	0	0	30	0	0	0	0	0	0	0	0	0	0	0	0	0	0	0	0	0	0	0	0	0	1	0	0	0	0	0	0	1	0	0	0	0	0	0	0	0	0
OTU_4335	0	0	0	0	0	0	0	0	0	0	0	0	0	0	0	0	0	0	0	0	0	0	0	0	0	0	0	0	0	0	0	0	0	0	0	0	0	0	0	0	0	0	0	0	0	0	0	0	0
OTU_4385	0	0	0	0	0	0	0	0	0	0	0	0	0	0	1	0	38	0	0	0	0	0	0	0	0	0	0	0	3	0	0	0	0	0	1	0	0	0	0	0	0	0	0	0	0	1	1	0	0
OTU_4409	0	0	0	0	0	0	0	0	0	0	0	0	0	0	0	0	0	0	0	0	0	0	0	0	0	0	0	0	0	0	0	0	0	0	0	0	0	0	0	0	0	0	0	0	0	15	7	0	0
OTU_4441	0	0	0	0	0	0	0	0	0	0	0	0	0	0	0	0	0	0	0	0	0	0	0	0	0	0	23	0	0	0	0	0	0	0	0	0	0	0	0	0	0	0	0	0	0	0	0	0	0
OTU_4458	0	0	0	0	0	0	0	0	0	0	0	0	0	0	0	0	0	0	0	0	0	0	0	0	0	0	0	0	0	0	0	0	0	0	0	0	0	0	0	0	6	22	0	0	0	6	3	0	0
OTU_4484	0	0	0	0	3	0	0	0	0	0	0	0	0	0	0	0	0	0	0	0	0	0	0	0	0	4	0	0	0	4	0	0	0	1	0	0	0	0	3	0	5	0	3	0	0	0	0	0	0
OTU_4492	0	0	0	0	0	0	0	0	0	0	0	0	0	0	2	0	141	1	0	0	0	4	0	0	0	0	0	0	0	0	5	1	0	1	0	0	0	5	0	0	0	0	5	2	0	1	0	0	0
OTU_4524	0	0	0	0	0	0	0	0	0	0	0	0	0	0	0	0	0	0	0	0	0	0	0	0	0	4	0	0	0	0	0	0	0	0	0	0	0	0	0	18	0	0	0	0	0	0	0	0	0
OTU_4547	0	0	0	0	0	0	0	0	0	0	0	0	0	0	0	0	0	0	0	0	0	0	0	24	0	0	0	0	0	0	0	0	0	0	0	0	0	0	8	0	0	0	0	0	0	0	1	0	0
OTU_4656	0	0	0	0	0	0	0	0	0	0	0	0	0	0	0	17	0	0	0	0	0	0	0	0	0	0	0	0	0	0	0	0	0	0	0	0	0	0	0	0	0	0	0	0	0	0	0	0	0
OTU_4673	0	0	0	0	0	0	0	0	0	0	19	0	0	0	0	0	0	0	0	0	0	0	0	0	0	0	0	0	0	0	0	0	0	0	0	0	0	0	0	0	0	0	0	0	0	0	0	0	0
OTU_4675	0	0	0	0	0	0	0	0	0	12	0	0	0	0	0	0	0	0	0	0	0	0	0	0	0	0	0	0	0	0	0	0	0	0	0	0	0	0	0	0	0	0	0	0	0	0	0	0	0
OTU_4681	0	0	0	0	0	0	0	0	0	0	0	0	0	0	0	0	0	0	0	0	0	0	0	0	0	0	0	0	0	0	0	0	0	2	11	0	0	0	0	0	10	0	0	0	0	0	0	0	0
OTU_4713	0	0	0	0	0	0	0	0	0	0	0	0	0	0	0	0	0	0	0	0	0	0	0	0	0	0	0	0	0	0	0	0	0	0	0	0	0	0	0	0	0	0	0	0	18	0	0	0	0
OTU_4732	0	0	0	0	0	0	0	0	2	4	0	0	8	0	0	0	0	0	0	0	0	0	0	0	0	0	0	0	0	0	0	0	0	0	0	0	0	0	0	0	0	0	0	0	9	0	0	0	0
OTU_4754	0	0	0	0	0	0	0	0	0	0	0	0	0	0	0	0	0	0	0	0	0	0	0	0	0	0	0	0	0	0	0	0	0	0	0	0	0	0	0	0	0	0	0	0	0	11	6	0	0
OTU_476	0	13	0	0	0	0	0	0	0	0	0	0	0	0	0	0	0	35	137	0	21	159	17	52	0	0	0	0	1	0	0	0	0	0	0	0	0	0	0	0	0	0	0	0	0	0	0	0	0
OTU_4764	0	0	0	0	0	0	0	0	0	0	0	0	0	0	0	0	0	0	0	0	0	0	0	0	0	0	0	0	0	0	0	0	0	0	0	0	0	0	0	0	0	0	0	0	15	0	0	0	0
OTU_4829	0	0	0	0	0	0	0	0	0	0	0	0	0	0	2	4	0	0	0	0	0	0	0	0	0	16	0	0	0	0	0	0	0	0	0	0	0	0	0	0	0	0	0	0	0	0	0	0	0
OTU_4883	0	0	0	0	0	0	0	0	2	0	0	0	0	6	0	16	0	0	0	0	0	0	0	0	0	0	0	0	0	0	0	0	0	0	0	0	0	0	0	0	1	0	0	0	0	0	0	0	0
OTU_491	0	0	0	0	0	0	0	0	0	0	0	0	0	0	75	0	0	0	50	0	0	0	8	87	7	104	0	19	1	246	39	0	0	96	137	0	3	6	0	6	51	3	87	0	0	37	34	2	0
OTU_495	0	0	0	0	0	0	0	0	0	0	0	0	0	0	0	0	0	0	0	0	0	0	0	0	8	0	0	0	0	0	0	0	0	0	0	0	0	2	0	0	0	0	0	0	0	304	248	0	0
OTU_4991	0	0	0	0	0	0	0	0	0	0	0	0	0	0	0	0	0	0	0	0	0	0	0	0	0	0	0	0	0	0	0	0	0	0	0	0	0	0	0	0	0	21	0	0	0	0	0	0	0
OTU_4993	0	0	0	0	0	0	0	2	0	2	0	0	0	0	0	0	0	0	0	0	0	0	0	0	0	0	0	0	0	0	0	0	0	0	0	0	0	0	0	25	0	0	0	0	0	1	0	0	0
OTU_5001	0	0	0	0	0	0	0	0	0	0	0	0	0	0	0	0	0	0	0	0	0	0	0	0	0	0	0	0	0	0	0	0	2	0	0	0	0	20	0	0	0	0	0	0	0	0	0	0	0
OTU_5041	0	5	0	0	0	0	0	0	0	0	0	0	0	0	0	0	0	0	0	0	0	0	0	0	0	0	0	1	0	0	0	0	2	0	0	0	0	0	0	0	0	0	3	0	8	0	0	0	0
OTU_5058	0	0	0	0	0	0	0	3	0	18	0	0	7	0	6	3	0	0	0	0	0	0	0	0	0	0	0	0	0	0	0	0	0	0	0	0	0	0	0	0	0	0	0	0	0	0	0	0	0
OTU_5096	0	0	0	0	0	0	0	0	0	0	0	0	0	0	0	0	0	0	0	0	0	0	0	0	0	0	0	0	0	0	0	0	0	0	16	2	0	0	0	0	0	5	12	0	0	19	13	0	0
OTU_5105	0	0	0	0	0	0	12	0	0	0	0	0	0	0	0	0	0	0	0	0	0	0	0	0	0	0	0	0	0	0	0	0	0	0	0	0	0	0	0	0	0	0	0	0	0	2	3	0	0
OTU_5124	0	0	0	0	0	0	0	0	0	0	0	0	0	0	0	0	0	0	0	0	0	0	0	0	0	0	0	0	0	0	0	0	0	0	0	0	0	14	0	0	0	0	0	0	0	0	0	0	0
OTU_5139	0	0	0	0	0	0	0	0	0	0	0	0	0	0	0	0	0	0	0	0	0	0	0	0	0	0	0	0	0	0	0	0	0	0	0	0	0	0	0	0	0	0	0	0	15	0	0	0	0
OTU_5142	0	0	0	0	0	0	0	2	0	0	0	0	0	0	0	0	0	0	0	0	0	0	0	0	0	0	0	0	0	0	0	0	0	0	0	0	0	0	0	0	0	0	0	0	0	0	0	0	0
OTU_5143	0	0	0	0	0	0	0	0	0	0	0	0	0	0	0	0	0	0	0	0	0	0	0	0	0	0	0	0	0	0	0	0	0	0	27	0	0	0	0	0	0	0	0	0	0	0	0	0	0
OTU_5158	0	0	0	0	0	0	0	0	0	0	0	0	0	0	0	0	0	0	0	0	0	0	0	0	0	0	0	0	0	0	0	0	0	0	15	0	0	0	0	0	0	0	0	0	0	0	0	0	0
OTU_5164	0	0	0	0	0	0	0	0	0	0	0	0	0	0	0	0	0	0	0	0	0	0	0	0	0	0	15	0	0	0	0	0	0	0	0	0	0	0	0	0	0	0	0	0	0	0	0	0	0
OTU_5186	0	0	0	0	0	0	0	0	0	0	0	0	0	0	0	0	0	0	0	0	0	0	0	0	0	0	0	0	0	0	0	0	0	0	0	0	0	0	0	0	3	0	0	0	0	7	4	0	0
OTU_5198	0	0	0	0	0	0	0	0	0	0	0	0	0	0	0	0	0	0	0	0	0	0	0	0	0	0	0	0	0	0	0	0	0	0	36	0	0	0	0	0	0	0	0	0	0	0	0	0	0
OTU_5221	0	0	0	0	0	0	0	0	0	0	0	0	0	0	0	0	0	0	0	0	0	0	0	0	0	41	0	0	0	0	0	0	0	0	0	0	0	0	0	0	0	0	0	0	0	0	0	0	0
OTU_523	0	0	0	0	0	0	0	15	8	1	37	1	0	0	1	0	0	6	62	0	0	0	0	0	0	0	0	0	8	250	1	0	118	32	132	0	0	6	0	0	0	0	12	0	0	0	0	0	0
OTU_5237	0	0	0	0	0	0	0	0	0	0	0	0	0	0	0	0	0	0	0	0	0	0	0	0	0	0	0	0	0	0	0	0	0	0	0	0	9	11	0	3	1	0	0	0	0	4	6	0	0
OTU_5272	75	161	635	0	6	0	26	32	71	0	1098	1	79	1	496	293	0	21	249	19	0	2	11	281	0	59	0	128	15	143	298	168	6	46	116	5	484	17	60	0	3	0	39	0	94	16	9	0	0
OTU_5276	0	0	0	0	0	0	0	0	7	0	0	0	0	0	0	0	0	0	0	0	0	0	0	0	0	0	0	0	0	0	0	0	0	17	0	0	0	0	0	0	6	0	5	0	0	0	0	0	2
OTU_5307	0	0	0	0	0	0	0	0	0	0	0	0	0	0	0	0	0	0	0	0	0	0	0	0	0	0	0	0	0	0	0	0	0	0	0	0	0	0	0	0	2	1	0	0	0	9	7	0	0
OTU_5316	0	0	0	0	0	0	0	0	0	0	0	0	0	0	0	0	0	0	0	0	0	0	0	0	0	4	0	0	0	0	0	0	0	0	0	0	0	0	0	13	0	0	0	0	2	0	0	0	0
OTU_533	0	0	0	0	0	0	0	0	0	0	0	1	0	0	0	10	0	3	4	2	485	33	8	4	0	0	0	0	0	1	0	0	2	10	0	0	4	80	9	4	3	107	79	0	15	22	14	0	0
OTU_5377	0	0	0	0	0	0	0	0	0	0	0	0	0	0	0	0	0	0	0	0	0	0	0	0	0	0	0	0	0	0	0	0	0	0	0	0	0	0	0	0	0	0	0	0	0	11	5	0	0
OTU_5464	0	0	0	0	0	0	0	0	6	0	0	0	0	0	0	0	0	7	0	0	0	0	0	0	0	0	0	0	0	0	0	0	0	0	0	0	0	3	0	0	0	0	0	0	0	0	0	0	0
OTU_5473	0	0	0	0	0	0	0	0	0	0	0	0	0	12	0	1	0	0	0	0	0	0	0	0	0	0	0	0	0	0	0	0	0	0	0	0	0	0	0	0	0	0	0	0	0	0	0	0	0
OTU_5476	0	0	0	0	0	0	0	0	0	0	24	0	0	0	0	0	0	0	1	0	0	0	0	0	0	0	0	0	0	0	0	0	0	0	0	0	0	0	0	0	0	0	0	0	0	0	0	0	0
OTU_5556	0	0	0	0	0	0	0	0	0	0	0	0	0	0	0	0	0	0	0	0	0	0	0	0	0	0	0	0	0	0	0	0	1	5	0	0	0	7	2	0	6	0	0	0	0	0	0	0	0
OTU_5578	0	0	0	0	0	0	0	0	0	0	0	0	0	0	0	0	0	0	0	0	0	0	0	0	0	0	0	0	0	0	0	0	0	0	17	0	0	0	0	0	0	0	0	0	0	0	0	0	0
OTU_5595	0	12	2	0	0	0	3	0	6	0	195	0	3	0	1	74	0	2	0	0	0	0	1	71	7	28	0	12	12	0	2	122	0	13	34	0	149	4	6	2	3	0	1	1	14	9	6	2	0
OTU_5609	0	0	0	0	0	0	0	0	0	0	0	0	0	0	0	0	0	0	0	0	0	0	0	0	0	0	0	0	0	0	0	0	0	0	0	0	0	0	0	0	0	0	0	0	0	11	9	0	0
OTU_5651	0	0	0	0	0	0	0	0	0	0	0	0	0	0	3	0	134	0	0	0	1	2	0	0	0	0	0	0	0	0	5	0	0	0	0	0	0	0	0	1	0	0	11	0	0	0	1	0	0
OTU_5669	0	2	0	0	0	0	0	15	0	0	0	0	0	0	0	0	0	0	0	0	0	0	0	0	0	0	0	0	0	0	0	0	0	0	0	0	0	0	0	0	0	0	0	0	0	0	0	0	0
OTU_569	0	0	0	0	0	0	0	0	0	0	0	0	0	0	0	21	0	0	0	0	560	1	0	0	0	0	0	0	0	0	0	0	0	0	0	0	0	0	0	0	0	0	0	0	0	0	0	0	0
OTU_5698	0	10	0	0	0	0	0	0	0	0	8	0	0	0	0	0	0	0	0	0	0	0	0	1	0	1	0	0	0	0	0	0	0	0	1	0	0	0	0	0	0	0	6	0	1	0	0	0	0
OTU_571	0	0	0	0	0	0	0	0	0	0	0	0	0	0	0	30	0	0	0	0	0	0	0	0	0	0	0	0	0	0	0	0	0	0	0	0	0	0	0	0	4	0	0	0	0	211	175	8	0
OTU_5781	0	0	0	0	0	0	12	0	0	0	0	0	0	0	0	0	0	0	0	0	0	0	0	0	0	0	0	0	0	0	0	0	0	0	1	0	0	0	0	0	0	0	0	0	0	0	0	0	0
OTU_5789	0	0	0	0	0	0	0	0	0	0	0	0	0	0	0	0	0	0	1	0	0	0	0	0	0	0	0	9	0	5	0	0	0	0	0	0	0	0	0	0	0	0	0	0	0	0	0	0	0
OTU_5805	0	0	0	0	0	0	0	0	0	0	0	0	0	0	0	0	0	0	0	0	0	0	0	0	0	0	0	0	0	0	0	0	0	0	0	0	0	0	0	0	0	0	0	0	0	0	0	0	3
OTU_5818	0	0	0	0	0	0	0	0	0	0	0	0	0	0	0	0	0	0	0	0	0	0	0	0	0	0	0	0	0	0	0	0	0	0	0	0	0	0	0	0	0	0	0	0	0	8	3	0	0
OTU_5825	0	0	0	0	0	0	0	0	0	0	0	0	0	0	0	0	0	0	0	0	0	0	0	0	0	0	0	0	0	0	0	0	0	0	0	0	0	0	0	0	0	0	15	0	0	0	0	0	0
OTU_5827	0	0	0	0	0	0	0	0	0	0	0	0	0	0	0	0	0	0	0	0	0	0	0	0	0	0	0	0	0	0	0	0	0	10	0	0	0	0	0	0	2	0	0	0	0	0	0	0	0
OTU_5857	0	0	0	0	0	0	0	0	0	0	0	0	0	0	0	0	0	0	0	0	0	0	0	0	0	0	0	0	0	0	0	0	0	0	0	0	0	9	0	0	0	0	0	0	0	0	0	0	0
OTU_5864	0	2	0	0	0	0	0	0	0	0	0	0	0	0	0	0	0	0	0	0	0	0	0	0	0	0	0	0	0	0	0	0	0	0	0	0	0	0	0	0	0	0	0	0	0	0	0	0	0
OTU_5867	0	0	0	0	0	0	0	0	0	0	0	0	0	0	0	0	0	0	0	0	0	10	0	0	0	0	0	0	0	0	0	0	0	0	0	0	0	0	0	0	0	0	0	0	0	0	0	0	0
OTU_5883	0	0	0	0	0	0	0	0	0	0	0	0	0	0	0	0	0	0	0	0	0	0	0	0	0	0	0	0	0	0	0	0	0	0	0	0	0	0	0	0	0	0	0	0	0	8	4	0	0
OTU_5919	0	0	0	0	0	0	0	0	0	0	0	0	0	0	0	0	0	22	0	0	0	0	0	0	0	0	0	0	0	0	0	0	0	0	0	0	0	0	0	0	0	0	0	0	0	0	0	0	0
OTU_592	0	0	0	0	0	0	0	0	0	0	0	0	0	0	0	0	0	0	0	0	0	0	0	0	0	0	0	0	0	0	0	0	0	0	0	0	0	6	3	24	32	85	122	0	41	19	19	0	0
OTU_5948	0	0	0	0	0	0	0	0	0	0	0	0	0	0	0	0	0	0	0	0	0	0	0	0	0	0	0	0	0	0	0	0	0	0	0	0	0	0	0	0	0	0	0	0	0	10	3	0	0
OTU_606	0	0	0	0	0	0	0	0	0	0	48	0	0	0	0	50	0	0	0	0	0	0	0	0	0	0	0	0	0	0	0	0	0	0	0	1	0	0	0	0	346	0	0	0	0	0	0	0	0
OTU_6074	0	0	0	0	0	0	0	0	0	0	0	0	1	0	0	0	0	0	0	0	0	0	0	0	0	0	0	0	0	0	0	0	0	0	0	0	0	0	0	0	0	0	0	0	16	0	0	0	0
OTU_6127	0	0	0	0	0	0	0	0	0	0	0	0	0	0	0	0	0	0	0	0	0	0	0	0	0	0	0	0	0	0	0	0	0	0	0	0	0	0	0	0	0	0	0	0	0	0	0	0	0
OTU_626	0	0	0	0	0	0	0	0	0	0	0	0	0	0	0	0	0	38	30	0	21	52	192	26	0	52	130	7	0	0	0	0	0	0	0	0	0	0	0	0	0	0	0	0	0	0	0	0	0
OTU_637	0	0	0	0	0	0	0	0	0	0	0	0	0	0	0	0	0	0	0	0	0	386	0	0	0	0	0	0	0	0	0	0	0	0	0	0	0	0	0	0	0	0	0	0	0	2	0	0	0
OTU_673	0	0	0	0	0	0	0	0	0	0	0	0	0	0	0	6	0	17	0	0	124	0	0	0	0	0	0	0	0	0	0	0	0	0	0	0	0	0	0	0	5	0	0	0	154	32	18	54	0
OTU_680	0	0	0	0	0	0	0	0	2	0	0	0	0	0	0	14	0	0	0	0	80	0	0	12	0	3	0	0	0	39	0	0	0	27	0	0	0	0	0	0	8	0	0	0	31	0	0	0	0
OTU_704	0	10	0	0	0	0	0	0	0	0	0	0	0	0	0	0	0	0	3	0	0	0	0	3	0	22	0	7	1	0	0	0	25	25	15	0	0	63	0	0	1	0	0	69	0	0	1	10	0
OTU_710	0	0	0	0	0	0	0	0	0	0	0	0	0	0	0	0	0	0	0	0	0	0	0	0	0	0	0	0	0	0	0	0	0	0	0	0	0	1	0	0	0	0	0	0	0	189	172	0	0
OTU_713	33	52	16	0	0	0	3	3	10	1	359	2	18	1	7	136	0	11	0	0	0	0	1	117	6	82	0	23	6	0	1	307	0	73	373	0	211	35	4	30	100	62	103	0	97	44	31	0	0
OTU_747	0	0	0	0	0	0	5	0	0	18	0	0	0	0	95	0	0	20	0	0	0	0	2	18	0	9	45	0	0	0	44	0	1	0	0	0	27	0	1	7	0	0	0	0	0	0	0	0	0
OTU_755	0	0	0	0	0	0	0	0	0	0	0	0	0	0	0	5	0	0	0	0	333	0	0	0	0	0	0	0	0	0	0	0	0	0	0	0	0	0	0	0	0	0	0	0	0	0	0	0	0
OTU_760	0	0	0	0	0	0	0	0	0	0	0	0	0	0	0	6	0	0	0	0	261	0	0	0	0	0	0	0	0	0	0	0	0	0	0	0	0	0	0	0	0	0	0	0	0	0	0	0	0
OTU_81	0	3	0	24	6	0	2	2	0	0	17	0	36	0	89	8	5164	13	0	0	77	31	6	37	20	0	0	0	17	0	96	24	5	26	61	6	13	138	71	279	27	101	219	26	64	107	76	5	0
OTU_828	1	0	0	0	0	0	0	0	0	0	8	1	31	0	0	12	0	0	2	0	0	0	0	0	0	1	0	0	0	0	0	0	0	43	2	0	0	19	4	0	3	0	0	0	1	0	0	0	0
OTU_831	0	0	0	41	1	0	0	0	11	0	0	0	0	0	0	0	0	0	0	0	0	0	0	0	0	0	0	0	0	0	0	0	0	52	46	0	50	0	1	40	0	0	0	0	0	0	0	0	0
OTU_836	0	3	16	8	9	1	0	0	7	9	6	5	0	0	0	5	0	0	0	0	0	20	0	1	0	0	0	0	0	25	0	1	0	0	0	0	0	0	0	0	1	0	12	22	34	0	0	0	6
OTU_917	0	0	0	0	0	0	0	0	0	0	0	0	0	0	0	0	0	0	0	0	0	0	0	0	0	0	0	0	0	0	0	0	0	0	0	0	0	0	0	1	27	30	140	0	0	16	13	0	0
OTU_927	0	17	0	11	2	0	1	3	5	0	40	1	22	3	0	5	61	0	0	0	0	0	0	0	0	0	4	0	0	42	0	0	10	0	0	0	0	6	0	2	0	0	0	0	0	0	0	0	0
OTU_959	0	0	0	0	0	0	0	0	0	0	0	0	0	0	0	3	0	0	0	0	198	1	0	16	0	0	0	0	0	0	0	0	0	0	0	0	0	0	0	0	0	0	0	0	1	0	0	0	0
OTU_97	0	2	0	0	0	0	0	2	3	0	65	0	0	0	1092	27	0	0	27	0	176	1	0	28	0	36	312	26	0	0	654	0	3	39	547	1	175	0	94	0	25	0	1	3	276	18	6	0	0
OTU_1095	0	0	0	0	0	0	0	0	0	0	0	0	0	0	0	0	0	0	0	0	0	0	0	0	0	0	0	0	0	0	0	0	0	0	1	0	0	0	774	0	0	0	0	0	0	0	0	0	0
OTU_1306	0	0	0	0	0	0	0	0	0	0	0	0	0	0	96	0	1	0	0	0	0	0	0	0	0	0	0	0	0	0	66	1	0	0	0	0	0	0	0	0	0	0	0	0	0	0	0	0	0
OTU_1578	0	4	0	0	0	2	0	0	0	0	0	0	0	0	0	0	146	0	7	0	0	0	0	0	0	0	0	0	0	0	0	0	0	0	0	0	0	0	0	0	0	0	0	0	0	0	0	0	0
OTU_1656	0	7	0	0	0	0	0	0	0	0	0	0	3	0	0	0	7	9	0	1	0	16	1	13	0	2	0	0	9	62	0	8	0	0	0	0	0	7	0	0	0	0	0	0	6	5	6	0	0
OTU_1753	0	2	0	5	0	0	0	0	0	0	0	0	0	0	0	0	0	0	0	2	0	0	0	0	0	1	15	0	0	109	0	0	0	0	0	0	0	0	0	0	0	0	0	0	0	0	0	0	0
OTU_2171	0	0	0	0	0	0	0	0	0	0	0	0	0	0	0	0	0	0	0	0	0	0	0	0	0	0	0	0	0	0	0	0	0	8	0	0	0	0	0	1	4	0	0	0	0	2	1	2	0
OTU_2362	0	0	0	0	0	0	0	0	0	0	0	0	0	0	0	0	72	0	5	0	0	0	0	0	0	2	18	0	4	0	0	0	0	0	0	0	0	0	0	0	0	0	0	0	0	10	4	0	0
OTU_2444	0	0	0	0	3	0	34	0	5	0	0	0	0	0	0	0	0	0	0	0	0	0	3	0	0	0	0	0	0	0	0	0	0	0	0	0	0	0	0	0	0	0	11	0	0	2	1	0	0
OTU_2512	0	0	0	0	0	3	0	0	0	0	0	0	0	0	0	0	0	11	0	1	0	0	0	0	5	0	0	0	20	19	0	0	0	0	0	4	0	0	1	0	0	0	0	0	0	0	0	0	0
OTU_2663	0	0	0	0	0	0	0	0	0	0	6	0	0	0	0	0	0	0	0	0	0	29	5	0	0	0	0	0	0	0	0	0	0	0	0	0	0	0	0	0	0	0	0	0	0	0	0	0	0
OTU_2807	0	0	0	0	0	0	0	0	0	0	0	0	0	0	0	0	54	0	0	0	0	0	0	0	0	0	0	0	0	0	0	0	0	0	0	0	0	0	0	0	0	0	0	0	0	0	0	0	0
OTU_285	0	0	0	0	36	0	0	0	0	0	0	0	0	8	0	0	0	0	0	0	0	0	0	0	0	0	2	0	0	0	0	0	0	0	0	0	0	2	1	0	0	0	0	0	0	0	0	0	0
OTU_2911	0	0	0	0	0	0	0	0	0	0	0	0	0	0	0	0	0	0	0	0	0	53	0	0	0	0	2	0	0	0	0	0	0	0	0	0	0	0	0	0	0	0	0	0	0	0	0	0	0
OTU_3273	0	1	0	0	0	1	0	0	2	0	6	0	0	0	0	0	38	0	0	0	0	13	9	0	0	0	7	0	0	0	0	0	0	4	0	0	0	11	3	0	0	0	0	0	0	0	0	0	0
OTU_3414	0	0	28	0	0	0	0	0	0	0	0	0	0	0	0	0	0	0	0	0	0	0	0	0	0	0	0	0	2	0	0	0	0	0	0	0	0	7	0	0	0	0	0	0	0	0	0	0	0
OTU_3556	0	6	0	1	2	1	0	0	3	1	0	0	10	2	0	2	0	6	0	0	0	17	1	0	0	0	0	0	1	31	0	0	0	0	7	0	1	0	0	1	0	0	0	0	0	0	0	0	0
OTU_3571	0	0	0	0	0	0	0	0	0	0	1	0	0	0	0	0	0	8	0	0	0	1	2	0	0	0	0	0	0	0	0	0	0	0	0	0	0	0	0	0	0	0	0	0	30	0	0	0	0
OTU_3659	0	0	0	0	0	0	0	0	0	0	0	0	0	0	0	0	0	0	0	0	0	0	0	0	0	0	0	0	0	0	0	0	0	0	0	0	0	0	0	0	0	0	26	0	0	0	0	0	0
OTU_3733	0	0	0	0	0	0	0	0	0	0	0	0	0	0	0	0	0	0	0	12	0	0	0	0	0	0	0	0	0	0	0	0	0	0	0	0	0	0	6	0	0	0	0	0	12	1	0	0	0
OTU_3778	0	0	0	0	0	0	0	0	0	0	0	0	0	0	0	0	0	7	0	9	0	0	0	0	0	0	0	0	0	0	0	0	0	0	0	0	0	0	0	0	0	0	0	0	0	0	0	4	0
OTU_3809	0	0	0	0	0	0	0	0	0	0	0	0	0	0	0	0	0	0	0	0	0	0	0	0	0	0	0	0	0	0	0	0	0	0	0	0	0	0	0	0	0	0	0	0	0	0	0	0	0
OTU_3860	0	0	0	0	0	0	0	0	0	0	0	0	0	0	0	0	0	0	0	0	0	0	0	0	0	0	0	0	0	33	0	0	0	0	0	0	0	0	0	0	0	0	0	0	0	0	0	0	0
OTU_4035	0	0	0	0	0	0	0	0	0	0	0	0	0	0	0	0	35	0	0	0	0	0	0	0	0	0	0	0	0	0	0	0	0	0	0	0	0	0	0	0	0	0	0	0	0	0	0	0	0
OTU_4051	0	0	0	0	0	0	0	0	0	0	0	0	0	0	0	0	0	0	0	0	0	0	0	0	0	0	0	0	0	0	0	0	0	0	0	0	0	0	0	0	0	0	0	0	0	0	0	0	0
OTU_4176	0	3	0	0	0	4	0	0	0	0	3	0	10	0	0	0	0	0	0	0	0	16	0	0	0	0	0	0	0	0	0	0	0	0	0	0	0	0	0	0	0	0	0	0	0	0	0	0	0
OTU_4381	0	0	0	0	0	0	0	0	0	0	0	0	3	0	0	0	0	0	0	0	0	0	1	0	0	0	0	2	0	0	0	0	0	0	0	0	0	0	0	0	0	0	0	0	0	6	7	0	0
OTU_4471	0	8	0	0	0	0	11	0	0	0	0	0	0	0	0	0	0	0	0	0	0	0	0	0	0	2	0	0	0	0	0	0	0	0	0	0	0	0	0	0	0	0	0	0	8	1	1	0	0
OTU_450	2	11	5	0	6	0	40	0	1	6	7	0	39	0	0	2	0	14	13	11	0	24	1	12	1	0	27	15	15	17	0	11	0	20	13	0	1	11	5	9	11	45	11	1	23	27	13	4	0
OTU_4537	0	0	0	0	0	0	0	0	0	0	0	0	0	0	0	0	0	0	0	0	0	0	0	0	0	0	0	0	0	0	0	0	0	0	0	0	0	0	0	0	0	0	0	0	0	0	0	0	0
OTU_4557	0	0	0	0	0	0	0	0	0	0	0	0	0	0	0	0	0	0	0	0	0	25	0	0	0	0	0	0	1	0	0	0	0	0	0	0	0	0	0	0	0	0	0	0	0	0	0	0	0
OTU_4821	0	0	0	0	14	0	0	0	0	0	0	0	0	9	0	0	0	0	0	0	0	0	0	0	0	0	0	2	0	0	0	0	0	0	0	0	5	0	0	0	0	0	0	0	0	0	0	0	0
OTU_5010	0	0	0	0	0	3	0	1	2	0	0	0	11	0	0	0	2	0	0	0	0	0	0	0	0	0	0	0	0	0	1	0	0	4	0	0	0	0	0	0	0	0	0	0	0	0	0	0	0
OTU_5132	0	0	0	0	0	0	0	0	0	0	0	0	0	0	0	0	0	0	0	0	0	0	0	0	0	0	0	0	0	0	0	0	0	0	0	0	0	0	0	0	0	0	0	0	0	0	0	0	0
OTU_5189	0	2	0	0	0	2	0	0	8	0	3	0	1	0	0	0	0	0	0	0	0	0	0	0	0	0	0	0	0	0	0	0	0	2	0	0	0	0	0	1	0	1	0	0	0	0	0	0	0
OTU_5298	0	0	0	0	0	0	0	0	0	0	0	0	0	0	0	0	0	0	0	0	0	0	0	0	0	0	0	0	0	0	0	0	0	0	0	0	0	0	0	0	0	0	3	0	0	0	0	0	1
OTU_5995	0	0	0	0	0	0	0	0	0	0	0	0	0	0	0	0	0	0	0	0	0	0	0	0	0	0	0	0	0	0	0	0	0	0	0	0	0	0	0	0	0	0	0	0	0	0	0	0	0
OTU_677	0	0	0	0	0	0	0	0	0	0	4	0	0	0	0	5	508	11	0	0	0	0	6	6	0	0	0	1	1	0	0	0	0	0	0	0	0	0	0	0	0	0	0	0	24	0	0	0	0
OTU_834	0	5	0	0	0	0	0	0	0	0	0	0	0	0	0	0	0	0	0	0	0	0	3	0	0	0	0	0	0	0	0	4	0	0	0	0	0	0	0	0	0	0	0	1	0	141	128	0	0
OTU_1009	0	6	0	0	0	0	0	0	0	0	0	0	0	0	0	0	0	40	0	0	0	47	0	0	0	6	0	0	1	0	0	0	0	5	0	0	0	0	0	3	2	0	6	0	0	0	0	0	0
OTU_102	0	0	0	0	0	0	0	0	0	0	0	0	1	0	0	0	0	0	0	0	6	0	0	0	0	0	0	0	0	0	0	0	2	0	0	0	0	0	0	2	0	22	906	0	0	1133	778	0	0
OTU_1020	0	0	0	0	0	0	0	0	0	0	0	0	0	6	0	0	157	0	0	1	0	0	0	0	0	0	0	0	0	0	0	0	0	0	0	0	0	0	0	1	0	0	0	0	0	0	0	0	0
OTU_1030	1	1	45	17	8	0	8	0	0	1	1	1	0	3	80	1	29	0	11	1	38	5	0	6	8	1	5	0	2	0	42	0	0	6	4	0	1	11	1	6	1	3	33	0	94	61	39	0	0
OTU_1050	167	3	0	0	0	0	0	0	0	0	0	0	0	0	0	0	0	5	0	0	0	0	0	0	0	0	0	0	0	0	0	0	2	0	1	0	0	0	0	1	0	29	3	0	0	0	0	0	0
OTU_1059	0	0	0	0	0	0	0	0	0	0	0	0	0	0	0	0	0	0	0	0	2	0	0	0	0	0	0	0	0	0	0	0	2	0	0	1	0	0	1	1	0	4	227	0	0	144	98	0	0
OTU_1062	68	0	0	0	0	0	0	0	5	0	0	0	0	0	0	0	0	0	0	0	0	0	0	0	0	0	0	0	0	0	0	0	0	0	8	0	0	0	0	0	0	0	0	0	0	105	69	0	0
OTU_1079	0	0	181	0	8	1	0	0	0	0	0	0	0	0	0	0	0	0	0	0	0	0	0	0	0	0	0	0	0	0	0	0	0	7	0	0	0	0	0	0	0	0	0	0	0	0	0	0	6
OTU_1089	0	0	0	0	0	0	0	0	0	0	0	0	0	0	0	0	0	2	2	0	0	0	0	1	92	1	0	6	4	15	0	4	0	0	0	0	0	0	0	0	0	0	0	0	19	1	3	4	0
OTU_1091	0	0	0	0	0	0	0	0	3	0	0	0	0	0	0	0	0	0	0	0	0	0	0	227	0	0	0	0	0	0	0	1	0	0	0	0	0	0	0	0	0	0	0	0	0	1	1	0	0
OTU_1097	0	0	0	0	0	0	0	0	0	0	0	0	0	0	0	0	0	0	0	0	0	0	0	0	0	0	0	0	0	0	1	0	0	0	0	0	0	1	0	0	1	0	266	1	0	0	0	0	0
OTU_1115	0	3	0	0	0	0	0	0	0	0	3	0	2	0	1	15	0	2	41	0	86	0	0	0	0	16	0	6	5	0	0	0	0	0	0	0	0	4	0	0	0	0	0	0	39	13	8	0	0
OTU_1130	0	0	0	0	0	0	0	0	0	0	0	0	0	0	0	0	0	0	0	0	0	0	0	0	0	0	0	0	0	0	0	0	0	243	0	0	0	0	0	0	0	0	0	0	0	0	0	0	0
OTU_1154	0	0	0	0	0	0	0	1	0	35	3	0	0	0	0	16	0	0	0	0	118	0	0	0	0	3	0	0	0	0	0	0	0	0	1	0	0	0	0	0	2	0	0	0	0	11	4	0	0
OTU_1191	142	0	12	0	0	1	0	0	0	2	1	0	0	0	0	0	0	2	0	0	28	4	2	0	0	1	0	1	10	3	0	0	0	1	0	0	0	0	0	14	0	0	0	0	4	11	0	0	1
OTU_1201	0	0	0	0	0	0	0	0	0	0	0	0	0	0	0	0	0	0	0	0	0	0	0	0	0	0	0	0	0	0	0	0	0	0	0	0	0	0	0	0	0	0	155	0	0	0	0	0	0
OTU_1212	0	0	0	0	0	0	0	0	0	0	0	0	0	0	0	0	0	0	0	0	0	0	0	0	0	0	0	0	0	0	0	0	0	1	0	0	0	0	0	0	0	0	0	0	0	284	194	0	0
OTU_1229	0	1	0	0	0	0	0	0	0	0	0	0	0	0	0	0	0	94	0	0	0	0	0	0	0	2	0	7	0	0	0	0	0	6	0	0	0	0	0	0	0	2	4	0	0	7	4	0	0
OTU_1284	0	0	0	0	0	0	0	0	0	0	0	0	0	0	0	0	0	0	0	0	0	0	0	0	0	0	0	0	0	0	0	0	0	0	0	0	0	0	0	0	0	0	0	0	0	220	133	0	0
OTU_1297	0	0	0	0	0	0	0	0	0	0	0	0	0	0	0	0	0	0	0	0	0	0	0	0	0	0	0	0	0	0	0	0	0	0	0	0	0	0	0	0	0	3	2	0	0	0	0	162	1
OTU_1359	0	0	0	0	0	0	0	0	12	0	0	0	0	0	0	107	0	0	0	0	0	0	0	0	0	0	0	0	0	0	0	0	0	0	0	0	0	0	0	0	1	0	0	0	0	0	0	0	0
OTU_1427	0	0	83	0	0	0	0	0	0	0	1	0	0	0	0	1	0	0	0	0	30	0	0	2	0	0	0	0	0	0	0	0	0	15	0	0	0	0	0	0	0	0	0	0	0	2	2	0	0
OTU_1428	0	1	0	0	0	0	0	9	0	0	2	0	0	0	0	0	0	0	1	0	21	0	0	3	25	8	0	3	5	13	0	6	2	1	0	0	0	0	0	5	4	10	14	0	0	12	6	0	0
OTU_1455	0	0	0	0	0	0	0	1	0	7	0	0	0	0	54	1	0	4	0	0	0	0	0	0	0	7	21	0	0	0	31	0	0	0	3	0	1	0	0	7	0	0	0	0	0	7	5	0	0
OTU_1459	1	0	0	0	3	0	0	0	0	0	0	0	0	0	0	0	0	0	27	0	0	0	0	0	0	43	0	0	0	19	0	0	0	0	0	0	0	0	0	1	0	0	13	0	42	29	22	0	0
OTU_1460	0	0	0	0	0	0	0	0	0	0	0	0	0	0	0	0	0	0	0	0	0	8	4	0	0	0	0	0	0	4	0	0	0	1	0	0	0	3	0	0	2	0	0	0	0	0	0	0	4
OTU_1492	0	0	0	0	0	0	0	0	0	0	0	0	0	0	0	0	0	0	0	0	0	0	0	8	0	0	0	0	0	0	0	0	0	0	14	0	0	5	0	4	16	5	10	0	0	40	25	0	0
OTU_1511	0	0	0	0	0	0	0	0	0	0	0	0	0	0	0	0	0	1	0	0	0	0	0	0	0	0	0	0	0	0	0	0	0	0	0	0	0	0	0	0	0	0	0	0	0	65	29	0	0
OTU_1538	0	0	0	0	0	0	0	0	1	0	0	0	0	0	0	0	0	0	0	0	0	51	0	3	0	0	0	0	0	0	0	0	0	0	0	0	0	0	0	0	0	1	4	37	0	15	4	0	0
OTU_1553	3	0	0	0	0	0	0	1	0	0	15	5	0	0	2	0	0	0	0	0	0	0	0	0	0	0	0	0	0	0	0	0	0	0	0	0	0	0	0	1	0	0	0	83	0	0	0	0	0
OTU_156	28	0	1	632	0	0	0	3	0	0	0	2	1	178	1	1	0	0	0	0	0	26	0	0	0	0	0	0	0	0	0	0	1	96	0	1	0	0	2	0	4	3	0	0	0	1476	970	0	0
OTU_1570	0	0	0	0	0	0	0	0	0	0	0	0	0	0	0	0	0	0	10	28	0	0	0	102	0	0	0	0	0	0	0	0	0	0	0	0	8	0	0	0	0	0	0	0	0	0	0	0	0
OTU_160	53	64	0	0	2	1	0	1	11	0	0	0	0	0	237	1	0	59	95	5	58	67	33	4	16	22	0	4	0	0	79	0	9	3	17	0	0	0	6	312	14	582	1	113	19	0	2	5	0
OTU_1633	38	0	1	0	0	0	0	0	0	0	2	0	0	1	12	1	0	0	0	0	0	14	0	1	0	0	2	0	4	0	6	0	0	11	0	0	4	12	1	64	0	1	0	0	9	109	71	0	0
OTU_1655	0	0	0	0	0	0	0	0	0	0	0	0	0	0	0	0	0	0	18	0	0	0	0	0	0	0	0	0	10	0	0	0	0	0	0	0	0	0	0	0	0	0	0	0	0	0	0	0	0
OTU_1693	1	1	7	1	12	0	2	1	0	0	1	0	1	0	31	0	25	0	13	0	30	1	0	0	2	0	3	0	0	0	38	0	1	5	14	0	0	14	2	2	4	2	28	0	79	38	19	0	0
OTU_1748	0	0	0	0	0	0	0	0	0	0	0	0	0	0	0	0	0	0	0	0	0	0	0	0	0	0	0	0	0	0	0	0	0	6	0	0	0	0	0	0	0	0	0	0	0	0	0	0	0
OTU_1755	0	0	0	0	0	0	0	0	0	0	0	0	0	0	0	0	0	0	0	0	0	0	0	0	0	0	0	0	1	31	1	0	0	0	0	0	0	0	0	0	0	0	0	0	0	0	0	0	0
OTU_1784	0	0	0	0	0	0	0	0	0	0	0	0	0	0	0	0	0	0	0	0	0	0	0	0	0	0	0	0	0	0	0	0	0	0	0	0	0	0	0	0	0	0	0	90	0	0	0	0	0
OTU_1800	142	1	0	0	0	0	0	0	0	0	0	0	0	0	0	1	0	3	0	0	0	0	0	0	0	0	0	0	0	0	0	0	3	0	3	0	0	0	0	0	0	13	1	0	0	0	0	0	0
OTU_1804	0	0	0	0	0	0	0	0	0	0	0	0	0	0	0	0	0	0	0	0	0	0	5	6	4	0	0	0	6	116	0	10	0	0	0	0	0	0	0	0	0	0	0	0	5	2	0	0	0
OTU_1810	0	0	0	0	0	0	0	0	0	0	0	0	0	0	0	0	0	0	0	0	0	0	0	0	0	0	0	0	0	0	0	0	0	0	0	0	0	0	0	0	0	0	0	136	0	0	1	0	0
OTU_1812	0	65	6	0	0	0	0	1	28	0	0	3	0	0	0	0	0	0	0	0	0	0	0	0	0	0	0	0	0	0	0	0	0	0	0	0	0	0	0	0	0	0	0	0	0	0	0	0	0
OTU_1826	0	0	0	0	0	0	0	0	0	0	0	0	0	0	0	0	0	0	0	0	0	98	0	0	0	0	0	0	0	0	0	0	0	0	0	0	0	0	0	0	0	0	0	0	0	0	0	0	0
OTU_187	85	1	10	0	0	0	0	0	9	0	5	0	0	0	34	4	0	0	0	6	0	19	0	1	0	0	3	0	6	0	16	0	0	10	1	0	5	8	5	62	1	4	0	0	19	668	491	3	1
OTU_1901	0	0	0	0	14	0	0	68	0	0	3	0	0	0	0	0	0	0	0	0	0	0	0	0	0	0	0	0	0	0	0	0	0	0	0	0	0	0	0	0	0	0	0	0	0	0	0	0	0
OTU_1939	0	0	0	1	0	0	0	0	0	0	0	0	0	0	0	0	152	0	6	0	0	0	0	0	0	0	0	0	0	0	0	0	0	0	0	0	0	0	0	1	0	0	0	0	0	0	0	0	0
OTU_1984	0	0	0	0	0	0	0	0	6	0	0	7	0	0	0	0	3	2	0	0	0	0	0	0	12	3	0	1	3	0	0	50	0	0	0	0	0	0	0	0	0	0	0	0	0	1	1	0	0
OTU_1998	0	0	0	0	0	0	12	1	0	13	0	0	13	0	0	0	0	0	7	0	0	0	0	0	0	2	0	0	9	0	0	0	0	0	0	0	0	2	3	0	0	0	0	0	0	5	3	0	0
OTU_2005	0	0	0	0	3	0	0	0	5	0	2	1	4	0	0	0	0	0	0	0	0	0	0	1	0	0	0	1	0	0	0	4	0	0	0	0	0	0	3	1	0	0	0	0	4	12	7	7	0
OTU_2032	84	0	2	0	0	0	0	0	0	0	0	0	0	0	0	0	0	3	0	0	8	4	2	0	0	0	0	0	1	4	0	0	0	4	0	0	1	0	0	16	0	2	0	0	0	5	1	0	1
OTU_2141	73	0	0	0	0	0	0	0	0	0	0	0	0	0	0	0	0	0	0	0	0	0	0	0	0	0	0	0	0	0	0	0	0	0	0	0	0	0	0	0	0	0	0	0	0	0	0	0	0
OTU_2142	0	0	0	37	0	0	0	0	0	0	0	0	0	20	0	0	0	0	0	0	0	0	0	0	0	0	0	0	0	0	0	0	0	0	0	0	0	0	0	0	0	0	0	0	0	0	0	0	0
OTU_2143	0	0	0	0	0	0	0	0	0	0	0	0	0	0	0	1	0	4	0	0	45	0	36	1	0	0	0	0	3	0	0	0	0	0	0	0	0	0	0	0	0	0	0	0	0	0	0	0	0
OTU_2198	0	0	0	0	0	0	0	0	0	0	0	0	0	0	0	0	0	0	0	0	0	0	0	0	0	0	0	0	0	0	0	0	0	0	0	0	0	0	0	0	0	0	0	0	0	65	36	0	0
OTU_2224	0	0	0	0	0	0	0	0	0	0	0	0	0	0	0	0	0	0	0	0	1	0	22	0	0	0	0	0	0	1	0	0	0	0	0	0	0	0	0	0	0	0	0	0	0	0	0	0	0
OTU_223	0	0	0	0	1	1	0	0	0	0	0	0	39	0	0	0	0	0	0	0	0	0	7	5	0	0	0	0	0	0	0	0	0	3	0	0	0	20	0	0	0	1	339	33	0	0	0	0	0
OTU_224	0	0	0	0	0	0	0	0	0	0	0	0	0	1	0	0	0	0	0	0	0	0	0	0	0	0	0	0	0	0	0	0	0	0	0	0	0	0	0	0	0	0	0	0	0	666	503	0	0
OTU_2250	0	0	0	0	0	0	8	0	7	0	0	0	0	0	0	0	0	0	14	0	0	0	0	14	0	10	0	35	0	8	1	0	0	0	0	0	0	0	0	0	0	0	0	0	0	0	0	0	0
OTU_226	0	0	0	0	0	0	0	0	0	0	0	0	18	0	0	0	0	0	0	0	0	0	6	87	0	0	10	0	0	0	0	0	3	0	0	0	0	0	0	0	0	0	12	0	0	0	0	0	0
OTU_2321	0	0	0	0	0	0	0	0	0	0	0	0	0	0	56	0	0	0	0	0	0	0	0	0	0	0	0	0	0	0	25	0	0	0	0	0	0	0	0	0	0	0	0	0	0	0	0	0	0
OTU_2323	0	0	0	0	0	0	0	0	0	0	0	0	0	0	0	0	0	0	0	30	0	0	0	0	0	0	0	0	0	0	0	0	1	1	0	0	0	0	0	2	0	0	0	0	0	14	3	0	0
OTU_2332	0	0	0	0	0	0	0	0	0	0	0	0	0	0	0	0	0	0	0	0	0	102	8	0	0	0	0	0	0	0	0	0	0	0	0	0	0	0	0	0	0	0	0	0	0	0	0	0	0
OTU_2383	0	0	0	0	0	0	0	0	0	0	0	0	0	0	0	0	0	0	2	0	0	77	0	1	0	0	0	0	0	7	0	0	0	0	0	0	0	0	0	0	0	0	0	0	0	0	0	0	0
OTU_2447	0	0	0	0	29	0	0	0	1	0	0	0	28	0	0	0	0	0	0	0	0	0	0	0	0	0	0	0	0	0	0	0	0	0	0	0	0	0	0	0	0	0	0	5	0	0	0	0	0
OTU_2461	0	0	0	0	0	0	0	0	0	0	0	0	0	0	0	0	0	0	0	29	0	0	4	0	0	0	0	0	0	0	0	0	0	6	0	0	0	0	0	0	3	0	21	0	0	0	0	0	0
OTU_2506	0	0	0	0	0	0	0	0	52	0	2	0	0	2	0	3	4	0	0	0	0	0	0	1	0	0	0	0	0	0	0	0	0	0	0	0	0	0	0	0	0	0	0	0	0	0	0	0	0
OTU_2525	0	0	0	0	0	0	0	0	0	0	0	0	0	0	0	0	0	0	0	0	0	0	0	0	0	0	0	0	0	0	0	0	19	0	0	0	0	0	0	0	0	0	0	0	14	0	0	29	0
OTU_2532	0	0	0	0	0	0	0	0	0	0	0	0	0	0	0	0	0	0	0	0	0	0	0	0	0	0	0	0	0	0	0	0	0	0	0	0	0	0	0	0	0	0	0	0	0	0	0	0	0
OTU_2577	0	0	0	0	0	0	0	0	0	0	0	0	0	0	0	0	0	0	0	0	0	0	0	0	0	0	0	0	0	0	0	0	0	0	0	0	0	0	0	0	0	0	145	0	0	0	0	0	0
OTU_2600	0	0	1	49	0	0	0	1	0	0	0	0	0	0	0	0	0	0	0	0	0	0	0	0	0	0	0	0	0	0	0	0	0	0	0	0	0	0	0	0	0	0	0	0	0	0	0	0	0
OTU_2608	0	0	0	3	0	0	0	0	0	0	0	0	0	0	0	0	0	0	0	1	0	30	0	0	0	0	0	0	0	0	0	2	0	4	4	2	1	2	1	3	1	0	10	27	10	14	5	0	0
OTU_261	3	6	385	128	71	9	65	1	0	8	7	18	5	25	184	8	49	1	32	6	62	15	0	6	18	0	11	0	0	0	55	0	1	4	13	0	0	8	0	7	9	15	78	0	294	282	210	0	5
OTU_2618	42	0	0	0	0	1	0	1	0	0	0	0	0	0	0	0	0	0	0	0	0	0	0	0	0	0	0	0	0	0	0	0	0	0	2	0	0	0	0	0	0	0	0	0	0	55	22	0	0
OTU_2644	0	0	0	0	2	0	0	0	0	4	0	0	0	0	0	0	0	0	0	0	0	0	0	0	0	0	0	0	0	0	0	0	0	0	0	0	0	0	0	0	0	0	0	0	0	0	0	2	0
OTU_2652	0	6	0	0	0	1	0	0	2	0	2	0	0	0	0	3	0	1	35	0	0	0	0	3	0	0	0	1	0	4	0	0	0	0	0	0	0	0	0	1	0	0	0	0	0	0	0	0	0
OTU_2687	0	0	0	0	0	0	0	0	0	0	0	0	0	0	0	0	0	0	0	0	0	0	0	0	0	0	0	0	0	0	0	0	0	1	0	0	0	0	0	0	1	46	0	0	0	0	0	0	0
OTU_2710	0	0	0	0	0	0	0	0	6	0	0	0	0	0	0	0	0	0	0	0	0	0	0	0	27	0	0	5	0	0	0	0	0	0	0	0	0	0	0	3	0	0	0	0	0	0	0	0	0
OTU_2732	0	0	0	0	0	0	0	0	0	0	0	0	0	0	51	0	0	0	0	0	0	0	0	0	0	0	0	0	2	0	18	1	0	0	0	0	0	0	0	0	0	0	0	0	0	0	0	0	0
OTU_2757	0	0	0	0	0	0	0	0	0	0	0	0	0	0	0	0	0	3	8	0	0	0	0	1	0	8	0	0	6	0	0	0	1	0	1	0	0	0	1	1	0	0	0	0	35	12	4	0	0
OTU_2792	42	0	0	0	0	0	0	0	0	0	0	0	0	0	0	0	0	0	0	0	0	0	0	0	0	0	0	0	0	0	0	0	0	0	0	0	0	0	3	0	0	0	0	0	0	0	0	0	0
OTU_2808	0	0	0	13	0	0	0	0	3	8	0	0	0	0	0	0	0	2	0	0	0	0	1	0	0	2	0	0	3	0	0	0	1	3	0	0	6	0	0	6	0	7	0	21	0	3	1	0	0
OTU_2823	0	0	0	0	0	0	0	0	0	0	0	0	0	0	0	0	0	0	0	0	0	0	0	0	0	0	0	0	0	0	0	0	0	0	0	0	0	0	0	0	0	0	60	0	0	0	0	0	0
OTU_2837	0	0	0	0	0	0	0	0	0	0	0	0	0	0	0	0	0	2	18	0	0	0	0	11	0	10	0	0	0	22	0	0	0	2	0	0	0	0	4	0	0	0	0	0	1	0	0	0	0
OTU_2843	0	0	0	0	0	0	0	0	0	0	0	0	0	0	57	0	0	0	0	0	0	0	0	0	7	2	0	1	2	18	20	0	0	0	0	0	0	0	0	0	0	0	0	0	0	0	0	0	0
OTU_2857	0	0	0	0	41	1	1	0	0	0	0	0	0	0	0	0	0	0	0	0	0	0	0	0	0	0	0	0	0	0	0	0	0	0	0	0	0	0	0	0	0	0	0	0	0	0	0	0	0
OTU_2871	0	0	0	0	0	0	0	0	0	1	0	0	0	0	44	1	0	3	0	0	0	0	0	0	0	3	5	1	0	0	20	0	0	0	1	0	0	0	0	2	3	0	0	0	0	0	1	0	0
OTU_288	0	0	0	0	0	0	0	0	0	0	0	0	0	0	0	0	0	0	0	2	0	0	0	0	0	0	0	0	0	0	0	0	0	0	0	0	0	0	0	0	0	0	0	0	0	552	406	0	0
OTU_2894	0	0	0	0	0	1	0	0	0	0	0	0	0	0	0	0	0	0	0	0	0	0	0	0	0	0	0	0	0	0	0	0	0	0	0	0	0	1	0	0	3	34	2	0	0	0	0	0	0
OTU_2900	0	4	0	0	0	0	0	0	0	0	4	0	0	0	0	0	0	1	0	0	0	0	0	0	0	0	0	1	0	0	0	0	0	18	0	0	0	0	0	0	0	0	28	0	25	0	0	0	0
OTU_2908	0	0	0	0	0	0	0	0	0	0	0	0	0	0	0	0	0	0	0	0	0	0	0	0	0	0	0	0	0	0	0	0	0	0	0	0	0	0	0	0	0	0	0	47	1	0	0	0	0
OTU_2935	0	0	0	0	0	0	0	0	1	0	0	0	0	0	0	0	0	0	0	0	0	0	0	0	16	7	0	0	0	5	0	0	0	0	0	0	0	1	0	0	0	0	0	2	0	0	0	15	0
OTU_2954	39	0	0	0	0	0	0	0	0	0	0	0	0	0	0	0	0	0	0	0	0	0	0	0	0	0	0	0	0	0	0	0	0	0	0	0	0	0	0	0	0	0	0	0	0	2	0	0	0
OTU_2976	0	0	0	0	0	0	0	0	0	0	0	0	0	0	80	0	0	0	0	0	0	0	0	0	0	0	0	0	0	1	40	0	0	0	0	0	0	1	0	0	0	0	0	0	0	0	0	0	0
OTU_2992	0	47	1	16	0	0	0	0	3	0	0	0	0	0	0	5	0	0	0	0	0	0	0	0	1	910	1	0	0	0	0	0	0	0	31	0	0	0	0	0	1	0	0	0	0	0	0	0	0
OTU_2995	0	0	0	0	0	0	0	0	0	0	0	0	0	0	0	0	0	0	0	0	0	0	0	0	0	0	0	0	0	0	0	0	0	0	0	0	0	0	0	0	0	0	63	0	0	0	0	0	0
OTU_303	0	6	0	0	0	0	0	0	0	0	0	0	0	0	0	0	0	0	0	0	0	0	0	0	0	0	0	0	0	0	0	0	0	0	0	0	0	0	1	0	49	143	760	0	23	75	55	1	0
OTU_3040	0	0	0	0	0	0	0	0	0	0	0	0	0	0	0	0	0	0	4	0	0	1	22	0	0	0	0	0	0	60	0	0	0	1	0	0	0	0	0	0	0	0	0	0	0	0	0	0	0
OTU_3048	0	0	14	0	0	0	0	0	6	0	0	0	2	0	0	0	0	0	0	0	0	0	0	0	0	1	0	0	0	0	0	0	0	0	0	0	0	0	0	0	0	0	0	0	11	0	0	0	0
OTU_3056	0	0	0	0	0	0	0	0	0	0	0	0	0	0	0	0	0	0	0	0	0	0	0	0	0	0	0	0	0	0	0	0	0	0	0	0	0	0	0	0	0	0	0	0	1	0	0	0	0
OTU_3059	0	0	0	0	0	0	0	0	0	0	0	0	0	0	22	0	0	0	0	0	0	0	1	0	0	0	0	0	0	0	17	1	0	0	0	0	0	0	0	0	0	0	0	0	0	0	0	0	0
OTU_3066	0	0	0	0	0	0	0	0	0	0	0	0	0	0	0	0	0	0	0	0	0	0	0	0	0	0	0	0	0	0	0	0	0	0	0	0	0	0	0	0	0	0	0	0	0	0	0	0	0
OTU_3080	0	0	0	0	0	0	0	0	0	0	0	0	6	0	0	8	0	0	0	0	0	0	0	0	0	0	0	0	0	0	0	0	0	0	0	0	0	0	1	0	0	0	0	60	0	0	0	0	0
OTU_3105	0	0	0	0	0	0	0	0	0	0	0	0	0	0	0	0	0	0	18	0	0	0	0	0	0	0	0	0	0	0	0	0	0	0	0	0	0	0	0	0	0	0	0	0	0	0	0	0	0
OTU_3143	0	0	0	0	5	0	0	0	0	0	0	0	1	0	0	0	0	0	0	0	0	0	0	0	0	0	0	10	0	11	0	3	0	0	0	0	0	0	0	0	2	0	1	0	0	1	2	0	0
OTU_3148	0	0	0	0	0	0	0	0	0	0	0	0	0	0	0	0	0	0	0	0	0	49	0	0	0	0	0	0	0	0	0	0	0	0	0	0	0	0	0	0	0	0	0	0	0	0	0	0	0
OTU_3181	0	0	0	0	0	0	0	0	0	0	0	0	0	0	0	0	0	0	0	0	0	0	0	1	0	0	0	0	0	13	0	8	0	0	0	0	0	0	0	1	0	0	0	0	0	0	0	0	0
OTU_3185	0	1	1	0	0	0	0	0	0	0	0	0	0	3	0	0	0	0	0	0	0	0	0	0	0	0	0	0	0	0	0	0	0	0	0	0	0	0	0	0	0	0	0	0	0	40	10	0	0
OTU_3226	0	0	0	0	0	0	0	0	0	0	0	0	0	0	0	1	0	0	0	4	28	0	0	0	0	0	0	0	0	0	0	0	0	0	0	0	0	0	0	0	0	0	0	0	0	0	0	0	0
OTU_3229	0	0	0	0	0	0	0	0	0	0	0	0	0	0	0	0	43	0	0	0	0	0	0	0	0	0	0	0	0	0	0	0	0	0	0	0	0	0	0	0	0	0	0	0	0	0	0	0	0
OTU_3266	0	0	0	0	0	0	0	0	0	0	0	0	0	0	33	0	0	0	0	0	0	0	0	0	0	0	0	0	0	0	14	0	0	9	0	0	0	0	0	0	0	0	0	0	0	0	0	0	0
OTU_3307	0	0	0	0	0	0	0	0	0	0	0	0	0	0	0	0	0	0	0	0	0	0	0	0	0	0	0	0	0	0	0	0	0	0	0	0	0	0	0	0	0	0	0	0	32	0	0	0	0
OTU_3332	0	0	0	0	0	0	0	0	0	0	0	0	0	0	0	0	0	0	0	0	0	0	0	0	0	0	0	0	0	0	0	0	0	3	0	0	0	0	0	0	1	0	0	0	0	0	0	0	0
OTU_3342	0	0	0	0	0	0	0	0	0	0	0	0	0	0	0	0	0	0	0	0	0	0	0	0	0	0	0	0	0	0	0	0	0	0	0	0	0	0	0	0	0	0	0	0	29	0	0	0	0
OTU_3349	0	13	0	0	0	0	0	0	7	0	0	0	0	0	0	0	0	0	0	0	0	0	0	0	0	0	0	0	0	0	0	0	0	5	2	0	1	0	0	0	0	0	0	0	0	0	0	9	0
OTU_3393	0	0	0	0	0	0	0	0	4	0	4	0	0	0	0	0	0	0	19	0	0	0	0	1	0	0	0	0	0	0	0	0	0	0	2	0	0	2	2	1	0	0	8	0	0	2	1	0	0
OTU_3427	0	0	0	0	0	0	0	0	0	0	0	0	0	0	0	0	0	0	0	0	0	0	0	0	0	0	0	0	0	0	0	0	0	0	0	0	0	0	0	0	0	0	32	0	0	0	0	0	0
OTU_3429	0	0	0	0	0	0	0	0	0	0	0	0	0	0	0	0	0	0	0	0	0	0	0	0	0	0	0	0	0	0	0	0	0	0	0	0	0	0	0	0	0	0	0	0	32	0	0	0	0
OTU_3484	0	0	0	0	0	0	0	0	0	0	0	0	0	0	0	0	0	0	0	0	0	0	0	0	0	14	0	0	0	0	0	0	0	0	37	0	0	0	0	0	0	0	0	0	0	0	0	0	0
OTU_3494	0	2	0	0	0	0	0	0	0	0	0	0	0	0	0	3	0	0	0	0	13	16	0	0	0	0	0	0	0	0	0	0	0	8	0	0	0	0	0	0	1	0	11	0	0	0	0	0	0
OTU_3507	0	0	12	6	0	0	0	0	0	0	0	6	0	0	0	0	0	0	0	0	0	0	0	0	0	0	15	0	5	0	0	0	0	3	0	0	0	0	0	0	0	0	0	0	0	12	7	0	0
OTU_3519	0	0	0	0	0	0	0	0	0	0	0	0	0	0	0	0	0	0	0	0	0	0	0	0	0	0	0	0	0	0	0	0	0	0	0	0	0	0	0	0	0	0	0	125	0	0	0	0	0
OTU_3521	0	0	0	0	0	0	0	0	0	0	0	0	0	0	0	0	0	8	9	0	0	29	0	0	0	0	0	0	0	0	0	0	0	0	0	0	0	0	0	0	0	0	0	0	0	0	0	0	0
OTU_3534	0	0	0	0	0	0	0	0	0	0	0	0	0	0	0	0	0	0	0	0	0	0	0	0	0	0	0	0	0	0	0	0	0	0	0	0	0	0	0	0	0	0	0	92	13	0	0	0	0
OTU_3570	0	0	0	0	0	0	21	0	0	0	0	0	0	0	0	7	0	0	0	0	0	0	0	0	0	0	0	0	0	0	0	0	0	0	0	0	0	0	0	0	0	0	0	0	0	0	0	0	0
OTU_3688	0	0	0	0	0	0	0	0	0	0	0	0	0	0	0	1	0	2	0	0	55	0	30	0	0	0	0	1	2	0	0	0	0	0	0	0	0	0	0	0	0	0	0	0	0	0	0	0	0
OTU_375	0	0	0	0	0	0	0	0	0	0	0	0	0	0	0	0	0	0	0	0	0	0	0	0	0	0	0	0	0	0	0	0	0	0	0	0	0	0	0	3	3	312	0	1	0	216	147	0	0
OTU_3750	0	0	2	0	0	0	0	0	0	0	0	0	18	0	0	0	0	0	0	0	0	5	0	0	0	0	0	0	0	0	0	0	0	0	0	0	0	0	0	0	0	0	0	0	0	0	0	0	0
OTU_3783	0	0	22	0	0	0	0	0	0	0	0	0	0	0	0	0	0	0	0	0	0	0	0	0	0	0	0	0	0	0	0	0	0	0	0	0	0	0	0	0	0	0	0	0	0	0	0	0	0
OTU_3812	0	0	8	0	0	0	0	0	0	0	0	0	0	0	0	0	0	0	0	0	0	0	0	0	0	0	0	0	0	0	0	0	0	13	0	0	0	0	0	0	0	0	0	3	0	0	0	14	0
OTU_3855	0	0	0	0	0	0	0	0	0	0	0	0	0	0	0	0	0	0	0	0	0	0	0	0	0	0	0	0	10	0	0	0	1	0	0	0	0	0	0	0	0	0	0	0	20	0	0	0	0
OTU_3870	0	0	2	0	1	0	0	0	0	0	0	0	0	0	0	0	0	0	1	0	0	0	0	0	2	0	0	0	0	0	0	0	0	0	0	2	0	0	0	0	0	0	0	0	0	0	0	0	0
OTU_3902	0	0	0	0	0	0	0	0	0	0	0	0	0	0	0	0	0	0	0	0	0	0	0	0	0	0	0	0	0	0	0	0	0	0	0	0	0	0	0	0	0	0	0	0	0	0	0	0	0
OTU_3927	0	0	0	0	0	1	0	0	0	0	0	0	0	0	0	0	0	0	0	0	0	0	0	0	0	0	0	0	0	29	0	0	0	0	0	0	0	0	0	0	0	0	0	0	0	0	0	0	0
OTU_3942	0	0	0	0	0	0	0	0	0	0	0	0	0	0	0	0	0	0	7	0	0	0	0	0	1	0	0	0	0	0	0	0	1	0	0	0	0	0	0	3	0	0	0	0	13	0	0	0	0
OTU_3947	0	0	0	0	0	0	0	0	0	0	5	0	0	0	0	0	0	0	0	0	0	0	0	31	0	0	0	0	0	0	0	0	0	0	0	0	0	0	0	0	0	0	0	0	0	0	0	0	0
OTU_3960	0	0	0	0	0	0	0	0	0	0	2	0	0	0	0	0	0	13	0	0	0	0	0	0	0	2	0	0	0	0	0	18	0	0	0	0	0	0	0	0	0	0	0	0	1	5	4	0	0
OTU_4046	0	0	0	0	0	0	0	0	0	0	0	0	0	0	0	0	0	0	0	0	0	0	0	0	0	0	0	0	0	0	0	0	0	0	0	0	0	0	0	0	0	0	0	0	0	0	0	0	0
OTU_4055	0	0	0	21	0	0	0	0	0	0	0	0	0	0	0	0	0	0	0	0	0	0	0	0	0	0	0	0	0	0	0	0	0	0	0	0	0	0	0	0	0	0	5	0	0	0	0	0	0
OTU_4104	0	0	0	14	0	0	0	0	0	0	0	5	0	14	1	0	0	0	0	0	0	0	0	0	0	0	0	0	0	0	0	0	0	0	0	0	0	0	0	0	0	0	0	0	0	0	0	0	0
OTU_4152	28	0	0	0	0	0	0	0	0	0	0	0	0	0	0	0	0	0	0	0	0	0	0	0	0	0	0	0	0	0	0	0	0	0	2	0	0	0	0	0	0	0	0	0	0	33	12	0	0
OTU_4155	0	0	0	0	0	0	0	0	0	0	0	0	0	0	0	0	0	2	0	0	0	0	0	0	0	0	0	0	0	0	0	0	0	0	0	0	0	0	0	0	0	0	0	0	0	28	17	0	0
OTU_4214	0	0	0	0	0	0	0	0	0	0	0	0	0	0	0	0	0	0	0	0	0	0	0	0	0	0	0	0	0	0	0	0	0	0	0	0	0	0	0	0	0	0	0	18	0	0	0	0	0
OTU_422	0	0	0	0	0	0	0	0	0	0	0	0	0	0	0	0	0	0	0	0	13	0	0	0	0	0	0	0	0	0	0	0	0	0	0	0	0	0	0	0	0	6	336	0	0	287	157	0	0
OTU_4228	0	0	0	0	0	0	0	0	0	0	0	0	0	0	0	0	0	0	0	0	0	0	0	0	0	0	0	0	0	0	0	0	0	0	0	0	0	0	0	0	0	0	0	0	34	6	5	0	0
OTU_4274	0	0	0	0	0	0	0	0	0	0	0	0	0	0	0	0	0	0	4	9	0	0	0	0	0	0	0	0	0	0	0	0	0	0	0	0	0	0	0	0	0	0	0	0	0	0	0	0	0
OTU_4305	49	0	0	0	0	0	0	0	0	0	0	0	0	0	0	0	0	0	0	0	0	0	0	0	0	0	0	0	0	0	0	0	0	0	0	0	0	0	0	0	0	0	0	0	0	2	1	0	0
OTU_4314	0	0	0	0	0	0	0	0	0	28	0	0	0	0	0	0	0	0	0	0	0	0	0	0	0	0	0	0	0	0	0	0	0	0	0	0	0	0	0	0	0	0	0	0	0	0	0	0	0
OTU_4318	0	0	0	0	0	0	0	0	0	0	0	0	0	0	0	0	0	0	0	0	0	0	0	0	0	0	0	0	0	0	0	0	0	0	0	0	0	0	0	0	0	0	0	0	20	0	0	0	0
OTU_4325	0	0	0	0	0	0	0	0	4	9	0	5	0	0	0	0	0	0	0	0	0	0	0	0	0	0	0	0	0	0	0	0	0	0	0	0	0	0	0	0	0	0	0	0	0	0	0	8	0
OTU_4328	0	0	0	0	0	0	0	0	0	0	0	0	0	0	0	0	0	0	0	0	0	0	0	0	0	0	0	0	0	45	0	0	0	0	0	0	0	0	0	0	0	0	0	0	0	0	0	0	0
OTU_4354	0	0	0	0	0	0	0	0	0	0	0	0	0	0	0	0	0	0	0	0	0	0	0	0	0	0	0	0	3	0	0	21	0	0	0	0	0	0	3	0	0	0	0	0	0	0	0	0	0
OTU_4393	0	0	0	0	0	0	0	0	0	0	0	0	0	0	0	0	0	4	0	4	0	0	0	16	0	0	0	0	0	0	0	0	0	0	0	0	0	0	0	0	0	0	0	0	0	0	0	0	0
OTU_4439	0	0	25	0	0	0	0	0	0	0	0	0	0	0	0	0	0	0	0	0	0	0	0	0	0	0	0	0	0	0	0	0	0	0	0	0	0	0	0	0	0	0	0	0	0	0	0	0	0
OTU_4442	0	0	0	0	0	0	0	0	0	0	0	0	0	0	0	0	0	0	33	0	0	0	0	0	0	0	0	0	0	0	0	0	1	0	0	0	0	3	0	0	0	0	0	0	0	0	0	0	0
OTU_4459	0	0	0	0	0	0	0	0	0	0	0	0	0	0	0	0	0	0	0	0	0	0	0	0	0	0	0	0	0	0	0	0	0	0	0	0	0	0	0	0	0	0	0	0	0	8	5	0	0
OTU_4496	0	0	0	0	0	0	0	0	0	0	0	0	0	0	0	0	0	0	0	0	6	0	0	0	0	0	0	0	0	0	0	0	0	0	0	0	0	0	0	0	0	0	0	0	0	4	3	0	0
OTU_4604	41	0	0	0	0	0	0	0	0	0	0	0	0	0	0	0	0	0	0	0	0	0	0	0	0	0	0	0	0	0	0	0	0	0	0	0	0	0	1	0	0	0	0	0	0	0	0	0	0
OTU_4608	0	0	0	0	0	0	0	0	0	0	0	0	0	0	0	0	0	0	15	0	0	0	0	0	0	0	0	0	0	0	0	0	0	0	0	0	0	0	0	0	0	0	0	0	0	0	0	0	0
OTU_461	0	0	0	0	0	0	0	0	0	0	0	0	0	0	0	0	0	0	0	0	0	0	0	0	7	0	0	186	0	0	0	0	0	0	0	0	0	0	0	0	0	221	0	1	0	91	57	0	0
OTU_4647	0	0	0	0	0	0	15	0	0	0	0	0	0	0	0	0	0	0	0	0	0	0	0	0	0	0	0	0	0	0	0	0	0	0	0	0	0	0	0	0	0	0	0	0	0	0	0	0	0
OTU_4658	0	0	0	0	0	0	0	0	0	0	0	0	0	0	0	0	0	0	0	0	0	0	0	0	0	0	0	0	0	0	0	0	0	0	0	0	0	0	0	0	0	0	0	0	26	0	0	0	0
OTU_4665	0	0	0	49	0	0	0	0	0	0	0	0	0	0	0	0	0	0	0	0	0	0	0	0	0	0	0	0	0	0	0	0	0	0	0	0	0	0	0	0	0	0	0	0	0	4	4	0	0
OTU_4693	0	0	5	0	0	0	0	0	0	0	0	0	11	0	0	0	0	0	0	0	0	0	0	0	0	0	0	0	0	0	0	0	0	0	0	0	0	0	0	0	0	0	0	0	0	0	0	0	0
OTU_4706	0	0	0	0	0	0	0	0	0	0	0	0	0	0	0	0	0	0	0	0	0	0	0	0	0	0	0	0	0	0	0	0	0	0	0	0	0	0	0	0	0	0	0	22	0	0	0	0	0
OTU_4719	0	0	0	0	0	0	0	0	0	0	0	0	0	0	0	0	0	0	0	0	0	0	0	0	0	0	0	0	0	0	0	0	0	0	0	0	0	0	0	0	0	0	0	40	0	0	0	0	0
OTU_4740	0	0	0	0	0	0	16	1	0	1	0	0	1	0	0	0	0	0	0	0	0	0	0	0	0	0	0	0	0	0	0	0	0	0	0	0	0	0	0	0	0	0	0	0	0	0	0	0	0
OTU_4783	0	0	0	0	0	0	0	0	0	0	1	0	0	0	0	0	0	0	0	0	0	0	0	0	0	0	0	0	0	0	0	0	0	0	0	0	0	0	0	0	8	10	0	0	0	0	0	0	0
OTU_4799	1	0	0	0	0	0	0	3	0	0	0	0	0	0	0	0	0	0	1	0	3	0	0	0	0	0	0	0	0	1	0	0	0	0	0	0	0	0	0	3	0	1	0	0	0	1	0	0	0
OTU_4809	0	0	0	0	0	0	0	0	0	0	0	0	1	0	0	0	0	1	0	0	0	0	0	0	7	0	0	0	0	38	0	0	0	0	0	0	0	0	0	0	0	0	0	0	0	5	2	0	0
OTU_4810	0	0	0	0	0	0	0	0	0	0	0	0	0	0	0	0	0	0	0	0	0	0	0	0	0	3	0	0	0	36	0	0	0	0	0	0	0	0	0	0	0	0	0	0	0	0	0	0	0
OTU_4826	0	0	0	0	0	0	0	0	0	0	0	0	0	0	0	0	0	0	0	0	0	0	0	0	4	0	0	0	2	26	0	3	0	0	0	0	0	0	0	0	0	0	0	0	0	0	0	0	0
OTU_4834	4	0	0	0	0	0	7	0	0	0	0	0	0	0	0	0	0	0	0	0	0	0	0	0	0	0	0	0	0	0	0	0	0	12	0	0	0	0	2	0	1	0	0	0	0	17	12	0	0
OTU_4923	0	0	0	0	0	0	0	0	0	0	0	0	0	0	27	0	0	0	0	0	0	0	0	0	0	0	0	0	0	0	23	0	0	0	0	0	0	0	0	0	0	0	0	0	0	0	0	0	0
OTU_493	0	0	0	0	0	0	0	0	0	0	0	0	0	0	0	0	0	0	0	0	0	0	0	0	0	2	0	0	0	0	0	0	0	0	0	0	0	0	1	0	17	249	89	0	0	72	52	0	0
OTU_4930	0	2	0	0	0	0	0	0	1	0	1	0	16	0	0	0	0	0	0	0	0	0	0	0	0	0	0	0	0	0	0	0	0	0	0	0	0	0	0	0	0	0	0	0	0	0	0	0	0
OTU_4996	0	0	0	0	0	0	0	0	0	0	0	0	0	0	0	0	0	0	0	0	0	0	0	0	0	0	0	0	0	0	0	0	0	0	0	0	0	0	0	0	3	0	0	0	0	2	0	0	0
OTU_5012	0	0	0	0	0	0	0	1	10	0	0	0	0	0	0	5	0	0	0	0	0	0	0	0	0	0	0	0	0	0	0	0	0	0	0	0	0	0	0	0	5	0	0	0	0	0	0	0	0
OTU_5021	0	0	0	0	0	0	0	0	0	0	0	0	0	0	0	0	0	0	0	0	0	0	0	0	0	0	0	0	0	0	0	0	0	0	0	0	0	0	0	0	0	0	0	28	0	0	0	0	0
OTU_504	1	0	0	0	15	1	0	8	0	96	5	0	11	5	0	44	0	3	51	0	34	18	0	0	0	14	0	0	0	34	0	0	0	22	6	0	0	67	3	0	0	0	0	78	0	0	0	0	9
OTU_5061	0	0	0	0	0	0	0	0	0	0	0	0	0	0	0	0	0	0	0	0	0	0	0	0	0	0	0	0	0	0	0	0	0	0	0	0	21	0	0	0	0	0	0	0	0	0	0	0	0
OTU_5085	0	0	0	0	0	0	0	0	0	0	0	0	0	0	0	0	0	0	19	0	0	0	0	0	0	0	0	0	0	0	0	0	0	0	0	0	0	0	0	0	0	0	0	0	0	0	0	0	0
OTU_5125	0	0	0	0	0	0	0	3	0	0	0	0	0	0	0	0	0	0	0	0	0	0	0	0	0	0	0	0	0	0	0	0	0	0	0	0	0	5	0	0	0	0	0	0	0	9	8	0	0
OTU_5134	2	0	0	0	0	0	0	0	0	0	0	0	0	0	0	0	0	0	0	0	0	0	0	0	0	0	0	0	0	0	0	0	0	0	0	0	0	0	0	0	0	28	0	0	0	0	0	0	0
OTU_5162	0	0	0	0	0	0	0	0	0	0	0	0	0	0	0	0	0	0	0	0	0	1	0	0	0	0	0	2	33	0	0	0	0	0	0	0	0	0	0	0	0	0	0	0	0	0	0	0	0
OTU_5181	0	0	0	0	0	0	0	0	0	0	0	0	0	0	0	0	0	0	0	0	0	0	0	1	0	4	0	4	0	0	0	0	0	0	0	0	0	0	0	0	0	0	0	0	0	7	2	0	0
OTU_5218	0	0	0	0	0	0	0	0	0	0	0	0	0	0	0	0	0	0	0	0	0	0	0	0	0	0	0	0	0	0	0	0	0	0	0	0	0	0	0	0	0	0	0	0	0	0	0	0	0
OTU_5236	0	0	0	0	0	0	0	0	0	0	0	0	0	0	0	0	0	0	0	0	0	0	0	0	0	0	0	0	0	0	0	0	0	0	0	0	32	0	0	0	0	0	0	0	0	0	0	0	0
OTU_5239	0	0	0	0	0	0	0	0	0	0	0	0	0	0	0	20	0	0	0	0	0	0	0	0	0	0	0	0	0	0	0	0	0	0	0	0	0	0	0	0	0	0	0	0	0	0	0	0	0
OTU_5285	0	0	3	1	4	0	0	0	0	0	0	0	0	1	10	2	3	0	2	0	12	1	0	0	0	0	1	0	0	0	7	0	0	0	2	0	0	2	0	0	0	1	8	0	3	14	5	0	0
OTU_5312	0	0	0	0	0	0	0	0	0	0	0	0	0	0	0	0	0	0	0	0	0	0	0	0	0	0	0	0	0	0	0	0	0	0	0	0	0	0	0	0	0	0	0	0	0	0	0	0	0
OTU_5358	0	0	0	0	0	0	0	0	0	0	0	0	0	0	0	0	0	0	0	0	0	0	0	0	0	0	0	0	0	0	0	0	0	0	0	0	0	0	0	0	0	0	24	0	0	0	0	0	0
OTU_5399	0	0	0	0	0	0	0	0	0	0	1	0	0	0	0	0	0	0	0	0	0	0	0	0	0	0	0	0	0	0	0	0	0	0	0	0	0	0	0	0	0	0	0	0	0	0	0	0	0
OTU_5421	0	0	0	0	0	0	0	0	0	0	0	0	0	0	0	0	0	0	0	0	0	0	0	0	0	0	0	0	0	0	0	0	0	0	0	0	0	0	0	0	0	0	0	0	14	0	0	0	0
OTU_5437	2	0	0	0	0	0	0	1	0	0	0	0	0	0	0	0	0	0	0	0	0	0	0	0	0	0	0	0	0	0	0	0	0	0	0	0	0	0	0	4	0	3	0	0	0	20	4	0	0
OTU_5528	0	0	0	0	0	0	0	0	0	0	0	0	0	0	0	0	0	0	0	0	0	0	0	0	0	0	14	0	0	0	0	0	0	0	0	0	0	0	0	0	4	0	5	0	0	0	0	0	0
OTU_5573	0	0	0	0	0	0	0	0	0	0	0	0	0	0	0	0	0	0	0	0	0	0	0	0	0	20	0	0	0	0	0	0	0	0	0	0	0	0	0	0	0	0	0	0	0	0	0	0	0
OTU_5585	2	0	0	0	0	0	0	0	0	0	0	0	0	0	0	0	0	0	0	0	0	0	0	0	0	0	0	0	0	0	0	0	0	0	0	0	0	0	0	0	0	0	0	0	0	15	7	0	0
OTU_559	186	1	78	0	0	2	0	0	0	9	0	5	0	0	0	0	0	2	0	0	27	5	1	0	0	2	0	0	0	4	0	0	0	0	0	0	0	0	2	18	0	6	0	0	3	21	5	0	3
OTU_5616	0	0	0	0	0	0	0	0	0	0	0	0	0	0	0	0	0	0	0	0	0	0	0	0	0	0	0	0	0	0	0	0	0	0	0	0	0	0	0	0	0	0	0	0	0	0	0	0	0
OTU_5650	0	0	0	0	0	0	0	0	0	0	0	0	0	0	0	0	0	0	0	0	0	0	0	0	0	0	0	0	0	0	0	0	0	0	0	0	0	0	0	0	0	0	19	0	0	0	0	0	0
OTU_5661	0	14	0	0	0	0	0	0	0	0	0	0	0	0	0	0	0	0	0	0	0	0	4	0	0	0	0	0	0	0	0	2	0	4	4	0	0	0	0	0	0	0	0	0	0	2	2	0	0
OTU_5708	0	0	0	0	0	0	0	0	0	0	0	0	0	0	0	0	0	12	0	0	0	5	3	5	0	2	26	0	5	0	0	0	0	0	0	0	0	0	9	0	0	0	0	0	0	0	0	7	0
OTU_5750	0	0	0	0	0	0	0	0	0	0	0	0	0	0	0	0	0	0	0	0	0	0	0	0	0	0	0	0	0	0	0	0	0	0	0	0	0	0	0	0	0	0	0	0	0	0	0	0	0
OTU_5757	0	0	0	0	0	0	0	0	0	0	0	0	0	0	0	0	0	0	0	0	0	0	0	0	0	0	0	0	0	0	0	0	0	0	0	0	0	0	2	1	4	0	0	0	0	3	3	0	0
OTU_5763	0	0	0	0	0	0	0	0	0	0	0	0	0	0	0	0	0	0	0	0	0	0	0	0	0	0	0	0	0	0	0	0	0	0	0	0	0	0	0	0	0	0	0	0	9	0	0	0	0
OTU_5765	0	0	0	0	0	0	0	0	0	8	0	0	0	0	0	0	0	0	0	0	0	0	0	0	0	0	0	0	0	0	0	0	0	0	0	0	0	0	0	0	0	0	0	0	0	0	0	0	0
OTU_5809	0	0	0	0	0	0	0	0	0	0	0	0	0	0	0	0	0	0	0	0	0	0	0	0	0	0	0	0	0	0	0	0	0	0	0	0	0	0	0	0	0	0	0	0	0	8	6	0	0
OTU_5863	0	0	0	0	0	0	0	0	0	0	0	0	0	0	0	0	0	0	0	0	0	0	0	0	0	0	0	0	0	0	0	0	0	0	0	0	0	1	1	0	1	0	0	0	0	0	0	1	0
OTU_5879	0	0	0	0	0	0	0	0	0	0	0	0	0	0	0	0	0	0	0	0	20	0	0	0	0	0	0	0	0	0	0	0	0	0	0	0	0	0	0	0	0	0	0	0	0	0	0	0	0
OTU_5906	0	0	0	0	0	0	0	0	0	0	0	0	0	0	0	0	0	0	0	0	0	0	0	0	0	0	0	0	0	0	0	0	0	0	0	0	0	0	0	0	0	0	0	18	0	0	0	0	0
OTU_5930	0	0	0	0	0	0	0	0	0	0	0	0	0	0	0	0	0	0	0	0	0	0	0	0	0	0	0	0	0	0	0	0	0	0	0	0	0	0	0	0	0	0	0	0	0	10	7	0	0
OTU_594	0	0	0	0	0	0	0	0	0	0	0	0	0	0	0	0	0	0	0	0	0	0	0	0	0	0	0	0	0	0	0	0	0	0	0	0	0	1	0	0	0	367	0	0	0	0	0	0	0
OTU_5940	0	0	0	0	0	0	4	0	0	0	0	0	0	0	0	0	0	0	0	0	0	0	0	0	0	0	0	0	0	0	0	0	0	0	0	0	0	0	0	0	1	0	0	0	0	5	3	0	0
OTU_6005	0	0	0	0	0	0	0	0	0	0	0	0	0	0	0	0	0	0	0	0	0	14	0	0	0	0	0	0	0	0	0	0	0	0	0	0	0	0	0	0	0	0	0	0	0	0	0	0	0
OTU_6054	0	0	0	0	0	0	0	0	0	0	0	0	0	0	5	0	0	0	0	0	0	0	0	0	0	0	0	0	0	0	8	0	0	0	0	0	0	0	0	0	0	0	0	0	0	0	0	0	0
OTU_6060	0	0	0	0	2	0	0	0	0	0	0	0	0	0	0	0	0	0	0	0	0	0	0	0	0	0	0	0	0	0	0	0	0	0	0	0	0	0	0	0	0	0	0	0	0	0	0	0	0
OTU_6116	0	0	0	0	0	0	0	0	0	0	0	0	0	0	0	12	0	0	154	0	0	0	0	0	0	2	0	0	0	0	0	0	0	0	0	0	0	0	0	0	1	0	0	13	0	0	0	21	0
OTU_617	220	9	0	0	0	0	0	1	0	2	0	0	0	0	0	0	0	3	0	0	0	0	0	0	0	0	0	0	0	0	0	0	1	0	0	0	0	0	0	1	0	102	0	0	0	0	0	0	0
OTU_628	0	33	0	0	0	0	0	0	0	0	0	0	0	5	0	4	0	0	22	0	0	0	0	3	0	7	0	16	0	0	0	0	0	50	10	0	0	34	0	0	156	1	1	201	1	53	28	0	0
OTU_712	0	0	0	0	0	0	0	0	0	0	0	0	0	0	0	0	0	0	7	0	0	0	3	0	0	0	0	0	0	116	0	0	0	2	0	0	0	0	0	0	0	0	0	0	0	0	0	0	0
OTU_727	0	0	0	0	0	0	0	0	0	0	0	0	0	0	186	0	0	0	0	0	0	0	0	0	4	0	0	0	0	0	78	0	0	0	0	0	0	1	0	0	0	0	0	0	0	0	0	0	0
OTU_750	0	0	0	0	85	0	0	0	0	0	0	0	0	0	0	0	0	0	0	0	0	0	0	0	0	0	0	0	0	0	0	0	0	0	6	0	0	0	0	0	0	36	4	0	0	0	0	0	0
OTU_761	0	1	0	26	0	0	0	1	0	0	0	0	0	0	0	0	0	0	0	10	0	78	0	0	0	0	0	0	0	0	0	10	0	10	5	1	0	1	0	1	4	2	20	49	17	39	17	0	0
OTU_773	0	0	38	0	2	1	0	0	0	1	6	0	0	0	46	0	0	1	2	0	0	0	0	6	12	4	0	8	0	0	20	0	0	11	12	0	0	0	8	0	0	0	0	138	28	0	0	0	0
OTU_796	0	0	0	0	0	0	0	0	0	0	0	0	0	0	0	0	0	0	0	0	0	0	0	0	0	0	0	0	0	4	0	0	0	0	0	0	0	0	0	0	0	0	0	0	0	0	0	0	0
OTU_802	0	0	0	0	0	0	0	0	7	0	4	0	0	0	4	0	0	0	0	0	0	0	0	2	0	12	0	0	0	0	0	0	0	7	0	0	3	0	0	0	0	2	0	0	240	5	2	0	0
OTU_903	44	0	0	0	0	0	0	0	1	0	4	0	0	0	13	5	0	0	0	0	0	11	0	1	0	0	1	0	7	0	7	0	0	5	0	0	1	4	1	44	0	1	0	0	6	174	122	1	0
OTU_928	0	1	127	9	4	0	2	1	0	0	0	0	0	0	0	0	0	0	0	0	0	0	0	0	0	0	0	0	0	0	0	0	0	0	0	0	0	0	0	0	0	0	0	46	0	0	0	94	0
OTU_95	0	46	0	0	0	0	0	0	0	0	0	0	0	0	0	0	0	0	0	0	0	0	0	0	0	0	0	0	0	0	0	0	0	0	1	0	0	0	0	0	84	351	1704	1	58	216	193	7	0
OTU_954	0	0	11	0	0	0	0	3	4	0	0	0	0	0	0	0	0	0	0	1	0	0	0	0	22	0	0	0	0	30	0	0	0	0	0	0	0	37	0	0	0	0	0	112	0	13	6	31	0
OTU_955	0	0	0	0	0	0	0	0	0	74	0	0	0	0	0	144	0	0	0	0	0	0	0	0	0	0	0	0	0	0	0	0	0	0	0	0	0	0	0	0	2	0	0	0	0	0	0	0	0
OTU_970	0	0	0	0	0	0	0	0	0	0	0	0	0	0	144	0	0	0	0	0	0	0	0	0	0	0	0	0	0	0	85	0	0	0	0	0	0	0	0	0	0	0	0	0	0	0	0	0	0
OTU_981	0	15	0	0	0	0	0	0	0	0	4	0	0	0	0	1	0	24	219	4	0	0	1	5	0	0	0	0	0	0	0	0	0	0	0	0	0	0	0	1	1	0	0	0	0	0	0	0	0
OTU_998	0	0	0	0	0	0	0	0	0	0	0	0	0	0	0	0	0	0	0	0	0	0	0	0	0	0	0	0	0	0	0	0	0	0	0	0	0	0	0	0	0	0	0	250	0	0	0	0	0
OTU_1666	0	0	0	0	0	0	0	0	0	0	0	0	0	0	0	0	0	0	0	0	0	0	0	0	0	0	0	0	2	78	0	7	0	0	0	0	0	0	0	0	0	0	0	0	0	0	0	0	0
OTU_2295	0	5	0	0	9	0	1	0	8	7	0	11	2	1	0	0	4	0	0	0	0	0	0	0	16	3	7	1	1	0	0	0	0	0	0	0	0	1	0	0	0	0	0	0	14	0	0	2	0
OTU_2325	0	0	0	0	0	0	0	0	0	0	0	0	0	0	0	0	79	0	11	0	0	0	0	0	0	0	0	0	0	0	0	0	0	0	0	0	0	0	6	0	1	0	0	0	0	0	0	0	0
OTU_2853	0	0	0	0	0	0	0	0	0	0	0	0	0	0	0	0	0	0	0	0	0	0	0	0	0	0	0	0	0	0	0	0	0	0	0	0	0	0	0	0	0	0	0	0	0	0	0	0	0
OTU_3153	0	0	0	0	0	0	0	0	0	0	0	0	0	0	5	0	0	0	0	0	0	0	0	0	0	0	0	0	0	20	1	58	0	3	0	0	9	0	0	0	0	0	5	0	0	2	3	0	0
OTU_3329	0	0	0	0	0	0	0	0	0	0	0	0	0	0	0	0	0	0	0	0	0	0	0	0	0	0	0	0	3	0	0	0	0	0	0	0	0	1	0	0	0	0	0	0	21	0	0	0	0
OTU_3824	0	0	0	0	0	0	0	0	0	0	0	0	0	0	0	0	50	0	0	0	0	0	0	0	0	0	0	0	0	0	0	0	0	0	0	0	0	0	0	0	0	0	0	0	0	0	0	0	0
OTU_3880	0	0	0	7	12	0	0	0	0	0	0	0	14	0	0	2	0	0	0	0	0	0	0	0	0	0	0	0	0	0	0	0	0	0	0	0	0	0	0	0	0	0	0	0	0	0	0	0	0
OTU_3897	0	0	0	0	1	0	1	0	24	6	3	1	0	0	0	0	0	0	4	0	0	0	0	4	0	0	0	0	2	0	0	0	0	2	3	0	1	0	0	0	0	0	0	1	0	0	0	7	0
OTU_3933	0	0	0	0	1	0	0	0	0	7	0	0	0	0	0	0	0	0	0	0	0	0	0	0	0	0	0	0	1	0	0	0	0	0	0	0	0	0	0	0	0	0	0	0	0	0	0	0	0
OTU_4146	0	0	0	0	0	0	0	0	0	0	0	0	0	0	0	0	0	0	0	0	0	0	0	0	2	0	0	0	0	0	0	0	0	0	0	0	0	0	0	0	0	26	2	0	0	0	0	0	0
OTU_4734	0	0	0	0	3	0	6	0	0	0	0	7	0	0	0	0	0	0	0	0	0	10	0	0	0	1	0	0	0	0	0	0	0	1	0	0	1	0	0	0	0	0	0	0	0	0	0	10	0
OTU_4874	0	0	0	0	2	0	0	0	1	10	5	0	0	0	0	0	0	0	0	0	0	0	0	0	0	0	0	0	0	0	0	0	0	0	0	0	0	3	0	0	0	0	0	0	0	1	3	3	0
OTU_4909	0	0	0	0	0	0	0	0	0	0	0	0	0	0	0	0	0	0	0	0	0	0	0	0	0	0	0	0	0	0	0	0	0	0	0	0	0	1	0	0	0	0	1	0	0	1	0	0	0
OTU_5428	0	0	0	0	0	0	0	0	0	0	0	0	0	0	0	0	0	0	0	0	0	0	0	0	0	0	0	0	0	0	0	0	0	0	0	0	0	0	0	0	0	0	0	0	21	0	0	0	0
OTU_1125	0	0	0	0	0	0	0	0	0	0	0	0	0	0	0	0	0	0	0	0	0	0	0	0	0	0	0	0	0	0	0	0	0	0	0	0	0	0	0	0	0	0	0	0	0	0	0	0	0
OTU_5793	0	0	0	0	0	0	0	0	0	17	0	0	0	0	0	0	0	0	0	0	0	0	0	0	0	0	0	0	0	0	0	0	0	0	0	0	0	0	0	0	0	0	0	0	0	0	0	0	0
OTU_5929	0	0	0	0	0	0	0	0	0	0	0	0	0	0	0	0	0	0	0	0	0	0	0	0	0	0	0	0	0	0	0	0	0	0	0	0	0	0	0	0	0	0	0	0	0	7	4	0	0
OTU_1	35676	111	1830	128	28	27	318	21511	85	28	1004	5	140	94	1021	163	0	48	3848	72	5435	52	97	12	1378	225	62	415	222	1380	543	87	35919	791	187	38	464	210	579	19169	177	678	153	548	4869	2482	1923	13	0
OTU_1006	0	0	0	0	0	0	9	0	0	0	0	0	0	0	0	0	0	0	0	0	0	0	0	0	0	0	0	0	0	0	0	0	0	50	0	0	70	0	1	0	11	0	12	0	69	0	0	0	0
OTU_1132	0	0	0	0	0	1	0	0	0	0	0	0	0	0	139	11	0	0	36	0	499	0	8	29	45	17	0	0	0	29	52	60	613	17	0	0	21	318	0	0	1	0	3	0	158	0	1	5	0
OTU_1148	0	0	0	0	0	0	0	0	0	0	0	0	0	0	0	0	0	0	4	4	0	0	0	0	0	0	0	1	6	0	0	0	0	190	0	0	0	0	0	0	0	0	0	0	0	0	0	0	0
OTU_1156	0	13	0	0	0	0	0	0	0	0	0	0	0	0	0	0	0	0	0	0	0	0	0	0	0	0	0	0	0	0	0	0	0	0	1	0	0	0	0	0	184	0	0	0	0	0	0	0	0
OTU_119	0	0	0	0	0	0	0	0	0	0	0	0	0	0	0	0	0	0	0	0	0	0	0	0	0	0	0	0	0	0	0	0	0	1	0	0	328	1	0	40	7	0	0	119	1	1593	1165	0	0
OTU_1195	0	8	57	26	0	1	3	0	11	0	8	0	0	2	0	3	0	2	0	0	0	0	0	6	0	0	0	0	0	0	0	0	0	0	0	0	0	0	0	0	0	0	0	0	34	2	3	0	0
OTU_1208	0	3	0	0	0	0	0	0	0	3	0	0	0	0	0	0	0	8	13	0	0	0	3	4	0	0	0	0	5	23	0	0	1	1	1	0	0	19	10	6	17	2	43	1	18	5	1	0	0
OTU_1211	0	0	0	0	0	0	0	0	0	0	0	0	0	0	0	0	0	0	0	0	0	0	0	16	0	9	0	0	0	0	0	0	116	0	0	0	14	4	0	0	0	0	0	0	0	0	0	0	0
OTU_1216	0	0	0	0	0	0	0	0	0	0	0	0	0	0	0	2	0	0	0	0	239	0	0	0	0	0	0	0	0	0	0	0	0	0	0	0	0	0	0	0	0	0	0	0	1	0	0	0	0
OTU_1246	0	0	0	0	0	0	0	0	0	0	0	0	0	0	68	0	0	0	0	0	0	0	0	0	0	0	0	0	0	36	32	1	3	0	0	0	0	5	0	0	0	0	0	0	0	0	0	0	0
OTU_1255	0	0	0	0	0	0	0	0	0	0	0	0	0	0	127	0	0	0	0	0	0	0	0	0	0	1	0	2	0	0	35	0	0	0	0	0	0	0	0	0	0	0	0	0	0	0	0	0	0
OTU_1309	0	0	0	0	0	0	0	0	0	0	0	0	0	0	0	0	0	0	0	0	0	0	0	0	0	0	0	0	0	0	0	0	1	0	0	0	0	0	0	0	0	0	0	180	1	0	0	0	0
OTU_1334	0	13	0	0	0	0	22	1	15	15	36	5	0	2	0	0	0	0	0	0	0	0	0	0	0	2	0	0	0	0	0	6	0	15	0	0	0	0	0	0	0	0	0	0	0	0	0	0	0
OTU_1352	0	0	0	0	0	0	0	0	0	0	0	0	0	0	0	0	0	0	43	0	0	0	0	0	0	0	0	14	11	0	0	2	0	53	0	0	0	0	0	0	0	0	0	0	0	0	0	0	0
OTU_1354	0	0	0	0	0	0	0	0	0	0	0	0	0	0	0	0	0	0	0	0	0	0	0	0	0	0	0	0	0	0	0	0	0	0	0	0	0	0	0	0	168	0	1	1	0	0	0	0	0
OTU_14	112	0	0	0	0	0	0	3	0	0	0	0	0	0	0	0	0	0	0	0	0	0	0	0	0	0	0	0	0	0	0	0	27	28	3	0	2	0	0	21	147	14575	14	0	94	0	0	0	0
OTU_1402	0	0	32	0	0	0	0	0	0	0	0	0	0	0	0	0	0	16	0	0	0	0	0	0	0	0	0	0	0	0	0	0	0	8	69	0	0	0	14	13	0	1	0	0	0	0	0	0	0
OTU_1432	0	3	0	0	14	0	46	2	0	0	0	0	28	2	0	0	0	0	0	0	0	0	0	0	0	0	0	0	0	0	0	0	0	0	0	0	0	6	1	0	6	6	0	0	0	12	14	0	0
OTU_145	0	0	0	0	0	0	0	0	0	0	1	0	0	0	0	0	0	0	0	0	0	0	0	0	0	0	0	0	0	0	0	0	31	0	0	0	1	10	0	0	0	0	0	0	2	1495	1007	0	0
OTU_1524	0	0	0	0	0	0	0	0	0	0	0	0	6	0	0	0	0	3	0	0	7	0	0	0	4	0	0	0	7	0	0	0	0	1	1	0	0	3	7	1	0	0	0	0	99	0	0	0	0
OTU_155	18	0	0	0	0	0	0	0	6	0	6	0	0	0	0	14	0	0	16	8	660	25	0	1	0	434	6	2	0	39	0	0	0	1	0	0	3	0	0	1	0	0	0	1757	0	0	1	0	0
OTU_1551	0	1	0	0	0	0	0	0	0	0	0	0	0	1	0	0	0	0	0	0	0	0	0	0	0	1	0	0	0	0	0	0	0	0	0	0	0	0	0	0	18	8	0	2	0	4	3	56	0
OTU_1574	0	0	0	0	0	0	0	0	0	0	0	0	0	0	0	0	0	0	0	0	0	0	0	0	0	0	0	0	0	0	0	0	0	0	0	0	0	0	0	0	0	0	82	0	0	6	6	0	0
OTU_1577	0	0	0	0	0	0	0	0	0	0	0	0	0	0	0	8	0	0	0	0	315	0	192	0	0	0	0	0	0	0	0	1	0	0	0	0	0	0	0	0	0	0	0	0	0	0	0	0	0
OTU_1613	0	13	13	0	0	0	0	0	0	0	0	0	6	0	0	0	0	0	5	0	0	43	0	0	0	0	0	0	0	0	0	0	0	0	4	0	0	1	0	0	0	13	0	0	0	3	3	0	0
OTU_165	2	41	1	0	2	4	24	3	3	20	9	0	56	5	93	10	0	6	0	0	0	0	0	0	26	38	0	7	0	0	50	0	1	23	7	0	0	4	0	1	1	1	0	51	1511	0	0	0	0
OTU_1690	0	1	3	0	0	0	0	0	0	0	0	0	0	0	0	0	0	0	0	0	0	0	0	0	0	0	0	0	0	99	0	0	0	0	0	0	0	0	0	0	0	0	0	0	0	0	0	0	0
OTU_1734	0	0	0	0	0	0	0	5	0	0	0	0	8	10	8	39	0	0	0	0	0	0	0	0	0	0	0	0	0	0	0	0	0	0	0	0	0	0	0	0	0	0	0	0	0	0	2	0	0
OTU_1817	0	0	0	0	0	2	0	0	0	0	0	0	0	0	0	0	0	0	0	0	0	0	0	84	0	1	1	0	0	0	0	0	0	0	0	0	0	0	0	1	0	0	0	0	0	0	0	0	0
OTU_1827	0	0	0	0	0	0	0	0	0	0	0	0	2	0	0	0	0	12	0	0	0	0	1	0	0	21	0	0	0	0	0	0	0	0	0	0	0	0	0	0	0	0	0	0	0	0	0	0	2
OTU_1847	1	0	0	0	0	0	0	0	0	0	1	0	0	0	0	7	0	0	0	0	81	0	6	0	0	0	0	1	0	0	0	0	0	0	3	0	0	0	0	7	0	0	0	0	0	0	0	0	0
OTU_1881	0	0	0	0	0	0	0	0	0	0	0	0	0	0	1	0	0	1	0	0	1	0	0	3	0	0	0	0	2	0	0	0	0	1	0	0	0	0	0	0	0	0	157	0	1	0	0	0	0
OTU_1885	0	0	0	0	0	0	0	0	0	0	0	0	0	0	0	0	0	0	0	0	0	0	0	0	0	0	0	0	0	0	0	0	0	0	0	0	0	0	0	0	0	0	0	0	0	0	0	0	0
OTU_1895	0	5	0	0	0	0	0	1	2	0	0	0	0	0	0	1	0	1	15	0	14	0	19	0	0	7	0	0	0	0	0	0	0	0	0	0	0	1	0	0	3	3	0	0	31	0	0	0	0
OTU_1898	0	4	0	0	0	0	0	0	0	0	0	0	0	0	0	0	0	0	0	0	0	0	2	0	0	0	0	0	0	0	0	0	0	5	0	0	1	0	1	0	0	12	18	24	4	7	7	0	0
OTU_1902	0	3	0	0	0	0	0	0	0	0	11	0	1	0	0	2	0	1	6	0	52	0	8	16	0	4	0	4	4	0	0	2	0	5	0	0	7	13	0	0	1	0	0	0	31	0	0	1	0
OTU_1908	0	0	0	0	0	0	0	0	0	0	0	0	0	0	0	0	0	0	0	0	0	0	0	0	0	0	0	0	0	0	0	0	0	0	0	0	0	0	0	0	0	0	0	0	0	71	26	0	0
OTU_1942	0	47	0	0	0	1	0	36	1	0	2	0	46	0	0	1	0	0	25	0	0	0	0	0	0	0	0	0	0	0	0	0	0	0	0	0	0	0	0	0	0	0	0	0	0	0	0	0	0
OTU_1943	0	0	0	0	0	0	0	0	0	0	2	0	0	0	0	0	0	0	0	0	0	0	0	0	0	0	0	0	0	0	0	0	0	0	0	0	0	0	0	0	113	0	0	0	0	0	0	0	0
OTU_196	0	2	0	0	0	0	0	0	0	3	2	0	0	0	274	0	0	11	0	0	0	20	6	8	13	19	0	18	17	62	104	0	0	571	4	6	1	0	0	1	0	0	0	37	88	4	1	14	0
OTU_1979	0	0	24	0	0	1	0	0	7	0	0	0	0	0	0	3	0	0	16	22	263	40	25	30	20	8	0	0	0	13	0	0	302	2	13	4	1	141	2	0	5	0	0	0	40	0	0	31	9
OTU_1982	0	0	0	0	0	0	0	0	0	0	0	0	0	0	0	0	0	0	0	0	0	0	7	0	10	0	0	0	4	0	0	0	0	0	0	0	0	0	0	0	0	0	0	0	0	0	0	0	0
OTU_2	11799	155	548	4	4	3	36	1610	39	173	802	9	1	31	798	69	676	3	630	110	611	151	45	154	111	11	0	84	86	337	452	1	19783	23489	99	8	844	102	388	12046	11	23338	12	971	1575	613	525	4	0
OTU_20	0	341	15	1	11	2	11	477	1	1	469	43	27	5	356	29	0	1	7	1	725	1	537	24	28	0	155	0	11	809	176	1830	137	12216	45	11	171	2879	9	9	49	0	3	0	702	1	3	19	3
OTU_2030	0	0	0	0	0	0	0	0	0	3	0	0	0	0	0	0	0	6	1	0	0	0	3	1	0	0	0	2	4	15	0	0	0	1	0	1	2	31	4	7	11	2	30	1	20	0	0	0	0
OTU_2037	0	0	0	0	0	0	0	0	0	0	0	0	0	0	0	0	0	0	0	0	0	0	0	0	0	0	0	0	7	0	0	0	0	118	0	0	0	0	0	0	0	0	0	0	0	0	0	0	0
OTU_2092	0	0	0	0	0	0	0	2	0	0	0	0	0	0	19	0	0	0	0	0	0	0	2	0	0	0	0	0	0	0	11	19	0	0	1	0	0	0	0	0	0	0	0	0	0	0	0	0	0
OTU_2133	0	0	0	0	0	0	0	0	0	0	0	0	0	0	0	0	0	0	0	0	0	0	0	0	0	0	0	0	0	0	0	0	128	0	0	0	1	0	0	0	0	0	0	0	0	11	13	0	0
OTU_2134	0	0	0	0	0	0	0	0	0	0	0	0	0	0	36	0	0	0	0	0	1	0	68	0	0	0	0	0	0	0	20	0	0	1	0	0	0	0	0	0	0	0	0	0	0	0	0	0	0
OTU_225	0	0	0	203	0	0	0	2	0	0	0	0	0	0	0	965	0	0	0	0	0	0	0	0	0	0	0	0	0	0	0	0	0	0	0	0	0	0	0	0	11	0	0	2	0	0	0	0	0
OTU_2269	0	0	0	19	1	0	9	1	0	1	0	0	20	5	0	0	0	0	0	0	0	0	0	0	0	0	0	0	0	0	0	0	0	14	0	0	0	8	6	0	0	0	0	0	4	0	0	0	0
OTU_233	86	6	56	5	0	1	2	39	3	6	120	1	2	6	86	22	63	3	320	5	484	21	8	18	78	15	3	30	27	176	89	8	258	2972	32	4	437	52	122	294	18	273	4	70	201	147	101	0	0
OTU_2379	0	0	0	0	0	0	0	0	0	0	0	0	0	0	0	0	0	67	0	0	0	0	0	0	0	4	0	0	0	0	0	0	0	0	0	0	0	2	0	0	0	0	0	0	0	0	0	0	0
OTU_2411	0	0	0	0	0	0	0	0	0	0	0	0	0	0	0	0	0	0	0	0	0	0	0	0	0	0	0	0	0	0	0	0	0	0	0	0	0	0	0	0	0	0	0	0	0	0	0	0	0
OTU_2412	0	0	0	0	0	0	0	0	0	0	5	0	0	0	0	0	0	0	0	0	0	0	2	0	4	1	0	0	0	10	0	0	0	0	0	0	1	0	0	0	0	0	0	9	92	0	0	0	0
OTU_2414	0	0	0	0	0	17	0	0	0	0	0	0	0	5	2	0	0	0	0	0	6	0	0	2	0	0	0	0	0	0	0	0	4	0	0	0	0	31	0	0	0	0	0	0	0	0	0	0	0
OTU_2433	0	0	0	0	0	0	0	0	0	0	0	0	0	0	0	2	0	0	0	0	21	0	0	0	1	2	1	0	0	0	0	0	0	0	1	0	0	0	12	0	0	0	3	0	26	0	0	0	0
OTU_2466	0	5	0	0	0	0	0	0	0	22	0	0	19	0	1	0	0	0	0	0	0	0	0	0	0	0	0	0	0	0	0	0	0	0	0	0	0	2	4	0	1	0	0	0	0	0	0	0	0
OTU_2478	0	0	0	0	0	0	0	0	0	0	0	0	0	0	0	0	0	0	0	0	0	27	0	0	37	0	0	0	0	0	0	0	0	0	0	0	0	0	0	0	0	0	0	0	0	0	0	0	0
OTU_2516	0	0	0	0	4	0	0	0	0	0	0	0	14	1	0	38	0	0	0	0	0	0	0	0	0	0	0	0	0	0	0	0	0	0	0	0	0	0	0	0	0	0	0	0	0	0	0	0	0
OTU_2520	0	0	0	0	0	0	0	0	0	0	0	0	0	0	0	0	0	0	0	0	0	66	1	0	0	0	0	0	0	0	0	0	0	0	0	0	0	0	0	0	0	0	0	0	0	0	0	0	0
OTU_2531	0	0	24	0	0	0	0	0	0	0	0	0	9	0	0	0	0	0	0	0	0	0	0	0	0	0	0	0	0	0	0	0	0	0	0	0	0	0	0	0	0	0	0	0	0	0	0	0	0
OTU_2567	0	0	0	0	0	0	0	0	0	0	0	0	0	0	0	0	0	0	0	0	0	43	1	0	1	0	0	0	0	0	0	0	0	0	0	0	0	0	0	0	0	0	0	0	0	0	0	0	10
OTU_2584	0	0	0	0	0	0	47	0	0	0	0	0	0	0	0	0	0	0	0	0	0	0	0	0	0	0	0	0	0	0	0	0	0	0	0	0	0	0	0	0	0	0	0	0	0	0	0	0	0
OTU_2615	0	0	0	0	0	0	0	0	0	0	0	0	0	0	0	0	0	0	0	0	0	0	0	0	0	0	0	0	0	0	0	0	0	0	0	0	0	0	0	0	0	0	0	0	0	0	0	0	0
OTU_2619	0	0	0	0	0	0	0	0	0	0	0	0	0	0	0	0	0	0	0	0	0	0	0	0	0	2	0	0	0	0	0	0	0	0	0	0	0	0	0	0	0	2	0	0	0	0	0	0	0
OTU_2630	0	0	0	40	0	0	0	0	0	0	0	0	0	0	0	0	0	0	0	0	0	0	0	0	0	0	0	0	0	0	0	0	0	0	0	0	0	0	0	4	0	0	11	0	0	0	0	0	0
OTU_2662	0	0	0	0	0	0	0	0	0	0	0	0	0	0	33	0	0	0	0	0	0	0	0	0	0	0	0	0	0	0	17	0	0	0	0	0	0	0	0	0	0	0	0	0	0	0	0	0	0
OTU_2692	0	0	0	0	0	0	0	0	0	48	0	0	0	0	0	0	0	0	0	0	0	0	0	0	0	0	0	0	0	0	0	0	0	0	0	0	0	0	0	0	0	0	0	0	0	0	0	0	0
OTU_2707	0	2	0	0	0	0	0	0	0	0	0	3	0	0	0	0	0	0	0	0	0	0	0	57	0	0	0	0	0	0	0	0	0	0	0	0	0	0	0	0	0	0	0	0	0	0	0	0	0
OTU_2712	0	0	0	0	0	0	0	0	0	0	0	0	0	0	0	0	0	0	0	0	0	0	1	0	0	0	0	0	0	0	0	0	0	0	0	0	0	0	0	0	0	0	0	51	1	0	0	0	0
OTU_2720	0	7	0	0	0	0	0	0	0	0	0	0	0	0	0	0	0	0	0	0	0	0	0	0	0	0	0	0	0	0	0	0	0	0	0	0	0	0	0	0	0	0	66	0	0	0	0	0	0
OTU_2727	0	0	0	0	0	0	0	0	0	0	0	0	0	0	0	0	0	0	0	0	0	0	0	11	0	0	0	0	0	0	0	0	0	0	0	0	0	0	0	0	0	0	0	0	0	0	0	0	0
OTU_2749	0	0	0	0	0	0	0	0	0	0	0	0	0	0	0	0	0	0	0	30	16	0	0	0	0	0	0	0	0	0	0	0	0	0	0	0	0	0	0	0	0	0	0	0	0	0	3	0	0
OTU_2765	0	0	0	0	0	0	0	0	0	0	0	0	0	0	0	0	0	0	0	0	0	0	0	0	0	0	0	0	0	0	0	0	0	0	0	0	0	0	0	0	0	0	0	31	0	0	0	0	0
OTU_2858	0	0	0	0	0	0	0	0	0	0	0	0	0	0	0	0	0	0	0	0	0	0	0	0	0	0	0	0	0	0	0	0	0	0	0	0	0	0	0	0	0	47	0	0	0	15	6	0	0
OTU_2866	0	5	0	0	0	0	0	2	0	0	2	0	0	38	2	1	0	0	0	0	0	0	0	3	0	0	0	0	0	0	0	0	0	1	2	0	29	0	1	0	0	0	0	4	0	0	1	3	0
OTU_289	0	0	0	0	0	0	0	0	0	0	0	0	0	0	0	4	0	0	0	2	138	56	0	0	0	0	0	0	0	0	0	0	12	14	0	1	0	407	47	2	0	0	0	1	0	0	0	0	0
OTU_2916	16	0	0	0	0	0	0	0	0	0	0	0	0	0	0	0	0	0	36	0	0	0	0	0	0	0	0	0	0	0	0	0	0	0	0	0	0	0	0	0	0	0	0	0	0	0	0	0	0
OTU_2957	0	0	0	0	0	0	0	0	0	0	0	0	0	0	0	0	0	0	0	0	0	0	0	1	0	0	0	0	0	0	0	0	40	0	0	0	4	0	0	0	0	0	0	0	0	0	0	0	0
OTU_2974	0	0	0	0	0	0	0	0	0	0	0	0	0	0	0	3	0	0	0	0	58	0	0	0	0	0	0	0	0	0	0	0	0	0	0	0	0	0	0	0	0	0	0	0	0	0	0	0	0
OTU_2975	0	0	0	0	0	0	0	0	0	0	0	0	0	0	0	0	0	0	29	0	0	0	0	0	0	0	0	7	6	0	0	1	0	70	0	0	0	0	0	0	0	0	0	0	0	0	0	0	0
OTU_3021	0	0	0	0	0	0	0	0	0	21	0	0	0	0	0	0	0	0	0	0	0	0	0	0	0	0	0	0	5	0	0	0	0	0	28	0	0	0	0	0	0	0	0	0	0	0	0	0	0
OTU_306	0	0	0	0	0	0	0	0	0	0	0	0	0	0	0	0	0	0	0	0	0	0	0	0	0	0	0	0	0	0	0	0	0	0	0	0	0	0	0	0	0	725	12	0	0	0	0	0	0
OTU_3071	0	8	0	0	0	0	0	0	0	0	0	0	0	0	0	2	0	0	0	0	41	0	0	0	0	4	0	0	0	0	0	0	0	0	0	0	0	0	5	0	0	0	0	0	0	0	0	0	0
OTU_3099	0	0	0	0	0	0	0	0	0	0	0	0	0	0	0	36	0	0	0	0	0	0	0	0	0	0	0	0	0	0	0	0	0	0	0	0	0	0	0	0	1	0	0	0	0	0	0	0	0
OTU_3101	0	0	0	0	0	0	0	0	0	0	0	0	0	0	0	0	0	0	0	0	0	0	0	0	0	1	0	0	0	0	0	0	0	0	0	0	0	0	3	0	0	0	1	0	51	0	0	0	0
OTU_3201	0	0	0	0	0	0	0	0	0	0	0	0	0	0	0	0	0	0	0	0	0	0	0	0	0	0	0	0	0	0	0	0	0	0	0	34	0	0	0	0	0	0	0	0	0	0	0	0	0
OTU_3218	0	0	0	0	0	0	0	0	0	31	0	0	0	0	0	0	0	0	0	0	0	0	0	0	0	0	0	0	0	0	0	0	0	4	0	0	0	0	0	0	0	0	0	0	0	0	0	4	0
OTU_3235	0	0	0	27	0	0	0	3	0	0	0	0	0	0	0	0	0	0	0	0	0	0	0	0	0	0	0	0	0	0	0	0	0	0	0	0	0	0	0	0	0	0	0	0	0	0	0	0	0
OTU_3255	0	0	0	0	0	0	0	0	0	0	21	0	0	0	0	0	0	0	0	0	0	0	0	0	0	0	0	0	0	0	0	0	0	0	0	0	17	0	0	0	3	0	0	0	0	0	0	0	0
OTU_33	158	0	0	1	4	0	1	22	2	0	0	0	0	0	0	0	0	0	1	0	0	0	0	0	0	0	0	0	3	13	0	0	47	149	0	0	0	2	1	72	4	1006	4823	2	1	643	595	0	0
OTU_3326	0	0	0	0	0	0	0	0	0	0	0	0	0	0	0	0	0	0	0	0	0	0	0	0	0	0	0	0	0	0	0	0	0	0	0	0	0	0	0	0	0	0	14	0	0	12	13	0	0
OTU_3343	0	0	0	0	0	0	0	0	0	0	0	0	0	0	0	0	0	0	0	0	0	0	0	0	0	0	0	0	0	40	0	0	0	0	0	0	0	0	0	0	0	0	0	0	0	0	0	0	0
OTU_3401	0	0	0	0	0	0	0	0	0	0	0	0	0	0	0	0	0	0	0	0	0	18	0	0	0	0	0	0	0	0	0	0	0	0	0	0	0	0	0	0	0	0	9	0	0	0	0	0	0
OTU_3413	0	0	0	0	0	0	0	0	0	0	0	0	0	0	0	0	0	0	0	0	0	0	0	0	0	0	0	0	0	0	0	0	0	0	0	0	0	0	0	0	0	0	0	0	0	0	0	0	0
OTU_3453	2	0	0	0	0	0	0	1	0	0	0	0	0	0	0	0	0	0	0	0	0	0	0	0	0	0	0	0	0	0	0	0	5	0	0	0	0	0	0	49	0	0	0	0	0	0	0	0	0
OTU_3457	0	0	0	0	0	0	0	0	0	0	0	0	0	0	0	0	0	0	0	0	0	0	0	0	0	0	0	0	0	0	0	0	0	0	0	0	0	0	0	0	0	0	11	0	15	0	0	0	0
OTU_3499	0	0	24	0	0	0	0	0	0	0	0	0	0	0	0	0	0	0	0	0	0	0	0	0	0	0	0	0	0	0	0	0	0	0	0	0	0	0	0	0	0	0	12	0	0	0	0	0	0
OTU_3533	0	0	0	0	0	0	0	0	0	0	0	0	0	0	0	0	0	0	0	0	0	0	0	0	0	0	0	0	0	0	0	0	0	0	0	0	9	0	0	0	3	0	0	0	0	16	10	0	0
OTU_3558	0	0	0	0	0	0	0	0	0	0	0	0	0	0	0	0	0	0	0	0	0	0	0	0	0	0	0	0	0	0	0	0	0	0	0	0	0	0	0	0	0	0	0	0	30	0	0	0	0
OTU_3583	0	0	0	0	0	0	0	0	0	0	0	0	0	0	0	0	0	0	0	0	0	0	0	1	0	1	0	0	0	0	0	0	26	0	0	0	8	0	0	0	0	0	0	0	0	0	3	0	0
OTU_3601	0	3	0	0	1	0	0	0	0	0	5	0	4	0	0	0	0	0	0	0	12	0	28	0	0	0	6	0	0	6	0	20	0	392	1	1	3	414	1	0	4	0	0	0	4	0	0	0	0
OTU_3612	0	0	0	0	0	0	0	0	0	0	0	0	0	0	0	0	0	0	0	0	0	0	0	0	0	0	0	0	0	0	0	0	0	0	0	0	0	0	0	0	0	0	0	0	0	0	0	0	0
OTU_3624	0	0	0	0	0	0	0	0	0	0	0	0	0	0	26	0	0	0	0	0	0	0	0	0	0	0	0	0	0	0	14	0	0	0	0	0	0	0	0	0	0	0	0	0	0	0	0	0	0
OTU_3648	0	4	0	0	0	0	0	0	0	1	11	0	0	4	0	0	0	0	14	0	0	0	7	0	0	2	0	0	0	0	0	0	0	0	0	0	0	0	0	0	0	0	0	0	0	0	0	0	0
OTU_3671	0	0	0	0	0	1	0	0	9	0	3	0	0	0	0	12	0	14	0	12	236	0	11	48	19	1	27	2	0	0	0	0	1	1	8	0	0	18	4	0	0	0	0	0	3	1	0	0	4
OTU_3696	0	0	0	0	0	0	0	0	0	0	0	0	0	0	0	36	0	0	0	0	0	0	0	0	0	0	0	0	0	0	0	0	0	0	0	0	0	0	0	0	1	0	0	0	0	0	0	0	0
OTU_3715	0	0	0	0	0	0	26	1	0	0	0	0	0	0	0	0	0	0	0	0	0	0	0	0	0	0	0	0	0	0	0	0	0	0	0	0	0	0	0	0	0	0	0	0	0	0	0	0	0
OTU_3731	0	2	0	0	2	0	0	0	0	0	0	0	0	0	1	24	0	0	0	0	0	0	0	0	0	0	0	0	0	0	0	0	0	0	0	0	0	0	0	0	1	0	0	0	0	0	0	0	0
OTU_3756	0	0	0	0	0	0	1	0	0	5	0	0	0	0	0	0	0	0	0	0	0	0	0	0	0	0	0	0	0	0	0	0	0	0	0	0	0	2	0	0	0	0	0	0	29	0	0	0	0
OTU_3757	0	0	0	0	0	0	0	0	0	0	0	0	0	0	0	0	0	0	0	0	0	0	0	0	0	0	0	0	0	0	0	0	0	0	0	0	0	0	0	0	0	0	0	0	25	0	0	0	0
OTU_3772	0	0	0	0	0	0	0	0	0	0	0	0	0	0	0	0	0	0	0	0	0	0	0	0	0	0	0	0	0	0	0	0	0	0	0	0	0	0	0	0	0	0	0	0	0	0	0	0	0
OTU_3776	0	0	0	0	0	0	0	0	0	0	0	0	0	0	0	0	0	0	0	0	0	0	0	0	0	0	0	0	0	0	0	0	0	0	0	0	0	0	0	0	0	0	0	0	0	0	0	0	0
OTU_3890	0	0	0	0	0	0	0	0	0	0	0	0	0	0	0	0	0	0	0	0	0	0	0	0	0	0	0	0	0	0	0	0	65	0	0	0	6	0	0	3	0	0	0	0	0	29	18	0	0
OTU_3910	0	0	0	0	0	0	0	0	0	0	0	0	0	0	0	0	0	0	0	3	0	0	26	0	0	0	0	0	0	0	0	0	0	0	0	0	0	1	0	0	0	0	0	0	0	0	0	0	0
OTU_3913	0	0	0	0	0	0	0	0	0	4	0	0	0	0	0	0	0	0	0	0	0	0	10	0	0	6	0	0	0	0	0	5	0	3	0	0	4	1	0	0	0	0	0	0	13	6	5	0	0
OTU_3917	0	25	0	0	0	0	0	0	0	0	6	1	0	0	0	0	0	0	0	0	0	0	0	0	0	0	0	0	0	0	0	0	0	0	0	0	0	0	0	0	0	0	0	0	0	0	0	0	0
OTU_3929	0	0	0	0	0	0	0	0	0	0	0	0	0	0	0	44	0	0	0	0	0	0	0	0	0	0	0	0	0	0	0	0	0	38	0	0	0	0	0	2	2	0	0	0	0	8	10	0	0
OTU_3932	0	0	0	0	0	3	0	0	0	0	0	0	0	0	0	0	0	0	0	0	0	0	0	0	0	0	0	0	0	0	0	5	0	66	0	0	0	0	0	0	0	0	0	0	0	0	0	0	0
OTU_3951	0	0	0	0	0	0	0	0	0	0	1	0	15	0	0	1	0	1	5	0	0	0	0	0	0	0	0	0	0	0	1	0	0	1	0	0	0	0	0	0	0	0	0	0	3	0	0	7	0
OTU_3965	13	0	0	0	0	0	0	1	0	0	13	0	0	0	11	0	0	0	20	0	61	0	0	0	3	0	0	2	1	13	5	1	19	22	1	0	9	2	1	107	2	3	0	2	2	4	8	0	0
OTU_3973	0	0	0	0	0	0	0	0	26	0	0	0	0	0	0	0	0	0	0	0	0	0	0	0	0	0	0	0	0	0	0	0	0	0	0	0	0	0	0	0	0	0	0	0	0	0	0	0	0
OTU_3978	0	0	0	0	0	0	0	0	0	0	0	0	0	0	0	0	0	0	0	0	0	0	0	0	0	0	0	0	0	0	0	0	0	0	0	0	8	11	0	0	0	0	8	0	0	0	0	0	0
OTU_3994	3	3	0	0	1	0	0	1	0	0	1	0	20	7	0	0	0	0	0	0	0	0	0	0	0	0	0	0	0	0	0	0	0	0	0	0	0	0	14	0	0	0	0	0	0	0	0	0	0
OTU_3995	0	0	0	0	0	0	0	0	0	0	0	0	0	0	0	0	0	0	0	0	0	0	0	0	0	0	0	0	0	0	0	0	0	0	0	0	0	0	0	0	0	0	0	0	22	0	0	0	0
OTU_4021	0	0	0	0	0	0	0	0	0	0	0	0	0	0	0	0	0	0	0	0	0	32	0	0	0	0	0	0	0	0	0	0	0	0	0	0	0	0	0	0	0	0	0	0	0	0	0	0	0
OTU_4052	0	0	0	0	0	0	0	0	0	0	0	0	0	0	0	0	0	0	0	0	0	0	0	0	0	0	0	0	0	0	0	0	0	0	0	0	0	0	0	0	0	0	0	0	0	0	0	0	0
OTU_4054	0	0	0	0	0	0	0	0	0	0	0	0	0	0	0	0	0	43	0	0	0	0	0	0	0	0	0	0	0	0	0	0	0	0	0	0	0	0	0	0	0	0	0	0	0	0	0	0	0
OTU_4070	0	0	0	0	0	0	0	0	0	0	0	0	0	0	0	0	0	0	0	0	0	0	0	0	0	0	0	0	0	0	0	0	0	0	0	0	0	0	0	0	0	0	0	0	28	0	0	0	0
OTU_4072	0	0	0	0	0	0	0	0	0	0	0	0	0	0	0	0	0	0	1	5	0	0	0	0	0	0	0	0	0	0	0	0	0	2	0	0	0	0	0	0	0	0	0	24	0	0	0	0	0
OTU_4081	0	0	0	0	0	0	0	0	0	0	0	0	0	0	0	0	0	0	28	0	0	0	0	0	0	0	0	0	0	0	0	0	0	0	0	0	0	0	0	0	0	0	0	0	0	0	0	0	0
OTU_4105	0	0	0	11	0	0	0	0	0	0	0	0	0	0	0	0	0	0	0	0	0	0	0	0	0	0	0	0	0	0	0	0	0	0	0	0	0	0	0	0	1	0	8	0	0	0	0	0	4
OTU_4149	0	0	0	0	0	0	0	0	0	0	0	0	0	0	0	0	0	0	0	0	0	0	0	0	0	0	0	0	0	0	0	0	0	0	0	0	0	3	0	0	1	9	25	0	0	0	0	0	0
OTU_4157	0	0	0	0	0	0	0	0	0	0	0	0	0	0	0	0	0	0	0	0	0	0	0	0	0	0	0	0	0	31	0	0	0	0	0	0	0	0	0	0	0	0	0	0	0	0	0	0	0
OTU_4161	0	1	5	0	0	0	0	0	0	0	0	0	0	0	0	0	0	0	4	0	0	14	0	0	0	0	0	0	0	0	0	0	0	0	0	0	0	1	0	0	0	3	0	0	0	0	1	0	0
OTU_4163	0	0	0	0	0	0	0	0	0	0	0	0	0	0	0	0	0	0	0	0	0	44	0	0	0	0	0	0	0	0	0	0	0	0	0	0	0	0	0	0	0	0	0	0	0	0	0	0	0
OTU_418	0	0	64	0	0	3	0	0	0	0	33	0	1	0	0	0	0	14	19	0	0	103	41	8	5	9	0	5	21	27	0	36	5	2	15	0	0	17	3	13	5	0	29	42	86	0	0	0	5
OTU_4206	0	0	0	20	0	0	0	0	0	0	0	0	0	0	0	0	0	0	0	0	0	0	0	0	0	0	0	0	0	0	0	0	0	0	0	0	0	0	0	0	0	0	0	0	0	0	0	0	0
OTU_4240	0	0	0	0	0	0	0	0	0	0	0	0	0	0	0	0	0	0	0	0	0	0	0	0	0	0	0	0	0	0	0	0	0	0	16	0	0	0	8	15	0	0	0	0	0	0	0	0	0
OTU_4241	0	0	0	0	5	0	0	0	16	24	0	0	5	0	0	0	0	0	0	0	0	0	0	0	0	0	0	0	0	0	0	0	0	0	0	0	0	0	0	0	0	0	0	0	0	0	0	0	0
OTU_4261	0	0	0	0	0	0	0	0	0	0	0	0	35	0	0	3	0	0	0	0	0	0	0	0	0	0	0	0	0	0	0	0	0	0	0	0	0	0	0	0	0	0	0	0	0	0	0	0	0
OTU_4289	0	0	0	0	0	0	0	0	0	0	0	0	0	0	0	0	0	0	0	0	0	0	0	0	0	0	0	0	0	0	0	0	0	0	0	0	0	0	0	0	2	45	14	0	0	0	0	0	0
OTU_4300	0	0	0	0	0	0	0	0	0	0	0	0	0	0	0	1	0	0	0	0	61	0	0	3	0	0	0	0	0	0	0	1	0	0	0	0	0	0	0	0	0	0	0	0	0	0	0	0	0
OTU_4332	0	0	0	0	0	0	0	0	0	0	0	0	0	0	0	0	0	0	0	0	0	0	0	0	0	0	0	0	0	0	0	0	0	1	0	0	0	0	0	0	0	0	0	0	0	15	7	0	0
OTU_4348	0	0	0	0	0	0	0	0	0	0	0	0	0	0	0	0	0	0	0	0	0	0	0	0	0	0	0	0	0	0	0	0	0	25	5	0	0	0	0	0	12	21	5	0	0	4	1	0	0
OTU_4349	0	0	0	0	0	4	0	0	9	0	0	0	0	0	0	0	0	0	0	0	0	0	0	0	0	0	0	0	0	0	0	0	0	0	0	0	0	0	0	0	0	0	0	0	0	0	0	0	0
OTU_4353	0	0	0	0	0	0	0	0	0	0	0	0	0	0	0	0	0	0	0	0	0	0	0	0	0	5	0	0	0	0	0	0	0	0	0	0	34	0	0	0	0	0	0	0	0	0	0	0	0
OTU_4359	0	0	0	0	0	0	0	0	0	0	0	0	0	0	0	0	0	0	0	0	0	0	0	0	0	0	0	0	3	0	0	0	0	31	0	0	0	0	0	0	0	0	0	0	0	0	0	0	0
OTU_4372	0	0	0	0	0	0	0	0	0	0	0	0	0	0	0	0	0	0	0	0	0	0	0	0	0	0	0	0	0	0	0	0	0	16	0	0	0	0	0	0	0	0	0	0	0	0	0	0	0
OTU_4383	0	0	0	0	0	0	0	0	0	0	0	0	0	0	0	0	0	0	0	0	0	0	0	0	0	0	0	0	0	0	0	0	0	32	0	0	0	0	0	0	0	0	0	0	0	0	0	0	0
OTU_4423	0	0	0	0	0	0	0	0	0	0	0	0	0	0	0	0	0	0	0	0	0	0	0	0	0	0	0	0	0	0	0	0	0	0	0	0	0	0	0	0	0	0	0	0	0	7	10	0	0
OTU_4447	0	0	0	0	0	0	0	0	0	0	0	0	0	0	0	0	0	0	0	0	0	0	0	0	0	0	0	0	0	0	0	0	0	0	0	0	25	5	0	0	0	0	4	0	0	0	0	0	0
OTU_4523	0	0	0	0	0	0	0	0	0	0	0	0	0	0	0	0	0	0	0	0	0	0	0	0	0	0	0	0	0	0	0	0	0	0	0	0	19	5	0	0	0	0	0	0	0	0	0	0	0
OTU_4529	0	0	0	0	0	0	0	0	0	0	0	0	0	0	0	0	0	0	0	0	1	0	1	0	0	0	2	0	0	0	0	4	0	115	1	0	1	7	0	0	0	0	0	0	0	0	0	0	0
OTU_4543	0	0	0	0	5	0	0	0	0	0	0	0	0	0	0	0	0	0	0	0	0	5	0	0	0	0	0	0	0	0	0	0	0	0	0	0	0	3	0	0	0	0	0	29	0	0	0	0	0
OTU_4553	0	0	0	0	0	0	0	0	0	0	0	0	0	0	0	0	0	0	0	0	0	0	2	0	0	0	0	0	1	0	0	0	0	0	0	0	2	1	0	0	0	0	0	0	0	0	0	0	0
OTU_4612	0	0	0	0	0	0	0	0	0	0	0	0	0	0	0	0	0	0	7	0	0	0	0	0	0	0	0	4	6	0	0	0	0	5	0	0	0	0	0	0	0	0	0	0	0	0	0	0	0
OTU_4664	0	0	0	0	0	0	0	0	0	1	0	0	1	0	0	0	0	0	0	0	0	0	0	0	0	0	14	0	0	0	0	0	0	0	0	0	0	0	7	0	0	0	0	0	0	0	0	0	0
OTU_4720	0	0	0	0	0	0	0	0	0	0	0	0	0	0	0	0	0	0	0	0	0	0	0	0	0	0	0	0	0	0	0	0	26	0	0	0	0	0	0	0	0	0	0	60	0	9	3	0	0
OTU_4752	0	0	0	0	0	0	0	0	0	0	0	0	0	0	0	0	0	0	0	0	0	0	0	0	0	0	0	0	0	0	0	0	0	0	0	0	0	0	0	0	0	0	0	0	0	0	0	0	0
OTU_4793	0	0	0	0	0	0	0	0	0	0	0	0	0	0	0	0	0	0	0	0	0	18	0	0	0	0	0	0	0	0	0	0	0	0	0	0	0	0	0	0	0	0	0	0	0	0	0	0	0
OTU_4815	0	0	0	0	0	0	0	0	0	0	0	0	0	0	0	0	0	0	0	0	0	0	0	0	0	0	0	0	0	0	0	0	0	94	1	0	1	0	0	0	0	0	0	0	0	0	0	0	0
OTU_4817	0	0	0	0	0	0	0	0	0	0	0	0	0	0	18	1	0	0	0	0	0	0	0	0	11	0	0	0	0	0	10	11	0	0	0	0	0	0	0	0	0	0	0	0	1	0	0	0	0
OTU_486	0	0	0	0	0	0	0	0	0	0	0	0	0	0	0	2	0	0	92	10	380	0	63	134	0	2	0	0	0	0	0	0	0	32	0	0	0	0	0	0	0	0	22	0	0	0	0	0	2
OTU_4915	0	0	0	0	0	0	0	0	0	0	0	0	0	0	0	0	0	0	0	0	0	0	0	0	0	0	0	0	0	0	0	0	0	0	0	0	0	0	0	0	0	0	0	0	0	0	0	0	3
OTU_4917	0	0	0	0	0	0	0	0	0	0	0	0	0	0	0	0	0	0	0	0	0	0	0	0	0	0	0	0	0	0	0	0	0	0	0	0	0	0	0	0	0	0	0	0	21	0	0	0	0
OTU_4929	0	6	0	0	0	0	0	1	0	0	1	0	3	0	8	0	0	0	0	0	8	0	8	0	0	0	2	0	0	8	4	32	1	324	0	0	3	141	0	1	1	0	0	0	0	0	0	0	0
OTU_4935	0	2	0	0	0	0	0	0	0	0	0	0	0	0	0	0	0	0	0	0	0	0	0	0	0	0	0	0	0	0	0	0	0	21	1	0	4	0	12	2	0	0	0	0	0	0	0	0	0
OTU_4951	0	0	0	0	0	0	0	0	0	0	0	0	0	0	0	0	0	0	0	0	0	0	0	0	0	0	0	0	0	0	0	0	0	0	0	0	0	0	0	0	0	0	0	0	0	0	0	0	0
OTU_4975	0	0	0	0	0	0	0	0	0	0	0	0	0	0	0	0	0	0	0	0	0	0	0	0	0	0	0	0	0	0	0	0	0	0	0	0	0	0	0	0	0	13	0	0	0	7	2	0	0
OTU_498	0	0	38	0	28	1	55	0	7	0	2	0	0	0	0	4	0	0	598	1	0	0	0	0	0	0	0	0	0	0	0	0	0	0	0	0	0	0	0	0	0	0	0	0	0	0	0	0	0
OTU_5008	2	0	0	0	0	0	0	3	0	0	4	0	0	0	2	0	0	0	4	0	21	0	0	0	1	0	0	0	1	3	5	1	2	5	0	0	2	0	0	4	0	2	0	4	0	0	1	0	0
OTU_5044	0	0	0	0	0	0	0	0	0	0	0	0	0	0	0	0	0	2	0	0	0	0	0	0	0	0	0	0	0	0	0	0	0	1	10	0	0	0	2	1	0	0	0	0	0	0	0	0	0
OTU_5048	0	0	0	0	0	0	0	0	0	0	0	0	0	0	0	0	0	0	0	0	0	0	0	0	0	0	0	0	0	38	0	0	0	0	0	0	0	0	0	0	0	0	0	0	0	0	0	0	0
OTU_5068	0	0	0	0	0	0	0	0	6	3	0	10	0	0	0	0	0	0	0	0	0	0	0	0	0	0	0	0	0	0	0	0	0	0	0	0	0	0	0	0	0	0	0	0	0	0	2	0	0
OTU_5089	0	0	0	0	0	0	0	0	0	0	0	0	0	0	0	0	0	0	0	0	0	0	0	0	0	0	0	0	0	0	0	0	0	0	0	0	13	4	0	0	0	0	6	0	0	0	0	0	0
OTU_5104	0	0	0	0	0	0	0	0	0	0	0	0	0	0	0	0	0	2	0	8	0	0	0	0	0	0	0	0	0	0	0	0	0	0	3	0	0	2	0	0	0	0	0	0	0	0	0	0	0
OTU_5174	0	0	0	0	0	0	0	0	0	0	0	0	0	0	0	0	0	0	0	0	0	0	0	0	0	0	0	0	0	0	0	0	0	0	0	0	0	0	0	0	0	0	1	0	0	6	1	0	0
OTU_5217	0	0	0	0	0	0	0	0	0	0	0	0	0	0	0	0	0	0	1	0	0	0	2	1	0	0	0	0	0	2	0	0	0	0	1	0	0	4	1	2	0	0	5	1	1	0	1	0	0
OTU_5247	0	0	0	0	0	1	7	0	0	0	4	0	0	0	0	0	0	0	0	0	0	0	0	0	0	0	0	0	0	0	0	0	0	0	0	0	0	0	0	0	0	0	0	0	0	4	2	0	0
OTU_5252	2	0	0	0	0	0	0	4	0	0	0	0	0	0	3	0	4	0	10	0	14	1	2	0	2	1	0	1	0	8	2	0	142	120	1	0	1	2	0	15	0	8	0	1	7	8	5	0	0
OTU_5274	0	0	20	0	0	0	0	0	0	0	0	0	0	0	0	0	0	0	0	0	0	0	0	0	0	0	0	0	0	0	0	0	0	0	0	0	0	0	0	0	0	0	0	0	0	0	0	0	0
OTU_5345	0	0	0	0	4	0	0	0	0	0	0	0	0	0	0	0	0	0	0	0	0	0	0	0	0	0	0	0	0	0	0	0	0	0	0	0	0	0	0	0	0	0	0	0	0	0	0	8	0
OTU_5349	0	0	0	0	0	0	0	8	0	0	0	0	1	0	0	0	0	0	0	0	10	0	2	0	0	0	1	0	2	16	4	6	4	131	0	0	2	22	0	0	1	0	0	0	4	0	0	0	0
OTU_5350	0	0	0	0	0	0	0	0	0	0	0	0	0	0	0	13	0	0	0	0	0	0	0	0	0	0	0	0	0	0	0	0	0	0	0	0	0	0	0	0	0	0	0	0	0	0	0	0	0
OTU_5367	0	0	0	0	0	0	0	2	0	0	0	0	2	2	2	17	0	0	0	0	0	0	0	0	0	0	0	0	0	0	0	0	0	0	0	0	1	0	0	0	0	0	0	0	0	0	0	0	0
OTU_5381	0	0	0	0	0	0	0	0	0	0	0	0	0	0	0	0	0	0	0	0	0	0	0	0	0	0	8	0	0	28	0	0	0	4	0	0	0	0	0	0	0	0	0	0	0	0	0	0	0
OTU_542	0	1	0	0	0	0	0	0	0	1	1	0	0	0	201	3	0	12	0	0	0	18	3	5	8	13	0	14	12	63	100	0	0	364	0	1	0	0	1	1	0	0	0	11	38	0	0	1	0
OTU_544	0	0	0	282	0	0	1	0	0	0	0	0	0	0	0	2	0	0	0	0	0	0	0	0	0	0	0	0	0	0	0	0	0	0	1	0	0	0	0	0	0	0	0	181	0	0	0	0	0
OTU_5466	0	0	0	0	0	0	0	0	0	0	0	0	0	0	0	0	0	0	0	0	0	0	0	0	0	0	0	0	0	0	0	0	47	0	0	0	2	0	0	3	0	0	0	3	0	7	4	0	0
OTU_5469	0	0	0	0	0	13	0	0	0	0	0	0	0	0	0	0	0	0	0	0	0	0	0	0	0	0	0	0	0	0	0	0	0	0	0	0	0	0	0	0	0	0	0	0	0	0	0	0	0
OTU_5495	0	0	0	0	0	0	0	0	0	0	0	0	0	0	0	0	0	0	8	0	0	0	0	0	0	0	0	0	0	0	0	0	0	7	0	0	0	0	0	0	0	6	3	0	0	0	0	0	0
OTU_5502	0	5	0	0	0	0	0	3	7	0	9	0	0	0	0	0	0	0	0	0	0	0	0	4	0	0	0	0	0	0	0	0	0	0	15	0	0	20	0	1	3	6	41	0	0	0	0	0	0
OTU_5575	0	0	0	0	0	0	0	0	0	0	0	0	0	0	0	0	0	0	0	0	0	0	0	3	0	0	0	0	0	0	0	0	0	28	0	0	0	0	0	0	0	0	0	0	0	0	0	0	0
OTU_5586	0	0	0	0	0	0	0	0	0	0	0	0	0	0	0	0	0	0	0	0	0	0	9	0	0	0	0	0	0	0	0	0	0	0	0	0	0	0	0	0	0	0	0	0	0	0	0	0	0
OTU_5613	0	0	0	0	0	0	0	0	0	11	0	0	0	0	0	0	0	0	0	0	0	0	0	0	0	0	0	0	2	0	0	0	0	0	0	0	0	0	0	0	0	0	0	0	0	1	1	0	0
OTU_5615	0	0	0	0	0	0	0	0	0	0	0	0	0	0	0	0	0	0	0	0	0	0	0	0	0	0	0	0	0	0	0	0	0	0	0	0	0	0	0	0	0	0	0	0	0	0	0	0	0
OTU_5633	0	0	0	0	0	0	0	0	15	0	0	0	0	0	0	0	0	0	0	0	0	0	0	0	0	0	0	0	0	0	0	0	0	0	0	0	0	1	0	0	0	0	0	0	0	1	0	0	0
OTU_5681	0	0	0	0	0	0	0	0	0	12	0	0	0	0	0	0	0	0	0	0	0	0	0	0	0	0	0	0	0	0	0	0	0	0	0	0	0	0	0	0	0	0	0	0	0	0	0	0	0
OTU_5689	0	0	0	0	0	0	0	0	3	6	0	0	0	0	0	0	0	0	0	0	0	0	0	0	0	0	0	0	0	0	0	0	0	2	0	0	0	0	0	0	0	0	0	0	0	0	0	0	0
OTU_5719	0	0	0	0	0	2	0	0	0	5	0	10	1	0	0	1	0	0	0	0	0	0	0	0	0	0	0	0	0	0	0	0	0	0	0	0	0	0	0	0	0	0	5	0	0	0	0	0	0
OTU_5728	0	0	8	0	0	0	0	0	0	0	0	0	0	0	0	0	0	0	0	0	0	0	0	0	0	0	0	0	0	0	0	0	0	0	0	0	0	0	0	0	0	0	0	0	0	0	0	0	0
OTU_5746	0	0	0	0	0	0	0	0	0	0	2	0	5	0	0	0	0	0	0	0	2	0	1	0	0	0	0	0	0	0	0	2	0	66	0	0	1	33	1	0	0	0	0	0	0	0	0	0	0
OTU_5791	0	0	0	6	0	0	0	0	0	0	0	0	0	1	0	0	0	0	0	3	0	0	0	0	0	0	12	0	0	0	0	0	0	0	0	0	0	0	0	0	0	0	0	0	0	0	0	0	0
OTU_5808	0	0	0	0	0	0	0	2	0	0	0	0	0	0	0	0	0	0	0	0	0	0	0	0	0	0	0	0	0	0	0	0	0	0	0	0	0	0	0	0	0	0	0	0	0	4	7	0	0
OTU_5817	0	0	0	0	0	0	0	0	0	0	0	0	0	0	0	0	0	0	0	0	13	0	0	0	0	0	0	0	0	0	0	0	0	0	0	0	0	0	0	0	0	0	0	0	0	0	0	0	0
OTU_5832	0	0	0	0	0	0	0	0	0	0	1	0	5	0	5	0	0	0	0	0	14	0	7	1	0	0	0	0	0	13	6	74	0	282	0	1	1	35	0	0	2	0	0	0	3	0	1	0	0
OTU_5838	0	0	0	0	0	0	0	0	0	0	0	0	0	0	0	0	0	0	0	0	0	0	0	0	0	0	0	0	0	0	0	0	0	85	0	0	0	0	0	0	0	0	0	0	0	0	0	0	0
OTU_5862	0	0	0	0	0	5	0	0	0	0	0	0	0	0	0	0	0	0	0	0	0	0	0	0	0	0	0	0	0	0	0	0	0	0	0	0	0	0	0	0	0	0	0	0	0	7	4	0	0
OTU_5865	0	4	0	0	0	0	0	0	7	0	0	0	0	0	0	0	0	0	0	0	0	0	0	0	0	0	0	0	0	0	0	0	0	0	0	0	0	0	0	0	0	0	0	0	0	0	0	0	0
OTU_59	0	0	0	8	0	0	0	0	0	0	0	0	1	0	383	11	0	6	1011	10	397	402	23	138	126	144	118	65	53	1361	183	137	4	71	78	1	2	78	4	10	0	0	0	62	14	8	14	55	0
OTU_5924	0	1	0	0	0	0	0	2	0	0	0	0	1	0	0	0	0	0	0	0	1	0	0	0	0	0	0	0	0	0	0	4	2	97	0	0	0	0	0	0	0	0	0	0	1	0	0	0	0
OTU_5968	0	0	0	0	0	0	0	0	0	0	0	0	0	0	0	14	0	0	0	0	0	0	0	0	0	0	0	0	0	0	0	0	0	0	0	0	0	0	0	0	0	0	0	0	0	0	0	0	0
OTU_5972	0	0	0	0	0	0	0	0	0	0	0	0	0	0	0	0	0	0	0	0	0	0	0	0	0	0	0	0	0	0	0	0	0	0	15	0	0	0	0	0	0	0	0	0	0	0	0	0	0
OTU_5979	0	0	0	0	0	0	9	0	0	0	0	0	0	1	0	0	0	0	0	0	0	0	0	0	0	0	0	0	0	0	0	0	0	1	0	0	0	0	0	1	0	0	0	0	0	0	0	0	0
OTU_5985	0	0	0	0	0	0	0	0	0	0	0	0	0	0	0	0	0	0	0	0	0	0	0	0	0	0	0	0	0	0	0	0	0	0	0	0	20	1	0	0	0	0	0	0	0	0	0	0	0
OTU_6019	0	0	0	0	0	0	0	0	0	0	0	0	0	0	0	0	0	0	0	0	0	0	0	0	0	0	0	0	0	0	0	0	0	17	0	0	0	0	0	0	0	0	0	0	0	0	0	0	0
OTU_6052	0	0	0	0	0	0	0	0	0	0	0	0	0	0	0	0	0	0	0	5	0	0	0	0	14	0	0	0	0	0	0	0	0	0	0	0	0	0	0	0	0	0	0	0	0	0	0	0	0
OTU_6056	0	0	0	0	0	0	0	0	0	0	0	0	0	0	0	0	0	0	0	0	0	0	0	0	0	0	13	4	3	0	0	0	0	0	0	0	0	0	0	0	0	0	0	0	0	0	0	0	0
OTU_6073	0	0	0	0	0	0	0	0	0	0	0	0	0	0	0	0	0	1	0	0	0	0	0	20	0	0	0	1	2	0	0	0	0	1	0	0	0	0	0	0	0	0	4	0	0	0	0	0	0
OTU_6082	0	0	0	0	0	0	0	0	0	0	0	0	0	0	0	0	0	0	10	0	0	0	0	0	0	0	0	0	0	0	0	0	0	0	0	0	0	0	0	0	0	0	0	0	0	0	0	0	0
OTU_6108	0	0	0	0	0	0	0	0	0	0	0	0	0	0	0	0	0	0	2	0	0	0	0	0	0	0	0	3	4	0	0	0	0	1	0	0	0	0	0	0	0	0	0	0	0	0	0	0	0
OTU_647	0	10	3	0	1	0	9	1	13	0	8	0	1	0	0	2	0	8	12	0	86	0	9	17	0	4	0	3	6	1	0	1	0	12	0	0	4	10	3	0	0	2	0	0	123	3	2	4	0
OTU_663	0	0	0	0	0	0	0	0	0	0	0	0	0	0	0	0	0	1	0	0	0	0	0	0	0	0	0	0	0	0	0	0	0	1	0	0	0	0	0	0	0	0	0	478	0	0	0	0	0
OTU_670	62	2	0	0	0	0	55	145	16	5	0	25	0	0	0	0	0	0	0	0	0	0	0	0	0	0	0	0	0	0	0	0	5	0	0	0	0	2	0	16	0	22	0	0	0	0	0	0	0
OTU_703	0	0	0	0	0	0	0	0	0	0	0	0	0	0	0	3	0	152	0	0	86	23	94	3	0	0	0	0	0	0	0	0	0	0	0	0	0	22	0	0	0	0	0	0	25	0	0	0	0
OTU_762	0	0	0	7	4	0	0	2	63	16	54	0	108	3	1	5	0	0	0	0	0	0	0	0	0	0	0	0	0	0	0	0	0	0	0	0	0	0	0	0	0	13	0	0	0	0	0	0	0
OTU_765	0	0	0	0	1	0	0	0	0	1	8	0	0	0	0	0	0	0	0	0	0	0	0	0	3	3	0	0	0	16	0	0	0	0	0	1	0	0	0	0	2	0	0	22	263	0	0	0	0
OTU_77	1	281	0	0	9	17	33	396	15	1	138	44	1624	3	2	8	1	0	0	0	3	0	11	0	10	0	2	0	0	2	0	13	17	1483	1	0	10	96	0	0	36	0	2	0	3	0	0	15	0
OTU_820	36	0	0	0	0	0	2	12	5	0	0	4	0	0	0	0	0	1	0	148	10	2	0	0	0	3	11	0	2	0	0	0	6	4	0	1	0	0	0	8	0	7	0	0	0	10	10	0	0
OTU_822	0	0	211	0	0	0	0	0	0	0	0	0	0	0	0	0	0	0	0	0	0	0	0	0	0	0	0	0	0	0	0	0	0	0	0	0	0	0	0	0	0	0	0	0	0	0	0	0	0
OTU_848	0	1	0	0	19	0	17	0	216	20	0	0	2	0	0	0	0	0	0	0	0	2	0	0	0	0	0	0	0	0	0	0	0	0	0	0	0	0	0	0	0	0	0	0	0	0	0	0	0
OTU_911	0	0	0	0	0	0	0	0	0	0	0	0	0	0	0	0	0	0	0	0	0	0	0	0	0	0	0	0	0	0	0	0	0	0	0	0	92	19	1	0	0	0	65	0	0	0	0	0	0
OTU_94	0	2	0	2	0	0	0	0	0	1	4	0	1	0	1	5	89	0	0	0	0	0	0	0	0	11	0	2	0	18	0	42	0	18	7	0	3	18	3	0	3	0	255	361	2400	0	0	3	0
OTU_961	0	0	0	0	0	0	0	0	0	0	0	0	0	1	0	0	0	11	0	4	0	0	0	0	0	0	0	0	0	27	0	0	0	0	0	0	0	0	0	1	0	0	0	0	22	0	0	0	0
OTU_99	0	5	1	0	0	6	0	0	0	0	15	0	0	3	4	51	0	0	0	0	2	0	0	0	0	12	0	1	4	205	1	6	32	81	654	1	59	412	1	0	157	0	3	352	1339	31	31	17	0
OTU_100	0	0	0	0	0	0	0	0	0	0	0	0	0	0	0	0	0	0	0	0	0	0	0	0	0	0	0	0	0	0	0	0	0	0	0	0	0	0	0	0	0	451	0	1	1	1868	1127	0	2
OTU_101	0	0	0	0	0	0	0	0	0	0	0	0	0	0	0	0	0	0	0	0	0	0	0	0	0	18	1	0	0	0	0	0	0	0	0	0	109	0	0	0	228	1779	0	0	104	731	416	0	0
OTU_1076	0	0	0	0	0	0	0	0	0	0	0	0	0	0	0	0	0	6	0	0	0	0	0	0	0	0	0	0	0	0	0	0	0	0	0	0	0	10	3	46	8	114	52	24	11	9	8	0	0
OTU_1082	0	0	0	0	0	0	0	0	0	0	0	0	0	0	0	0	0	0	0	0	0	0	0	0	0	0	0	0	0	0	0	0	0	0	0	1	1	0	0	0	0	1	0	147	0	0	0	0	0
OTU_1090	0	0	0	0	0	0	0	0	0	0	0	0	0	0	0	0	0	0	2	0	0	0	0	0	0	0	0	0	0	5	0	0	0	0	0	0	0	0	0	0	0	0	0	185	0	0	0	0	0
OTU_1092	0	0	0	0	3	0	0	0	6	0	0	0	0	0	0	0	0	13	0	0	0	0	1	32	0	9	0	0	3	0	0	22	0	50	10	0	0	0	1	1	0	0	0	0	0	0	0	0	0
OTU_1093	0	0	0	0	0	0	0	0	0	0	0	0	0	0	0	0	0	0	8	0	0	0	23	11	49	0	65	6	4	8	0	22	0	21	0	0	0	0	0	0	0	0	0	0	0	0	0	0	0
OTU_1108	0	0	84	0	0	0	0	0	0	0	0	0	0	0	0	0	0	0	0	0	0	0	0	0	0	0	0	0	0	0	0	0	0	14	24	0	0	0	0	16	60	0	0	0	3	0	1	0	0
OTU_1111	0	0	0	0	0	0	0	0	0	0	0	0	0	0	0	0	0	0	0	0	0	0	0	0	0	0	0	2	0	0	0	0	0	0	0	0	0	12	0	0	3	39	38	0	0	55	24	0	0
OTU_1123	0	0	0	0	0	0	0	0	0	0	0	0	0	0	0	5	0	1	0	0	0	1	0	2	1	0	0	1	0	0	0	1	0	0	294	0	12	5	0	0	6	0	0	2	11	3	1	0	0
OTU_1157	17	0	12	0	0	45	0	1	95	0	16	0	26	2	0	44	0	96	18	0	0	0	0	51	63	6	0	8	0	0	1	0	0	50	854	30	104	27	1	10	41	0	55	311	1081	54	45	2	0
OTU_1162	0	4	7	0	0	0	0	0	0	0	0	0	15	0	0	23	0	75	58	0	0	0	0	0	0	0	0	0	0	0	0	0	0	0	12	0	0	0	0	0	0	0	0	0	0	0	0	0	0
OTU_118	0	0	0	0	0	0	0	0	0	0	0	0	0	0	0	0	0	0	0	0	0	0	0	0	0	0	0	0	0	0	0	0	0	67	173	7	0	1	4	0	1718	0	6	0	147	341	289	0	0
OTU_1189	0	0	0	0	2	0	0	0	8	0	0	0	0	0	0	0	0	0	0	0	0	31	0	0	0	0	82	0	0	0	1	146	0	0	0	0	0	0	3	0	0	0	0	0	0	0	0	0	0
OTU_1198	0	0	0	0	0	6	3	1	0	0	0	0	0	0	18	0	0	0	10	1	0	0	10	85	0	3	11	0	16	3	7	0	0	0	14	0	0	7	0	1	0	0	7	0	0	0	0	0	0
OTU_1224	0	0	0	0	0	0	0	0	0	0	0	0	0	0	0	0	15	0	0	0	0	0	0	0	0	0	0	0	0	0	0	0	0	0	0	0	0	0	0	0	0	0	0	0	4	0	0	0	0
OTU_1257	2	0	0	0	0	5	14	0	8	0	0	0	48	34	0	3	0	1	0	0	0	0	0	5	0	0	0	0	0	0	0	15	0	0	0	0	1	0	0	0	2	0	0	0	0	0	0	0	0
OTU_126	0	23	28	0	0	0	12	0	2	0	14	8	2	0	1	1	0	3	11	18	64	320	21	369	0	2	0	5	0	0	0	56	2	0	0	0	8	46	10	3	21	117	232	2	96	178	125	31	0
OTU_1264	0	0	0	0	0	0	0	0	0	1	0	0	0	0	107	0	0	0	0	0	0	0	0	0	0	0	0	0	0	0	37	0	0	0	0	0	0	0	0	0	0	0	0	0	0	0	0	0	0
OTU_1267	0	0	0	139	0	0	0	0	0	0	0	0	0	0	0	0	0	0	0	0	0	0	0	0	0	0	0	0	0	0	0	0	0	0	0	0	0	0	0	0	0	0	0	0	0	0	0	0	0
OTU_1295	0	0	0	0	0	2	0	0	0	9	0	0	0	0	0	38	0	1	0	0	0	0	0	0	0	0	0	0	0	0	0	0	0	4	84	0	4	5	0	0	7	5	14	0	17	31	23	0	0
OTU_1308	0	0	0	0	4	0	0	0	0	0	0	0	0	0	0	0	0	0	0	0	0	0	0	0	0	0	0	0	0	0	0	0	0	0	0	0	0	0	0	0	0	0	0	0	0	0	0	0	5
OTU_1322	0	0	0	0	0	0	0	0	0	0	0	0	0	0	29	1	0	8	5	0	51	0	3	28	4	4	0	0	0	0	9	7	0	25	0	0	0	0	2	1	0	0	5	0	0	1	1	0	0
OTU_135	0	102	102	188	16	8	249	48	68	340	310	58	263	0	0	283	0	0	0	0	0	0	0	0	0	0	0	0	0	0	0	0	0	0	0	0	0	0	0	0	3	0	0	0	0	0	0	0	0
OTU_1355	0	0	0	0	0	0	0	0	0	0	0	0	0	0	0	0	0	0	1	0	0	0	0	0	19	0	0	2	0	0	0	0	0	0	0	0	0	0	0	0	0	0	0	0	129	0	0	0	0
OTU_1365	0	0	0	0	0	0	0	0	0	0	0	0	0	0	0	0	0	3	0	5	0	0	0	0	0	0	0	0	0	0	0	0	0	0	4	0	0	8	0	1	0	0	0	0	0	60	53	0	0
OTU_1375	0	0	0	0	0	0	0	0	10	0	0	0	0	0	0	0	0	0	4	2	0	0	0	0	0	4	0	0	0	0	0	7	0	4	10	0	0	0	0	0	0	0	0	191	0	0	0	0	0
OTU_1416	0	0	0	0	0	0	1	0	0	0	0	0	0	0	0	1	0	0	0	0	48	0	10	40	0	0	0	0	0	0	0	0	0	8	0	0	0	9	2	6	5	71	6	0	5	11	5	1	0
OTU_1422	0	0	0	0	0	0	0	0	0	0	0	0	0	0	0	0	0	0	0	0	0	0	0	0	0	0	0	0	0	0	0	0	0	0	0	0	0	0	0	0	0	0	0	0	0	80	52	0	0
OTU_1436	0	0	0	0	0	0	0	0	0	0	0	0	112	0	0	0	0	0	0	0	0	0	0	0	0	0	0	8	0	0	0	0	0	0	0	0	0	0	0	0	0	0	0	0	0	0	0	0	0
OTU_1465	0	0	0	0	0	0	0	0	0	0	0	0	0	0	0	0	0	0	0	0	0	0	0	0	0	0	0	0	0	0	0	0	0	0	0	0	0	0	1	0	180	0	0	0	0	0	1	0	0
OTU_1487	0	0	0	0	0	0	0	0	0	0	0	0	0	0	0	0	0	0	0	0	0	0	0	0	0	0	0	0	0	0	0	0	0	0	0	0	0	0	0	0	0	6	0	0	0	52	44	0	0
OTU_150	0	0	0	0	0	0	0	0	10	0	54	0	0	0	0	60	0	0	1	0	0	0	0	0	0	0	0	0	0	0	0	0	0	0	2336	1	0	0	0	0	9	1	0	1	0	137	95	4	0
OTU_1506	0	1	0	0	0	0	0	0	0	0	0	0	0	0	0	0	0	0	0	0	1	0	3	5	0	6	0	0	0	0	0	0	0	3	3	0	6	6	9	0	7	68	37	0	0	21	9	1	0
OTU_1510	0	0	0	0	0	0	0	0	0	0	0	0	0	0	0	0	0	109	0	0	0	0	0	0	0	0	0	0	0	0	0	0	0	0	0	0	0	0	0	0	0	0	0	0	0	0	0	0	0
OTU_1558	0	0	0	0	0	0	0	0	0	0	0	0	0	0	0	0	0	0	0	0	0	0	0	0	0	0	0	0	0	0	0	0	0	0	2	1	14	33	0	0	33	2	0	0	0	62	23	0	0
OTU_1599	0	0	0	0	0	0	0	0	0	0	0	0	0	0	0	0	0	0	0	0	0	0	0	0	0	0	0	0	0	0	0	0	0	0	0	0	0	0	0	0	0	0	0	91	0	0	0	0	0
OTU_1647	0	0	0	0	0	0	0	0	0	0	0	0	0	0	0	0	0	0	0	0	0	0	0	0	0	0	0	0	0	0	0	0	0	0	0	0	0	0	0	0	0	0	0	103	0	0	0	0	0
OTU_1669	0	0	0	0	0	0	0	0	0	0	0	0	0	0	0	0	0	0	0	0	0	0	0	0	0	0	0	0	0	0	0	0	0	0	0	0	0	0	0	0	0	86	0	0	0	0	0	0	0
OTU_1676	0	0	0	0	0	0	0	0	0	0	0	0	0	0	0	0	0	1	0	0	0	68	0	52	0	0	0	0	10	0	0	0	0	0	0	0	0	0	0	0	0	0	0	0	0	0	0	0	0
OTU_1698	0	0	0	0	3	0	18	0	14	0	13	0	0	0	1	0	0	0	0	0	0	0	0	0	0	0	0	0	0	0	0	0	0	0	0	8	32	0	1	0	0	0	0	0	0	0	0	0	0
OTU_1777	0	0	0	0	0	0	0	0	0	0	0	0	0	0	0	0	0	0	0	0	0	0	0	0	0	0	0	0	0	0	0	0	0	0	0	0	0	0	0	0	0	0	24	0	0	77	42	0	0
OTU_1779	0	0	0	0	0	0	0	0	0	0	0	0	0	0	0	0	0	0	0	0	0	0	0	0	0	0	31	0	0	0	0	0	0	0	0	0	0	0	114	0	0	0	0	0	0	0	0	0	0
OTU_1802	0	0	0	0	0	0	0	0	0	0	0	0	0	0	0	0	0	0	0	0	0	47	0	0	0	0	67	0	0	0	0	0	0	0	0	0	0	0	0	0	0	0	0	0	0	0	0	0	0
OTU_1859	0	0	0	0	0	0	0	0	0	0	0	0	0	0	0	15	0	0	0	0	0	0	0	0	0	0	0	0	0	0	0	0	0	0	0	0	0	0	0	0	0	57	0	0	0	20	8	0	0
OTU_1879	0	0	0	0	0	0	0	0	0	0	0	0	0	0	0	0	0	0	0	0	0	0	0	0	0	0	0	0	0	0	0	0	0	0	0	0	0	0	1	0	0	0	0	0	79	0	0	0	0
OTU_189	0	0	0	0	0	0	0	0	2	0	0	0	0	0	0	0	0	0	0	0	0	0	0	0	0	0	0	1	0	0	0	0	0	0	0	0	0	0	1	0	0	0	0	2152	3	0	2	0	0
OTU_1904	0	0	2	0	0	0	0	0	0	0	0	0	3	0	27	0	0	0	0	0	0	19	0	14	0	0	1	0	0	15	17	17	0	3	76	0	0	1	0	0	0	0	2	0	0	1	0	0	0
OTU_1905	0	0	0	0	0	0	0	0	0	0	0	0	0	0	0	0	0	0	11	9	0	0	0	0	6	0	0	0	0	70	0	0	0	4	0	0	3	5	0	2	0	0	0	0	0	0	0	0	0
OTU_1980	0	0	0	0	0	0	0	0	0	3	0	0	0	0	0	0	0	0	0	0	0	0	0	1	0	0	0	1	0	0	0	0	0	0	0	0	0	0	0	0	2	0	0	0	76	1	2	0	1
OTU_1986	0	0	0	62	1	0	0	0	0	0	0	0	0	0	0	0	0	0	0	0	0	0	0	0	0	0	0	0	0	0	0	0	0	0	0	0	0	0	0	0	0	0	0	0	0	0	0	0	0
OTU_2079	0	0	0	0	0	0	0	0	0	0	0	0	0	0	0	0	0	109	0	0	0	0	0	0	0	0	0	0	0	0	0	0	0	0	0	0	0	0	0	0	0	0	0	0	0	0	0	0	0
OTU_2091	0	0	0	0	0	0	0	0	0	0	0	0	0	0	0	0	0	0	0	0	0	0	0	0	0	0	0	0	0	0	0	0	0	0	0	0	0	0	0	0	82	0	0	0	0	0	0	0	0
OTU_2093	0	0	0	0	0	0	0	0	0	0	0	0	0	0	0	0	0	0	0	0	0	0	0	0	0	0	89	0	0	0	0	0	0	0	0	0	0	0	0	0	0	0	0	0	0	0	0	0	0
OTU_2095	0	0	0	0	0	0	0	0	0	0	0	0	0	0	0	0	0	0	0	0	0	0	0	0	0	0	0	0	0	0	0	0	0	0	0	0	0	0	2	0	0	0	55	0	0	2	3	0	0
OTU_2098	0	0	0	0	0	0	0	0	0	0	0	0	0	0	0	0	0	26	0	0	0	53	0	24	0	0	0	0	0	0	0	1	0	0	2	0	0	5	0	0	0	0	0	0	0	9	6	0	0
OTU_2106	0	0	0	0	0	4	13	0	3	0	0	0	0	0	0	1	0	0	0	0	0	0	0	0	0	0	0	0	0	0	0	0	0	0	0	0	2	8	0	0	0	0	0	0	0	0	0	0	9
OTU_212	0	0	0	0	0	0	0	0	0	0	0	0	0	0	0	0	0	0	0	1	0	0	0	2	1776	4	0	31	0	0	1	0	0	0	0	0	0	0	0	0	0	0	0	0	0	0	0	0	0
OTU_2179	0	0	0	0	0	0	0	0	0	0	0	0	0	0	0	0	0	0	0	0	0	0	0	0	0	0	0	0	0	0	0	0	0	0	0	0	0	0	0	0	11	4	0	0	0	46	31	0	0
OTU_2199	0	0	0	0	0	0	0	0	0	0	0	0	0	0	53	0	0	0	0	0	0	0	0	0	0	0	0	0	0	0	25	0	0	0	0	0	0	0	0	0	0	0	0	0	0	0	0	0	0
OTU_2207	0	0	0	0	0	0	0	0	0	0	0	0	0	0	0	0	0	0	0	0	0	0	0	0	0	0	0	0	0	0	0	0	0	0	0	0	0	0	0	0	0	0	0	0	0	49	27	0	0
OTU_2215	0	0	0	0	0	0	0	0	0	0	0	0	0	0	0	0	0	0	0	0	0	0	0	0	0	0	0	0	0	0	0	0	0	0	0	0	0	0	0	0	84	0	0	1	0	0	0	0	0
OTU_2230	0	0	0	0	0	0	0	0	0	0	0	0	0	11	0	0	0	0	0	0	0	0	0	0	0	0	0	0	0	0	0	0	0	0	22	0	0	40	4	0	0	0	0	0	0	0	0	0	0
OTU_2280	0	0	0	0	0	0	0	0	1	66	0	0	0	0	0	0	0	0	0	0	0	0	0	0	0	0	0	0	0	0	0	0	0	0	0	0	0	0	0	0	0	0	0	0	0	0	0	0	0
OTU_2330	0	0	0	0	0	0	2	0	0	0	0	0	0	0	0	0	0	0	0	0	0	0	0	0	0	0	0	0	0	0	0	0	0	51	0	0	41	0	0	0	7	0	9	0	25	0	0	0	0
OTU_2346	0	0	0	0	0	0	0	0	0	0	0	0	0	0	0	0	0	0	0	0	0	0	0	0	0	0	0	0	0	0	0	0	0	41	0	0	0	9	11	0	0	0	0	0	34	0	0	0	0
OTU_236	0	0	0	0	0	0	0	0	0	0	0	0	0	0	0	0	0	0	0	0	0	0	0	0	0	0	0	0	0	0	0	0	0	0	0	0	0	0	0	0	0	0	915	0	0	0	0	0	0
OTU_2410	0	0	0	0	0	0	0	0	0	0	0	0	0	0	0	0	0	0	70	0	0	0	7	0	0	0	0	0	0	0	0	0	0	0	0	0	0	0	0	0	0	0	0	0	0	0	0	0	0
OTU_2431	0	0	0	0	0	0	0	0	0	0	0	0	0	0	0	0	0	0	0	0	0	0	0	0	0	0	0	0	0	59	0	0	0	0	0	0	0	0	0	0	0	0	0	0	0	0	0	0	0
OTU_245	0	9	0	0	0	0	0	0	41	0	0	0	0	0	0	3	0	27	114	1	115	157	5	27	17	64	0	20	14	41	0	10	1	66	5	0	8	0	8	6	3	0	0	0	34	29	15	10	0
OTU_249	0	0	0	0	0	0	0	0	0	0	0	0	0	0	0	0	0	13	0	0	0	0	0	0	0	0	0	0	0	0	0	0	2	0	0	0	0	4	1	55	26	435	105	113	33	51	24	8	0
OTU_2507	0	0	0	0	0	0	0	0	0	0	0	0	0	0	0	0	0	0	68	0	0	0	0	0	0	0	0	0	0	0	0	0	0	0	0	0	0	0	0	0	0	0	0	0	0	0	0	0	0
OTU_2524	0	0	0	0	0	0	0	0	0	0	0	0	0	0	0	0	0	0	0	0	0	0	0	0	0	0	0	0	0	0	0	0	0	1	0	0	0	0	0	1	0	6	74	0	0	3	2	0	0
OTU_2544	0	0	0	0	0	0	0	0	0	0	0	0	0	0	0	0	0	0	0	0	0	0	0	0	0	0	0	0	0	0	0	0	0	0	0	0	0	0	0	0	0	0	0	0	0	0	0	0	0
OTU_2562	0	0	0	0	0	0	0	0	0	0	0	0	0	0	0	0	0	0	0	0	0	64	0	0	0	0	0	0	0	0	0	0	0	0	0	0	0	0	0	0	0	0	0	0	0	0	0	0	0
OTU_2564	0	0	0	41	1	0	0	0	0	0	0	0	0	0	0	0	0	0	0	0	0	0	0	0	0	0	0	0	0	0	0	0	0	0	0	0	0	0	0	0	0	0	0	0	0	0	0	0	0
OTU_2581	0	0	0	0	1	0	0	0	0	0	0	0	0	0	0	2	0	0	15	0	0	0	0	6	0	10	6	0	0	0	0	162	0	0	17	0	0	0	0	1	0	0	1	0	8	3	0	0	0
OTU_2589	0	0	0	0	3	0	0	0	0	2	0	0	2	0	0	0	0	0	0	0	0	4	0	0	0	0	0	0	1	0	0	0	0	2	0	1	0	0	0	0	0	0	0	0	7	1	3	0	0
OTU_2599	0	0	0	0	0	0	0	0	0	0	0	0	0	0	0	0	0	0	0	0	0	0	0	0	0	1	0	0	0	0	0	0	1	0	0	0	0	40	3	0	2	0	19	0	0	23	9	0	0
OTU_2656	0	0	0	0	0	0	0	0	0	0	0	0	0	0	0	0	0	0	0	0	0	0	0	0	0	0	0	0	0	0	0	0	0	7	0	0	2	77	13	13	0	0	0	0	0	0	0	0	0
OTU_266	0	0	0	0	0	0	0	0	0	0	0	0	0	0	258	12	0	0	1	0	0	0	0	0	0	0	0	0	24	0	168	0	0	102	38	0	3	250	22	0	176	0	64	0	71	0	1	26	0
OTU_267	0	0	0	0	0	0	12	0	0	0	0	3	0	0	0	3	0	0	0	0	133	0	17	120	0	0	0	0	0	0	0	0	4	5	0	0	0	7	3	8	18	306	16	0	19	36	22	4	0
OTU_2701	0	0	0	0	0	0	0	0	0	0	0	0	0	0	43	0	0	0	0	0	0	0	0	0	0	0	0	0	0	0	16	0	0	0	0	0	0	0	0	0	0	0	0	0	0	0	0	0	0
OTU_2703	0	0	0	0	0	0	0	0	0	0	0	0	0	0	0	0	0	0	0	0	0	0	0	0	0	0	64	0	0	0	0	0	0	0	0	0	0	6	4	8	0	0	0	0	0	0	0	0	0
OTU_2711	0	0	40	0	0	0	0	0	0	0	0	0	0	0	0	4	0	0	0	0	0	0	0	0	0	0	0	0	0	0	0	0	0	0	0	0	0	0	0	0	0	0	0	0	0	0	0	0	0
OTU_2738	0	0	0	0	0	0	0	0	0	0	0	0	0	0	0	0	0	0	0	0	0	0	0	0	0	0	0	0	0	0	0	0	0	0	0	0	2	46	29	10	0	0	0	0	0	0	0	0	0
OTU_2748	0	0	0	0	0	0	0	0	0	0	0	0	0	0	0	0	0	0	0	0	0	0	0	0	0	0	0	0	0	0	0	0	0	0	1	0	0	0	0	0	0	37	0	0	0	13	8	0	0
OTU_2750	0	0	0	0	0	0	0	0	0	0	0	0	0	0	0	0	0	0	0	0	0	0	0	0	0	0	0	0	0	21	0	0	0	0	11	0	0	0	0	0	0	25	10	0	0	0	0	0	0
OTU_2774	0	0	0	0	0	0	38	0	0	0	0	0	0	1	0	3	0	2	0	0	0	0	0	0	0	0	0	0	0	0	0	0	0	0	0	0	0	0	0	0	1	0	0	0	0	0	0	0	0
OTU_278	0	0	0	0	0	0	0	0	0	0	0	0	0	0	0	0	0	0	0	0	0	0	0	0	0	0	0	0	0	0	0	0	0	0	0	0	0	23	10	0	0	0	0	0	23	0	0	0	0
OTU_2783	0	0	0	0	0	0	0	0	0	0	0	0	0	0	0	0	0	0	0	0	0	0	0	0	0	0	0	0	0	0	0	0	0	0	0	0	0	0	0	0	0	0	0	0	0	20	23	0	0
OTU_2788	0	0	0	0	0	0	0	0	0	0	0	0	0	0	0	0	0	0	0	0	0	0	0	0	0	0	0	0	0	0	0	0	0	0	0	0	0	0	0	0	0	0	0	44	0	0	0	0	0
OTU_2791	0	0	0	0	0	2	0	0	0	0	0	0	0	0	0	0	0	0	0	0	0	0	0	0	0	0	0	0	0	0	0	0	0	0	0	0	0	0	0	0	0	0	0	0	0	0	0	0	0
OTU_2810	0	0	0	0	0	0	0	0	0	0	0	0	0	0	0	0	0	0	0	0	0	0	0	0	0	0	0	0	0	0	0	0	0	0	0	0	0	0	0	0	0	0	0	0	0	29	19	0	0
OTU_2821	0	0	0	0	0	0	0	0	0	27	0	0	0	0	0	0	0	0	0	0	0	0	0	0	0	0	0	0	0	0	0	0	0	0	0	0	0	0	0	0	0	0	0	0	0	0	0	0	0
OTU_2872	0	0	0	0	0	0	0	0	0	0	0	0	0	0	0	0	0	0	0	0	0	0	0	0	0	0	0	0	0	0	0	0	0	0	63	0	0	0	0	0	0	0	0	0	0	0	0	0	0
OTU_2905	0	0	0	0	0	0	0	0	0	10	0	0	1	0	0	0	0	0	0	0	0	0	0	2	0	0	0	0	0	0	0	0	0	0	38	2	0	0	0	0	1	0	41	0	0	0	1	0	0
OTU_2906	0	0	0	0	7	1	13	0	0	5	0	0	0	8	0	0	0	0	1	1	0	0	0	0	0	0	0	0	0	0	0	0	0	0	0	0	0	0	0	0	0	0	0	0	0	0	0	0	0
OTU_2922	0	0	0	0	0	0	0	0	0	0	0	0	0	0	0	0	0	0	0	0	0	0	0	0	0	0	0	0	0	0	0	0	0	0	0	0	0	0	0	0	0	0	0	0	0	0	0	0	0
OTU_293	3	0	0	0	4	2	9	1	6	1	14	0	2	2	568	5	0	0	19	2	98	1	11	19	0	2	0	2	0	0	392	24	0	0	1	0	35	17	21	2	7	82	59	0	6	36	31	2	0
OTU_2977	0	0	0	0	1	2	0	0	0	0	0	0	0	0	0	0	0	0	0	0	0	0	0	0	0	0	0	0	0	0	0	0	0	0	0	0	0	0	0	0	0	0	0	0	0	0	0	0	0
OTU_300	0	0	1	768	0	18	1	1	0	0	0	1	0	0	0	0	0	0	0	0	0	0	0	0	0	0	0	0	0	0	0	0	0	0	0	0	0	0	0	0	0	0	0	0	0	0	0	0	0
OTU_3022	0	0	0	0	0	0	0	0	0	0	0	0	0	0	0	0	0	0	0	0	0	0	45	0	0	0	0	0	0	0	0	0	0	0	0	0	0	0	0	0	0	0	0	0	0	0	0	0	0
OTU_3054	0	0	0	30	0	0	0	0	0	0	0	0	0	0	0	0	0	0	0	0	0	0	0	0	0	0	0	0	0	0	0	0	0	0	0	0	0	0	0	0	0	0	0	0	0	0	0	0	0
OTU_3069	0	0	0	0	0	0	0	0	0	0	0	0	0	0	0	0	0	0	0	0	1	0	0	0	0	0	0	0	0	12	0	0	0	0	0	0	0	10	0	0	0	0	0	0	25	0	0	0	0
OTU_307	0	0	4	0	0	8	0	0	0	0	0	0	0	0	0	1	0	0	1	0	0	0	10	0	0	13	0	0	0	0	0	4	0	47	0	0	0	27	0	0	12	300	445	0	0	3	2	0	0
OTU_3072	0	0	0	0	0	0	0	0	0	0	0	0	0	0	0	0	0	0	0	0	0	0	0	0	0	0	0	0	0	0	0	0	0	0	0	0	0	0	0	0	0	0	0	0	0	28	14	0	0
OTU_309	0	29	0	0	0	0	0	0	0	0	0	0	0	0	0	0	0	0	0	0	1	0	2	7	0	11	0	0	0	0	0	0	1	7	9	1	17	7	8	0	48	273	95	0	0	76	63	9	0
OTU_3090	0	3	0	0	0	0	0	0	4	1	0	0	34	0	0	0	0	0	0	0	0	0	0	0	0	0	0	0	0	0	0	0	0	0	0	0	0	0	0	0	0	0	0	0	0	0	0	0	0
OTU_3123	0	1	0	0	0	0	0	1	0	0	0	0	2	0	0	2	0	51	23	0	0	0	0	0	0	0	0	0	0	0	0	0	0	0	6	0	0	0	0	0	1	0	0	0	0	0	0	0	0
OTU_3137	0	0	0	0	0	0	0	0	0	0	0	0	0	0	0	0	0	0	31	0	0	0	0	0	0	0	0	0	0	0	0	0	0	0	0	0	0	0	0	0	0	0	0	0	0	0	0	0	0
OTU_3162	0	0	0	0	0	0	0	0	0	0	0	0	0	0	0	1	0	63	1	2	7	0	0	13	0	0	0	0	0	0	0	0	0	0	0	0	34	2	1	1	0	2	0	0	0	0	0	0	0
OTU_3195	0	26	0	0	0	0	0	0	0	0	0	0	16	0	0	0	0	0	0	0	0	0	0	0	0	0	0	0	0	0	0	0	0	0	0	0	0	0	0	0	0	0	0	0	0	0	0	0	0
OTU_3206	0	0	0	26	0	0	0	0	0	0	0	0	0	0	0	0	0	0	0	0	0	0	0	0	0	0	0	0	0	0	0	0	0	0	0	0	0	0	0	0	0	0	0	0	0	0	0	0	0
OTU_3221	0	0	0	0	0	0	0	0	0	0	0	0	0	0	0	0	0	0	0	0	0	0	0	0	0	0	0	0	0	0	0	0	0	4	0	0	0	0	0	0	0	0	32	0	0	0	0	0	0
OTU_3304	0	0	0	0	0	0	8	0	0	0	2	0	0	0	0	0	0	0	0	19	0	0	0	0	0	0	0	0	0	0	0	0	0	0	2	0	5	0	0	0	0	0	0	0	8	1	0	6	0
OTU_3313	0	0	0	0	0	0	0	0	0	0	0	0	0	0	0	0	0	0	0	0	0	0	0	0	0	0	0	0	0	0	0	0	0	0	0	0	0	0	0	0	35	0	0	0	0	7	2	0	0
OTU_333	0	0	0	0	0	0	0	0	0	0	0	0	0	0	0	0	0	0	0	0	0	0	0	0	0	4	0	2	0	0	0	0	3	0	27	0	65	23	4	60	28	155	102	0	28	119	102	0	0
OTU_3362	0	0	0	35	0	0	0	0	0	0	0	0	0	0	0	0	0	0	0	0	0	0	0	0	0	0	0	0	0	0	0	0	0	0	0	0	0	0	0	0	0	0	0	0	0	0	0	0	0
OTU_3431	0	0	0	0	0	0	0	0	0	0	0	0	4	0	0	0	0	0	41	0	0	0	0	0	0	0	0	0	0	0	0	0	0	0	0	0	0	0	0	0	0	0	0	0	0	0	0	0	0
OTU_3458	0	0	0	0	0	0	0	0	0	0	0	0	0	0	0	0	0	0	0	0	0	0	0	0	0	0	0	0	0	0	0	0	0	0	0	0	0	0	0	0	0	21	0	0	0	0	0	0	0
OTU_3464	0	0	0	0	0	0	0	0	0	0	0	0	0	0	0	0	0	0	0	0	0	0	0	0	0	0	0	0	0	0	0	0	0	0	0	0	0	0	0	0	0	0	33	0	0	0	0	0	0
OTU_3524	0	0	0	0	9	0	0	0	0	0	0	0	0	0	0	0	0	0	0	0	0	0	0	32	0	0	0	0	0	0	0	0	0	0	3	0	0	0	0	0	0	0	0	0	0	0	0	0	0
OTU_3590	0	0	0	0	0	0	0	0	0	0	0	0	0	0	0	0	0	0	0	0	0	0	0	0	0	0	0	0	0	0	0	0	0	0	0	0	0	0	0	0	0	0	0	0	25	0	0	0	0
OTU_3611	0	0	0	0	9	0	0	0	0	0	0	0	0	0	0	0	0	0	0	0	0	0	0	0	0	0	0	0	0	0	0	0	0	0	0	0	0	0	0	0	0	0	0	24	0	0	0	0	0
OTU_3663	0	0	0	0	0	0	0	0	0	0	0	0	0	0	0	0	0	1	0	0	0	0	0	6	0	12	0	0	0	0	0	0	0	0	0	0	0	0	0	0	0	0	0	0	0	0	0	0	0
OTU_3668	0	0	0	0	0	0	0	0	0	0	0	0	0	0	0	0	0	0	0	0	0	0	0	0	1	40	0	0	0	0	0	0	0	0	0	0	0	0	0	0	0	0	0	0	0	0	0	0	0
OTU_3679	0	0	0	0	0	0	0	0	0	0	0	0	0	0	0	0	0	1	0	0	0	0	0	0	0	0	0	0	0	0	0	0	0	0	4	0	0	0	0	0	0	0	23	0	0	0	0	0	0
OTU_3685	0	0	0	0	0	0	0	0	0	0	0	0	0	0	0	0	0	0	0	0	2	0	0	0	0	0	0	0	0	1	0	1	0	0	0	0	89	0	0	0	0	0	0	6	0	0	0	0	0
OTU_3693	0	0	0	0	0	0	0	0	0	0	0	0	0	0	0	0	0	0	0	0	0	0	0	0	0	0	0	0	0	0	0	0	0	0	0	0	0	0	0	0	0	0	0	0	0	13	22	0	0
OTU_3694	0	0	0	0	0	0	0	0	0	0	0	0	0	0	0	0	0	0	0	0	0	0	0	0	0	0	0	0	0	0	0	0	0	0	0	0	0	0	0	0	0	0	0	0	0	13	9	0	0
OTU_3712	0	0	0	25	0	0	0	0	0	0	0	0	0	0	0	0	0	0	0	0	0	0	0	0	0	0	0	0	0	0	0	0	0	0	0	0	0	0	0	0	0	0	0	0	0	0	0	0	0
OTU_3720	0	0	0	0	0	0	0	0	0	0	0	0	0	0	0	0	0	0	34	0	0	0	0	0	0	0	0	0	0	0	0	0	0	0	0	0	0	0	0	0	0	0	0	0	0	0	0	0	0
OTU_3799	0	0	0	0	0	0	0	0	0	0	0	0	0	0	0	0	0	0	0	0	0	0	0	0	0	0	0	0	0	0	0	0	0	0	0	0	0	40	0	7	0	0	0	0	0	0	0	0	0
OTU_3843	0	0	0	0	0	0	0	0	0	0	3	0	0	0	0	0	0	9	0	0	0	0	0	2	4	0	0	2	0	0	0	0	0	0	0	0	2	0	0	0	2	0	0	19	4	0	0	0	0
OTU_3898	0	0	0	0	0	0	0	0	8	0	0	0	0	0	0	3	0	2	6	0	0	0	0	6	0	3	0	0	0	0	0	0	0	0	0	0	0	0	4	0	1	0	0	0	0	0	0	0	0
OTU_3907	0	0	0	0	0	0	0	0	2	0	0	0	0	0	0	0	0	0	6	1	0	15	0	2	0	0	0	3	6	1	0	0	0	2	0	0	0	0	0	0	0	0	0	2	7	0	1	0	0
OTU_3911	0	0	0	0	0	0	0	0	5	0	0	6	0	0	0	0	0	2	0	0	9	0	1	0	0	1	0	0	0	0	0	0	0	0	0	0	0	0	0	0	0	0	0	0	0	0	0	0	0
OTU_3992	0	0	0	0	0	0	0	0	0	0	0	0	0	0	0	0	0	0	0	0	0	0	0	0	0	0	0	0	0	0	0	0	0	0	0	0	0	0	0	0	0	0	28	0	0	0	0	0	0
OTU_4005	0	0	0	0	0	0	0	0	0	0	0	0	0	0	0	0	0	0	0	0	0	21	0	0	0	0	0	0	0	0	0	0	0	0	0	0	0	0	0	0	0	0	0	0	0	0	0	0	0
OTU_4033	0	0	0	0	0	0	0	0	0	5	0	0	8	0	0	0	0	0	0	0	0	0	0	0	0	0	0	0	0	17	0	0	0	1	0	0	0	0	0	0	0	0	0	0	0	0	0	0	0
OTU_4037	0	0	0	0	0	0	0	0	0	0	0	0	0	0	0	0	0	5	22	0	0	0	0	0	0	0	0	0	0	0	0	0	0	0	0	0	0	0	0	0	0	0	0	0	0	0	0	0	0
OTU_4043	22	0	0	0	0	0	0	0	0	0	0	0	0	0	0	0	0	0	0	0	0	0	0	0	0	0	0	0	0	0	0	0	0	0	0	0	0	0	0	0	0	0	0	0	0	0	0	0	0
OTU_4062	0	0	0	0	0	0	0	0	0	0	0	0	0	0	0	0	0	0	0	0	0	0	0	0	0	0	0	0	0	0	0	0	0	0	0	0	0	0	0	0	0	0	0	0	0	0	0	0	0
OTU_4088	0	0	0	0	0	0	0	0	0	0	0	0	0	0	0	0	0	0	0	0	0	0	0	0	0	0	0	0	0	0	0	0	0	0	0	0	0	0	0	0	0	0	0	0	0	0	0	24	0
OTU_409	0	0	7	0	0	0	0	0	0	0	4	0	14	0	58	0	0	1	0	0	0	71	0	41	0	0	8	0	3	35	30	37	0	7	281	1	0	2	0	0	0	0	5	0	0	14	15	0	0
OTU_4111	0	1	0	0	0	0	0	0	0	4	0	0	0	0	0	3	0	1	0	0	0	0	0	0	0	1	0	0	0	0	0	0	0	1	0	0	0	1	0	0	0	0	0	0	0	0	1	0	0
OTU_4165	0	0	22	0	0	0	0	0	0	0	0	0	0	0	0	0	0	0	0	0	0	0	0	0	0	0	0	0	0	0	0	0	0	0	0	0	0	0	0	0	0	0	0	0	0	0	0	0	0
OTU_42	1	0	0	0	3	1	123	0	7	6	0	0	6	1	39	34	0	6	0	0	325	174	3	20	0	17	1	0	0	25	14	109	0	1	0	0	6777	315	397	26	0	0	2	327	169	0	0	1	0
OTU_4287	0	0	0	0	0	0	0	0	0	0	0	0	0	0	0	0	0	0	0	0	0	0	0	0	0	0	0	0	0	0	0	0	0	0	0	0	0	0	0	0	27	0	0	0	0	0	0	0	0
OTU_437	0	0	0	0	0	4	0	0	4	7	0	0	0	0	4	51	0	0	0	0	0	0	0	0	0	0	0	0	0	0	0	1	0	0	55	0	0	0	0	0	3	3	0	0	16	311	214	0	0
OTU_4407	0	0	0	0	0	2	0	0	0	0	0	0	0	0	0	0	0	0	0	0	0	0	0	0	0	0	0	0	0	0	0	0	0	0	15	0	0	7	0	0	0	0	0	1	0	3	7	0	0
OTU_4413	0	0	0	0	0	0	0	0	0	0	0	0	0	0	0	0	0	0	0	0	0	0	0	0	0	0	0	0	0	0	0	0	0	0	0	0	0	0	0	0	0	0	0	17	0	0	0	0	0
OTU_4430	0	0	0	0	0	0	0	0	0	0	0	0	0	0	0	0	0	0	0	0	0	0	0	0	0	0	0	0	0	0	0	0	0	2	0	0	0	24	0	0	0	0	0	0	0	0	0	0	0
OTU_4445	0	0	0	0	0	0	0	0	0	0	0	0	0	0	0	0	0	0	0	0	0	0	1	0	0	0	0	2	0	0	0	0	0	0	0	0	0	0	0	0	0	0	18	0	0	0	0	0	0
OTU_4466	0	0	0	0	0	0	0	0	0	0	0	0	0	0	0	0	0	0	0	0	0	0	0	34	0	0	0	0	0	0	0	0	0	0	0	0	0	0	0	0	0	0	0	0	0	0	0	0	0
OTU_4474	0	0	0	0	0	0	0	0	0	0	0	0	0	0	0	0	0	0	0	0	0	0	0	1	0	0	0	0	0	0	0	0	0	0	0	0	0	0	0	0	0	0	0	0	0	0	0	0	0
OTU_4476	0	0	0	0	0	0	0	0	0	0	0	0	0	0	48	0	127	0	0	0	0	3	24	0	0	0	0	0	0	0	32	0	0	0	0	0	0	0	0	2	0	0	0	0	0	0	0	0	0
OTU_4495	0	0	0	0	0	0	0	0	0	0	0	0	0	0	0	0	0	0	0	8	0	0	0	0	0	0	0	0	0	0	0	0	0	0	0	0	0	0	2	0	0	0	0	0	0	0	0	0	0
OTU_4498	0	13	0	0	0	0	0	0	0	0	0	0	0	12	0	10	0	0	0	0	0	0	0	0	0	0	0	0	0	0	0	0	0	0	0	0	0	0	0	0	1	0	0	0	0	0	0	0	0
OTU_4545	0	0	0	0	0	0	0	0	0	0	0	0	0	0	0	0	0	0	0	0	0	0	0	0	0	0	0	0	0	0	0	0	0	0	0	0	0	0	0	0	0	0	0	0	0	9	6	0	0
OTU_4587	0	0	0	0	0	0	0	0	0	0	0	0	0	0	0	0	0	0	0	0	0	0	0	0	0	0	0	0	0	0	0	0	0	0	0	0	0	7	45	0	0	0	0	0	0	0	0	0	0
OTU_4595	0	0	0	0	0	0	0	0	0	0	0	0	0	0	0	0	0	0	0	0	0	0	0	0	0	0	0	0	0	0	0	0	0	0	0	0	0	0	0	0	0	15	0	0	0	0	0	0	0
OTU_460	3	62	151	0	142	59	249	42	45	146	357	3	224	8	450	124	0	624	294	5	140	72	46	255	451	412	4	684	29	103	202	15	1	885	465	85	36	38	59	44	271	293	1078	0	38	110	87	0	0
OTU_4616	0	0	0	0	0	0	20	0	0	0	0	0	0	8	0	0	0	0	0	0	0	0	0	0	0	0	0	0	0	0	0	0	0	0	0	0	0	0	0	0	0	0	0	0	0	0	0	0	0
OTU_4621	0	0	0	0	0	20	0	0	0	0	0	0	0	0	0	0	0	0	0	0	0	0	0	0	0	0	0	0	0	0	0	0	0	0	0	0	0	0	0	0	0	0	0	0	0	0	0	0	0
OTU_4627	0	0	0	0	0	0	0	0	0	0	0	0	0	0	0	0	0	0	0	0	0	0	0	0	0	0	0	0	0	0	0	0	0	0	0	0	0	0	0	0	0	0	0	0	0	0	0	0	0
OTU_4634	0	0	0	0	0	0	0	0	0	0	0	0	0	0	0	0	0	0	0	0	0	0	0	0	0	0	0	0	0	0	0	0	0	0	0	0	0	0	0	0	0	0	0	0	0	18	7	0	0
OTU_4653	0	0	0	0	0	0	0	0	0	0	0	0	0	0	0	0	0	0	0	0	0	0	0	0	0	0	0	0	0	0	0	0	0	0	0	0	0	0	0	0	0	0	0	0	0	10	6	0	0
OTU_4660	0	0	0	0	0	0	0	0	0	0	0	0	0	0	0	0	0	0	0	0	0	0	0	0	0	0	0	0	0	0	0	0	0	0	0	0	0	0	0	0	0	0	17	0	0	0	0	0	0
OTU_4678	0	0	0	0	0	0	0	0	0	0	0	0	0	0	0	0	0	0	0	0	0	0	0	0	0	0	0	0	0	0	0	0	0	5	0	0	0	0	1	0	3	0	0	0	0	4	1	0	0
OTU_4682	0	0	0	0	0	0	0	0	0	0	0	0	0	0	0	0	0	0	0	0	0	0	0	0	0	0	0	0	0	0	0	0	0	0	4	0	0	0	0	0	0	16	0	0	0	4	1	0	0
OTU_4701	0	0	0	0	0	0	0	0	0	0	0	0	0	0	0	0	0	0	0	0	0	0	0	0	0	0	0	0	0	0	0	0	0	0	0	0	0	0	1	0	0	0	3	0	0	13	8	0	0
OTU_4703	0	0	0	0	0	0	0	0	0	0	0	0	0	0	0	0	0	0	0	0	0	0	0	0	0	0	0	0	0	0	0	0	0	0	0	0	0	0	0	0	0	0	0	0	0	6	6	0	0
OTU_475	0	0	32	0	0	0	0	0	0	0	0	0	0	0	0	0	0	0	0	0	0	0	0	0	0	0	0	3	0	0	0	0	0	10	27	2	0	0	1	0	19	354	53	0	0	67	35	0	0
OTU_4753	0	0	0	0	0	0	0	0	0	0	0	0	0	0	0	0	0	0	0	0	0	0	0	0	0	0	0	0	0	0	0	0	0	0	0	0	0	0	0	0	0	0	0	0	0	8	8	0	0
OTU_4784	0	0	0	0	0	0	0	0	5	0	0	0	0	0	0	0	0	0	0	0	0	0	0	0	0	0	0	0	0	0	0	0	0	0	0	0	0	5	1	3	0	15	0	0	0	0	0	0	0
OTU_4811	0	0	0	0	0	0	0	0	0	0	0	0	0	0	0	0	0	0	0	0	0	0	0	0	0	0	0	0	0	24	0	0	0	0	0	0	0	0	0	0	0	0	0	0	0	0	0	0	0
OTU_4857	0	0	0	0	0	0	0	0	0	0	0	0	0	0	0	0	0	0	0	0	0	0	0	0	0	0	0	0	0	26	0	0	0	3	0	0	0	0	0	0	0	0	0	0	0	0	0	3	0
OTU_4867	0	0	0	0	0	0	0	0	0	0	0	0	0	0	0	0	0	0	0	0	0	0	0	0	0	0	0	0	0	0	0	0	0	0	0	0	0	0	0	0	0	0	0	0	0	0	0	0	0
OTU_4888	0	0	0	0	0	0	0	0	0	0	0	0	4	0	0	0	0	0	0	0	0	0	0	0	0	1	0	0	0	0	0	0	0	0	0	0	0	0	0	0	0	0	0	0	0	10	12	0	0
OTU_4893	0	0	0	0	0	0	0	0	0	0	0	0	15	0	0	0	0	0	0	0	0	0	0	3	0	0	0	0	0	0	0	0	0	0	0	0	0	0	0	0	0	0	0	0	0	0	0	0	0
OTU_4907	0	0	0	0	0	0	0	0	0	0	0	0	0	0	0	0	0	0	0	0	0	0	0	0	0	0	0	0	0	0	0	0	0	0	0	0	0	0	0	0	0	0	0	0	0	0	0	0	0
OTU_492	0	0	0	0	0	0	0	0	0	0	0	0	0	0	0	0	0	0	0	0	0	0	0	0	0	3	0	0	0	0	0	0	0	1	0	0	0	0	1	0	2	243	263	1	0	16	10	0	0
OTU_4962	0	0	0	0	0	0	0	0	0	0	0	0	0	0	1	0	0	0	0	0	0	0	0	0	0	0	0	0	0	0	0	0	0	0	0	0	0	0	0	0	0	0	0	0	0	8	9	0	0
OTU_4977	0	0	0	0	0	0	0	0	0	12	0	0	0	0	0	0	0	0	0	0	0	0	0	0	0	0	0	0	0	0	0	0	0	0	0	0	0	0	0	0	0	0	0	0	0	0	0	0	0
OTU_4995	0	0	0	0	0	0	0	0	0	0	0	0	0	0	0	0	0	0	0	0	0	0	0	0	0	0	0	0	0	0	0	0	0	0	0	0	0	0	0	0	0	0	0	0	5	7	9	0	0
OTU_5017	0	0	0	0	0	0	18	0	0	0	0	0	0	0	0	0	0	0	0	0	0	0	0	0	0	0	0	0	0	0	0	0	0	0	0	0	0	0	0	0	0	0	0	0	0	0	0	0	0
OTU_5031	0	0	0	0	0	0	0	0	0	0	0	0	0	0	0	0	0	0	0	0	0	0	0	0	0	0	0	0	0	0	0	0	0	0	15	0	0	0	0	0	0	0	0	0	1	0	0	0	0
OTU_5036	0	0	0	0	0	0	0	0	1	0	0	0	0	0	0	0	0	0	0	0	0	0	0	0	0	0	15	0	0	0	0	0	0	0	0	0	0	0	1	0	0	1	0	19	0	0	0	0	0
OTU_5063	0	0	0	0	0	0	0	0	0	0	0	0	0	0	0	0	0	0	0	0	0	0	0	0	0	0	0	0	0	0	0	0	0	0	0	0	0	0	0	0	0	9	0	0	23	0	0	0	0
OTU_5074	0	0	0	0	0	0	0	0	0	0	0	0	0	0	0	0	0	0	0	0	0	0	0	0	0	0	0	0	0	0	0	0	0	0	0	0	0	0	6	0	0	0	0	0	17	0	0	0	0
OTU_5084	0	0	0	0	0	14	0	0	0	0	0	0	0	0	0	0	0	0	0	0	0	0	0	0	0	0	0	0	0	0	0	0	0	0	2	1	0	0	0	0	10	0	0	0	0	0	0	0	0
OTU_5131	0	0	0	0	0	0	0	0	0	0	0	0	0	0	0	0	0	0	0	0	0	0	0	0	0	0	0	0	0	0	0	0	0	0	0	0	0	0	0	0	0	0	0	0	0	0	0	0	0
OTU_514	0	3	2	0	0	0	5	8	5	0	15	0	11	0	3	11	0	4	10	0	0	29	5	26	0	5	0	3	1	119	1	37	6	36	16	3	5	26	3	40	15	121	105	28	61	159	79	1	2
OTU_5140	0	0	0	0	0	0	0	0	0	0	0	0	0	0	0	0	0	0	0	0	0	0	0	0	0	0	0	0	0	0	0	0	0	0	0	0	0	0	0	0	23	0	1	0	0	0	0	0	0
OTU_5175	0	0	0	0	0	0	0	0	0	0	0	0	0	0	0	0	0	0	0	0	0	0	0	0	0	0	0	0	0	0	0	0	0	0	0	0	0	0	0	0	0	0	0	0	0	0	0	0	0
OTU_5197	0	0	0	0	0	0	0	0	0	0	0	0	0	0	0	4	0	0	0	0	0	0	0	0	0	0	0	0	0	0	0	0	0	0	0	4	0	0	0	0	0	0	0	0	0	8	6	0	0
OTU_5234	0	0	0	0	6	0	0	0	0	0	0	0	0	0	0	0	0	0	0	0	0	0	0	0	0	15	0	0	0	0	0	0	0	0	0	0	0	0	0	0	0	0	0	0	0	0	0	0	0
OTU_5258	0	0	0	0	0	13	0	0	0	0	0	0	0	0	0	0	0	0	0	0	0	0	1	1	0	0	0	0	0	0	0	0	0	0	3	0	0	1	0	0	0	0	0	0	0	0	0	0	0
OTU_5264	0	0	0	8	0	0	0	0	0	0	0	0	0	0	0	0	0	0	0	0	0	0	0	0	0	0	9	0	0	0	0	0	0	0	0	0	0	0	0	0	0	0	0	0	0	0	0	0	0
OTU_5277	0	0	0	0	0	0	0	0	0	0	0	0	0	0	0	0	0	0	0	0	0	0	0	0	0	0	0	0	0	0	0	0	0	0	41	0	0	0	0	0	0	0	0	0	0	0	0	0	0
OTU_5304	0	0	0	0	0	1	0	1	0	0	0	0	0	0	0	0	0	0	0	0	0	0	0	0	0	0	0	0	0	0	0	0	0	0	0	0	0	0	0	0	6	14	0	0	0	4	6	0	0
OTU_5310	0	0	0	0	0	0	0	0	0	0	0	0	0	0	0	0	0	79	0	0	0	0	0	0	0	0	0	0	0	0	0	0	0	0	0	0	0	0	0	0	0	0	0	0	0	0	0	0	0
OTU_5342	0	0	0	0	0	0	0	0	0	0	0	0	0	0	0	0	0	0	0	0	0	0	0	0	0	1	0	0	0	0	0	11	0	0	0	0	0	0	0	0	0	0	0	0	0	0	0	0	0
OTU_5359	0	0	0	0	0	0	0	0	0	0	0	0	0	0	0	0	0	0	0	0	0	0	0	0	0	0	0	0	0	5	0	0	0	0	0	0	0	7	0	0	0	0	35	0	7	0	0	0	0
OTU_5372	0	0	0	0	0	0	0	0	0	0	0	0	0	0	0	0	0	0	0	0	0	0	0	0	0	0	0	0	0	3	0	0	0	0	0	0	0	0	0	0	0	0	0	50	0	0	0	0	0
OTU_5422	0	0	0	0	0	0	0	0	0	0	0	0	0	0	0	0	0	0	0	0	0	0	0	0	0	0	0	0	0	0	0	0	0	0	0	0	0	0	0	0	0	0	0	0	0	9	4	0	0
OTU_5443	0	0	0	0	0	0	0	0	4	0	0	0	0	0	0	0	0	10	7	0	0	0	0	0	0	0	0	0	0	0	0	0	0	4	0	0	2	0	0	0	0	0	0	0	0	0	0	0	0
OTU_5507	0	0	0	0	0	0	0	0	0	0	0	0	0	0	0	0	0	0	0	0	0	0	0	0	0	0	0	0	0	0	0	0	0	27	0	0	0	0	0	0	0	0	0	0	0	0	0	0	0
OTU_5567	0	0	0	0	0	0	0	0	0	0	0	0	0	0	0	0	0	0	0	0	0	0	0	0	0	0	0	0	0	0	0	0	0	0	0	0	14	0	0	0	0	0	0	0	0	0	0	0	0
OTU_5568	0	0	0	0	0	0	0	0	0	0	0	0	0	0	0	0	0	0	0	0	0	0	0	0	0	0	0	0	0	0	0	0	0	0	0	0	27	0	0	0	0	0	0	0	0	0	0	0	0
OTU_5572	0	0	0	0	0	0	0	0	0	0	0	0	0	0	0	0	0	0	0	0	0	0	0	0	0	0	0	0	0	0	0	0	0	11	0	0	0	0	0	4	0	0	0	0	0	0	0	0	0
OTU_5587	2	359	392	78	29	10	287	25	210	61	395	127	422	4	51	785	0	1	0	0	0	0	6	0	0	0	0	0	0	0	22	11	6	11	0	0	10	0	1	2	9	10	0	87	0	0	0	20	0
OTU_5618	0	0	0	0	0	0	0	0	4	0	0	0	0	0	0	0	0	3	19	0	22	25	2	14	4	19	0	9	3	17	0	13	0	45	7	0	0	0	2	3	0	0	0	0	12	1	0	0	0
OTU_5656	0	0	0	0	0	0	0	0	0	0	0	0	0	0	0	0	0	0	0	10	0	0	0	0	0	0	0	0	0	0	0	0	0	0	0	0	0	0	0	0	0	0	0	0	0	0	0	0	0
OTU_5678	0	0	0	0	0	0	4	0	0	0	0	0	0	0	7	0	0	1	0	0	35	19	1	1	0	1	0	0	0	5	1	10	0	0	2	0	261	24	33	8	0	0	1	24	8	0	0	0	0
OTU_5686	0	5	0	0	0	0	0	0	0	0	0	0	0	0	0	7	0	0	0	0	0	0	0	0	0	0	0	0	0	0	0	0	0	0	0	0	10	0	0	0	0	0	0	0	0	3	3	4	0
OTU_5736	0	0	0	0	0	0	0	0	0	0	0	0	0	0	0	0	0	0	0	0	0	0	0	0	0	0	0	0	0	0	0	0	0	0	3	0	2	3	0	0	3	0	0	0	0	1	2	0	0
OTU_5741	0	0	0	0	0	0	0	0	0	0	0	0	0	0	0	0	0	0	0	0	0	0	0	0	0	0	0	0	0	0	0	0	0	0	0	0	0	0	0	0	0	0	18	0	0	0	0	0	0
OTU_5785	0	0	0	0	0	0	0	0	0	0	0	0	0	0	0	0	0	0	0	0	0	0	0	0	0	0	0	0	0	0	0	0	0	0	0	0	0	0	0	0	0	0	0	0	0	2	9	0	0
OTU_5813	0	0	0	0	0	0	0	0	0	0	0	0	0	0	0	0	0	0	0	0	0	0	0	0	0	0	0	0	0	0	0	0	0	0	0	0	0	0	0	0	0	0	0	0	0	11	5	0	0
OTU_5846	0	1	0	0	0	0	7	0	0	0	0	0	0	0	0	0	0	0	3	0	0	0	0	0	0	0	0	0	0	0	0	0	0	0	0	0	0	0	0	0	0	0	0	0	0	0	0	0	0
OTU_5858	0	0	0	0	0	0	0	0	0	0	0	0	0	0	0	0	0	0	0	0	0	0	0	0	0	0	0	0	0	0	0	0	0	0	0	0	0	11	0	0	0	0	0	0	0	0	0	0	0
OTU_5874	0	0	0	0	0	0	0	0	9	1	0	0	0	0	0	9	0	0	3	0	0	0	0	0	0	0	0	0	0	0	0	0	0	0	0	0	0	0	0	0	0	0	0	0	0	2	3	1	0
OTU_593	0	0	0	0	0	0	0	0	0	0	0	0	0	0	0	0	0	103	0	5	1	149	0	61	0	0	0	0	0	0	0	1	0	0	6	0	0	6	0	0	0	0	0	0	0	31	29	0	0
OTU_5963	0	0	0	0	0	0	0	0	0	0	0	0	0	0	0	0	0	0	0	0	0	0	0	0	0	0	0	0	0	0	0	0	0	0	0	0	3	0	0	0	0	0	0	0	0	11	7	0	0
OTU_5976	0	0	0	0	0	0	0	0	0	0	0	0	0	0	0	0	0	0	0	0	0	0	0	0	0	0	13	0	0	0	0	0	0	0	0	0	0	0	0	0	0	0	0	0	0	0	0	0	0
OTU_5991	0	0	0	0	0	9	0	0	0	0	0	0	0	0	0	0	0	0	0	0	0	0	0	0	0	0	0	0	0	0	0	0	0	2	130	6	1	0	0	0	0	0	0	0	0	0	1	0	0
OTU_5992	0	0	0	0	1	0	0	0	0	0	0	0	0	0	30	0	0	0	0	0	0	0	0	0	0	0	0	0	0	0	13	0	0	0	0	0	0	0	0	0	0	0	0	0	0	0	0	0	0
OTU_5998	0	0	0	0	0	0	0	0	0	0	0	0	0	0	0	0	0	0	0	0	0	0	0	0	0	0	0	0	0	0	0	0	0	0	0	0	0	0	0	0	0	0	19	0	0	0	0	0	0
OTU_6033	0	0	0	0	0	0	0	0	0	0	0	0	0	0	0	0	0	0	0	0	0	0	0	0	0	0	0	0	0	14	0	0	0	0	0	0	0	0	0	0	0	0	0	0	0	0	0	0	0
OTU_6048	0	0	0	0	0	0	0	0	0	0	0	0	0	0	0	0	0	0	0	0	0	0	0	0	0	0	0	0	0	0	0	0	0	0	0	0	0	0	0	0	2	0	19	0	0	0	0	0	0
OTU_6102	0	0	0	0	0	10	1	0	0	0	0	0	0	0	0	0	0	0	0	0	0	0	0	0	0	0	0	0	0	0	0	0	0	0	0	0	0	0	0	0	0	0	0	0	0	0	0	0	0
OTU_6105	0	0	0	0	0	0	0	0	0	0	0	0	0	0	0	0	0	0	0	0	0	0	0	0	0	0	0	0	0	0	0	0	0	0	0	0	0	30	0	0	0	0	0	0	0	0	0	0	0
OTU_655	0	0	0	0	7	0	0	0	0	0	0	0	0	0	0	2	0	0	57	0	0	0	0	20	0	17	9	0	0	0	0	208	0	0	39	0	0	0	0	0	0	0	0	0	34	13	4	0	0
OTU_664	0	0	0	0	0	0	0	0	0	0	0	0	0	0	0	0	0	0	21	12	0	22	0	19	0	4	0	0	0	27	0	13	0	0	238	2	0	0	3	0	0	5	75	0	0	8	8	7	0
OTU_665	0	3	1	0	0	0	0	1	0	0	3	0	1	0	0	0	0	1	2	1	17	100	15	144	0	1	0	6	0	0	1	30	2	0	0	0	3	53	10	3	11	20	91	0	21	54	27	0	0
OTU_68	4	1	0	0	11	5	67	1	16	1	54	0	25	20	1202	42	0	0	106	40	215	2	23	54	0	7	0	3	0	0	582	23	1	0	4	0	52	13	25	8	28	346	136	0	31	124	88	2	0
OTU_681	0	0	0	0	0	0	0	0	0	0	0	0	0	0	0	0	0	0	0	0	0	0	0	0	0	0	0	0	0	0	0	0	0	0	0	0	0	0	1	0	9	262	103	0	0	12	4	0	0
OTU_724	0	0	0	0	0	0	0	0	0	0	0	0	0	0	0	0	0	0	0	0	0	0	0	0	0	9	0	0	0	0	0	0	0	0	1	0	0	0	0	0	1	45	320	0	25	3	1	0	0
OTU_734	0	0	0	0	12	0	0	0	0	0	0	0	0	0	0	4	0	0	0	0	0	0	0	0	0	0	1	9	0	0	0	0	0	6	0	0	0	0	0	0	22	0	362	0	0	35	36	0	0
OTU_770	0	0	0	0	0	0	0	0	0	0	0	0	0	0	0	0	0	0	0	0	0	0	0	0	0	0	0	0	0	0	0	0	0	1	0	0	0	0	0	0	0	2	428	0	0	0	0	0	0
OTU_801	0	1	0	0	0	0	0	0	0	0	0	0	0	0	0	0	0	0	0	0	0	0	0	0	0	0	0	0	0	0	0	0	0	2	0	0	0	0	0	0	3	24	226	0	0	5	1	0	0
OTU_806	0	0	0	0	0	0	0	0	0	0	0	0	0	0	0	0	0	8	0	0	0	0	375	6	0	0	0	0	1	1	0	0	0	0	0	0	0	0	0	0	0	0	0	0	0	0	0	0	0
OTU_830	0	0	0	0	0	0	0	0	0	0	0	0	0	0	0	0	0	0	0	0	0	0	0	0	0	0	0	0	0	0	0	0	0	3	2	0	0	4	0	0	2	121	40	0	0	58	25	0	0
OTU_840	0	0	0	216	0	0	0	0	0	18	0	0	0	0	0	0	0	0	0	0	0	0	0	0	0	0	0	0	0	0	0	0	0	0	0	0	0	0	0	0	0	0	0	0	0	0	0	0	0
OTU_846	0	0	1	250	1	0	0	0	0	0	0	0	0	0	0	0	0	0	0	0	0	0	0	0	0	0	0	0	0	0	0	0	0	0	0	0	0	0	0	0	0	0	0	0	0	0	0	0	0
OTU_853	0	0	0	0	0	0	0	0	0	10	0	0	0	0	0	0	0	0	0	0	0	76	0	0	0	0	0	11	0	0	0	0	0	0	0	0	0	0	0	0	3	0	184	0	0	1	0	0	0
OTU_864	0	0	0	0	0	0	0	0	0	0	0	0	0	0	0	0	0	129	6	7	7	0	0	34	0	0	0	0	0	0	0	0	0	0	0	0	44	0	0	0	0	0	2	0	0	0	0	0	0
OTU_874	0	0	0	13	0	0	0	0	3	0	0	0	0	0	0	0	0	0	0	0	0	0	0	0	0	0	0	0	0	0	0	0	0	0	63	0	0	0	0	0	66	10	199	0	0	0	0	0	0
OTU_88	0	115	0	1	21	30	1	2	52	204	26	22	0	84	2	244	0	0	0	0	0	1	0	15	0	2	0	7	0	0	0	250	1	188	1169	0	139	26	6	0	353	289	105	1	3	815	550	0	0
OTU_92	0	28	7	0	6	0	27	18	33	0	131	8	29	0	12	83	0	12	33	2	0	53	10	68	0	14	0	3	0	150	0	64	4	42	40	17	4	25	3	30	72	501	240	98	168	454	328	20	6
OTU_922	0	0	0	0	0	0	0	0	0	0	0	0	0	0	0	0	0	0	0	0	0	0	0	0	0	0	0	0	0	0	0	0	0	0	0	0	0	0	0	0	0	2	0	0	0	112	114	0	0
OTU_925	0	0	0	0	2	0	13	0	0	0	0	0	0	0	97	0	0	86	204	35	1	79	43	50	18	4	0	2	3	0	39	0	0	1	58	14	21	55	43	3	0	0	1	50	84	0	0	0	5
OTU_98	2	244	81	326	14	0	277	67	226	38	559	133	498	11	1	603	0	21	0	0	0	0	1	0	0	1	0	0	2	0	0	0	0	0	1	0	0	0	0	0	9	0	0	42	0	0	0	0	14
OTU_991	0	0	0	0	0	0	0	0	0	0	0	0	0	0	0	0	0	0	0	0	0	0	0	0	0	1	0	3	0	0	0	0	4	0	24	0	36	43	4	51	13	43	48	0	3	49	39	0	0
OTU_992	0	0	0	0	0	0	0	0	0	0	0	0	0	0	0	0	0	0	0	0	0	0	0	0	0	0	0	0	0	0	0	0	0	6	0	0	0	0	4	0	295	0	1	0	0	0	0	0	0
OTU_999	0	0	0	0	0	0	0	0	0	1	0	1	40	0	0	0	0	0	112	0	0	0	0	0	0	0	0	0	0	0	0	0	0	0	0	0	0	0	0	0	0	0	0	0	0	0	0	0	0
OTU_1013	0	0	0	0	0	0	0	1	4	0	0	0	0	0	0	0	0	0	0	0	0	0	0	0	0	0	0	0	0	0	0	0	0	0	0	0	0	0	0	1	0	147	3	0	0	0	0	0	0
OTU_1112	0	7	0	0	0	0	5	0	0	0	15	0	3	0	1	10	98	4	13	0	0	0	5	18	10	9	0	1	0	0	0	0	0	44	23	0	32	5	6	11	4	0	56	0	0	7	4	2	0
OTU_1173	0	0	0	0	2	0	0	0	0	0	0	0	0	0	0	0	0	22	0	11	0	0	5	0	0	0	0	0	0	0	0	0	0	7	0	0	0	11	0	0	0	27	0	158	0	0	0	0	0
OTU_1262	1	14	0	0	0	0	0	0	0	0	68	0	0	0	0	0	0	0	0	0	0	0	0	0	0	0	0	0	0	0	0	0	0	0	1	0	0	0	0	0	0	0	0	0	0	32	46	0	0
OTU_1623	0	2	0	0	0	0	0	0	0	0	1	0	0	0	0	1	0	7	1	0	6	0	0	3	0	2	0	0	9	0	0	0	0	4	2	0	0	0	5	9	1	0	7	0	0	11	5	0	0
OTU_1736	0	0	0	0	0	0	0	0	0	0	0	0	0	0	0	0	0	0	0	0	0	0	0	0	0	0	0	0	0	0	0	0	0	0	0	0	0	0	0	0	0	0	0	0	0	0	0	0	0
OTU_1758	0	0	0	0	0	0	0	0	0	0	0	0	0	0	0	0	0	0	0	0	0	0	0	0	0	0	0	2	0	0	0	0	0	0	3	6	4	0	0	2	0	0	0	68	0	0	0	0	0
OTU_1787	0	0	0	0	0	0	0	0	0	0	0	0	0	0	0	0	0	0	0	0	0	0	0	0	0	0	0	0	0	0	0	0	0	0	0	0	0	0	0	0	0	76	0	0	0	0	0	0	0
OTU_1969	0	0	0	0	0	0	0	0	0	0	0	0	0	0	0	0	0	0	0	0	0	0	0	0	0	0	0	0	0	0	0	0	0	0	0	0	0	1	0	1	12	0	0	0	12	19	8	0	0
OTU_2002	0	0	0	0	0	0	0	0	0	0	0	0	0	0	0	0	0	0	0	0	0	0	0	0	0	0	0	0	0	0	0	0	0	0	0	0	0	8	0	0	4	5	28	0	26	0	0	0	0
OTU_2193	0	0	0	0	0	0	0	0	0	0	0	0	0	0	77	0	0	0	0	0	0	0	4	0	0	0	0	0	0	0	16	2	0	0	0	0	0	0	0	0	0	0	0	0	0	0	0	0	0
OTU_240	0	13	0	1	0	0	27	0	7	0	75	0	34	0	0	59	164	8	35	0	0	0	17	60	24	21	0	0	0	0	0	0	0	51	55	2	76	2	12	15	8	0	121	0	0	17	11	5	0
OTU_2429	0	2	0	0	0	0	0	0	0	0	3	0	0	0	0	0	0	0	7	0	0	0	0	0	8	0	0	0	0	0	0	0	0	0	0	0	0	0	0	3	10	23	3	0	0	0	0	0	3
OTU_2469	0	0	39	0	10	0	0	0	0	0	0	0	0	0	0	2	0	0	0	0	0	0	0	0	0	0	0	0	0	0	0	0	0	0	0	0	0	0	0	0	0	0	0	0	0	0	0	0	0
OTU_2476	0	0	0	0	0	0	0	0	0	0	0	0	0	0	0	0	0	0	0	0	0	0	0	0	0	0	0	0	0	0	0	0	0	0	0	0	0	0	0	0	0	0	0	0	57	0	0	0	0
OTU_2494	0	0	0	0	0	0	0	0	0	9	0	0	0	0	0	0	0	0	0	0	0	0	0	0	0	0	0	0	0	0	0	0	0	0	0	0	0	0	0	0	0	0	0	0	41	0	0	0	0
OTU_2682	0	0	0	0	0	0	5	2	5	0	0	0	0	0	0	0	0	0	0	0	0	0	0	0	0	0	0	0	0	0	0	0	0	0	0	0	0	18	0	0	0	0	0	0	21	0	0	0	0
OTU_277	1	0	21	42	4	0	1	0	3	1	0	0	48	3	2	8	42	8	21	10	55	287	19	7	0	2	30	25	36	65	0	3	0	7	0	4	11	19	4	2	9	2	13	15	75	21	16	0	0
OTU_2772	0	19	0	0	0	0	0	4	5	0	0	0	0	0	0	0	0	0	0	0	0	0	0	0	0	0	0	0	0	0	0	0	0	0	0	0	0	0	0	0	0	0	0	0	0	0	0	0	0
OTU_2831	0	0	0	0	0	0	0	0	0	0	0	10	4	0	0	0	0	0	0	0	0	20	0	0	0	0	0	0	0	0	0	0	0	0	0	0	0	0	0	0	0	0	0	0	0	1	2	0	0
OTU_2901	0	0	0	0	0	0	0	0	0	0	0	0	0	0	41	0	0	0	0	0	0	0	0	0	0	1	0	0	0	0	2	0	0	0	0	0	0	0	0	0	0	0	0	0	0	0	0	0	0
OTU_2984	0	0	0	0	0	0	0	0	0	0	15	0	0	0	0	0	0	5	0	0	0	0	2	30	0	0	0	0	0	24	0	9	1	13	0	0	0	0	0	0	0	0	0	0	0	0	0	0	0
OTU_3016	0	0	0	0	0	0	0	0	0	0	0	0	0	0	0	0	0	0	0	0	0	0	0	0	0	0	0	0	0	36	1	0	0	0	0	0	0	0	0	0	0	0	1	0	0	0	0	0	0
OTU_3115	0	0	0	0	32	0	0	0	0	0	0	0	0	0	0	0	0	0	0	0	0	0	0	0	0	0	0	0	0	0	0	0	0	0	0	0	0	0	0	0	0	0	0	0	0	0	0	0	0
OTU_3133	0	0	0	0	0	0	0	0	0	0	0	0	0	0	0	1	0	0	1	0	17	0	0	0	0	0	0	0	0	0	0	10	0	0	3	0	0	0	0	0	0	0	0	0	0	0	0	0	0
OTU_3154	0	0	0	0	0	0	0	0	0	0	0	0	0	0	0	9	0	0	0	0	0	0	0	0	0	2	0	0	0	0	0	0	0	0	0	0	0	0	0	0	0	0	0	0	0	19	16	0	0
OTU_3339	0	0	0	0	0	0	0	0	0	0	0	0	0	0	0	0	0	0	0	0	0	0	0	0	0	0	0	0	0	0	0	0	0	0	0	0	0	0	0	0	0	0	25	0	0	0	0	3	0
OTU_3365	0	0	2	0	0	0	0	0	0	0	0	0	0	0	0	0	0	0	0	0	0	34	0	0	0	0	0	0	0	0	0	0	0	0	0	0	0	0	0	0	0	0	0	0	0	0	0	0	0
OTU_3562	0	0	0	0	0	0	0	0	0	0	0	0	0	0	0	0	0	0	0	0	0	0	0	0	0	0	0	0	0	0	0	0	0	0	0	0	0	0	0	0	0	0	0	0	0	0	0	0	0
OTU_3593	0	0	0	28	0	0	0	0	1	0	0	0	0	0	0	0	0	0	0	0	0	0	0	0	0	0	0	0	0	0	0	0	0	0	0	0	0	0	0	0	0	0	0	0	0	0	0	0	0
OTU_37	0	28	171	0	11	0	54	18	16	4	52	13	46	24	1384	24	166	71	18	47	464	452	16	34	9	47	243	101	116	233	684	47	9	198	18	4	18	143	73	19	78	251	213	599	375	245	212	12	0
OTU_372	0	0	0	0	0	0	0	0	0	0	0	0	0	0	0	0	0	0	0	0	0	0	0	0	0	0	0	0	0	0	0	0	0	1	0	0	0	0	0	0	8	497	0	0	0	78	56	0	0
OTU_3749	0	24	0	0	0	0	0	0	0	0	0	0	0	0	0	0	0	0	0	0	0	0	0	0	0	0	0	0	0	0	0	0	0	0	0	0	0	0	0	0	0	0	0	0	0	0	0	0	0
OTU_3819	0	0	0	0	0	0	0	0	0	0	0	0	0	0	0	0	0	0	0	0	0	0	0	0	0	0	0	0	0	0	0	0	0	0	0	0	0	0	0	0	0	0	0	1	36	0	0	0	0
OTU_3831	0	0	0	0	0	0	0	0	0	0	0	0	0	0	0	0	0	0	0	0	0	0	0	0	0	0	0	0	0	37	0	0	0	0	0	0	0	0	0	0	0	0	0	0	0	0	0	0	0
OTU_3848	0	0	0	0	0	0	0	0	0	1	0	0	18	0	0	0	0	0	0	0	0	0	0	0	0	0	0	0	0	0	0	0	0	0	0	0	0	0	0	0	0	0	2	0	0	0	0	0	6
OTU_3877	0	0	0	0	0	18	0	0	0	11	0	0	0	0	0	0	0	0	0	0	0	0	0	0	0	0	0	0	0	0	0	0	0	0	0	0	0	0	0	0	0	0	0	0	0	0	0	0	0
OTU_3878	0	0	0	0	0	0	0	0	0	0	0	0	0	0	0	0	0	0	0	0	0	0	0	0	0	0	0	0	0	0	0	0	0	0	0	0	0	0	0	0	0	23	0	0	0	0	0	0	0
OTU_3930	0	0	0	38	0	0	0	0	0	0	0	0	0	0	0	0	0	0	0	0	0	0	0	0	0	0	0	0	0	0	0	0	0	0	0	0	0	0	0	0	0	0	0	0	0	0	0	0	0
OTU_3936	0	0	0	0	0	0	0	0	0	0	0	0	0	0	0	0	0	0	0	0	0	0	0	0	0	0	0	0	0	0	0	0	0	16	0	0	0	0	0	0	0	0	0	0	0	0	0	0	0
OTU_3969	0	0	0	0	0	0	0	0	0	0	0	0	0	0	0	0	0	0	0	0	0	0	0	0	0	0	0	1	0	0	0	0	0	0	6	0	0	0	0	0	0	0	0	0	24	0	0	0	0
OTU_4254	0	0	0	0	0	0	0	0	0	0	0	0	0	0	0	0	0	0	0	0	0	0	0	0	0	0	0	0	0	0	0	0	0	0	0	0	0	0	0	0	0	0	0	21	0	0	0	0	0
OTU_4292	0	0	0	0	0	0	0	0	0	20	0	0	0	0	0	0	0	0	0	0	0	0	0	0	0	0	0	0	0	0	0	0	0	0	0	0	0	0	0	0	0	1	0	0	0	0	0	0	0
OTU_4340	0	0	0	0	0	0	0	0	0	0	0	0	0	0	0	0	0	0	0	0	0	0	0	0	0	0	0	0	0	0	0	0	0	0	0	0	0	0	0	0	0	0	29	0	0	0	0	0	0
OTU_4395	0	0	0	0	0	0	0	0	0	0	0	0	0	0	0	0	0	0	0	0	0	0	0	0	0	0	0	0	0	27	0	0	0	0	0	0	0	0	0	0	0	0	0	0	0	0	0	0	0
OTU_4552	0	0	0	0	0	0	0	0	0	0	0	0	0	0	0	0	0	0	0	0	0	0	0	0	0	1	43	0	0	0	0	0	0	0	0	0	0	4	4	0	0	0	0	0	0	0	0	0	0
OTU_4603	0	0	0	16	1	0	0	0	0	0	0	0	0	0	0	0	0	0	0	0	0	0	0	0	0	0	0	0	0	0	0	0	0	0	0	0	0	0	0	0	0	0	0	0	0	0	0	0	0
OTU_4607	0	1	0	0	0	0	0	0	0	0	0	0	0	0	0	0	0	0	0	0	0	0	0	0	0	0	0	0	0	0	0	0	0	0	0	0	0	1	0	0	2	12	6	0	0	0	0	0	0
OTU_4614	0	0	9	0	0	0	0	0	0	0	0	0	0	0	0	0	0	0	0	0	0	0	0	0	0	0	0	0	0	0	0	0	0	0	0	0	0	0	0	0	0	0	0	0	0	0	0	0	0
OTU_4659	0	0	0	0	0	0	0	0	0	0	0	0	0	0	0	0	0	0	0	0	0	0	0	0	0	0	0	0	0	0	0	0	0	0	0	0	0	0	0	0	0	0	0	0	23	0	0	0	0
OTU_4666	0	0	0	0	0	0	0	0	0	0	0	0	0	0	0	0	0	0	0	0	0	0	0	0	0	0	0	0	0	0	0	0	0	0	0	0	0	0	0	0	0	0	15	0	0	0	0	0	0
OTU_4746	0	0	14	0	0	0	0	0	0	0	0	0	0	0	0	0	0	0	0	0	0	0	0	0	0	0	0	0	0	0	0	0	0	0	0	0	0	0	0	3	0	0	0	0	0	0	0	0	0
OTU_4771	0	0	0	0	0	0	0	0	0	0	0	0	0	0	0	0	0	0	0	0	0	0	0	0	0	0	0	0	0	0	0	0	0	0	0	0	0	0	1	12	0	0	0	0	0	0	0	0	0
OTU_4808	0	0	0	0	0	0	0	0	0	0	0	0	0	0	0	0	0	0	0	0	0	0	0	0	0	0	0	0	1	704	0	0	0	0	0	0	0	0	0	0	0	0	0	0	0	0	0	0	0
OTU_4842	0	0	0	0	0	0	0	0	0	0	0	0	0	0	0	0	0	0	0	0	0	0	0	0	0	0	0	0	0	0	0	0	0	0	0	2	0	0	0	0	0	0	1	0	24	0	0	0	0
OTU_4845	0	0	0	0	0	0	0	0	0	0	0	0	0	0	0	0	0	0	0	0	0	0	0	0	0	0	0	0	0	0	0	0	0	0	0	0	0	0	0	0	0	0	0	0	20	0	0	0	0
OTU_4933	0	0	0	0	0	0	0	0	0	0	0	0	0	0	0	0	0	0	0	0	0	0	0	0	0	0	0	0	0	0	0	0	0	0	0	0	0	0	0	0	0	5	0	0	0	10	5	0	0
OTU_4947	0	0	0	0	0	0	0	0	0	0	0	0	0	0	0	0	0	0	0	0	0	0	0	0	0	0	0	0	0	0	0	0	0	0	0	0	0	0	0	0	0	0	14	0	0	0	0	0	0
OTU_4967	0	0	0	0	0	0	0	0	0	0	0	0	0	0	0	0	0	0	0	0	0	0	0	0	0	0	0	0	0	0	0	0	0	0	0	0	0	0	0	0	0	22	0	0	0	0	0	0	0
OTU_5076	0	0	0	0	0	0	0	0	0	12	4	5	11	0	0	0	0	0	0	0	0	0	0	0	0	0	0	0	0	0	0	0	0	0	0	0	0	0	0	0	0	0	0	0	0	0	0	0	0
OTU_51	96	0	0	46	0	0	19	1	0	0	0	0	0	0	0	1	0	1	0	0	0	0	0	0	0	0	0	0	0	0	0	0	0	66	0	0	0	1	1	0	22	4248	359	1	0	149	131	0	0
OTU_5220	0	0	0	0	0	0	0	0	0	0	0	0	0	0	0	0	0	0	0	0	0	13	0	0	0	0	0	0	0	0	0	0	0	0	0	0	0	0	0	0	0	0	0	0	0	0	0	0	0
OTU_5281	0	0	0	0	0	0	0	0	0	0	0	0	0	0	37	0	0	0	0	0	0	0	0	0	2	0	2	0	0	9	6	6	0	0	0	0	0	0	0	0	0	0	3	0	0	0	0	0	0
OTU_5498	0	0	0	0	0	0	0	0	0	0	0	0	0	0	0	0	0	0	0	0	0	0	0	0	0	0	0	0	0	0	0	0	0	0	1	0	0	0	20	0	0	0	0	0	0	1	3	0	0
OTU_5607	0	0	0	11	0	0	0	0	0	4	0	0	0	0	0	0	0	0	0	0	0	0	0	0	0	0	0	0	0	0	0	0	0	0	0	0	0	0	0	0	0	0	0	0	0	0	0	0	0
OTU_5692	0	0	0	0	0	0	0	0	0	0	0	0	0	0	0	0	0	0	0	0	0	0	0	0	0	0	0	0	0	24	0	0	0	0	0	0	0	0	0	0	0	0	0	0	0	0	0	0	0
OTU_5752	0	0	0	0	0	0	0	0	0	0	0	0	0	0	0	0	0	0	0	0	0	0	0	0	0	0	0	0	0	0	0	0	0	0	0	0	0	0	0	0	0	0	0	0	0	0	0	0	0
OTU_5962	0	0	0	0	0	0	0	0	0	0	0	0	0	0	0	0	0	0	0	0	0	0	0	0	0	0	0	0	0	0	0	0	0	0	0	0	0	0	1	23	0	0	0	0	0	0	0	0	0
OTU_597	0	0	0	21	0	0	0	0	1	0	0	0	0	0	0	0	0	0	9	0	0	390	1	0	0	0	0	4	0	0	0	0	0	0	0	0	3	2	0	0	0	11	5	0	5	0	0	0	0
OTU_6039	0	0	0	0	0	0	0	0	0	0	0	0	0	0	0	0	0	0	0	0	0	0	0	0	0	0	0	0	0	0	0	0	0	0	0	0	0	0	0	0	0	0	16	0	0	0	0	0	0
OTU_676	0	0	75	0	0	0	0	0	0	0	2	0	0	0	164	0	0	0	0	0	0	0	0	2	0	0	0	0	5	0	81	0	0	0	0	0	1	0	0	0	0	0	0	0	0	0	0	0	0
OTU_751	0	3	0	0	0	0	0	2	0	0	0	0	0	0	0	0	0	0	0	0	0	0	0	0	0	0	0	0	0	0	0	0	0	4	5	0	1	0	0	0	6	101	147	0	0	7	7	8	0
OTU_859	0	0	0	0	0	0	0	0	0	0	0	0	0	0	0	0	0	1	0	0	0	0	0	0	0	0	0	0	0	0	0	0	1	22	9	0	0	9	15	22	8	26	84	0	30	4	7	7	0
OTU_997	0	0	0	0	0	0	0	0	1	0	81	0	0	0	0	0	0	6	0	0	0	0	2	71	0	0	0	0	0	29	0	10	1	0	0	0	0	0	0	0	0	0	0	0	0	0	0	0	0
OTU_1134	0	0	18	0	0	0	0	0	0	0	0	0	12	1	0	0	0	0	0	0	0	0	0	0	0	0	0	0	0	0	0	0	0	0	0	0	0	0	0	0	1	9	51	110	0	0	0	0	0
OTU_1176	0	0	0	0	0	0	0	0	0	0	0	0	0	0	0	0	0	0	2	36	0	12	0	0	107	0	54	38	58	5	0	14	0	0	0	0	0	0	0	0	0	0	0	3	0	1	0	0	0
OTU_123	2	59	946	53	13	3	413	5	12	58	118	10	52	26	7	100	0	0	0	0	0	0	0	0	0	0	0	0	1	0	0	0	0	1	2	0	7	0	1	0	2	0	0	10	18	5	2	0	0
OTU_1277	0	0	0	0	0	0	0	0	0	0	0	0	0	0	0	0	0	0	0	111	1	0	0	0	0	0	0	0	0	0	0	0	0	0	0	0	0	0	0	0	0	0	0	0	0	0	0	0	0
OTU_1293	0	0	0	0	0	0	0	0	0	0	0	0	0	0	0	0	0	0	0	147	0	0	0	0	0	0	47	0	22	0	0	0	0	0	0	0	0	0	0	0	0	0	0	0	0	0	0	0	0
OTU_137	0	24	196	0	0	4	66	5	16	26	4	10	48	10	850	9	0	11	26	2	29	248	6	11	22	13	0	9	26	2	409	6	0	1	2	0	0	0	5	0	0	5	10	90	65	10	7	18	3
OTU_1374	0	2	2	0	0	0	1	0	0	0	0	0	2	0	185	0	1	6	0	0	8	57	0	4	0	2	0	1	6	0	163	4	0	0	0	0	1	0	0	0	0	0	0	2	0	0	0	0	0
OTU_1390	0	0	0	0	0	0	0	0	0	0	0	0	0	0	0	0	0	0	0	4	1	140	0	0	0	0	0	0	0	0	0	0	0	0	0	2	0	0	0	0	0	0	0	0	0	0	0	0	0
OTU_1482	0	0	0	0	0	0	0	0	0	0	0	0	0	0	0	0	0	0	0	0	0	0	0	0	21	1	166	7	9	4	0	0	0	5	0	0	0	0	0	0	0	0	0	0	0	0	0	0	0
OTU_1488	0	0	0	0	0	0	0	0	0	0	0	1	0	0	0	0	0	0	0	4	0	1	0	0	0	0	35	2	10	0	0	0	0	0	0	0	0	0	0	0	0	0	0	2	0	0	0	0	0
OTU_1547	0	0	0	0	0	0	0	0	0	0	0	0	0	0	0	0	0	0	0	2	0	2	1	0	0	0	171	8	18	0	0	0	0	0	0	0	0	0	0	0	0	1	0	0	0	0	0	0	0
OTU_1617	0	0	0	0	0	0	0	0	0	0	0	0	0	0	7	0	0	0	0	0	0	287	0	0	0	0	0	0	0	1	3	0	0	0	0	0	0	0	0	0	0	0	0	0	101	0	0	0	0
OTU_1638	0	0	0	0	0	0	0	0	0	0	0	0	0	0	0	0	0	2	0	0	0	14	0	0	4	0	162	4	57	0	0	0	0	4	0	0	0	0	0	0	0	0	0	0	0	0	0	0	0
OTU_2150	0	0	0	0	0	0	0	0	0	0	0	0	0	0	0	0	0	0	0	1	1	1	0	0	12	0	122	21	12	0	0	4	0	0	0	0	0	0	0	0	0	0	0	0	0	0	0	0	0
OTU_22	4	357	781	95	62	39	479	19	114	91	213	18	295	37	2538	56	2865	681	206	96	890	2383	194	180	28	201	123	566	109	39	1470	490	4	332	23	1	24	44	56	9	21	19	552	688	360	68	48	3	9
OTU_2270	0	0	0	0	0	0	0	3	0	0	0	0	0	0	0	0	0	0	0	0	0	0	0	0	0	0	0	0	0	0	0	0	0	0	0	0	0	0	1	0	0	0	41	0	0	0	0	0	0
OTU_2351	0	0	0	0	0	0	0	0	0	0	0	0	0	0	50	0	0	0	0	0	0	0	0	0	0	0	0	0	0	0	15	0	0	0	0	0	0	0	0	0	0	0	0	0	0	0	0	0	0
OTU_2363	0	0	0	0	0	0	0	9	22	0	0	0	6	0	0	7	0	0	4	0	0	0	1	0	0	0	0	0	0	0	0	0	0	0	0	0	0	0	0	0	1	0	2	0	0	16	8	0	0
OTU_2399	0	0	0	0	0	0	0	0	0	0	0	0	0	0	0	0	0	0	0	0	0	0	0	0	104	0	0	0	0	0	0	0	0	0	0	0	0	0	0	0	0	0	0	0	0	0	0	0	0
OTU_2489	0	0	0	49	0	0	0	0	0	0	0	0	0	0	0	0	0	0	0	0	0	0	0	0	2	0	0	0	0	1	0	0	0	0	0	0	0	0	0	0	0	0	0	0	0	0	0	0	0
OTU_2540	0	0	0	0	0	0	0	0	0	0	0	0	0	0	8	0	32	3	0	0	29	42	5	0	0	0	0	1	3	0	17	1	0	0	0	0	0	0	0	0	0	0	0	3	1	0	0	0	0
OTU_2610	0	0	0	0	0	0	0	1	3	0	0	0	0	0	0	0	0	0	0	0	0	0	2	2	0	0	0	0	0	0	2	0	0	0	0	0	0	0	0	0	0	0	0	0	0	14	17	0	0
OTU_2617	0	0	0	0	0	0	0	0	0	0	0	0	0	0	0	0	0	0	1	0	0	3	0	0	5	0	11	1	7	0	0	91	0	0	0	0	0	0	0	0	0	0	0	0	10	0	1	0	0
OTU_2641	0	0	0	0	0	0	0	0	0	0	0	0	0	0	0	0	2	3	0	0	2	138	0	0	0	0	0	0	0	0	2	0	0	0	0	0	0	0	0	0	0	0	0	0	0	0	0	0	0
OTU_2693	0	0	0	0	0	0	0	0	0	0	0	0	0	0	0	0	0	0	0	30	0	7	0	0	2	0	90	17	5	0	0	3	0	0	0	0	0	0	0	0	0	0	0	0	0	0	0	0	0
OTU_2716	0	0	0	0	0	0	0	0	0	0	0	0	0	0	0	0	0	0	0	0	52	1	0	0	0	0	0	0	0	0	0	0	0	0	0	0	0	0	0	0	0	0	0	0	0	0	0	0	0
OTU_2817	0	0	0	0	0	0	0	0	0	0	0	0	0	0	0	0	0	0	0	0	0	0	0	0	2	0	11	0	2	0	0	18	0	0	0	0	0	0	0	0	0	0	3	0	0	0	0	0	0
OTU_2850	0	0	0	0	0	0	0	0	0	0	0	0	0	0	0	0	0	0	0	0	0	1	0	0	33	0	68	16	17	0	2	9	0	0	0	0	0	0	0	0	0	0	0	1	0	0	0	0	0
OTU_2852	0	0	0	33	0	0	0	0	0	0	0	0	0	0	0	0	0	0	0	0	0	0	0	0	0	0	0	0	0	0	1	0	0	0	0	0	0	0	0	0	0	0	0	0	0	0	0	0	0
OTU_2895	0	0	0	0	0	0	0	0	0	0	0	0	0	0	0	0	0	0	0	0	0	27	0	0	0	0	67	0	1	0	0	0	0	0	0	0	0	0	0	0	0	0	0	0	5	0	0	0	0
OTU_299	0	0	0	0	0	0	0	0	0	0	0	1	0	0	961	0	0	0	0	1	0	0	0	2	0	0	0	1	2	0	495	0	0	0	0	0	0	0	0	0	0	0	0	0	0	0	0	0	0
OTU_3028	0	0	0	0	0	0	0	0	0	0	0	0	0	0	0	0	0	11	0	20	0	5	0	0	54	0	13	0	0	3	0	0	0	0	0	0	0	0	0	0	0	0	0	0	0	0	0	0	0
OTU_3035	0	3	0	0	0	0	0	1	0	0	0	0	0	0	1	0	0	0	0	0	0	0	0	0	0	0	0	0	0	0	0	0	0	0	0	0	0	0	0	0	0	0	0	0	0	14	14	0	0
OTU_3093	0	13	1	0	0	0	0	0	0	0	11	0	0	0	1	0	0	10	0	0	0	11	0	0	0	0	0	0	0	0	2	0	0	0	0	0	0	0	0	0	0	0	0	0	0	0	0	0	0
OTU_3158	0	0	0	0	0	0	0	0	0	0	0	0	0	0	0	0	2	0	0	0	0	2	0	0	0	0	0	0	0	0	4	0	0	0	0	0	0	0	0	0	0	0	0	35	0	0	0	0	0
OTU_3176	0	0	0	0	0	0	0	0	0	0	0	0	0	0	0	0	0	0	0	0	0	0	0	0	0	0	0	0	0	0	0	0	64	0	0	0	1	0	0	1	0	0	0	0	0	16	14	0	0
OTU_3178	0	0	0	0	0	0	44	0	0	0	0	0	0	0	0	0	0	8	0	0	0	0	0	0	0	0	0	0	0	0	0	0	0	0	0	0	0	0	0	0	0	0	0	0	0	0	0	0	0
OTU_3290	0	0	0	0	0	0	0	0	0	0	0	0	0	0	0	0	0	0	0	0	0	0	0	0	0	0	0	0	0	0	0	0	0	0	0	0	0	0	0	0	0	0	0	35	0	0	0	0	0
OTU_330	2	1	0	0	9	0	0	1	4	0	3	0	32	0	81	2	129	64	10	19	186	377	29	1	0	0	0	2	20	0	41	0	0	11	0	0	3	4	0	0	18	0	0	3	33	0	0	0	7
OTU_3399	0	0	0	0	0	0	0	0	0	0	0	0	0	0	0	0	0	0	0	0	0	0	0	1	0	0	0	0	0	0	0	0	46	0	0	0	3	0	0	0	0	0	0	0	0	0	0	0	0
OTU_3544	0	0	0	0	0	0	0	0	0	0	0	0	0	0	0	0	0	0	0	0	0	1	0	0	0	0	0	0	0	0	0	0	0	0	0	0	0	0	0	0	0	0	0	0	0	0	0	0	0
OTU_3568	0	0	0	0	0	0	0	0	0	0	0	0	0	0	0	0	0	0	0	0	0	0	0	0	0	0	0	0	0	0	0	0	0	0	0	0	0	0	0	0	7	0	0	0	0	28	13	0	0
OTU_3579	0	0	0	0	0	0	0	0	0	0	0	0	0	0	0	0	0	0	0	0	0	39	0	0	0	0	0	0	0	0	0	0	0	0	0	0	0	0	0	0	0	0	0	0	0	0	0	0	0
OTU_3585	0	0	0	0	0	0	0	0	0	0	0	0	0	0	0	0	0	0	0	0	0	0	0	0	0	0	0	0	0	0	0	0	0	0	0	0	0	1	0	0	6	1	4	0	0	6	6	0	0
OTU_36	0	0	0	0	0	0	0	0	0	0	11	10	0	0	183	10	58	121	1	16	5	11098	34	3	0	1	0	0	0	2	62	10	0	0	0	0	0	0	0	0	0	0	0	21	0	0	0	0	0
OTU_3653	0	0	0	0	0	0	0	0	0	0	0	6	0	0	0	0	0	0	0	0	0	0	0	0	0	0	54	7	0	0	0	0	0	0	0	0	0	0	0	0	0	0	0	0	0	0	0	0	0
OTU_3711	0	0	0	0	0	0	0	0	0	0	0	0	0	0	0	0	0	0	0	0	0	0	0	0	0	0	0	0	0	0	0	0	0	0	0	0	0	0	0	0	0	0	0	0	0	0	0	0	0
OTU_3759	0	0	0	0	0	0	0	0	0	0	0	0	0	0	0	0	0	0	0	1	0	0	0	0	10	0	33	36	7	25	0	1	0	0	0	0	0	0	0	0	0	0	0	0	0	0	0	0	0
OTU_3805	0	0	0	0	0	0	0	0	0	0	0	0	0	0	0	0	0	0	0	0	0	0	0	0	0	0	0	0	0	0	0	0	0	0	0	0	0	0	0	0	0	0	0	0	0	0	0	0	0
OTU_3874	0	0	0	0	0	0	0	0	0	0	0	0	0	0	0	0	0	0	0	0	0	0	0	0	0	0	0	0	0	0	0	0	0	0	0	0	0	0	0	0	0	0	0	0	0	15	8	0	0
OTU_3912	0	0	0	0	0	0	28	0	0	0	0	0	0	0	0	0	0	0	0	0	0	0	0	0	0	0	0	0	0	10	0	0	0	0	0	0	0	0	0	0	0	0	0	0	0	0	0	0	0
OTU_3954	0	0	0	0	0	0	0	0	0	0	0	0	0	0	0	0	0	0	0	30	0	0	0	0	1	0	0	0	30	2	0	0	0	0	0	0	0	0	0	0	0	0	0	0	0	0	0	0	0
OTU_4042	0	0	0	0	0	0	0	0	0	0	0	0	0	0	0	0	0	0	0	0	0	0	0	0	0	0	25	13	1	0	0	6	0	0	0	0	0	0	0	0	0	0	0	0	0	0	0	0	0
OTU_4073	0	0	0	0	0	0	0	0	0	0	0	0	0	0	0	0	0	1	0	2	0	0	0	0	0	0	4	2	11	0	0	0	0	0	0	0	0	0	0	0	0	0	0	0	0	0	0	0	0
OTU_4076	0	0	0	0	0	0	0	0	0	0	0	0	0	0	0	2	0	0	0	0	0	0	0	0	0	0	0	0	0	0	0	0	0	0	29	0	0	0	0	0	0	0	0	0	0	0	0	0	0
OTU_4116	0	0	0	0	0	0	0	0	0	0	0	0	0	0	0	0	0	0	0	16	0	0	0	0	0	0	0	0	0	0	0	0	0	0	0	0	0	0	0	0	0	0	0	0	0	0	0	0	0
OTU_4236	0	0	0	0	0	0	0	0	0	0	0	0	0	0	0	0	0	0	0	0	0	0	0	0	0	0	0	0	0	24	0	0	0	0	0	0	0	0	0	0	0	0	0	0	0	0	0	0	0
OTU_4250	0	0	0	0	0	0	0	0	0	0	0	0	0	0	0	0	0	0	0	0	0	0	0	0	0	0	38	0	1	1	0	0	0	1	0	0	0	0	0	0	0	0	0	0	0	0	0	0	0
OTU_430	0	0	0	0	0	0	0	0	0	0	0	1	0	0	427	0	0	7	0	0	0	1	2	0	0	0	0	3	0	0	179	2	0	0	0	0	0	0	0	0	0	0	0	0	13	0	0	0	0
OTU_4599	0	0	0	0	0	0	0	0	0	0	0	0	0	0	0	0	0	0	0	0	0	0	0	0	0	0	0	0	0	0	0	0	0	0	0	0	0	0	0	0	0	0	0	0	0	0	0	0	0
OTU_4609	0	1	0	0	0	0	0	0	0	0	0	0	0	0	0	0	0	0	21	0	0	0	0	0	3	0	0	0	0	0	0	3	0	1	3	0	0	0	0	0	1	0	0	0	0	0	0	0	0
OTU_4705	0	0	0	0	0	0	0	0	0	0	0	0	0	0	0	0	0	0	0	0	0	0	0	0	0	0	0	0	0	0	0	0	0	0	0	0	0	0	0	0	0	0	0	0	0	0	0	0	0
OTU_4743	0	0	0	0	0	0	0	0	0	0	0	0	0	0	0	0	0	0	1	20	0	3	0	0	1	1	19	2	0	0	0	2	0	0	0	0	0	0	0	0	0	0	0	0	0	0	0	0	0
OTU_4782	0	0	0	0	0	0	0	0	0	0	0	0	0	0	0	0	0	0	2	0	0	2	0	0	0	0	33	1	13	0	0	65	0	0	0	0	0	0	0	0	0	0	0	0	0	1	0	0	0
OTU_4807	0	0	0	0	0	0	0	0	0	0	0	0	0	0	0	0	0	0	0	0	0	0	0	0	0	0	44	7	1	0	0	9	0	0	0	0	0	0	0	0	0	0	0	0	0	0	0	0	0
OTU_4853	0	0	0	0	0	0	0	0	0	0	0	0	0	0	0	0	0	0	2	8	0	0	0	0	13	0	8	3	6	0	1	2	0	0	0	0	0	0	0	0	0	0	0	0	0	0	0	0	0
OTU_4873	0	0	0	0	0	0	0	0	0	0	0	0	0	0	0	0	0	0	0	0	0	0	0	0	0	0	0	0	0	0	0	0	0	0	0	0	0	0	0	0	0	0	0	0	0	0	0	0	0
OTU_5027	0	0	0	0	0	0	0	0	0	0	0	0	0	0	0	4	0	0	0	0	0	0	0	0	0	0	0	0	0	0	0	0	0	0	37	0	0	0	0	0	0	0	0	0	0	0	0	0	0
OTU_5094	0	0	0	0	0	0	0	0	0	0	4	0	0	0	0	0	0	0	0	0	0	0	0	0	0	0	0	0	0	2	0	0	0	0	0	0	0	3	8	0	0	0	0	0	17	0	0	0	0
OTU_5161	0	0	0	0	0	0	0	0	0	0	0	0	0	0	0	0	0	0	0	0	0	0	0	0	0	0	0	0	0	0	0	0	0	0	0	0	0	0	0	0	0	0	0	0	17	0	0	0	0
OTU_5206	0	0	0	0	0	0	0	0	0	0	0	0	0	0	0	0	0	0	0	0	0	0	0	0	0	0	0	0	0	0	0	0	0	0	0	0	0	0	0	0	0	0	0	0	0	0	0	0	0
OTU_5346	0	0	0	0	0	0	0	0	0	0	0	0	0	0	0	0	0	0	0	0	0	0	0	0	0	0	0	0	0	0	0	22	0	0	0	0	0	0	0	0	0	0	0	0	0	0	0	0	0
OTU_5387	0	0	0	0	0	0	0	0	0	0	0	0	0	0	0	0	0	0	0	0	0	4	0	0	0	0	0	0	0	0	0	0	0	0	0	0	0	0	0	0	0	0	0	0	0	0	0	0	0
OTU_5394	0	0	0	0	0	0	0	0	9	1	0	0	0	0	0	0	0	0	0	0	0	0	0	0	0	0	0	0	0	0	0	0	0	0	0	0	0	0	0	0	0	0	0	0	0	0	0	0	0
OTU_5602	0	2	0	0	0	0	8	0	0	0	0	0	0	0	0	1	0	0	2	0	0	0	0	0	0	0	0	0	0	0	0	0	0	0	0	0	0	0	0	0	0	0	0	0	0	0	0	0	0
OTU_5621	0	0	0	0	0	0	0	0	0	0	0	0	0	0	0	0	0	0	0	0	0	8	0	0	2	0	19	14	3	1	0	16	0	0	0	0	0	0	0	0	0	0	0	0	0	3	1	0	0
OTU_5709	0	0	0	0	0	0	0	0	0	0	0	0	0	0	0	0	0	2	0	0	0	0	0	0	0	0	23	0	0	5	0	0	0	0	0	0	0	0	0	0	0	0	0	0	0	0	0	0	0
OTU_5724	0	0	0	0	0	0	13	0	0	1	0	0	0	0	0	0	0	0	0	0	0	0	0	0	0	0	0	0	0	0	0	0	0	0	0	0	0	0	1	0	0	0	0	0	0	0	0	0	0
OTU_5796	0	0	0	0	0	1	0	0	0	0	0	0	0	0	0	0	0	0	0	0	0	0	0	0	0	0	24	0	9	0	0	0	0	0	0	0	0	0	0	0	0	0	0	0	0	0	0	0	0
OTU_5959	0	0	0	0	0	0	0	0	0	0	0	0	0	0	0	0	0	0	0	0	0	0	0	0	0	0	18	0	0	0	0	28	0	0	0	0	0	0	0	0	0	0	0	0	0	0	0	0	0
OTU_5973	0	0	0	0	0	0	0	0	0	0	0	0	0	0	0	0	0	0	0	0	0	1	0	0	0	0	22	1	15	0	0	0	0	0	0	0	0	0	0	0	0	0	0	0	0	0	0	0	0
OTU_6053	0	0	0	0	0	0	0	0	0	0	0	0	0	0	0	0	0	0	0	0	0	0	0	0	5	0	0	0	0	0	0	0	0	0	0	0	0	0	0	0	0	0	0	0	0	0	0	0	0
OTU_6132	0	0	0	0	0	0	0	0	0	0	0	0	0	0	0	0	0	0	0	0	0	0	0	0	0	0	4	0	25	0	0	0	0	0	0	0	0	0	0	0	0	0	0	0	0	0	0	0	0
OTU_669	0	0	0	0	0	0	0	0	0	0	0	0	0	0	0	0	0	0	0	0	0	0	0	0	0	0	0	0	0	0	0	0	0	0	0	0	0	0	0	0	0	0	0	0	0	0	0	0	0
OTU_70	0	13	8	0	0	0	4	0	0	1	6	0	2	3	281	2	5	15	10	3	105	3132	144	26	42	39	13	91	86	85	164	410	1	4	0	0	46	2	0	0	0	1	9	13	7	3	3	0	0
OTU_72	6	20	518	140	4	6	363	11	3	34	15	9	152	9	392	22	0	9	5	2	0	1351	4	4	0	5	88	3	36	78	175	13	1	36	6	0	4	25	10	0	2	35	28	81	13	96	71	0	0
OTU_80	0	10	79	9	19	6	32	2	8	19	5	0	11	11	1451	2	138	294	1	8	55	516	23	27	16	48	43	33	59	47	711	56	0	10	4	0	2	0	2	0	0	0	4	120	123	5	2	10	0
OTU_918	0	0	0	0	0	0	0	0	0	0	0	0	0	0	0	0	0	0	0	13	0	1	0	0	3	0	347	5	28	0	0	0	0	7	0	0	0	0	0	0	0	0	0	0	0	0	0	0	0
OTU_951	0	3	0	0	0	0	0	0	7	0	0	0	1	5	22	0	0	15	0	7	9	5	3	3	0	1	0	0	0	36	9	0	0	6	0	4	3	0	0	0	0	0	48	7	24	0	0	3	0
OTU_964	0	0	0	0	0	0	0	0	0	0	0	0	0	0	0	0	0	0	0	0	0	294	13	0	0	0	0	0	0	0	0	0	0	0	0	0	0	0	0	0	0	0	0	0	0	0	0	0	0
OTU_989	0	0	0	0	0	0	0	0	0	0	0	0	0	0	0	0	0	0	0	0	0	0	0	0	0	0	0	0	0	0	0	0	0	0	0	0	0	0	0	0	0	0	0	0	0	137	81	0	0
OTU_995	0	0	0	0	0	0	0	0	0	0	1	0	0	0	48	1	51	45	0	1	0	1788	8	2	0	0	0	0	0	1	31	3	0	0	0	0	0	0	0	0	0	0	0	6	0	0	0	0	0
OTU_1025	4	0	0	0	0	0	0	0	0	0	0	0	0	0	0	0	0	0	0	0	0	0	21	0	20	0	0	0	8	211	0	0	0	1	1	0	0	0	58	0	0	0	0	0	0	0	0	0	0
OTU_1027	0	5	0	0	0	0	0	0	0	0	0	0	0	0	77	3	0	0	0	0	50	0	0	0	4	0	0	6	0	8	30	0	0	0	3	7	6	0	0	1	0	0	0	0	0	0	0	0	0
OTU_1052	0	2	0	0	0	0	13	0	0	0	0	0	0	0	97	7	0	0	0	0	0	0	0	0	0	0	0	0	0	0	40	0	0	0	0	0	6	0	0	8	0	9	3	0	0	0	0	0	0
OTU_1054	0	0	0	0	0	0	0	0	0	0	0	0	0	0	0	1	0	0	0	0	0	0	0	2	0	0	0	0	0	0	0	0	0	1	0	0	0	0	0	0	1	155	0	0	18	0	0	0	0
OTU_1060	0	0	0	1	116	0	0	1	0	0	0	0	0	0	0	0	0	0	0	0	0	0	0	0	0	0	0	0	0	0	0	0	0	0	0	0	0	17	88	0	0	0	0	0	0	0	0	0	0
OTU_1075	0	0	0	0	0	0	0	0	0	0	0	0	0	0	0	0	234	1	0	0	0	0	0	0	0	0	0	0	0	0	0	0	0	0	0	0	0	0	0	0	1	0	0	0	0	0	0	0	0
[truncated: 726 more rows]
[truncated: 25 more columns]

## Sheet: Unassigned_fungi
zOTU ID	Cocoa_Fungi_01	Cocoa_Fungi_02	Cocoa_Fungi_03	Cocoa_Fungi_04	Cocoa_Fungi_05	Cocoa_Fungi_06	Cocoa_Fungi_07	Cocoa_Fungi_08	Cocoa_Fungi_09	Cocoa_Fungi_10	Cocoa_Fungi_11	Cocoa_Fungi_12	Cocoa_Fungi_13	Cocoa_Fungi_14	Cocoa_Fungi_15	Cocoa_Fungi_16	Cocoa_Fungi_17	Cocoa_Fungi_18	Cocoa_Fungi_19	Cocoa_Fungi_20	Cocoa_Fungi_21	Cocoa_Fungi_22	Cocoa_Fungi_23	Cocoa_Fungi_24	Cocoa_Fungi_25	Cocoa_Fungi_26	Cocoa_Fungi_27	Cocoa_Fungi_28	Cocoa_Fungi_29	Cocoa_Fungi_30	Cocoa_Fungi_31	Cocoa_Fungi_32	Cocoa_Fungi_33	Cocoa_Fungi_34	Cocoa_Fungi_35	Cocoa_Fungi_36	Cocoa_Fungi_37	Cocoa_Fungi_38	Cocoa_Fungi_39	Cocoa_Fungi_40	Cocoa_Fungi_41	Cocoa_Fungi_42	Cocoa_Fungi_43	Cocoa_Fungi_44	Cocoa_Fungi_45	Cocoa_Fungi_46	Cocoa_Fungi_47	Cocoa_Fungi_48	Cocoa_Fungi_49
[truncated: 3,307 more rows]
[truncated: 17 more columns]
