# Supplementary material for: Agroforestry Management Systems Drive the Composition, Diversity, and Function of Fungal and Bacterial Endophyte Communities in Theobroma Cacao Leaves
Source: Microorganisms. 2020 Mar 13;8(3):405. doi: 10.3390/microorganisms8030405 (PMC7143032; doi:10.3390/microorganisms8030405)
Supplement: Supplementary file 1 [file microorganisms-08-00405-s001.zip › Table_S3 2.xlsx]

## Sheet: otu_table_final_bacteria
Table S3. Final zOTU table for the bacterial endophyte community. For further information on the Sample ID see Supplementary Table S1.
zOTU ID	Cocoa_Prok_01	Cocoa_Prok_02	Cocoa_Prok_03	Cocoa_Prok_04	Cocoa_Prok_05	Cocoa_Prok_06	Cocoa_Prok_07	Cocoa_Prok_08	Cocoa_Prok_09	Cocoa_Prok_10	Cocoa_Prok_11	Cocoa_Prok_12	Cocoa_Prok_13	Cocoa_Prok_14	Cocoa_Prok_15	Cocoa_Prok_16	Cocoa_Prok_17	Cocoa_Prok_18	Cocoa_Prok_19	Cocoa_Prok_20	Cocoa_Prok_21	Cocoa_Prok_22	Cocoa_Prok_23	Cocoa_Prok_24	Cocoa_Prok_25	Cocoa_Prok_26	Cocoa_Prok_27	Cocoa_Prok_28	Cocoa_Prok_29	Cocoa_Prok_30	Cocoa_Prok_31	Cocoa_Prok_32	Cocoa_Prok_33	Cocoa_Prok_34	Cocoa_Prok_35	Cocoa_Prok_36	Cocoa_Prok_37	Cocoa_Prok_38	Cocoa_Prok_39	Cocoa_Prok_40	Cocoa_Prok_41	Cocoa_Prok_42	Cocoa_Prok_43	Cocoa_Prok_44	Cocoa_Prok_45	Cocoa_Prok_46	Cocoa_Prok_47	Cocoa_Prok_48	Cocoa_Prok_49
Zotu14378	0	0	0	0	2	1	0	39	3	12	0	3	0	0	0	0	0	0	0	0	0	0	0	0	2	4	3	0	1	0	4	1	1	0	9	12	0	0	0	0	0	0	0	0	2	0	0	0	3
Zotu21573	0	0	0	0	0	2	0	1	0	3	0	0	0	0	0	0	0	0	0	1	0	0	0	0	0	0	0	0	0	0	0	1	0	0	6	4	0	0	0	0	0	0	0	0	8	0	0	0	0
Zotu14424	0	2	1	0	2	1	0	0	0	1	0	0	0	0	0	0	0	0	13	0	0	3	0	0	0	1	0	0	0	0	0	1	0	0	0	0	0	0	0	0	0	0	1	0	0	0	0	0	0
Zotu16968	0	1	0	1	0	0	0	1	0	0	0	1	2	5	2	1	2	1	1	2	1	1	0	2	0	4	2	0	2	0	3	2	5	7	2	0	0	2	1	1	0	6	0	0	0	0	0	1	0
Zotu10264	0	0	0	0	2	0	0	2	0	0	0	0	0	0	0	0	0	0	0	0	0	0	0	0	0	0	0	0	0	0	0	0	0	0	0	0	0	0	0	0	0	0	0	0	21	0	0	0	0
Zotu10838	0	0	0	0	0	5	0	0	0	0	0	0	0	0	0	0	0	0	0	0	0	0	0	0	0	14	0	0	0	0	0	0	0	0	0	0	0	0	0	0	0	0	0	0	9	0	0	0	0
Zotu11779	0	0	0	0	0	0	0	0	0	0	0	0	0	0	0	0	0	0	0	0	0	0	0	0	0	14	0	0	0	0	0	0	0	0	0	0	0	0	0	0	0	0	0	0	11	1	0	0	0
Zotu13034	0	0	0	0	0	2	0	3	0	0	0	0	0	0	0	0	0	0	0	0	0	0	0	0	0	5	1	0	0	0	0	0	0	0	0	2	0	0	0	0	0	0	0	0	16	0	0	0	0
Zotu13132	0	0	0	0	0	1	0	26	0	0	0	0	0	0	0	0	0	0	0	0	0	0	0	0	0	0	0	0	0	0	0	0	0	0	0	0	0	0	0	0	0	0	0	0	3	0	0	0	0
Zotu14432	0	0	0	0	0	0	0	13	0	0	0	0	0	0	0	0	0	0	0	0	0	0	0	0	0	0	0	0	0	0	0	0	0	0	1	0	0	0	0	0	0	0	0	0	3	1	0	0	0
Zotu15731	0	0	0	0	0	0	0	0	0	0	0	0	0	0	0	0	0	0	0	0	0	0	0	0	0	3	2	0	0	0	0	0	0	0	0	0	0	0	0	0	0	0	0	0	7	0	0	0	0
Zotu1843	0	0	0	0	8	2	2	3	0	3	0	0	0	0	0	0	0	0	5	0	0	2	0	0	19	8	2	1	0	2	0	1	0	0	12	34	0	0	0	5	0	0	1	0	20	2	0	0	6
Zotu19050	0	0	0	0	0	1	0	2	0	0	0	0	0	0	0	0	0	0	0	0	0	0	0	0	0	7	0	0	0	0	0	0	0	0	0	0	0	0	0	0	0	0	0	0	7	0	0	0	0
Zotu20203	0	0	0	0	0	5	0	1	0	0	0	0	0	0	0	0	0	0	0	0	0	0	0	0	0	5	0	0	0	0	0	0	0	0	0	0	0	0	0	0	0	0	0	0	5	0	0	0	0
Zotu20330	0	0	0	0	0	0	0	0	0	0	0	0	0	0	0	0	0	0	0	0	0	0	0	0	0	0	0	0	0	0	0	0	0	0	0	0	0	0	0	0	0	0	0	0	23	1	0	0	0
Zotu20716	0	0	0	0	0	1	0	0	0	0	0	0	0	0	0	0	0	0	0	0	0	1	0	1	0	2	0	1	0	0	0	0	0	0	0	0	0	0	0	1	0	0	0	0	18	2	0	0	0
Zotu20717	0	0	0	0	0	4	0	15	0	1	0	0	0	0	0	0	0	0	0	0	0	0	0	0	0	3	0	1	0	0	0	0	0	0	0	8	0	0	0	0	0	0	0	0	3	1	0	0	1
Zotu20734	0	0	0	0	0	0	0	10	0	0	0	0	0	0	0	0	0	0	0	0	0	0	0	0	0	0	0	2	0	0	0	0	0	0	0	0	0	0	0	0	0	0	0	0	0	0	0	0	0
Zotu21343	0	0	0	0	0	3	0	0	0	2	0	0	0	0	0	0	0	0	0	0	0	0	0	0	0	11	0	0	0	0	0	0	0	0	0	1	0	0	0	0	0	0	0	0	1	0	0	0	0
Zotu21897	0	0	0	0	0	1	0	3	0	0	0	0	0	0	0	0	0	0	0	0	0	0	0	0	0	1	0	3	0	0	0	0	0	0	0	0	0	0	0	0	0	0	0	0	6	0	0	0	1
Zotu2282	0	0	0	0	12	2	0	44	0	0	0	0	0	0	0	0	0	0	0	0	0	0	0	0	5	5	0	1	1	0	0	0	0	0	0	0	0	0	0	0	0	0	0	0	22	9	0	0	0
Zotu2297	0	0	0	0	13	10	2	8	3	4	0	3	0	0	0	0	0	0	1	0	0	0	0	0	15	7	2	3	0	0	1	5	0	0	6	22	0	0	1	1	0	0	1	0	25	0	0	0	5
Zotu2764	0	0	0	0	7	1	0	6	0	0	0	0	0	0	0	0	0	0	0	0	0	0	0	0	28	4	1	0	0	0	0	0	0	0	0	1	0	0	0	0	0	0	0	0	22	1	0	0	0
Zotu2778	0	0	0	0	0	0	0	1	0	0	0	0	0	0	0	0	0	0	0	0	0	0	0	0	0	23	0	0	0	0	0	0	0	0	0	0	0	0	0	0	0	0	0	0	14	2	0	0	0
Zotu3369	0	0	0	0	1	3	1	3	0	0	0	0	0	0	0	0	0	0	0	0	0	0	0	0	2	10	1	1	0	0	0	0	0	0	0	0	0	0	0	0	0	0	0	0	16	3	0	0	0
Zotu4858	0	0	0	0	0	6	0	0	0	0	0	0	0	0	0	0	0	0	0	0	0	0	0	0	0	4	0	0	0	0	0	0	0	0	0	0	0	0	0	0	0	0	0	0	49	2	0	0	0
Zotu5174	0	0	0	0	0	5	0	5	0	1	0	0	0	0	0	0	0	0	0	0	0	0	0	0	0	29	1	1	0	0	0	0	0	0	0	0	0	0	0	0	0	0	0	0	11	2	0	0	0
Zotu5520	0	0	0	0	0	1	0	7	0	0	0	0	0	0	0	0	0	0	0	0	0	0	0	0	1	3	0	0	0	0	0	0	0	0	0	0	0	0	0	0	0	0	0	0	26	4	0	0	0
Zotu5668	0	0	0	0	0	0	0	9	0	0	0	0	0	0	0	0	0	0	0	0	0	0	0	0	0	4	0	0	0	0	0	0	0	0	0	0	0	0	0	0	0	0	0	0	29	0	0	0	0
Zotu6696	0	0	0	0	0	6	0	1	0	1	0	0	0	0	0	0	0	0	0	0	0	0	0	0	0	5	1	0	0	0	0	0	0	0	0	0	0	0	0	0	0	0	0	0	24	2	0	0	0
Zotu6822	0	0	0	0	0	0	0	12	0	0	0	0	0	0	0	0	0	0	0	0	0	0	0	0	0	11	1	0	0	0	0	0	0	0	0	4	0	0	0	0	0	0	0	0	14	2	0	0	1
Zotu7450	0	1	0	0	8	2	0	6	0	0	0	0	0	0	0	0	0	0	0	0	0	0	0	0	11	3	2	2	0	0	0	0	0	0	0	0	0	0	0	0	0	0	0	0	7	0	0	0	0
Zotu7712	0	0	0	0	18	0	0	1	0	2	0	0	0	0	0	1	0	0	0	0	0	0	0	0	14	0	0	0	0	0	0	0	0	1	1	4	0	0	0	0	0	0	0	0	3	0	0	0	2
Zotu7727	0	0	0	0	24	0	0	7	0	0	0	0	0	0	0	0	0	0	0	0	0	0	0	0	3	0	0	0	0	0	0	0	0	0	0	0	0	0	0	0	0	0	0	0	0	0	0	0	0
Zotu8075	0	0	0	0	0	3	0	2	0	0	0	0	0	0	0	0	0	0	0	0	0	0	0	0	0	6	0	1	0	0	0	0	0	0	0	1	0	0	0	0	0	0	0	0	18	3	0	0	0
Zotu8577	0	0	0	0	1	7	1	7	0	0	0	0	0	0	0	0	0	0	0	0	0	0	0	0	6	7	2	0	0	0	0	0	0	0	0	0	0	0	0	0	0	0	0	0	6	3	0	0	0
Zotu9072	0	0	0	0	0	4	0	1	0	1	0	1	0	0	0	0	0	0	1	0	0	0	0	0	0	1	1	1	0	0	0	0	0	0	2	8	0	0	0	0	0	0	0	0	2	1	0	0	5
Zotu9767	0	0	0	0	0	3	0	3	1	0	0	0	0	0	0	0	0	0	0	0	0	0	0	0	0	6	0	0	0	0	0	0	0	0	0	1	0	0	0	0	0	0	0	0	9	3	0	0	0
Zotu16189	0	0	0	0	1	0	0	8	0	0	0	0	0	0	0	0	0	0	0	0	0	0	0	0	4	1	0	0	0	0	0	0	0	0	0	0	0	0	0	0	0	0	0	0	22	1	0	0	0
Zotu16562	0	0	0	0	0	0	0	6	0	0	0	0	0	0	0	0	0	0	0	0	0	0	0	0	0	1	0	0	0	0	0	0	0	0	0	0	0	0	0	0	0	0	0	0	4	3	0	0	0
Zotu14407	0	0	0	0	3	0	0	6	0	0	0	2	0	3	0	1	0	0	0	0	0	0	0	0	0	0	2	0	0	0	0	0	0	2	3	9	0	0	0	0	0	0	0	0	1	1	0	0	4
Zotu13237	0	0	0	0	0	0	0	11	0	0	0	0	0	0	0	0	0	0	0	0	0	0	0	0	0	0	0	0	0	0	0	0	0	0	0	0	0	0	0	0	0	0	0	0	0	5	0	0	0
Zotu20725	0	0	0	0	0	0	0	0	0	0	0	0	0	0	0	0	0	0	0	0	0	0	0	0	0	0	0	0	0	0	0	0	0	0	0	0	0	0	0	0	0	0	0	0	2	0	0	0	0
Zotu20735	0	0	0	0	0	0	0	3	0	0	0	0	0	0	0	0	0	0	0	0	0	0	0	0	0	0	0	0	0	0	0	0	0	0	0	0	0	0	0	0	0	0	0	0	6	3	0	0	0
Zotu9907	0	0	0	0	0	0	0	3	0	0	0	0	0	0	0	0	0	0	0	0	0	0	0	0	0	5	0	0	0	0	0	0	0	0	0	0	0	0	0	0	0	0	0	0	17	5	0	0	0
Zotu12939	0	0	0	0	3	1	0	6	0	0	0	0	0	0	0	0	0	0	0	0	0	0	0	0	0	1	0	0	0	0	0	0	0	0	0	0	0	0	0	0	0	0	0	0	5	7	0	0	0
Zotu2891	0	0	0	0	0	0	0	73	0	0	0	0	0	0	0	0	0	0	0	0	0	0	0	0	0	1	1	0	0	0	0	0	0	0	0	0	0	0	0	0	0	0	0	0	9	10	0	0	0
Zotu16728	0	0	0	0	0	0	0	0	0	0	0	0	0	0	0	0	0	0	0	0	0	0	0	0	1	2	0	0	0	0	0	0	0	0	0	0	0	0	0	0	0	0	0	0	3	1	0	0	0
Zotu19938	0	0	0	0	0	0	0	6	0	0	0	0	0	0	0	0	0	0	0	0	0	0	0	0	0	2	0	0	0	0	0	0	0	0	0	0	0	0	0	0	0	0	0	0	6	2	0	0	0
Zotu5441	0	0	0	0	0	1	0	17	0	0	0	0	0	0	0	0	0	0	1	0	0	0	0	0	1	7	2	3	0	0	0	0	0	0	0	0	0	0	0	0	0	0	0	0	15	17	0	0	0
Zotu3660	0	0	0	0	2	3	0	9	0	0	0	0	0	0	0	0	0	0	0	0	0	0	0	0	3	8	0	2	0	0	0	0	0	0	0	0	0	0	0	0	0	0	0	0	6	31	0	0	0
Zotu3131	0	0	0	0	0	0	0	1	0	0	0	0	0	0	0	0	0	0	0	0	0	0	0	0	0	3	0	0	0	0	0	0	0	0	0	0	0	0	0	0	0	0	0	0	5	17	0	0	0
Zotu1583	0	0	0	0	0	0	0	5	0	0	0	0	0	0	0	0	0	0	0	0	0	0	0	0	0	8	0	2	0	0	0	0	0	0	0	0	0	0	0	0	0	0	0	0	11	44	0	0	0
Zotu3417	0	0	0	0	3	1	0	4	0	0	0	0	0	0	0	0	0	0	0	0	0	0	0	0	0	0	1	1	0	0	0	0	0	0	0	0	0	0	0	0	0	0	0	0	53	1	0	0	0
Zotu9260	0	0	0	0	0	0	0	1	0	0	0	0	0	0	0	0	0	0	0	0	0	0	0	0	0	0	0	1	0	0	0	0	0	0	0	0	0	0	0	0	0	0	0	0	2	29	0	0	0
Zotu19114	0	0	0	0	0	0	0	0	0	0	0	0	0	0	0	0	0	0	0	0	0	0	0	0	1	1	0	1	0	0	0	0	0	0	0	0	0	0	0	0	0	0	0	0	6	3	0	0	0
Zotu4157	0	0	0	0	2	1	0	16	0	0	0	0	0	0	0	0	0	0	0	0	0	0	0	0	0	1	2	0	0	0	0	0	0	0	0	0	0	0	0	0	0	0	0	0	22	2	0	0	11
Zotu5044	0	0	0	0	0	0	0	1	0	0	0	0	0	0	0	0	0	0	0	0	0	0	0	0	0	1	0	0	0	0	0	0	0	0	0	0	0	0	0	0	0	0	0	0	12	2	0	0	4
Zotu20212	0	0	0	0	0	0	0	2	0	0	0	0	0	0	0	0	0	0	0	0	0	0	0	0	0	1	0	0	0	0	0	0	0	0	0	0	0	0	0	0	0	0	0	0	2	9	0	0	0
Zotu7416	0	0	0	0	0	1	0	1	0	0	0	0	0	0	0	0	0	0	0	0	0	0	0	0	0	3	0	0	0	0	0	0	0	0	0	0	0	0	0	0	0	0	0	0	18	1	0	0	0
Zotu19517	0	0	0	0	0	0	0	2	0	0	0	0	0	0	0	0	0	0	0	0	0	0	0	0	0	1	0	2	0	0	0	0	0	0	0	0	0	0	0	0	0	0	0	0	3	0	0	0	0
Zotu6286	0	0	0	0	0	1	0	0	0	0	0	0	0	0	0	0	0	0	0	0	0	0	0	0	0	1	0	0	0	0	0	0	0	0	0	0	0	0	0	0	0	0	0	0	26	0	0	0	0
Zotu3191	0	0	0	0	0	0	0	1	0	0	0	0	0	0	0	0	0	0	0	0	0	0	0	0	0	0	0	1	0	0	0	0	0	0	0	0	0	0	0	0	0	0	0	0	0	4	0	0	0
Zotu20647	0	0	0	0	0	0	0	0	0	0	0	0	0	0	0	0	0	0	0	0	0	0	0	0	0	5	0	0	0	0	0	0	0	0	0	0	0	0	0	0	0	0	0	0	5	0	0	0	0
Zotu1569	0	0	0	0	3	1	0	17	0	0	0	0	0	0	0	0	0	0	0	0	0	0	0	0	1	1	1	0	0	0	0	0	0	0	0	0	0	0	0	0	0	0	0	0	22	20	0	0	0
Zotu236	0	0	0	1	15	5	0	35	0	0	0	0	0	0	0	0	0	0	0	0	0	0	0	0	14	29	1	3	0	0	0	0	0	0	0	0	0	0	0	0	0	0	0	0	74	43	0	0	0
Zotu10094	0	0	0	0	0	0	0	1	0	0	0	0	0	0	0	0	0	0	0	0	0	0	0	0	0	0	0	0	0	0	0	0	0	0	0	0	0	0	0	0	0	0	0	0	3	3	0	0	0
Zotu1497	0	0	0	0	1	0	0	2	0	0	0	0	0	0	0	0	0	0	0	0	0	0	0	0	2	6	1	0	0	0	0	0	0	0	0	0	0	0	0	0	0	0	0	0	15	7	0	0	0
Zotu6926	0	0	0	0	0	0	0	0	0	0	0	0	0	0	0	0	0	0	0	0	0	0	0	0	2	1	0	0	0	0	0	0	0	0	0	0	0	0	0	0	0	0	0	0	17	13	0	0	0
Zotu9512	0	0	0	0	1	1	0	0	0	0	0	0	0	0	0	0	0	0	0	0	0	0	0	0	0	0	0	0	0	0	0	0	0	0	0	0	0	0	0	0	0	0	0	0	3	3	0	0	0
Zotu170	0	0	0	0	19	1	0	18	0	1	0	1	0	0	0	0	0	0	0	0	0	0	0	0	12	10	0	1	0	0	1	0	0	0	0	0	0	0	0	0	0	0	0	0	63	60	0	0	0
Zotu17850	0	0	0	0	0	0	0	0	0	0	0	0	0	0	0	0	0	0	0	0	0	0	0	0	0	0	0	0	0	0	0	0	0	0	0	0	0	0	0	0	0	0	0	0	5	3	0	0	0
Zotu5939	0	0	0	0	4	0	0	7	0	0	0	0	0	0	0	0	0	0	0	0	0	0	0	0	1	5	0	1	0	0	0	0	0	0	0	0	0	0	0	0	0	0	0	0	7	7	0	0	0
Zotu14212	0	0	0	0	0	0	0	0	0	0	0	0	0	0	0	0	0	0	0	0	0	0	0	0	0	0	0	0	0	0	0	0	0	0	0	0	0	0	0	0	0	0	0	0	6	0	0	0	0
Zotu783	0	0	0	0	3	6	0	15	0	0	0	0	0	0	0	0	0	0	0	0	0	0	0	0	5	27	2	2	0	0	0	0	0	0	0	0	0	0	0	0	0	0	0	0	95	27	0	0	0
Zotu8528	0	0	0	0	0	1	0	4	0	0	0	0	0	0	0	0	0	0	0	0	0	0	0	0	0	7	0	0	0	0	0	0	0	0	0	0	0	0	0	0	0	0	0	0	21	5	0	0	0
Zotu10800	0	0	0	0	1	0	0	2	0	0	0	0	0	0	0	0	0	0	0	0	0	0	0	0	1	2	0	0	0	0	0	0	0	0	0	0	0	0	0	0	0	0	0	0	8	2	0	0	0
Zotu20130	0	0	0	0	0	0	0	0	0	0	0	0	0	0	0	0	0	0	0	0	0	0	0	0	0	3	0	0	0	0	0	0	0	0	0	0	0	0	0	0	0	0	0	0	8	0	0	0	0
Zotu3198	0	0	0	0	0	1	0	42	0	0	0	0	0	0	0	0	0	0	0	0	0	0	0	0	0	24	0	2	0	0	0	0	0	0	0	0	0	0	0	0	0	0	0	0	12	15	0	0	0
Zotu2565	0	0	0	0	4	5	0	1	0	0	0	0	0	0	0	0	0	0	0	0	0	0	0	0	0	2	1	0	0	0	0	0	0	0	0	0	0	0	0	0	0	0	0	0	16	10	0	0	0
Zotu15812	0	0	0	0	1	1	0	0	0	0	0	0	0	0	0	0	0	0	0	0	0	0	0	0	0	1	0	0	0	0	0	0	0	0	0	0	0	0	0	0	0	0	0	0	7	4	0	0	0
Zotu4952	0	0	0	0	1	0	0	3	0	0	0	0	0	0	0	0	0	0	0	0	0	0	0	0	4	4	0	0	0	0	0	0	0	0	0	0	0	0	0	0	0	0	0	0	22	3	0	0	0
Zotu15577	0	0	0	12	0	0	0	0	0	0	0	0	0	0	0	0	0	0	0	3	0	0	0	1	0	0	0	0	0	0	0	0	0	0	0	0	0	0	1	0	0	0	2	0	0	0	0	0	0
Zotu17814	0	0	0	0	0	0	0	0	0	0	0	0	0	0	0	0	0	0	0	0	0	0	0	0	0	0	0	0	0	0	0	0	0	0	0	0	0	0	0	0	0	0	0	0	5	1	0	0	0
Zotu10543	0	0	0	0	0	2	0	0	0	1	0	0	0	0	0	0	0	0	1	0	0	0	0	0	0	4	0	0	0	0	0	0	0	0	0	0	0	0	0	0	0	0	0	0	9	2	0	0	0
Zotu4216	0	0	0	0	9	1	0	0	0	0	0	0	0	0	0	0	0	0	0	0	0	0	0	0	2	5	0	0	0	0	0	0	0	0	0	0	0	0	0	0	0	0	0	0	50	4	0	0	0
Zotu9361	0	1	0	24	0	1	0	0	0	0	0	0	0	0	0	0	0	0	0	0	0	0	1	2	1	0	0	0	0	0	0	0	0	0	0	0	0	0	0	2	0	0	0	1	0	0	0	0	0
Zotu10533	0	0	0	0	0	3	0	0	0	1	0	0	0	0	0	0	0	0	3	0	0	0	0	0	0	2	1	0	0	0	0	0	0	0	0	0	0	0	0	3	0	0	0	0	8	0	0	0	0
Zotu2339	0	2	2	56	2	1	0	0	1	2	0	0	0	0	0	0	0	0	3	1	0	2	7	5	1	0	0	0	1	1	0	0	0	0	5	0	0	2	3	13	1	0	5	3	5	0	0	0	2
Zotu5366	0	0	0	21	0	1	0	1	0	0	1	1	0	0	0	0	0	0	7	0	1	1	0	1	1	7	1	0	0	0	0	0	0	0	1	0	0	1	0	2	0	0	1	1	5	0	0	0	1
Zotu1528	0	0	0	0	7	3	1	4	0	1	0	0	0	0	0	0	0	0	0	0	0	0	0	0	13	30	3	5	0	0	0	1	0	0	0	0	0	0	0	0	0	0	0	0	74	12	0	0	0
Zotu4625	0	0	0	0	1	2	0	1	0	0	0	0	0	0	0	0	0	0	0	0	0	0	0	0	1	7	1	0	0	0	0	0	0	0	0	1	0	0	0	0	0	0	0	0	35	2	0	0	0
Zotu12514	1	0	0	0	0	0	0	0	0	0	0	0	0	0	0	0	2	1	1	0	0	1	0	0	0	0	0	0	0	0	0	0	0	0	0	0	1	0	0	0	0	0	0	1	4	0	0	0	0
Zotu1750	0	0	0	5	0	4	2	1	1	4	0	1	0	0	0	0	0	0	10	0	0	0	1	3	0	7	1	1	0	0	0	2	0	0	21	16	0	0	1	0	0	0	0	0	25	2	0	0	25
Zotu5276	0	0	0	0	0	2	0	1	0	0	0	0	0	0	0	0	0	0	0	0	0	0	0	0	1	4	0	0	0	0	0	0	0	0	0	0	0	0	0	0	0	0	0	0	36	2	0	0	0
Zotu8983	0	0	0	0	0	0	0	0	0	1	0	0	0	0	0	0	0	0	3	1	0	0	0	0	0	1	0	0	0	0	0	0	0	0	0	0	1	1	0	5	0	0	0	0	11	0	0	0	0
Zotu5758	0	0	0	0	0	1	0	11	0	6	0	0	0	0	0	0	0	0	2	0	0	0	0	0	1	9	0	0	0	0	0	1	0	0	6	24	0	0	0	0	0	0	0	0	1	1	0	0	5
Zotu19451	0	0	0	0	0	0	0	0	0	0	0	0	0	0	0	0	1	0	0	0	0	0	0	0	0	0	0	0	0	0	0	0	0	0	0	0	0	0	0	0	0	0	0	0	0	0	0	0	0
Zotu16912	0	0	0	0	0	0	0	0	0	0	0	0	0	2	0	0	0	0	3	0	0	0	0	0	0	0	0	0	0	0	0	0	3	4	5	2	0	0	1	0	0	0	0	0	0	0	1	0	5
Zotu18931	0	0	0	0	1	0	1	1	0	2	0	2	0	0	0	0	0	0	1	0	0	0	0	0	0	2	1	0	0	0	3	0	0	0	5	0	0	0	0	0	0	0	0	0	0	3	0	0	6
Zotu14587	0	0	0	0	2	0	1	1	0	0	0	0	0	0	0	0	0	0	0	0	0	0	0	0	9	0	1	0	0	0	0	0	0	0	0	0	0	0	0	0	0	0	0	0	0	0	0	0	0
Zotu18869	0	0	0	0	1	0	0	0	5	0	0	1	0	0	0	0	0	0	1	0	2	1	0	1	0	0	2	0	1	0	3	1	0	0	3	1	0	0	0	2	0	0	0	0	0	0	0	0	4
Zotu14905	0	0	0	0	0	0	0	29	0	0	0	0	0	0	0	0	0	0	0	0	0	0	0	0	1	0	0	0	0	0	0	0	0	0	0	0	0	0	0	0	0	0	0	0	0	0	0	0	0
Zotu16831	0	0	0	0	0	1	0	11	0	0	0	0	0	0	0	0	0	0	0	0	0	0	0	0	0	1	0	0	0	0	0	0	0	0	1	0	0	0	0	0	0	0	0	0	2	0	0	0	3
Zotu1217	1	12	8	8	0	0	0	0	0	0	0	0	0	0	1	0	0	0	9	1	1	6	7	3	0	0	0	0	0	2	0	0	0	0	0	0	0	1	1	2	0	0	2	1	0	0	0	0	0
Zotu16573	0	0	0	0	0	2	0	44	0	2	0	0	0	0	0	0	0	0	0	0	0	0	0	0	1	12	0	1	0	0	0	0	0	0	0	0	0	0	0	0	0	0	0	0	4	5	0	0	0
Zotu15468	0	0	0	0	0	0	0	0	0	2	0	0	0	0	0	0	0	1	0	0	0	0	0	0	0	0	2	0	0	0	8	0	2	2	0	0	0	1	0	0	0	1	0	0	0	0	1	0	0
Zotu16997	0	0	0	0	1	0	0	0	0	0	0	0	0	0	0	0	0	0	0	0	0	0	0	0	2	2	0	0	0	0	0	0	0	0	0	0	0	0	0	0	0	0	0	0	1	3	0	0	0
Zotu9575	0	0	0	0	0	4	1	2	0	0	1	0	0	1	1	2	0	0	0	0	0	0	0	0	0	3	2	0	0	0	0	0	3	2	1	0	0	1	1	0	0	0	0	0	5	6	4	1	1
Zotu4489	0	1	0	0	0	0	0	1	1	0	0	4	0	0	0	0	0	0	21	0	0	1	0	1	0	0	1	0	1	0	0	3	0	0	21	3	0	0	0	0	0	0	0	0	2	1	0	1	8
Zotu13864	0	0	0	0	0	0	0	30	0	0	0	0	0	0	0	0	0	0	0	0	0	0	0	0	0	0	0	0	0	0	0	0	0	0	0	0	0	0	0	0	0	0	0	0	0	4	0	0	0
Zotu1993	0	0	0	0	0	0	0	130	0	0	0	0	0	0	0	0	0	0	1	0	0	0	0	0	0	4	0	3	0	0	0	0	0	0	0	0	0	0	0	0	0	0	0	0	2	6	0	0	0
Zotu14105	1	0	1	4	0	0	0	0	0	0	0	0	0	0	0	0	0	0	0	0	1	0	0	10	0	0	0	0	0	1	0	0	0	1	0	0	0	0	0	0	0	0	0	3	0	0	1	0	0
Zotu15016	0	0	0	0	0	0	0	0	0	0	0	0	0	0	0	1	0	1	0	2	1	0	0	0	0	0	0	0	0	0	0	0	0	0	0	0	0	2	0	0	0	0	0	0	0	0	0	1	0
Zotu21474	0	0	0	0	0	0	0	0	1	0	0	1	0	0	0	0	0	0	6	0	0	0	0	0	0	1	0	0	0	0	4	0	0	0	0	0	0	0	0	0	0	0	0	0	2	1	0	3	1
Zotu4758	0	0	0	0	0	0	0	0	17	1	0	6	0	0	0	0	0	0	0	0	0	0	0	0	0	0	5	0	5	0	13	5	0	0	5	0	0	0	0	0	0	0	0	0	0	0	0	0	7
Zotu5515	5	0	0	2	0	0	0	0	0	0	0	0	0	0	0	2	0	0	0	0	2	0	0	2	0	0	0	0	0	0	0	0	0	0	0	0	0	2	0	0	0	1	0	0	0	0	0	5	0
Zotu13556	0	0	0	0	1	0	3	18	0	1	0	0	0	0	0	0	0	0	0	0	0	0	0	0	1	4	1	0	0	0	0	0	0	0	0	0	0	0	0	0	0	0	0	0	0	1	0	0	0
Zotu18625	0	0	0	0	0	0	0	8	0	0	0	0	0	0	0	0	0	0	0	0	0	0	0	0	0	0	1	2	0	0	0	0	0	0	0	0	0	0	0	0	0	0	0	0	0	0	0	0	0
Zotu21083	0	0	0	0	0	0	0	2	0	0	0	0	0	0	0	0	0	0	0	0	0	0	0	0	0	1	0	0	0	0	0	0	0	0	0	0	0	0	0	0	0	0	0	0	4	4	0	0	0
Zotu21395	0	0	0	0	0	0	0	0	0	1	0	0	0	0	0	0	0	0	0	0	0	0	0	0	5	3	0	0	0	0	0	0	0	0	0	0	0	0	0	0	0	0	0	0	7	1	0	0	0
Zotu22014	0	0	0	0	0	0	0	3	0	0	0	0	0	0	0	0	0	0	0	0	0	0	0	0	0	3	0	2	0	0	0	0	0	0	0	0	0	0	0	0	0	0	0	0	1	6	0	0	0
Zotu3926	1	1	0	1	2	2	0	4	19	1	0	3	0	0	1	0	0	0	3	0	1	3	0	3	4	9	1	0	4	1	2	2	0	0	2	0	0	1	0	0	0	0	0	0	8	0	0	0	14
Zotu5286	0	0	0	0	0	0	0	51	0	0	0	1	0	0	0	0	0	0	0	0	0	0	0	0	0	0	0	0	0	0	0	0	0	0	0	0	0	0	0	0	0	0	0	0	4	4	0	0	0
Zotu6508	0	0	0	0	1	1	0	6	0	0	0	0	0	0	0	0	0	0	0	0	0	0	0	0	1	3	0	1	0	0	0	0	0	0	0	0	0	0	0	0	0	0	0	0	6	3	0	0	0
Zotu7067	0	3	0	0	0	0	0	0	1	0	0	0	0	0	0	0	0	0	4	0	0	0	3	0	0	0	0	0	0	0	0	0	0	0	1	0	0	0	0	0	0	0	0	2	1	0	0	0	3
Zotu9339	0	0	0	0	4	0	0	14	0	0	0	0	0	0	0	0	0	0	0	0	0	0	0	0	0	2	0	1	0	0	0	0	0	0	0	0	0	0	0	0	0	0	0	0	6	7	0	0	0
Zotu10022	0	0	0	5	1	1	0	0	0	0	0	0	0	0	0	0	0	0	2	0	0	0	0	0	2	0	0	0	0	0	0	0	0	0	0	0	0	0	0	0	0	0	0	0	7	1	0	0	0
Zotu10188	0	0	0	0	0	0	2	3	0	0	0	0	0	0	0	0	0	0	1	0	0	0	0	0	0	10	1	0	0	0	0	0	0	0	3	6	0	0	0	0	0	0	0	0	5	0	0	0	2
Zotu12587	0	2	0	3	0	0	1	0	0	0	0	1	0	0	0	1	0	0	2	0	0	2	0	0	0	1	0	0	1	0	1	2	0	0	4	0	0	1	0	0	1	0	0	2	0	0	0	0	7
Zotu13063	0	0	0	2	0	0	0	0	0	0	0	0	0	0	0	0	0	0	4	0	0	1	0	2	0	3	0	0	0	0	0	0	0	0	0	0	0	0	0	0	0	0	0	2	3	0	0	0	0
Zotu13122	0	0	0	0	0	0	0	0	1	0	0	0	0	0	0	0	1	2	0	0	0	0	0	0	0	0	0	0	0	0	0	0	0	0	0	0	2	18	0	0	0	1	0	0	0	0	0	0	0
Zotu13377	0	1	0	8	0	0	1	1	0	0	0	0	0	0	0	0	0	0	0	0	0	0	0	0	2	1	0	0	0	0	0	0	0	0	1	0	1	0	1	0	1	0	1	0	7	1	0	0	0
Zotu1381	0	0	0	0	27	3	1	18	0	0	0	0	0	0	0	0	0	0	0	0	0	0	0	0	25	16	2	4	0	0	0	0	0	0	0	0	0	0	0	0	0	0	0	0	27	19	0	0	0
Zotu14584	0	5	0	2	0	0	2	0	0	0	0	0	0	0	0	0	0	0	0	0	3	3	0	1	0	0	2	0	0	0	0	0	0	0	0	0	0	0	0	0	1	0	0	0	0	0	0	0	0
Zotu16079	0	0	0	0	5	0	1	0	0	0	0	0	0	0	0	0	0	0	0	0	0	0	0	0	6	0	3	0	0	0	0	0	0	0	0	1	0	0	0	0	0	0	0	0	0	0	0	0	0
Zotu16945	0	0	0	0	0	5	0	7	0	0	0	0	0	0	0	0	0	0	0	0	0	0	0	0	5	0	2	1	0	0	0	0	0	0	0	0	0	0	0	0	0	0	0	0	0	20	0	0	0
Zotu18904	0	0	0	0	1	2	0	2	0	0	0	0	0	0	0	0	0	0	3	0	0	0	0	0	0	2	0	0	0	0	0	1	0	0	3	1	0	0	0	0	0	0	0	0	0	0	0	0	2
Zotu19978	0	1	0	0	2	1	0	1	0	0	0	0	0	0	1	0	0	0	0	0	0	0	0	0	0	1	0	0	0	0	0	0	0	0	1	0	0	0	0	0	0	0	0	0	0	0	0	0	0
Zotu20809	1	0	0	0	0	1	0	0	3	0	0	0	0	1	0	1	0	0	0	0	0	1	0	0	0	1	0	0	3	0	0	0	0	0	0	0	0	0	0	0	0	0	0	0	0	0	1	0	0
Zotu21002	0	0	0	0	0	0	0	1	1	1	0	0	0	2	2	1	0	0	0	0	0	0	0	0	1	0	0	0	0	0	1	0	0	1	0	0	1	0	0	0	0	0	0	0	1	0	0	1	3
Zotu21699	0	2	0	3	0	0	0	0	0	0	0	0	0	0	1	1	0	0	0	11	4	4	0	1	0	0	0	0	1	0	0	0	0	5	0	0	0	0	0	0	1	0	0	0	0	0	1	2	0
Zotu2854	5	1	0	13	0	0	0	0	1	0	0	0	0	0	10	3	0	0	1	1	11	0	1	12	3	0	0	0	1	0	1	0	4	0	0	0	1	1	0	1	5	0	0	3	0	0	0	2	0
Zotu4528	3	0	0	0	0	0	0	0	0	1	0	0	0	0	0	0	0	0	0	0	4	1	0	3	0	0	1	0	0	0	0	0	0	0	4	0	0	0	0	1	1	0	0	0	0	0	0	0	1
Zotu4979	1	1	2	15	2	0	0	0	0	1	0	0	0	0	0	0	0	1	1	0	1	15	1	3	4	2	2	0	1	0	0	0	0	1	0	1	1	5	1	1	1	0	2	2	2	0	1	1	0
Zotu7227	0	1	1	1	0	0	0	0	0	0	0	0	0	0	0	0	0	0	0	2	0	0	0	0	0	0	0	0	0	0	0	0	0	0	2	1	0	0	0	1	1	0	0	0	0	0	0	0	6
Zotu7409	0	0	0	0	0	1	0	0	0	0	0	0	0	0	0	0	0	0	0	0	0	0	0	0	1	1	0	2	0	0	0	0	0	0	0	0	0	0	0	0	0	0	0	0	13	3	0	0	0
Zotu8529	0	0	0	0	0	0	0	0	0	0	0	0	0	0	0	0	0	0	0	0	0	0	0	0	0	3	0	0	0	0	0	0	0	0	0	0	0	0	0	0	0	0	0	0	14	20	0	0	0
Zotu8556	0	0	0	0	0	7	0	16	0	3	0	0	0	0	0	0	0	0	0	0	0	0	0	0	3	13	2	1	0	0	0	0	0	0	0	0	0	0	0	0	0	0	0	0	19	11	0	0	0
Zotu8637	0	2	0	3	3	0	0	0	0	1	0	0	0	0	0	0	0	0	2	0	0	1	0	0	2	1	1	0	0	0	0	0	0	0	0	4	0	0	0	1	0	0	0	1	1	0	0	0	2
Zotu9274	0	0	0	0	7	2	0	0	0	2	0	0	0	0	0	0	0	0	3	0	0	0	1	0	8	4	3	1	0	0	0	0	0	0	6	2	0	0	0	0	0	0	0	0	2	0	0	0	8
Zotu9870	0	8	0	2	1	2	0	1	8	0	0	1	0	0	0	0	0	1	3	1	3	3	2	2	1	0	2	0	2	0	0	1	0	0	4	2	0	0	3	2	2	1	0	1	0	0	1	0	7
Zotu1003	0	1	2	13	7	5	5	1	21	18	0	4	0	0	0	0	0	0	11	0	1	7	2	5	27	21	3	0	9	0	6	3	0	0	8	4	0	0	0	4	4	0	8	2	12	2	0	0	11
Zotu1005	2	33	5	65	0	0	0	4	1	0	0	0	0	0	0	0	0	1	43	1	2	45	6	39	0	1	0	0	0	0	0	0	0	0	1	1	0	1	0	5	0	0	4	11	0	2	0	0	3
Zotu1021	11	5	3	7	0	3	0	0	2	3	0	0	1	6	9	5	1	3	0	8	12	16	9	18	0	1	0	0	2	2	0	0	19	15	0	0	2	10	5	1	16	4	2	2	2	1	9	10	0
Zotu10287	0	0	0	0	0	0	0	0	0	0	0	0	0	1	0	0	0	3	0	1	0	0	0	0	0	0	0	0	0	0	0	0	0	4	0	0	0	6	0	0	0	1	0	0	0	0	3	0	1
Zotu10303	0	0	0	0	2	1	1	5	0	1	0	0	0	0	0	0	0	0	1	0	0	0	0	0	0	0	2	1	0	0	0	0	0	0	2	4	0	0	0	0	0	0	0	0	1	0	0	0	4
Zotu10313	0	0	0	1	0	2	0	0	0	3	0	1	0	0	0	0	0	0	0	2	0	0	0	6	1	5	1	0	0	1	0	1	0	0	13	5	0	1	1	0	0	1	0	0	1	0	0	0	2
Zotu10352	2	0	0	1	0	0	1	1	4	2	3	2	0	0	0	1	0	1	1	0	2	0	0	0	2	1	0	1	0	0	1	3	1	1	2	1	0	3	0	0	1	1	0	0	0	0	2	1	7
Zotu10355	0	0	0	0	0	2	0	2	0	0	0	0	0	0	3	1	0	0	0	0	0	0	0	0	0	3	0	0	0	0	0	0	0	0	0	0	0	0	0	0	0	0	0	0	0	0	0	6	1
Zotu10474	0	0	0	0	1	0	1	4	0	3	0	1	0	0	0	0	0	0	10	1	0	0	0	0	1	1	0	0	0	0	0	0	0	0	5	13	0	0	0	0	0	0	0	0	0	0	0	0	6
Zotu10621	0	0	0	0	26	0	0	2	0	0	0	0	0	0	0	0	0	0	0	0	0	0	0	0	5	5	3	0	0	0	0	0	0	0	0	4	0	0	0	0	0	0	0	0	5	2	0	0	0
Zotu10768	0	0	0	3	0	0	0	1	0	0	0	3	0	1	0	0	0	0	2	0	1	0	0	0	0	2	1	1	0	0	1	1	8	2	2	0	0	0	0	0	0	0	0	1	0	1	1	1	3
Zotu1084	0	7	8	17	0	0	0	0	0	0	0	0	0	0	0	0	0	1	3	15	2	16	6	18	0	0	0	0	0	2	0	0	0	0	1	0	0	0	5	2	0	2	20	8	0	0	0	1	0
Zotu10854	0	0	0	0	0	1	1	3	4	0	1	0	0	0	12	2	0	0	0	0	1	0	0	0	1	3	1	0	1	0	0	0	0	0	1	0	0	0	0	0	0	0	0	0	0	0	0	1	0
Zotu11162	0	0	0	3	0	0	0	0	0	0	0	0	0	0	0	0	0	0	0	0	1	0	0	0	0	0	0	0	0	0	0	0	0	0	0	0	0	0	0	0	0	0	0	1	1	0	0	0	0
Zotu1124	9	19	7	25	1	0	0	5	3	2	0	0	2	4	17	0	1	3	24	9	14	24	6	13	1	0	0	0	1	2	0	0	6	2	6	1	1	3	7	7	6	1	7	7	0	0	1	1	6
Zotu11401	0	3	0	8	1	0	0	1	0	0	0	0	0	0	1	1	0	0	4	4	1	2	2	5	1	0	0	0	0	1	0	1	2	4	3	0	0	0	0	0	0	0	1	0	0	0	1	0	12
Zotu11503	0	0	0	0	6	1	1	6	0	1	0	1	0	0	0	0	0	0	0	0	0	0	0	0	2	4	0	0	1	0	0	0	0	0	0	2	0	0	0	0	0	0	0	0	9	2	0	0	4
Zotu11526	0	0	0	0	0	1	0	7	0	0	0	0	0	0	0	0	0	0	0	0	0	0	0	0	0	3	0	0	0	0	0	0	0	0	0	0	0	0	0	0	0	0	0	0	8	5	0	0	0
Zotu11571	0	0	0	0	1	0	0	0	6	1	1	6	0	0	0	0	0	0	0	0	0	0	0	0	1	0	2	0	6	0	4	0	0	0	0	0	0	0	0	0	0	0	0	0	0	0	0	0	0
Zotu11664	0	0	0	0	0	1	1	0	6	0	1	0	0	0	5	2	1	0	0	0	2	0	0	1	1	1	1	0	6	0	7	1	1	2	0	0	0	2	0	0	0	0	0	0	2	0	0	4	1
Zotu11701	1	1	2	0	0	0	0	0	0	0	0	0	0	0	0	1	0	0	0	0	0	0	7	2	0	0	0	0	0	3	0	0	0	0	0	0	0	0	0	0	0	0	4	0	0	0	0	1	0
Zotu11781	0	0	0	0	0	0	1	0	13	0	1	1	0	0	0	0	0	0	0	0	0	0	0	0	3	2	1	0	5	0	3	0	0	0	1	0	0	0	0	0	0	0	0	0	0	0	0	1	2
Zotu11887	0	0	0	0	0	5	0	2	0	6	0	1	0	0	0	0	0	0	1	1	0	0	0	0	1	3	2	0	0	0	1	0	0	0	2	0	0	0	0	2	0	0	0	0	15	3	0	0	7
Zotu11895	0	0	0	0	1	0	0	0	0	4	0	0	0	0	0	0	0	0	0	0	1	0	0	0	1	4	5	0	1	0	1	0	0	3	0	0	0	0	0	0	0	0	0	0	2	0	0	0	1
Zotu11993	0	0	0	0	0	0	0	0	0	0	0	0	1	1	0	1	0	0	0	0	0	0	0	0	0	0	1	0	0	0	0	0	1	2	0	0	0	1	0	0	0	1	0	0	0	0	8	5	6
Zotu12020	2	5	0	0	1	0	0	1	3	2	0	8	0	1	0	2	0	0	0	0	1	5	1	0	2	3	3	0	1	0	3	3	0	6	5	1	0	0	0	0	1	0	0	1	3	0	2	1	4
Zotu12614	0	0	0	0	0	0	0	0	4	3	1	3	0	0	0	0	0	0	1	0	0	1	0	1	0	0	2	0	5	0	2	0	0	0	1	0	0	0	0	0	0	0	0	0	0	0	0	0	1
Zotu12693	0	0	0	0	3	0	0	0	0	0	0	0	0	0	0	0	0	0	0	0	0	0	0	0	1	2	0	0	0	0	0	0	0	0	0	0	0	0	0	0	0	0	0	0	9	0	0	0	0
Zotu12803	0	0	0	0	0	10	0	3	0	0	0	0	0	0	0	0	0	0	0	0	0	0	0	0	0	24	0	0	0	0	0	0	0	0	0	0	0	0	0	0	0	0	0	0	6	1	0	0	0
Zotu1307	0	10	19	8	2	1	0	0	0	1	0	0	0	0	0	0	0	0	12	0	1	23	15	10	0	0	0	0	0	10	0	1	0	0	3	0	0	0	3	8	2	0	30	2	6	0	0	0	0
Zotu13275	0	0	0	0	4	1	0	0	5	0	2	1	0	0	1	1	0	0	0	0	0	0	0	0	7	0	5	0	1	0	3	0	1	0	0	0	0	2	0	1	0	0	0	0	4	1	1	2	1
Zotu13416	0	0	0	0	1	0	1	2	4	0	0	0	0	0	0	0	0	0	0	0	0	0	0	0	2	0	3	0	3	0	1	1	0	0	2	0	0	0	0	0	0	0	0	0	0	0	0	0	1
Zotu13471	0	0	0	0	0	0	0	0	0	0	0	0	0	0	0	0	0	0	0	0	0	0	0	0	0	0	2	0	0	0	0	0	0	0	0	1	0	0	0	0	0	0	0	0	10	0	0	0	22
Zotu13640	0	0	0	0	2	1	0	0	5	0	0	0	0	0	0	0	1	0	0	0	0	0	0	0	0	0	4	0	2	0	3	0	0	0	1	0	0	1	0	0	0	0	0	0	3	1	0	0	2
Zotu1396	0	0	0	1	0	19	4	81	0	1	0	0	0	0	0	0	0	0	0	0	0	0	0	0	24	30	2	3	0	0	0	0	0	0	0	1	0	0	0	0	0	0	0	0	8	16	0	0	2
Zotu13964	0	6	0	0	0	0	0	0	0	0	0	0	0	0	0	0	0	0	0	0	0	0	0	0	0	1	0	0	0	0	0	0	0	0	1	0	1	3	1	2	0	1	0	0	0	0	0	0	5
Zotu14236	0	0	0	0	0	0	0	0	9	0	1	0	0	0	1	0	0	0	0	0	0	0	0	0	0	0	0	0	8	0	2	0	0	2	0	0	0	0	0	0	0	0	0	0	0	0	0	0	0
Zotu1431	0	0	0	0	12	0	2	95	1	0	0	0	0	0	0	0	0	0	0	0	0	0	0	0	4	11	4	3	0	0	0	0	0	0	1	0	0	0	0	0	0	0	0	0	14	39	0	0	0
Zotu1456	0	0	0	0	8	0	0	59	0	0	0	0	0	0	0	0	0	0	0	0	0	0	0	0	11	9	0	0	0	0	0	0	0	0	0	0	0	0	0	0	0	0	0	0	3	48	0	0	0
Zotu14618	0	1	3	1	0	0	0	0	1	0	0	0	0	0	0	0	0	0	1	0	0	1	3	0	0	2	0	0	0	0	5	0	1	1	0	0	0	0	0	1	0	0	1	0	4	11	0	1	0
Zotu14718	0	0	0	0	0	1	0	1	5	0	0	2	0	0	0	1	0	0	0	0	0	0	0	0	0	0	0	0	2	0	0	0	0	4	0	0	0	0	0	0	0	0	0	0	2	0	0	1	3
Zotu14763	1	0	0	0	0	0	2	0	2	0	0	0	0	5	1	0	0	0	0	0	2	0	0	0	0	0	0	0	1	0	0	0	9	7	0	1	0	0	0	1	6	0	0	0	0	0	3	1	0
Zotu14810	0	0	0	0	0	0	0	1	6	0	0	0	0	0	0	0	0	0	0	0	0	0	0	0	1	0	0	0	6	0	6	0	0	0	0	0	0	0	0	0	0	0	0	0	0	0	0	0	0
Zotu14824	0	0	0	0	1	0	0	1	0	0	0	0	0	0	0	0	0	0	0	0	0	0	0	0	1	3	0	1	0	0	0	0	0	0	0	1	0	0	0	0	0	0	0	0	5	3	0	0	2
Zotu14890	0	0	0	0	0	0	0	0	0	0	0	0	1	0	0	0	0	0	1	0	0	0	0	2	0	0	0	0	0	0	0	0	9	3	2	0	0	0	0	0	0	0	0	0	1	0	3	0	0
Zotu14903	0	0	0	1	0	1	0	0	0	0	0	0	0	0	0	0	1	3	1	0	0	0	0	0	0	1	0	0	0	0	0	0	0	0	0	0	1	6	2	0	0	7	1	0	0	0	0	0	0
Zotu15060	1	7	1	7	0	0	0	0	0	0	0	0	0	0	0	0	0	0	15	1	0	0	1	2	0	0	0	0	0	0	0	0	0	0	0	1	0	0	0	0	0	0	0	1	0	0	0	0	4
Zotu15146	0	0	0	0	2	2	0	0	0	0	0	0	0	0	0	0	0	0	0	0	0	0	0	0	8	4	0	0	0	0	0	0	0	0	0	3	0	0	0	0	0	0	0	0	2	0	0	0	0
Zotu15184	0	2	0	0	0	2	0	0	0	0	0	0	0	0	1	0	0	0	0	3	1	0	0	0	0	2	0	0	0	0	0	0	0	0	0	0	0	0	3	0	0	2	0	1	3	3	0	0	1
Zotu1522	1	0	1	3	0	2	0	6	7	6	1	3	0	3	5	6	0	2	20	2	0	1	4	0	1	3	1	1	1	2	6	1	5	9	16	0	0	7	2	5	0	3	2	1	1	1	9	4	15
Zotu1554	1	5	0	1	2	1	1	8	29	0	1	3	0	0	2	3	0	0	1	0	1	1	0	2	3	3	5	0	20	1	14	3	0	0	5	0	1	4	0	1	1	0	1	0	1	1	0	0	5
Zotu15541	0	0	0	0	0	0	0	1	0	0	0	0	0	0	0	0	0	0	0	0	0	0	0	0	0	7	0	0	0	0	0	0	0	0	0	0	0	0	0	0	0	0	0	0	16	1	0	0	0
Zotu15802	0	0	0	0	3	1	2	0	0	1	0	0	0	0	0	0	0	0	0	0	0	0	0	0	3	8	0	0	0	0	0	0	0	0	0	3	0	0	0	0	0	0	0	0	8	0	0	0	1
Zotu1584	1	4	6	10	4	3	0	0	0	3	0	0	0	0	0	0	0	0	47	0	2	18	11	8	5	6	1	0	0	2	0	0	0	0	1	1	0	0	3	5	2	0	18	0	4	0	0	0	1
Zotu15858	0	0	0	0	0	0	0	3	0	0	0	0	0	0	0	0	0	0	0	0	0	0	0	0	1	6	0	1	0	0	0	0	0	0	0	0	0	0	0	0	0	0	0	0	1	2	0	0	0
Zotu15908	0	0	0	0	0	0	1	0	0	0	0	0	0	0	0	0	0	0	0	0	0	0	0	0	1	4	1	0	0	0	0	0	0	0	6	0	0	0	0	0	0	0	0	0	6	0	0	0	2
Zotu15992	0	0	0	0	0	3	2	0	1	0	0	0	0	0	0	0	0	0	0	0	0	0	0	0	0	8	1	0	0	0	0	1	0	0	5	0	0	0	0	0	0	0	0	0	3	1	0	0	9
Zotu16108	0	0	0	0	0	0	0	0	6	0	1	1	0	0	0	0	0	0	0	0	0	1	0	0	2	1	7	0	1	0	4	1	1	0	5	0	0	0	0	0	0	0	0	0	0	0	0	0	5
Zotu16120	0	0	0	0	0	0	0	0	3	0	0	0	0	0	3	0	0	0	0	0	0	0	0	0	0	0	0	0	0	0	0	0	5	6	0	0	0	0	0	0	0	0	0	0	0	0	1	0	0
Zotu16173	0	0	0	0	0	1	0	0	0	1	1	1	0	0	1	0	0	0	0	0	1	1	0	1	0	2	0	0	0	0	1	0	2	0	0	0	1	1	1	2	0	0	0	0	5	0	0	0	0
Zotu16394	0	0	0	0	1	0	0	0	0	0	1	0	0	0	0	0	0	0	0	0	0	0	0	0	2	3	0	0	0	0	0	0	0	0	0	0	0	0	0	1	0	0	0	0	12	1	0	0	2
Zotu1651	0	0	0	0	15	4	0	5	0	0	0	0	0	0	0	0	0	0	0	0	0	0	0	0	13	9	0	0	0	0	0	0	0	0	0	0	0	0	0	0	0	0	0	0	31	7	0	0	10
Zotu16589	0	0	0	0	4	2	0	0	0	0	0	0	0	0	0	0	0	0	0	0	0	0	0	0	6	4	0	0	0	0	0	0	0	0	0	0	0	0	0	0	0	0	0	0	6	8	0	0	1
Zotu16659	1	0	0	0	0	0	0	2	0	0	0	0	0	0	0	0	0	0	0	0	2	0	0	3	0	0	0	0	0	0	0	0	0	1	0	0	0	0	1	0	2	0	0	1	0	0	1	1	0
Zotu16838	0	0	0	0	0	0	1	0	4	2	0	0	0	0	0	0	0	0	1	0	0	0	0	0	0	0	4	2	1	0	2	0	0	0	1	0	1	0	0	0	0	0	0	0	4	1	0	0	5
Zotu1688	1	17	18	0	0	0	0	1	0	0	0	0	0	0	0	1	0	0	1	16	1	22	7	0	1	0	0	0	0	2	0	0	0	0	0	0	0	2	20	6	0	1	21	1	1	1	0	1	1
Zotu16888	3	0	0	1	0	0	0	0	0	0	0	0	0	0	0	0	0	0	0	0	6	1	0	3	0	0	0	0	0	0	0	0	0	0	0	0	0	0	0	0	1	0	0	0	0	0	1	0	0
Zotu1696	0	5	3	14	0	0	0	0	0	0	0	0	0	0	0	0	1	0	0	2	1	2	1	3	0	0	0	0	0	0	0	0	0	1	0	0	0	1	5	0	0	0	1	2	2	0	0	0	0
Zotu16975	1	0	0	0	0	1	0	0	0	0	2	0	0	0	0	0	0	0	0	0	0	0	0	0	0	8	0	0	0	0	0	0	0	0	0	1	0	0	0	0	0	0	0	0	8	0	0	0	0
Zotu17062	1	2	0	0	0	1	0	0	0	0	0	0	0	0	0	0	0	0	0	0	1	0	1	2	0	0	0	0	0	0	0	0	0	0	0	0	1	0	0	1	0	0	0	0	2	1	0	0	0
Zotu17117	0	0	0	0	0	0	0	1	0	0	0	0	0	1	0	0	0	0	0	0	0	0	0	0	0	0	0	0	0	0	0	0	2	0	6	0	0	0	0	0	1	0	0	0	1	0	1	0	3
Zotu17311	0	0	0	0	1	1	0	0	0	0	0	0	0	0	0	0	0	0	0	0	0	0	0	0	1	3	0	0	0	0	0	0	0	0	0	3	0	0	0	0	0	0	0	0	13	0	0	0	0
Zotu17422	0	0	1	0	0	0	0	0	0	0	0	0	0	0	0	0	0	0	0	0	0	2	0	2	0	0	0	0	0	1	0	0	0	0	0	0	0	0	0	0	0	0	4	0	0	0	1	0	0
Zotu17476	0	0	0	0	1	0	0	0	7	0	1	0	0	0	0	0	0	0	0	0	0	0	0	0	1	0	2	0	3	0	4	0	0	0	0	0	0	0	0	0	0	0	0	0	0	0	0	0	0
Zotu17524	0	6	0	0	0	0	0	0	0	0	0	0	0	0	0	0	0	0	1	2	1	0	0	0	1	0	0	0	0	0	0	0	0	0	0	0	0	2	4	0	0	0	0	0	0	0	0	0	0
Zotu17567	0	0	0	0	5	0	1	2	0	0	0	0	0	0	0	0	0	0	0	0	0	0	0	0	8	0	3	0	0	0	0	0	0	0	0	0	0	0	0	0	0	0	0	0	0	1	0	0	0
Zotu17578	0	0	0	0	0	0	1	0	0	0	0	0	2	3	0	1	0	0	0	0	0	0	0	0	0	0	0	0	0	0	0	0	17	6	0	0	0	1	0	0	0	0	0	0	3	0	0	2	0
Zotu17598	0	0	0	0	0	2	7	0	0	0	1	0	0	0	6	2	0	0	0	0	0	0	0	0	0	1	0	0	0	0	1	0	4	0	2	0	0	0	0	0	0	0	0	0	1	0	0	1	2
Zotu1772	3	15	3	13	0	1	0	0	0	0	0	0	0	0	0	0	1	1	2	4	4	3	2	1	0	2	0	0	0	0	1	0	0	0	1	0	1	4	3	2	1	2	0	4	0	0	0	0	1
Zotu17868	0	0	0	0	7	0	2	0	0	0	1	0	0	0	0	0	0	0	0	0	0	0	0	0	5	1	1	0	0	0	1	0	0	0	1	0	0	0	0	0	0	0	0	0	5	0	0	0	0
Zotu17890	0	0	0	0	0	0	0	1	0	0	0	0	0	0	0	0	0	0	0	0	0	0	0	0	2	3	1	0	0	0	0	2	0	0	0	0	0	0	0	0	0	0	0	0	8	0	0	0	0
Zotu18062	2	0	0	3	0	0	0	0	0	0	0	0	0	2	0	0	0	0	0	0	1	0	0	3	0	0	0	0	0	0	0	0	0	2	0	0	0	0	0	0	3	0	1	1	0	0	1	0	0
Zotu18111	0	1	0	0	0	2	2	0	2	1	0	0	0	0	2	0	0	0	0	0	0	0	0	0	3	4	5	0	3	0	2	0	0	0	0	2	0	0	0	0	0	0	0	0	2	0	0	0	1
Zotu18132	1	0	0	0	0	0	0	0	0	0	0	0	0	2	0	0	0	0	0	0	0	0	0	0	0	0	0	0	0	0	0	0	0	1	0	0	0	1	1	1	0	2	0	0	0	0	1	2	0
Zotu18150	0	0	0	0	0	0	0	0	0	0	0	0	2	2	0	0	0	0	0	0	0	0	0	0	0	0	0	0	0	0	0	0	4	8	1	0	0	0	0	0	0	0	0	0	0	0	4	0	0
Zotu18362	3	0	0	0	0	0	0	0	0	0	0	0	0	0	0	0	0	0	0	0	5	0	0	0	0	0	0	0	0	0	0	0	0	0	0	0	0	0	0	0	4	0	0	0	0	0	0	0	0
Zotu18487	0	0	0	0	4	3	0	1	0	0	0	0	0	0	0	0	0	0	0	0	0	0	0	0	1	6	1	0	0	0	0	0	0	0	0	3	0	0	0	0	0	0	0	0	5	2	0	0	1
Zotu18548	0	0	0	0	0	0	0	0	0	0	0	1	0	0	0	0	0	0	0	0	0	0	0	0	0	3	0	0	0	0	0	0	0	0	3	0	0	0	0	0	0	0	0	0	1	0	0	0	7
Zotu18623	1	1	0	0	0	0	0	0	0	0	0	0	0	0	0	0	1	0	6	7	1	0	0	1	0	0	1	0	0	0	0	2	0	0	0	0	0	0	3	2	0	1	0	0	1	1	0	0	4
Zotu18680	0	0	0	0	0	1	0	1	0	0	0	0	0	0	0	0	0	0	0	0	0	0	0	0	0	4	0	0	0	0	0	0	0	0	0	0	0	0	0	0	0	0	0	0	6	1	0	0	0
Zotu18739	0	0	0	0	0	0	0	1	0	0	0	0	0	0	0	0	0	0	0	0	0	0	0	0	0	0	0	0	0	0	0	0	0	0	2	0	0	2	0	0	0	0	0	0	1	0	0	1	7
Zotu1879	0	0	0	0	1	2	0	20	0	0	0	0	0	0	0	0	0	0	0	0	0	0	0	0	1	15	0	3	0	0	0	0	0	0	0	0	0	0	0	0	0	0	0	0	29	14	0	0	0
Zotu18860	0	1	0	0	0	2	0	0	0	0	0	0	0	0	0	0	1	0	0	0	0	0	0	0	0	1	0	0	0	0	0	0	0	0	0	0	0	0	0	2	0	0	0	0	6	0	0	0	0
Zotu19318	1	0	0	0	0	0	0	2	0	0	0	0	0	0	0	1	0	0	0	0	0	0	0	2	0	0	0	0	0	0	0	0	1	0	0	0	0	0	0	0	1	0	0	1	0	0	0	2	0
Zotu19357	0	0	0	0	1	0	0	1	2	0	0	0	1	0	0	0	0	0	0	0	0	0	0	0	0	1	0	0	1	0	3	0	0	0	0	0	0	0	0	0	0	0	0	0	1	2	1	2	0
Zotu19645	0	0	0	0	0	0	0	0	0	0	0	0	1	3	0	0	0	0	0	0	0	0	0	0	0	0	0	0	0	0	0	0	18	4	1	0	0	0	0	0	0	0	0	0	0	0	7	0	0
Zotu19655	0	0	0	2	0	0	0	0	0	0	0	0	0	0	0	0	0	0	10	0	0	0	0	0	0	0	0	0	0	0	0	0	0	0	0	0	0	0	0	0	0	0	0	1	0	0	0	0	0
Zotu19704	0	0	0	0	2	0	0	9	0	0	0	0	0	0	0	0	0	0	0	0	0	0	0	0	6	1	0	0	0	0	0	0	0	0	0	0	0	0	0	0	0	0	0	0	5	0	0	0	0
Zotu19781	0	0	0	0	0	0	0	0	0	0	0	0	0	4	1	0	0	0	0	0	0	0	0	1	0	0	0	0	0	0	0	0	2	7	0	0	0	0	0	0	0	0	0	0	0	0	4	0	0
Zotu19880	0	0	0	0	0	0	0	0	0	0	0	0	0	0	0	0	0	0	0	0	0	0	0	0	0	0	0	0	0	0	0	0	0	4	0	0	0	0	0	0	0	0	0	0	0	0	2	0	1
Zotu2002	0	0	0	0	0	0	0	21	0	0	0	0	0	0	0	0	0	0	0	0	0	0	0	0	0	8	0	0	0	0	0	0	0	0	0	0	0	0	0	0	0	0	0	0	13	33	0	0	0
Zotu20042	0	0	0	0	0	1	0	2	0	4	0	1	0	0	0	0	0	0	0	0	0	0	1	0	0	0	2	5	0	0	1	2	0	0	1	0	0	0	4	0	0	0	0	0	3	0	0	0	0
Zotu2031	0	3	0	6	2	1	2	2	11	6	2	3	0	3	3	4	0	3	0	0	2	2	3	5	1	3	3	0	7	0	3	1	4	5	8	0	0	11	0	0	0	2	0	0	0	0	1	1	12
Zotu20402	0	2	0	11	0	1	0	0	0	0	0	0	0	0	0	0	0	1	1	0	1	2	0	2	0	2	0	0	0	0	0	0	0	0	2	0	0	0	0	0	1	1	0	0	1	0	0	1	2
Zotu20638	0	0	0	0	2	2	1	0	0	0	0	0	0	0	0	0	0	0	0	0	0	0	0	0	2	4	2	0	0	0	0	0	0	0	0	0	0	0	0	0	0	0	0	0	2	0	0	0	0
Zotu20666	0	0	0	1	0	1	0	0	0	2	0	1	0	0	0	0	0	0	2	1	0	1	1	0	0	0	0	0	0	0	0	3	0	0	6	1	0	0	0	1	0	0	0	0	0	0	0	0	2
Zotu2069	0	3	1	6	8	1	0	2	4	1	0	0	0	1	1	0	0	3	5	0	0	1	1	9	8	6	1	0	3	1	1	1	0	1	0	12	2	8	1	2	3	3	6	0	2	1	0	1	3
Zotu20790	0	0	0	0	0	2	1	0	5	0	3	2	0	0	0	2	0	0	1	0	0	0	0	0	3	3	5	0	3	0	4	2	0	2	2	0	0	0	0	0	0	0	0	0	3	0	0	0	1
Zotu2087	2	5	4	7	0	0	0	0	1	0	0	0	0	0	0	0	0	0	0	20	6	12	9	18	0	0	0	0	0	4	0	0	0	0	0	0	0	0	10	4	7	2	7	5	0	0	0	0	0
Zotu20879	0	0	0	0	0	0	0	0	0	0	0	2	0	1	0	0	0	0	0	0	0	0	0	0	0	0	1	1	0	0	1	1	0	0	1	0	0	0	0	0	0	0	0	0	0	0	0	0	1
Zotu21034	0	0	0	0	0	0	0	0	8	0	2	3	0	0	0	1	0	0	0	0	0	0	0	0	1	0	7	0	5	0	1	1	0	0	1	0	0	1	0	0	0	0	0	0	0	0	0	2	1
Zotu21155	0	0	0	1	1	0	0	2	0	3	0	0	0	0	0	0	0	1	0	0	0	0	0	0	0	1	0	1	0	0	0	1	0	0	0	0	0	0	0	0	0	0	0	0	3	0	0	0	5
Zotu21235	0	1	0	0	0	0	0	0	0	0	0	0	0	0	0	0	1	2	6	0	0	1	0	0	0	0	0	0	0	0	0	0	0	0	4	2	0	2	0	1	0	2	0	0	0	0	0	0	1
Zotu21351	0	0	0	0	0	0	0	0	0	0	0	0	0	1	0	0	0	0	0	0	0	0	0	0	0	0	0	0	0	0	1	0	0	1	11	0	0	0	0	0	0	0	0	0	0	0	0	0	1
Zotu21739	0	0	0	0	0	0	0	0	0	0	0	0	0	0	0	0	0	0	0	0	0	0	0	0	0	1	0	0	0	0	0	0	0	0	0	0	0	0	0	0	0	0	0	0	7	2	0	0	0
Zotu21786	0	1	1	0	0	0	0	0	0	0	0	0	0	0	0	0	0	0	0	0	0	0	0	0	0	0	0	0	0	0	0	0	0	0	1	0	0	0	1	0	0	2	0	0	1	0	0	0	12
Zotu21798	2	0	0	0	0	0	0	0	0	0	0	0	1	2	1	4	0	0	0	0	6	1	0	2	0	0	0	0	0	0	0	0	6	7	1	0	0	0	0	0	2	0	0	0	0	0	4	2	0
Zotu21806	0	0	0	0	0	0	0	1	0	0	0	0	0	0	3	0	0	0	0	0	0	0	0	0	0	0	0	0	0	0	0	0	2	0	6	1	0	0	0	0	0	0	0	0	0	0	0	0	8
Zotu21889	0	0	0	0	0	0	0	0	1	2	0	0	0	0	0	0	0	0	0	0	0	0	0	0	0	0	1	0	2	0	4	1	0	0	2	0	0	0	1	0	0	0	0	0	0	0	0	0	1
Zotu22101	0	0	0	0	0	0	0	0	1	2	0	0	0	2	2	0	0	0	0	0	0	0	0	0	0	0	0	0	0	0	0	0	6	5	4	0	0	0	0	0	0	0	0	0	0	0	5	1	4
Zotu2448	0	9	2	9	0	0	0	0	0	0	0	0	0	0	1	0	0	0	0	5	5	5	2	4	0	1	0	0	0	1	0	0	1	1	2	0	1	17	5	0	1	2	2	3	0	0	1	1	9
Zotu2535	2	0	0	0	1	1	1	1	7	2	3	1	1	5	4	2	0	3	0	0	1	0	0	0	0	1	1	1	3	0	8	1	1	10	4	0	0	4	0	0	1	2	0	0	1	0	12	3	6
Zotu2563	0	1	0	0	1	0	0	0	0	3	0	0	0	6	4	3	0	0	0	0	1	0	0	2	1	1	2	0	0	0	0	0	6	4	3	0	0	2	1	0	0	0	0	0	0	0	1	6	8
Zotu2592	2	2	1	4	0	0	0	0	0	1	0	2	0	1	2	2	0	3	1	0	4	2	1	5	11	2	2	0	0	1	1	4	0	0	3	0	1	2	0	3	0	2	2	1	0	0	0	1	5
Zotu2692	0	2	0	0	12	0	2	1	10	7	0	9	0	1	0	0	1	0	5	0	0	0	0	0	20	2	10	1	8	0	13	4	0	0	5	4	0	3	0	0	0	0	0	0	0	0	0	0	2
Zotu2723	1	2	6	13	2	1	0	2	3	2	1	1	0	1	1	2	1	1	4	6	1	3	0	3	4	0	1	1	2	2	3	1	0	1	2	1	0	1	0	2	1	0	1	6	1	2	1	0	10
Zotu2771	0	0	0	0	8	0	2	8	0	0	0	0	0	0	0	0	0	0	0	0	0	0	0	0	17	0	0	2	0	0	0	0	0	0	0	0	0	0	0	0	0	0	0	0	37	6	0	0	0
Zotu2872	0	0	5	7	0	2	0	0	0	13	0	0	0	2	1	1	0	0	20	0	0	0	7	1	0	13	4	0	0	2	0	0	0	1	4	1	0	3	0	1	0	0	8	1	10	1	0	0	1
Zotu2892	1	7	3	0	2	2	0	2	1	0	0	0	0	1	1	0	1	3	3	2	8	5	2	1	3	2	0	0	3	0	3	0	0	3	12	0	1	3	1	4	2	6	1	1	2	0	1	0	11
Zotu2983	0	0	0	0	2	2	4	3	13	3	1	4	0	1	1	3	0	0	0	0	0	0	0	0	6	9	3	0	9	0	3	1	0	2	3	0	0	1	0	0	0	0	0	0	17	0	0	0	10
Zotu3029	2	0	0	0	0	0	0	0	0	0	0	0	0	0	0	0	2	3	4	39	3	0	3	5	0	0	0	0	0	1	0	0	0	0	0	0	1	6	12	1	1	2	1	1	3	0	0	0	3
Zotu3065	0	1	1	0	6	4	0	5	4	2	4	0	0	0	1	0	0	0	0	2	0	0	0	0	13	11	3	1	4	1	5	2	0	0	2	2	0	0	4	0	0	0	2	0	4	2	0	0	1
Zotu3214	0	0	0	0	0	0	0	0	27	0	7	0	1	2	3	1	1	0	0	1	0	0	0	0	2	0	6	0	18	0	13	0	1	3	0	0	0	1	0	0	0	1	0	0	0	0	1	2	0
Zotu3289	7	24	1	4	0	1	0	0	0	0	0	0	0	0	0	0	0	1	2	1	4	26	2	3	0	0	0	0	0	0	1	0	0	0	0	0	0	1	0	2	3	0	2	1	0	0	0	0	0
Zotu3444	0	2	9	4	0	0	0	4	0	0	0	0	0	0	0	0	2	3	3	11	3	3	20	3	0	1	0	0	0	1	0	0	2	0	0	0	2	4	5	6	0	1	2	2	1	0	0	0	1
Zotu347	1	0	0	8	12	10	5	1	48	6	6	9	0	3	11	2	0	6	4	0	3	2	2	7	17	30	11	0	31	2	25	3	9	7	21	0	0	6	2	6	1	3	0	2	42	3	4	6	16
Zotu3488	0	0	0	0	1	0	0	1	26	4	1	1	0	2	0	0	0	0	1	0	0	0	0	0	12	2	2	0	12	0	9	1	3	1	1	1	0	0	0	0	0	0	0	0	3	1	0	1	7
Zotu3603	4	0	0	3	0	0	0	0	2	8	0	0	1	1	2	2	0	2	0	0	0	1	0	7	0	0	1	0	1	0	2	0	10	6	0	0	1	3	0	2	2	3	0	1	0	1	4	2	0
Zotu3650	0	0	0	1	2	1	0	49	0	0	0	0	0	0	0	0	0	0	0	0	0	0	0	0	0	3	0	4	0	0	0	0	0	0	0	0	1	0	0	0	0	0	0	0	4	32	0	0	0
Zotu375	9	12	3	6	0	0	0	0	0	0	0	0	0	1	0	4	5	7	0	90	5	3	6	2	1	0	2	0	0	3	0	0	1	13	1	0	2	68	45	3	4	18	10	1	1	1	11	3	3
Zotu3795	0	10	1	0	0	0	0	0	0	0	0	0	0	0	0	0	0	1	3	1	2	20	3	4	0	0	0	0	0	0	0	0	0	0	0	0	0	1	0	0	0	1	0	1	0	0	0	0	0
Zotu3893	0	0	3	0	0	2	2	3	0	7	2	0	0	5	2	0	1	2	1	0	0	0	2	0	3	3	3	2	0	0	3	0	5	7	2	0	0	2	0	0	0	2	2	0	1	0	5	2	13
Zotu3916	1	1	0	2	1	3	0	0	2	0	1	2	0	0	2	3	1	0	0	1	6	0	2	12	0	4	3	0	1	1	1	0	0	0	2	0	1	5	1	0	4	2	0	1	3	0	1	6	3
Zotu3962	0	0	2	0	0	2	0	2	0	0	0	0	0	0	0	0	1	0	4	1	0	0	4	0	3	0	1	0	0	2	0	0	0	0	13	0	1	0	0	4	0	0	3	0	2	1	0	0	32
Zotu4188	0	1	0	0	1	0	0	0	0	0	0	0	0	0	0	0	0	0	0	0	0	6	0	0	0	0	0	1	0	0	0	0	0	0	0	0	0	0	0	0	0	0	0	0	1	1	0	0	10
Zotu4261	0	0	0	0	1	1	0	0	0	2	0	5	0	0	0	0	0	0	2	0	0	0	0	0	2	0	0	0	0	0	0	0	0	0	27	10	0	0	0	0	0	0	0	0	3	0	0	0	11
Zotu4372	0	0	0	0	2	0	5	2	2	1	0	1	0	0	0	0	1	1	0	1	0	0	0	0	3	3	26	0	1	0	1	2	0	1	2	0	0	1	1	0	0	0	0	0	6	9	0	0	1
Zotu4575	3	5	0	0	0	0	0	5	0	0	0	0	2	2	13	3	0	0	1	0	6	0	0	8	0	0	0	0	0	0	2	0	26	1	2	0	0	4	0	0	6	1	0	1	0	0	0	4	1
Zotu4700	0	0	0	0	2	2	0	38	0	1	0	0	0	0	0	0	0	0	0	0	0	0	0	0	1	5	1	1	0	0	0	0	0	0	0	0	0	0	0	0	0	0	0	0	0	1	0	0	0
Zotu4785	2	0	1	5	0	0	0	0	1	0	0	0	0	0	0	0	0	0	0	0	3	0	2	5	0	0	0	0	2	0	0	0	0	0	0	0	0	0	0	0	1	1	1	5	0	0	0	0	0
Zotu4789	0	0	0	0	0	1	1	0	10	1	0	2	2	1	2	0	0	0	2	1	0	0	0	0	3	1	1	0	4	0	2	2	4	1	2	0	0	2	0	0	1	1	1	0	0	0	2	2	4
Zotu4908	0	0	0	1	1	3	0	2	0	3	0	1	0	0	0	0	1	0	2	0	0	0	0	0	4	0	3	0	0	0	0	0	0	0	0	0	0	0	0	4	0	0	3	2	13	2	0	0	1
Zotu493	0	0	0	0	28	5	3	54	0	1	0	0	0	0	0	0	0	0	0	0	0	0	0	0	14	20	8	7	0	0	0	0	0	0	0	0	0	0	0	0	0	0	0	0	80	50	0	0	0
Zotu5125	1	0	1	8	0	0	0	0	0	0	0	0	0	1	0	2	0	1	0	1	4	0	0	21	0	2	0	0	1	0	0	0	0	2	1	0	0	0	1	0	0	0	0	2	0	0	3	2	3
Zotu5245	0	0	0	0	2	2	1	5	0	0	0	0	0	0	0	0	0	0	0	0	0	0	0	0	1	10	0	2	0	0	0	0	0	0	0	0	0	0	0	0	0	0	0	0	15	15	0	0	0
Zotu5268	0	1	3	4	0	0	0	2	0	0	0	0	0	0	0	0	0	0	8	0	0	2	3	1	0	2	0	0	0	0	0	0	0	0	0	3	0	0	0	4	0	0	6	1	0	0	0	0	3
Zotu5432	1	0	0	0	1	0	1	3	6	5	1	2	0	1	1	0	1	0	0	0	1	0	0	0	0	0	15	0	0	0	5	1	2	3	2	1	0	0	0	0	0	0	0	0	0	4	2	1	5
Zotu5616	1	0	0	2	1	0	0	0	0	0	0	0	0	0	1	1	2	2	0	11	2	0	0	0	0	0	2	0	0	0	0	0	0	2	4	0	0	9	11	3	1	2	0	0	5	3	0	0	3
Zotu5652	0	0	0	0	8	7	0	1	0	0	0	0	0	0	0	0	0	0	0	0	0	0	0	0	25	1	0	0	0	0	0	0	0	0	0	0	0	0	0	0	0	0	0	0	0	1	0	0	0
Zotu5745	0	1	2	3	0	0	0	0	0	0	0	0	0	0	0	0	0	0	3	3	1	6	2	3	1	0	0	0	0	1	0	0	0	0	2	0	0	0	8	2	0	1	4	0	0	0	0	0	0
Zotu593	5	4	12	7	2	4	4	3	28	6	3	6	0	6	7	3	2	3	43	10	7	6	7	8	5	6	3	0	10	2	24	2	8	8	16	0	3	15	8	3	7	11	2	2	2	1	8	2	15
Zotu5976	0	0	0	0	0	0	0	58	1	0	0	0	0	0	0	0	0	0	0	0	0	0	0	0	0	0	0	0	0	0	0	0	0	0	0	0	0	0	0	0	0	0	0	0	0	0	0	0	0
Zotu6062	0	0	0	0	21	2	1	6	0	1	0	0	0	0	0	0	0	0	0	0	0	0	0	0	27	5	6	1	0	1	0	0	0	0	1	5	0	0	0	0	0	0	0	0	17	4	0	0	2
Zotu6289	0	2	0	0	2	0	0	0	0	0	0	0	0	0	0	0	0	1	0	2	0	0	1	0	0	0	1	0	0	0	3	0	0	0	0	0	0	4	6	0	0	2	1	0	2	0	0	0	11
Zotu6665	0	0	0	1	1	1	1	2	0	1	1	0	0	0	1	1	0	0	4	0	0	0	1	0	5	3	0	0	0	1	0	0	1	0	2	1	0	0	0	1	0	0	0	0	11	4	0	0	5
Zotu6790	0	2	1	0	0	0	0	8	0	0	0	2	0	0	0	0	1	0	0	0	0	0	0	2	2	3	2	0	3	0	1	1	0	0	3	2	0	1	0	0	0	0	0	0	0	0	0	0	2
Zotu6889	0	0	0	0	4	2	4	23	0	3	0	0	0	0	0	1	0	0	0	0	0	0	0	0	2	1	6	3	0	0	0	1	0	0	1	11	0	0	0	0	0	0	0	0	3	1	0	1	1
Zotu6890	1	1	0	1	1	1	0	0	0	3	0	4	0	0	0	0	0	0	1	1	0	1	0	0	0	5	0	0	0	0	1	1	0	0	3	1	0	3	0	3	1	1	0	0	0	0	0	0	20
Zotu6956	2	0	1	0	0	0	0	2	20	0	2	2	0	1	0	0	0	0	0	0	0	1	0	5	1	1	0	0	7	0	10	0	3	0	2	0	0	1	0	0	5	1	0	2	0	0	1	2	0
Zotu6985	0	0	0	10	0	0	0	0	0	2	0	0	0	0	0	0	0	0	0	0	0	3	0	2	1	5	1	0	0	0	0	0	0	0	0	1	0	0	0	0	0	0	3	5	3	0	0	0	0
Zotu7469	0	0	0	0	0	1	0	4	0	0	0	0	0	0	0	0	0	0	0	0	0	0	0	0	0	1	0	0	0	0	0	0	0	0	0	0	0	0	0	0	0	0	0	0	15	8	0	0	0
Zotu7496	0	0	0	0	1	0	0	0	0	0	0	0	1	6	1	0	0	0	0	8	0	0	0	0	0	0	0	0	0	0	0	0	1	7	0	0	0	1	11	3	1	0	1	0	0	2	4	0	2
Zotu7560	0	3	0	0	0	0	0	0	0	0	1	0	0	0	0	1	0	3	1	7	1	4	0	2	0	0	0	0	3	0	4	0	0	1	0	0	0	5	8	0	0	0	0	0	0	0	0	2	3
Zotu7603	0	0	0	2	0	0	0	0	0	0	0	0	0	0	0	0	0	0	1	0	0	0	0	0	7	5	3	0	0	0	0	0	0	0	0	1	0	0	0	0	0	0	0	0	17	1	0	0	1
Zotu7938	0	0	0	0	2	4	0	2	2	0	0	4	0	0	0	0	0	0	0	1	0	0	0	0	8	3	0	0	0	0	1	1	0	0	1	1	0	0	0	0	0	0	0	0	1	0	0	0	1
Zotu7955	0	0	0	0	1	4	0	0	0	1	0	0	0	0	1	2	0	0	1	0	0	0	0	0	9	8	2	1	0	0	0	0	0	0	0	0	0	0	0	0	0	0	0	0	8	1	0	0	6
Zotu8300	0	0	0	0	0	0	0	0	0	0	0	0	0	1	1	2	0	0	0	0	0	0	0	0	0	0	0	0	0	0	0	0	0	2	0	0	0	0	0	0	0	0	0	0	0	0	3	1	2
Zotu8328	0	1	0	0	0	0	0	0	1	0	0	1	0	4	1	1	0	0	0	0	2	0	0	0	0	0	0	0	5	0	0	0	0	4	0	0	0	0	0	0	0	0	0	0	0	0	4	0	0
Zotu8507	0	0	0	0	0	0	0	11	0	1	0	0	0	0	0	0	0	0	0	0	0	0	0	0	0	2	0	1	0	0	0	0	0	0	0	0	0	0	0	0	0	0	0	0	10	3	0	0	0
Zotu856	0	6	3	9	14	0	4	9	4	27	0	10	1	0	0	0	0	1	46	3	0	27	3	0	19	8	13	1	4	1	0	11	0	0	28	27	0	1	0	15	0	0	2	4	4	0	0	0	26
Zotu8739	0	0	0	0	0	2	0	0	0	2	0	0	0	0	1	0	0	0	0	0	0	0	0	0	1	17	1	0	0	0	0	0	6	0	0	0	0	0	0	0	0	0	0	0	3	0	0	0	0
Zotu8798	0	0	0	0	1	0	0	0	5	0	1	3	0	0	0	0	0	1	0	0	0	0	0	0	0	0	6	0	5	0	0	0	0	0	1	0	0	3	0	0	0	2	0	0	0	0	0	0	3
Zotu892	0	0	0	1	23	7	0	16	0	3	0	0	0	0	0	0	0	0	0	0	0	0	0	0	14	16	4	3	0	0	0	0	0	0	0	0	0	0	0	0	0	0	0	0	68	33	0	0	0
Zotu9193	0	0	0	0	5	4	0	1	1	0	0	0	0	0	0	0	0	0	0	0	0	0	1	0	2	10	2	0	0	0	0	0	0	0	0	0	0	0	0	0	0	0	0	0	13	0	0	0	0
Zotu9375	1	7	0	2	0	0	0	0	0	0	1	2	0	0	0	1	0	0	0	0	2	1	0	0	0	1	3	0	0	0	1	2	0	0	4	1	0	1	0	0	1	0	2	0	0	0	0	2	14
Zotu944	2	2	2	1	0	1	0	0	1	0	3	1	0	10	2	2	5	14	0	38	10	5	7	2	0	4	0	0	0	0	5	0	1	15	8	0	4	21	37	3	4	24	8	0	0	2	8	2	1
Zotu9525	0	0	0	5	1	0	0	1	1	0	0	0	0	0	0	1	0	0	0	0	1	0	0	2	2	0	3	0	1	0	5	0	1	0	2	0	0	0	0	0	0	1	0	1	0	0	0	0	0
Zotu9542	0	0	0	1	0	0	0	0	0	0	0	0	0	0	0	0	1	1	0	0	0	1	0	2	1	0	0	0	0	0	0	0	0	0	0	0	0	2	0	0	0	0	0	1	0	0	0	0	0
Zotu9688	0	0	0	0	0	0	0	0	0	0	0	0	0	0	0	0	0	1	0	1	0	0	0	0	0	0	0	0	0	0	0	0	0	0	0	0	0	19	1	0	0	1	0	0	0	0	0	0	0
Zotu9835	0	3	0	1	0	0	0	1	5	0	3	0	0	0	0	0	2	2	0	0	0	0	0	0	0	1	0	0	1	0	9	0	0	0	0	0	0	1	0	0	2	0	2	0	0	0	0	0	0
Zotu9838	1	0	2	0	0	1	0	0	2	0	0	0	1	0	0	0	0	0	22	0	3	0	3	0	0	1	1	0	0	1	0	0	1	4	6	0	0	0	10	4	2	0	4	0	1	0	0	0	8
Zotu9847	0	0	0	1	0	0	0	0	0	0	0	0	0	0	0	0	0	0	0	0	0	0	0	0	0	0	0	0	1	0	0	0	0	0	0	0	0	24	1	0	0	0	0	0	0	0	0	1	0
Zotu7609	0	0	0	0	1	1	0	0	12	0	0	1	0	0	2	0	0	0	0	0	0	0	0	0	2	0	3	0	1	0	7	2	1	3	3	0	1	1	0	0	0	1	0	0	0	0	5	0	4
Zotu8706	0	0	0	0	1	7	2	15	1	5	0	0	0	0	0	0	0	0	1	0	0	0	0	0	3	4	0	1	0	0	0	0	0	0	0	0	0	0	0	0	0	0	0	0	12	3	0	0	0
Zotu16542	0	0	0	0	0	0	2	7	0	1	0	0	0	0	0	0	0	0	0	0	0	0	0	0	3	4	0	1	0	0	0	1	0	0	2	6	0	1	0	0	0	0	0	0	5	2	0	0	4
Zotu11448	0	0	0	0	0	4	1	6	0	1	1	1	0	0	0	0	0	0	0	0	0	0	0	0	0	11	2	1	0	0	0	0	0	0	2	20	0	0	0	0	0	0	0	0	10	1	0	0	7
Zotu21612	0	0	0	0	0	0	0	3	0	0	0	0	0	0	0	0	0	0	1	0	0	0	0	0	0	1	0	0	0	0	0	1	0	0	2	7	0	0	0	0	0	0	0	0	1	0	0	0	4
Zotu8831	0	0	0	0	0	1	0	2	0	0	0	0	0	0	0	0	0	0	0	0	0	0	0	0	4	0	1	0	0	0	0	0	0	0	0	0	0	4	0	0	0	0	0	0	7	6	0	0	0
Zotu11646	0	1	3	0	0	1	0	0	1	3	0	0	0	0	0	0	0	0	10	0	0	3	2	0	0	0	1	0	0	0	1	0	0	0	0	3	0	0	0	1	0	0	0	1	8	1	0	0	2
Zotu15619	0	0	0	0	0	0	0	0	0	0	0	0	0	0	0	0	0	0	0	0	0	0	0	0	0	0	0	0	0	0	0	0	0	0	0	0	0	0	0	0	0	0	0	0	0	0	0	0	0
Zotu15918	0	0	0	0	0	3	0	2	0	1	0	0	0	0	0	0	0	0	0	0	0	0	0	0	3	10	0	0	0	0	0	0	0	0	0	0	0	0	0	0	0	0	0	0	14	0	0	0	0
Zotu13161	0	0	1	0	0	0	0	0	0	0	0	0	0	3	0	0	0	1	2	10	0	1	2	0	0	0	0	0	0	0	0	0	2	0	2	0	0	0	5	2	0	1	0	1	1	3	2	0	0
Zotu13667	0	1	0	3	0	0	0	0	0	0	0	0	0	0	0	0	0	0	1	0	0	2	0	2	0	0	0	0	0	0	1	0	0	0	2	0	0	4	0	0	0	1	0	1	2	0	0	0	0
Zotu16730	0	0	0	0	0	1	0	0	0	3	0	0	0	0	0	0	0	0	3	0	0	0	0	0	0	0	0	0	0	0	0	1	0	0	2	0	0	0	1	0	0	0	0	0	5	1	0	0	0
Zotu17484	0	0	0	0	0	5	4	2	0	1	0	0	0	0	0	0	0	0	0	0	0	0	0	0	0	5	0	0	0	0	0	0	0	0	0	4	0	0	0	0	0	0	0	0	5	1	0	0	0
Zotu19786	0	0	0	2	0	2	0	0	0	0	0	0	0	0	0	0	0	0	1	0	0	4	0	4	0	0	0	0	0	0	0	0	0	0	0	1	0	2	0	0	0	0	0	0	0	3	0	0	0
Zotu20425	0	0	0	0	1	1	0	0	0	0	0	0	0	0	0	0	0	0	0	0	0	0	0	0	0	0	0	0	0	0	0	0	0	0	0	0	0	0	0	0	0	0	0	0	20	0	0	0	0
Zotu3941	0	0	0	0	2	2	0	4	0	1	0	0	0	0	0	0	0	0	0	0	0	0	0	0	17	18	5	2	0	0	0	0	0	0	1	1	0	0	0	0	0	0	0	0	41	4	0	0	0
Zotu10108	0	0	0	0	7	3	0	1	0	0	0	1	0	0	0	0	0	0	0	0	0	0	0	0	5	13	1	0	0	0	0	0	0	0	3	14	0	0	0	0	0	0	0	0	3	2	0	0	2
Zotu10916	0	0	2	1	0	0	0	0	0	1	0	0	0	0	0	0	0	0	2	0	0	0	0	0	0	0	0	0	0	1	0	0	0	0	0	0	0	0	0	0	0	0	2	0	7	0	0	0	0
Zotu11685	0	0	0	0	1	1	2	0	0	11	0	0	0	0	0	0	0	0	0	0	0	0	0	0	0	0	0	0	0	0	0	0	0	0	3	8	0	0	0	0	0	0	0	0	4	0	0	0	0
Zotu13455	0	0	0	0	0	0	0	0	1	0	0	0	0	1	0	1	0	0	0	0	0	0	0	0	0	0	2	0	0	0	0	0	0	2	0	1	0	0	1	0	0	0	0	1	0	1	5	4	5
Zotu13524	0	0	0	0	5	2	0	10	0	0	0	0	0	0	0	0	0	0	0	0	0	0	0	0	8	10	3	0	0	0	0	0	0	0	0	0	0	0	0	0	0	0	0	0	17	2	0	0	0
Zotu15084	0	1	0	1	0	0	2	2	0	0	0	0	0	0	0	0	0	0	2	0	0	0	1	0	0	1	3	0	0	0	0	0	1	1	0	0	0	1	1	1	0	1	0	0	10	0	2	0	2
Zotu17258	0	0	0	0	0	0	0	0	0	0	0	0	0	1	0	0	0	0	0	0	0	0	0	0	0	1	0	0	0	0	0	0	0	0	0	0	0	0	0	0	0	0	0	0	2	4	0	0	0
Zotu17876	0	0	0	0	0	0	0	0	0	0	0	0	0	0	1	0	0	0	0	15	0	0	0	0	0	0	0	0	0	0	0	0	0	1	0	0	0	0	0	0	0	0	1	0	0	0	0	0	0
Zotu18608	0	0	0	0	0	2	0	0	0	0	0	0	0	0	0	0	0	0	0	0	0	0	0	0	1	2	0	0	0	0	0	0	0	0	0	0	0	0	0	0	0	0	0	0	6	6	0	0	0
Zotu19705	0	0	0	0	0	0	0	0	0	0	0	0	0	0	0	0	0	0	0	0	0	0	0	0	0	2	0	0	0	0	0	0	0	0	0	0	0	0	0	0	0	0	0	0	7	0	0	0	0
Zotu20096	0	0	0	0	0	0	0	1	0	1	0	0	0	0	0	0	0	0	0	0	0	0	0	0	2	3	0	0	0	0	0	0	0	0	0	1	0	0	0	0	0	0	0	0	3	0	0	0	0
Zotu21018	0	0	0	0	1	0	0	4	0	0	0	0	0	0	0	0	0	0	0	0	0	0	0	0	0	2	0	0	0	0	0	0	0	0	0	0	0	0	0	0	0	0	0	0	12	3	0	0	0
Zotu3112	0	0	0	0	9	0	0	17	0	0	0	0	0	0	0	0	0	0	0	0	0	0	0	0	3	5	2	0	0	0	0	0	0	0	0	1	0	0	0	0	0	0	0	0	4	5	0	0	0
Zotu4420	0	1	1	2	0	0	0	0	0	0	0	0	0	0	0	0	0	0	0	0	2	0	0	0	2	3	0	0	0	0	0	0	0	0	0	0	0	0	0	0	1	0	0	0	22	27	0	0	1
Zotu6806	1	0	1	5	0	0	0	0	0	0	0	0	0	0	1	0	0	1	1	0	2	3	1	6	0	1	0	0	0	0	0	0	0	0	0	0	0	1	1	2	0	0	0	1	1	0	0	0	0
Zotu7688	0	0	0	0	2	1	0	17	0	2	0	0	0	0	0	0	0	0	6	1	0	1	0	0	4	6	1	2	0	0	0	0	0	0	0	1	0	0	0	0	0	0	0	0	15	4	0	0	0
Zotu8372	0	0	0	1	1	0	0	0	1	0	0	0	0	0	0	0	0	0	0	0	0	0	0	1	2	2	0	0	0	0	0	0	0	0	0	0	0	1	0	0	0	0	0	0	7	2	0	0	6
Zotu8832	0	0	0	0	0	3	1	0	0	3	0	0	0	2	0	0	0	0	0	0	0	0	0	0	2	12	0	0	0	0	0	0	0	0	2	9	0	0	0	0	0	0	0	0	7	2	0	0	3
Zotu10074	0	0	0	0	4	0	0	0	0	0	0	0	0	0	0	0	0	0	0	1	0	0	0	0	8	1	0	1	0	0	0	0	0	0	0	0	0	2	0	0	0	0	0	0	12	1	0	0	0
Zotu10090	0	0	0	0	2	0	0	0	0	1	0	0	0	0	0	0	0	0	0	0	0	0	0	0	4	4	0	0	0	0	0	0	0	0	0	1	0	0	0	0	0	0	0	0	9	3	0	0	0
Zotu10776	2	0	0	0	0	0	0	0	4	0	0	0	0	2	1	0	2	0	0	0	2	1	0	0	0	0	2	0	4	2	3	0	0	1	3	0	3	3	3	0	1	1	1	0	0	0	1	2	1
Zotu1166	0	5	3	13	4	5	1	1	0	20	0	0	0	0	0	0	0	1	46	0	0	11	11	0	5	15	5	1	0	0	1	2	0	0	2	10	2	6	0	15	0	1	11	1	31	17	0	0	7
Zotu12489	0	0	0	0	4	6	0	0	0	0	0	0	0	0	0	0	0	0	3	0	0	0	1	0	0	8	0	0	0	0	0	0	0	0	0	0	0	0	0	0	0	0	0	1	13	2	0	0	0
Zotu13223	0	1	1	0	0	3	2	2	0	0	0	0	0	0	0	0	0	0	4	0	0	1	1	0	5	8	2	0	0	0	0	0	0	0	0	2	0	0	0	1	0	0	0	0	18	3	0	0	0
Zotu13772	0	1	0	0	0	0	0	3	0	1	0	0	0	0	0	0	0	0	0	0	0	0	0	0	1	7	0	0	0	0	0	0	0	0	0	0	0	0	0	0	0	0	0	0	11	13	0	0	0
Zotu13786	0	0	0	0	1	0	3	4	0	0	0	0	0	0	0	0	0	0	0	0	0	0	0	0	2	4	2	0	0	0	0	0	0	0	0	0	0	0	0	0	0	0	0	0	6	0	0	0	0
Zotu13898	0	0	0	0	0	0	0	0	0	0	0	0	0	0	0	0	0	0	1	0	0	0	0	0	5	6	0	0	0	0	0	0	0	0	0	0	0	0	0	0	0	0	0	0	12	4	0	0	0
Zotu14138	0	0	2	0	0	2	0	0	0	0	0	0	0	0	0	1	0	0	0	2	0	0	2	0	0	0	0	0	0	0	0	0	0	0	0	0	0	10	0	0	0	0	8	0	0	0	0	0	0
Zotu14315	0	0	0	0	0	0	0	5	0	0	0	0	0	0	0	0	0	0	0	0	0	0	0	0	0	2	0	0	0	0	0	0	0	0	0	4	0	0	0	0	0	0	0	0	4	1	0	0	0
Zotu14635	0	0	0	0	0	3	1	0	0	0	0	0	0	0	0	0	0	0	2	0	0	0	0	0	0	6	0	0	0	0	0	0	0	0	0	1	0	0	0	0	0	0	0	0	20	1	0	0	0
Zotu15248	0	0	0	0	0	0	0	0	0	0	0	0	0	0	0	0	0	0	0	0	0	0	0	0	2	4	0	0	0	0	0	0	0	0	0	0	0	0	0	0	0	0	0	0	7	13	0	0	0
Zotu15499	0	0	1	1	0	0	0	0	0	0	0	0	0	0	0	0	0	0	0	0	0	0	3	0	0	0	0	0	0	1	0	0	0	0	0	0	0	1	0	0	0	0	0	0	6	0	0	0	1
Zotu15836	0	0	1	0	0	0	0	5	0	0	0	0	0	0	0	0	0	0	2	2	0	0	0	0	0	1	0	0	0	0	1	1	0	0	8	4	0	0	0	0	0	0	1	0	4	0	0	0	4
Zotu1640	0	1	0	1	0	1	1	0	1	0	0	0	0	0	0	1	0	0	5	0	0	4	0	0	8	6	1	0	0	1	0	0	0	0	0	1	0	2	2	1	0	0	1	0	20	23	0	1	6
Zotu16427	0	1	0	2	0	1	0	0	0	1	0	0	0	0	0	0	0	0	0	0	0	2	0	0	0	3	0	0	0	0	0	0	0	0	0	0	0	0	0	0	0	0	0	0	5	0	0	0	0
Zotu17431	0	0	0	0	0	0	0	1	0	0	0	0	0	0	0	0	0	0	0	0	0	0	0	0	2	1	0	0	0	0	0	0	0	0	0	0	0	0	0	0	0	0	0	0	1	2	0	0	0
Zotu17709	0	0	0	0	0	0	0	1	0	0	0	0	0	0	0	0	0	0	0	0	0	0	0	0	1	0	0	1	0	0	0	0	0	0	0	0	0	0	0	0	0	0	0	0	17	1	0	0	0
Zotu18489	0	0	0	0	3	1	0	8	0	0	0	0	0	0	0	0	0	0	0	0	0	0	0	0	5	7	1	0	0	0	0	0	0	0	0	0	0	0	0	0	0	0	0	0	9	0	0	0	0
Zotu19032	0	0	0	0	0	2	0	4	0	0	0	0	0	0	0	0	0	0	0	0	0	0	0	0	4	1	0	0	0	0	0	0	0	0	0	0	0	0	0	0	0	0	0	0	6	2	0	0	0
Zotu19333	1	0	0	0	0	2	0	2	0	4	0	0	0	0	0	0	0	0	0	0	0	0	0	0	0	8	1	1	0	0	0	0	0	0	3	2	0	0	0	0	0	0	0	0	5	0	0	0	6
Zotu19697	0	0	0	0	0	0	0	1	0	0	0	0	0	0	0	0	0	0	0	0	0	0	0	0	0	2	0	0	0	0	0	0	0	0	0	0	0	0	0	0	0	0	0	0	9	1	0	0	0
Zotu19719	0	0	0	0	0	0	0	1	0	1	0	0	0	0	0	0	0	0	0	0	0	0	0	0	3	5	0	0	0	0	0	0	0	0	0	0	0	0	0	1	0	0	0	0	4	1	0	0	1
Zotu19994	0	0	0	0	0	0	0	0	0	0	0	0	0	2	0	2	0	0	0	0	0	1	1	0	0	0	0	0	1	0	0	0	1	1	0	0	0	2	0	0	0	0	2	0	0	0	1	1	0
Zotu20307	0	0	0	0	0	2	0	0	0	0	0	0	0	0	0	0	0	0	0	0	1	0	0	0	0	1	0	0	0	0	0	0	0	0	0	0	0	0	2	0	0	0	0	0	0	0	0	0	2
Zotu20567	0	1	0	8	1	0	0	0	0	3	0	0	1	3	0	0	0	0	0	1	0	0	0	3	0	0	1	0	0	0	0	0	2	5	1	0	0	0	0	0	0	0	0	2	0	0	1	0	0
Zotu2114	0	2	2	2	0	0	0	0	0	0	0	0	0	0	0	0	4	5	0	9	4	5	4	3	0	0	0	0	1	1	1	0	0	2	0	0	0	5	16	4	1	1	1	2	0	0	4	0	0
Zotu21373	0	0	0	0	0	0	0	0	0	0	0	0	0	0	0	0	0	0	0	4	0	0	0	0	0	0	2	0	0	0	0	0	0	0	0	0	0	0	0	0	0	0	0	0	0	0	0	0	0
Zotu21567	0	0	0	0	1	0	0	0	0	0	0	0	0	0	0	0	0	0	0	0	0	0	0	0	3	2	0	1	0	0	0	0	0	0	0	0	0	0	0	0	0	0	0	0	1	3	0	0	0
Zotu22046	0	0	0	0	0	1	1	0	0	0	0	0	0	0	0	0	0	0	1	0	0	0	0	0	1	4	0	0	0	0	0	0	0	0	0	1	0	0	0	0	0	0	0	0	5	0	0	0	1
Zotu2532	0	2	1	2	3	5	0	2	1	2	0	0	0	0	0	0	0	1	0	0	2	2	0	1	6	14	1	0	0	1	0	0	0	0	1	0	0	43	4	2	1	2	1	0	33	6	0	0	6
Zotu2562	0	0	0	0	1	1	0	11	0	4	0	1	0	0	0	0	0	0	3	0	0	0	0	0	7	9	5	1	0	0	0	5	0	0	4	14	0	0	0	1	0	0	0	0	33	11	0	0	27
Zotu3445	0	4	1	5	0	0	0	2	0	0	0	0	0	0	0	0	0	0	0	0	0	7	0	0	1	5	0	0	0	0	0	0	0	1	0	2	0	0	1	3	0	1	0	0	19	4	1	0	5
Zotu4219	0	0	0	0	0	1	0	26	0	0	0	0	0	0	0	0	0	0	0	0	0	0	0	0	0	5	0	0	0	0	0	0	0	0	0	0	0	0	0	0	0	0	0	0	1	14	0	0	0
Zotu4725	0	0	2	1	0	0	0	1	0	3	0	0	0	1	2	0	1	0	1	2	0	0	0	0	1	2	0	0	1	1	0	0	0	1	0	0	0	1	0	0	0	0	0	0	6	3	2	2	3
Zotu5160	0	0	0	0	3	1	0	3	0	0	0	0	0	0	0	0	0	0	0	0	0	0	0	0	12	9	0	0	0	0	0	0	0	0	0	0	0	0	0	0	0	0	0	0	11	5	0	0	0
Zotu6354	0	0	0	0	2	3	0	8	0	0	0	0	0	0	0	0	0	0	0	0	0	0	0	0	5	10	0	0	0	0	0	0	0	0	0	0	0	0	0	0	0	0	0	0	37	2	0	0	0
Zotu6499	0	0	0	0	0	2	0	0	0	1	0	0	0	0	0	0	0	0	0	0	0	0	0	0	0	1	0	0	0	0	0	0	0	0	0	0	0	0	0	0	0	0	0	0	36	0	0	0	0
Zotu671	0	4	10	12	2	8	1	3	0	3	0	0	0	0	0	2	1	2	34	26	1	8	16	3	6	11	6	1	0	4	1	0	1	0	13	2	1	22	15	8	0	3	13	4	38	9	0	4	15
Zotu6852	0	0	0	0	2	3	0	15	0	0	0	0	0	0	0	0	0	0	0	0	0	0	0	0	2	8	0	0	0	1	0	0	0	0	0	0	0	0	0	0	0	0	0	0	22	8	0	0	0
Zotu7258	0	0	0	0	0	1	0	4	0	0	0	0	0	0	0	0	0	0	0	0	0	0	0	0	0	6	0	0	0	0	0	0	0	0	0	0	0	0	0	0	0	0	0	0	17	1	0	0	0
Zotu7771	0	0	0	0	1	3	0	2	0	3	0	0	0	0	0	0	0	0	1	0	0	0	0	0	0	6	0	0	0	0	0	0	0	0	0	2	0	0	0	0	0	0	0	0	10	4	0	0	0
Zotu8183	0	1	1	5	0	0	0	0	0	0	0	0	0	0	0	0	0	0	3	0	0	2	0	1	0	2	1	0	0	0	0	0	0	0	0	0	0	1	1	0	0	0	1	0	1	2	0	0	0
Zotu8202	0	0	0	0	0	1	1	2	0	0	0	0	0	0	0	0	0	0	0	0	0	0	0	0	0	0	0	0	0	0	0	0	0	0	0	3	0	0	0	0	0	0	0	0	7	1	0	0	0
Zotu8221	0	0	0	0	1	1	0	0	0	1	0	0	0	0	0	0	0	0	1	0	0	0	0	0	1	7	1	0	0	0	0	0	0	0	2	2	0	0	0	0	0	0	0	0	17	1	0	0	2
Zotu8821	1	1	1	0	0	0	0	1	0	0	0	0	0	1	0	0	0	0	0	0	0	3	1	1	0	2	0	0	0	0	1	0	0	0	1	0	0	0	0	1	0	0	0	0	0	0	0	0	0
Zotu9228	0	0	0	0	1	2	0	0	0	0	0	0	0	0	0	0	0	0	0	0	0	0	0	0	3	4	1	0	0	0	0	0	0	0	0	0	0	0	0	0	0	0	0	0	21	4	0	0	0
Zotu9538	0	0	0	0	0	0	0	6	0	0	0	0	0	0	0	0	0	0	0	0	0	0	0	0	2	6	0	1	0	0	0	0	0	0	0	0	0	0	0	0	0	0	0	0	7	0	0	0	0
Zotu9674	0	0	0	0	2	1	1	13	0	3	0	0	0	0	0	0	0	0	0	0	0	0	0	0	1	12	0	0	0	0	0	0	0	0	0	0	0	0	0	0	0	0	0	0	26	8	0	0	1
Zotu15605	0	2	0	0	1	0	1	0	0	0	0	0	0	0	0	0	0	0	0	0	1	0	0	0	2	0	0	0	0	0	0	1	0	0	0	1	0	1	0	0	0	0	0	0	9	14	0	0	9
Zotu14716	0	0	0	0	0	0	0	0	0	2	0	0	0	0	0	0	0	0	0	0	0	0	0	0	0	0	0	0	0	0	0	0	0	0	0	0	0	0	1	0	0	0	0	0	0	1	0	0	1
Zotu12085	0	1	1	2	0	0	0	0	0	0	1	3	0	0	0	0	0	1	0	0	0	0	3	0	1	0	2	0	0	0	2	0	0	0	3	0	0	2	2	1	0	0	0	0	4	1	0	0	8
Zotu13372	0	0	0	0	5	0	2	1	0	0	0	0	0	0	0	0	0	0	0	0	0	0	0	0	8	0	1	0	0	0	0	0	0	0	0	0	0	0	0	0	0	0	0	0	2	0	0	0	0
Zotu3001	0	0	0	0	69	2	0	7	0	0	0	0	0	0	0	0	0	0	0	0	0	0	0	0	18	4	1	0	0	0	0	0	0	0	0	0	0	0	0	0	0	0	0	0	3	1	0	0	0
Zotu15135	2	1	0	0	0	0	0	0	0	0	0	0	0	0	0	0	0	0	0	7	1	1	0	0	0	0	0	0	0	0	0	0	0	0	0	0	0	0	1	0	0	0	0	0	0	0	0	0	0
Zotu2597	0	2	1	0	0	0	0	0	0	0	0	0	0	0	0	0	2	1	0	13	0	1	26	0	0	2	0	0	0	7	0	0	0	0	0	0	0	1	1	2	0	1	6	0	4	1	0	0	0
Zotu16288	0	0	0	1	0	0	0	0	0	0	0	0	0	0	0	0	0	0	0	1	1	0	0	0	0	0	0	0	0	0	0	0	4	0	1	0	0	0	0	0	0	0	0	1	0	0	0	0	0
Zotu18343	0	0	1	0	0	0	2	0	0	0	0	0	0	0	1	0	0	0	0	3	1	0	0	1	0	0	0	0	0	0	0	0	3	0	0	0	0	0	2	0	0	0	0	0	0	0	2	0	0
Zotu21331	0	0	0	0	0	0	0	1	0	0	0	0	1	3	0	0	0	0	0	4	0	0	0	0	0	0	0	0	0	0	0	0	4	2	0	0	0	0	3	0	0	0	0	0	0	0	2	0	0
Zotu9827	1	0	2	2	0	0	0	0	0	0	0	0	0	0	0	0	0	0	0	1	2	0	0	0	0	0	0	0	0	0	0	0	0	2	0	0	0	1	1	0	0	0	0	0	0	0	1	0	0
Zotu4954	0	0	0	0	0	2	0	0	0	0	0	0	0	0	0	0	0	0	0	0	0	0	0	0	1	5	1	0	0	0	0	0	0	0	0	0	0	0	0	0	0	0	0	0	15	7	0	0	0
Zotu7761	0	0	0	0	0	3	1	0	0	0	0	0	0	0	0	0	0	0	0	0	0	0	0	0	0	3	0	0	0	0	0	0	0	0	0	0	0	0	0	0	0	0	0	0	14	6	0	0	0
Zotu20379	1	0	0	0	0	0	0	0	0	0	0	0	0	0	0	0	0	0	0	0	0	0	0	0	0	0	0	0	0	0	0	0	0	0	0	0	0	0	0	0	0	0	0	0	0	0	0	0	0
Zotu7175	0	1	0	5	0	5	0	3	0	1	0	1	0	0	0	0	1	4	0	0	0	0	0	1	0	8	0	0	0	0	0	2	0	0	7	0	0	3	1	3	0	2	1	3	1	0	0	0	0
Zotu14522	0	0	0	0	0	0	0	0	0	0	0	0	0	0	0	0	0	0	0	0	0	0	0	0	0	0	0	0	0	0	0	0	0	0	0	0	0	0	0	0	0	0	0	0	15	0	0	0	0
Zotu4069	3	3	0	9	0	0	1	0	8	1	2	1	0	0	0	1	0	2	1	0	5	0	0	10	1	2	8	0	7	0	21	2	1	0	13	0	0	1	2	0	3	2	1	4	0	0	0	0	0
Zotu10371	2	0	0	4	0	0	0	0	0	1	0	0	0	0	0	0	0	0	0	1	3	4	2	11	0	0	0	0	0	0	1	0	0	0	0	0	0	0	0	0	3	0	1	3	0	0	0	0	0
Zotu10559	0	0	0	1	0	6	28	7	0	0	0	0	0	0	0	0	0	0	0	0	0	0	0	0	1	12	0	0	0	0	0	0	0	0	0	15	0	0	0	0	0	0	0	0	2	0	0	0	0
Zotu11271	0	0	0	0	0	0	0	0	0	0	0	0	0	0	0	0	2	0	3	10	0	0	0	0	0	0	0	0	0	0	0	0	0	0	0	0	2	0	6	6	0	1	0	0	0	0	0	0	0
Zotu11396	0	0	0	0	0	0	0	3	0	0	0	0	0	0	0	0	0	0	0	0	0	0	0	0	0	0	0	0	0	0	0	0	0	0	3	44	0	0	0	0	0	0	0	0	0	0	0	0	0
Zotu12049	0	0	0	0	0	0	0	0	0	1	0	0	0	0	0	0	0	0	0	0	0	0	0	0	0	0	0	0	0	0	0	0	0	0	0	0	0	0	0	0	0	0	0	0	23	1	0	0	0
Zotu12343	0	0	10	5	0	0	0	0	0	0	0	0	0	0	0	0	0	0	9	0	0	5	7	0	0	1	0	0	0	3	0	0	0	0	0	0	0	0	1	1	0	0	12	1	0	0	0	0	0
Zotu12504	2	0	2	1	0	0	0	0	0	0	0	0	0	0	0	0	0	0	16	1	3	0	0	1	0	4	0	0	0	0	0	0	0	0	0	0	0	0	0	11	0	0	3	0	0	0	0	0	0
Zotu12556	0	0	0	0	0	16	1	10	0	24	1	0	0	0	0	0	0	0	1	0	0	0	0	0	0	16	1	2	0	0	0	1	0	0	6	2	0	0	0	1	0	0	0	0	2	0	0	0	0
Zotu12861	14	1	0	3	0	0	0	0	0	0	0	0	0	0	0	0	0	0	0	2	10	2	0	3	0	0	0	0	0	0	0	0	0	0	0	0	0	0	0	3	8	0	1	1	0	0	0	0	0
Zotu13015	0	0	1	6	0	0	0	0	0	1	0	0	0	0	0	0	4	1	2	0	1	2	1	3	0	0	0	0	0	0	0	0	0	0	0	0	2	6	1	5	0	3	0	0	0	0	0	0	0
Zotu13221	0	3	0	0	0	0	0	0	0	0	0	0	0	0	0	0	0	1	1	0	0	6	0	0	0	1	0	0	0	0	0	0	0	0	0	0	1	1	0	0	0	1	3	0	2	0	0	0	0
Zotu13996	0	0	0	0	1	18	0	1	0	1	0	0	0	0	0	0	0	0	0	0	0	0	0	0	0	18	4	2	0	0	0	0	0	0	0	7	0	0	0	0	0	0	0	0	4	1	0	0	1
Zotu14224	0	1	1	0	0	0	0	0	0	0	0	0	0	0	0	0	0	0	0	1	2	0	4	7	0	0	0	0	0	0	0	0	0	0	0	0	0	0	0	0	3	0	0	1	0	0	0	0	0
Zotu14322	0	0	0	0	0	1	0	0	0	25	0	0	0	0	0	0	0	0	0	0	0	0	0	0	1	3	0	0	0	0	0	0	0	0	0	0	0	0	0	0	0	0	0	0	0	0	0	0	0
Zotu14387	2	2	0	5	0	0	0	0	0	0	0	0	0	0	0	2	0	0	1	0	4	1	1	3	0	0	0	0	0	0	0	0	0	0	0	0	0	0	3	1	3	1	1	1	0	0	0	0	0
Zotu14471	4	3	0	0	0	0	0	0	0	0	0	0	1	0	0	2	0	2	0	0	6	1	1	2	0	1	0	0	0	0	0	0	0	0	0	0	3	4	0	0	1	0	0	2	2	0	0	0	0
Zotu1543	1	0	0	0	7	2	2	214	2	0	0	0	0	0	0	0	0	0	3	0	1	0	1	5	1	6	3	17	0	0	0	0	0	0	2	0	1	0	0	2	0	1	0	0	0	0	0	0	0
Zotu15817	5	2	2	2	0	0	0	0	0	1	0	0	0	0	0	0	0	1	0	13	2	0	1	2	0	0	0	0	0	0	0	0	0	0	0	1	0	1	5	0	1	1	0	1	0	0	0	0	0
Zotu17896	0	0	0	0	0	0	0	7	0	0	0	0	0	0	0	0	0	0	0	0	0	0	0	0	0	0	0	0	0	0	0	0	0	0	0	22	0	0	0	0	0	0	0	0	0	0	0	0	0
Zotu17924	0	0	0	0	0	0	0	0	0	0	1	0	0	4	1	7	0	2	0	0	0	0	0	1	0	0	0	0	0	0	3	0	0	4	4	0	0	0	0	0	0	1	0	0	0	0	0	0	0
Zotu17973	0	0	0	0	0	0	0	0	0	0	0	0	0	0	0	0	0	0	1	4	1	0	3	0	0	0	0	0	0	0	0	0	0	0	1	0	0	1	0	1	0	1	3	0	0	0	0	0	0
Zotu18163	0	4	2	0	0	2	3	0	0	1	0	5	0	0	0	1	0	0	0	1	2	1	1	4	0	0	1	1	0	0	1	4	0	0	5	0	0	0	0	1	2	0	0	0	0	0	0	0	0
Zotu18257	0	0	0	0	2	0	0	0	0	1	0	0	0	0	0	0	0	0	0	0	0	0	0	0	1	1	0	0	0	0	0	0	0	0	0	0	0	0	0	0	0	0	1	1	33	2	0	0	1
Zotu18955	0	2	0	0	0	0	4	0	0	2	0	1	0	0	0	0	0	2	2	0	1	1	0	0	0	4	1	0	0	0	5	0	0	0	12	0	1	0	0	0	0	3	0	0	0	0	0	0	1
Zotu19082	0	2	0	0	0	0	0	0	0	0	0	0	0	0	0	0	0	1	2	0	0	6	0	0	0	0	0	1	0	0	0	0	0	0	0	0	1	0	0	1	0	1	0	0	0	0	0	0	0
Zotu20452	0	0	0	0	0	0	2	0	0	1	0	9	0	0	0	0	0	0	0	0	0	0	0	0	0	0	2	0	0	0	0	3	0	0	5	1	0	0	0	0	0	0	0	0	0	0	0	0	0
Zotu20711	0	0	0	0	0	0	0	0	0	0	0	0	0	0	0	0	0	1	0	0	0	0	0	0	0	1	1	0	0	0	0	0	0	0	0	21	0	0	0	0	0	0	0	0	0	0	0	0	0
Zotu20927	0	0	0	0	0	0	11	1	0	0	0	0	0	0	0	0	0	0	0	0	0	0	0	0	0	2	0	1	0	0	0	0	0	0	0	0	0	0	0	0	0	0	0	0	0	0	0	0	0
Zotu20971	0	0	0	0	0	0	0	0	0	1	0	0	0	0	0	0	0	0	1	0	0	0	0	0	0	1	0	0	0	0	0	0	0	0	2	10	0	0	0	0	0	0	0	0	0	0	0	0	0
Zotu21185	2	1	4	1	0	0	0	0	0	1	0	0	0	0	0	0	2	0	0	0	0	0	0	0	0	0	0	0	0	0	0	0	0	0	0	0	0	0	1	0	0	3	2	0	0	0	0	0	0
Zotu21375	0	3	1	11	0	2	0	0	1	1	2	1	0	0	0	0	1	1	2	1	2	2	1	2	0	5	1	0	2	0	1	2	0	0	1	7	6	1	0	3	1	0	3	2	0	2	0	1	1
Zotu2158	1	6	9	6	0	0	0	0	0	3	0	1	0	0	0	0	4	2	7	9	7	10	24	15	2	0	0	0	0	11	3	1	0	1	3	3	1	4	15	10	7	1	24	1	5	0	0	0	1
Zotu21994	0	0	0	0	0	1	0	0	0	1	0	1	0	0	0	0	0	0	0	1	2	4	0	0	0	0	1	1	1	0	0	0	0	0	1	0	0	1	2	3	1	0	1	0	0	0	0	0	0
Zotu2298	0	0	0	0	0	19	2	1	1	38	2	8	0	0	0	0	0	0	0	0	0	0	0	0	1	14	14	8	0	0	17	25	0	0	16	2	0	0	0	0	0	0	0	0	1	2	0	0	0
Zotu2429	10	21	1	7	1	0	0	0	1	0	0	0	0	6	1	2	8	0	1	0	12	11	0	7	0	1	0	0	0	0	1	0	0	4	2	0	5	12	12	6	17	6	0	3	0	0	1	1	0
Zotu2940	0	2	7	0	0	7	7	0	0	13	1	1	0	0	0	0	1	3	6	2	4	15	6	0	0	4	9	3	1	1	2	2	0	0	4	3	0	5	30	14	1	2	6	1	0	0	0	0	0
Zotu4370	5	6	1	38	3	0	6	0	0	0	0	1	0	0	1	12	0	1	2	0	4	17	0	28	1	2	11	2	0	0	3	2	0	2	1	2	0	4	0	2	2	0	0	14	0	0	0	0	0
Zotu4763	6	1	1	2	0	0	0	0	0	0	0	0	0	0	0	0	1	0	0	3	9	2	5	0	0	0	0	0	0	0	0	0	0	0	0	0	6	2	7	5	3	2	4	0	0	0	0	0	0
Zotu5478	0	0	0	0	0	1	6	1	0	8	0	9	0	0	0	0	0	0	0	0	0	0	0	0	0	0	29	0	0	0	3	7	0	0	1	1	0	0	0	0	0	0	0	0	0	0	0	0	0
Zotu5511	4	2	7	0	0	0	0	0	0	0	0	0	0	0	0	0	1	0	0	2	8	5	7	1	0	0	0	0	0	1	0	0	0	0	0	0	0	1	2	2	3	0	4	0	0	0	0	0	0
Zotu5654	1	1	2	4	0	0	0	0	0	0	0	0	0	0	0	1	2	1	2	1	0	5	7	2	0	0	1	0	0	5	6	1	0	0	4	2	3	5	4	1	3	5	3	0	0	0	0	0	2
Zotu6329	11	2	2	0	0	0	0	0	0	1	0	0	0	0	0	0	0	0	0	5	5	1	5	1	0	0	0	0	0	3	2	3	0	0	1	0	0	1	1	0	4	1	3	1	0	0	0	0	1
Zotu6884	1	3	0	7	1	1	1	0	0	0	0	1	0	0	0	0	0	2	7	2	2	1	5	4	0	22	3	1	0	1	0	0	0	0	1	0	1	1	4	0	0	1	5	0	0	0	0	0	0
Zotu7540	2	9	3	4	0	0	0	0	0	2	0	0	0	0	0	0	2	0	4	0	1	9	0	0	2	1	0	0	0	0	0	0	0	0	0	1	1	0	0	0	0	1	1	1	2	0	0	0	2
Zotu7765	0	0	0	0	0	2	9	0	0	23	0	3	0	0	0	0	0	0	0	0	0	0	0	0	0	4	3	0	0	0	0	3	0	0	17	21	0	0	1	0	0	0	0	0	0	0	0	0	0
Zotu8196	0	0	1	0	0	3	1	0	0	2	0	0	0	0	0	0	0	0	1	0	0	4	2	0	0	2	1	0	0	0	0	0	0	0	0	0	0	0	0	47	0	0	2	0	0	0	0	0	0
Zotu8391	1	1	0	0	0	3	1	0	0	1	0	6	0	0	0	2	1	3	2	6	3	0	0	6	1	4	1	0	1	0	5	2	0	0	6	2	0	5	1	1	1	5	0	0	1	0	0	0	1
Zotu868	5	12	2	5	0	0	0	1	0	0	0	0	0	0	1	0	2	0	0	103	7	24	2	0	0	0	0	3	0	0	0	0	0	0	0	1	0	9	162	25	6	1	5	0	0	0	0	0	0
Zotu9088	3	0	4	0	0	0	0	0	0	0	1	0	0	0	0	0	0	0	1	3	0	3	7	1	0	0	0	0	0	0	6	0	0	1	2	2	0	0	3	3	1	1	9	0	0	0	0	0	0
Zotu19382	0	0	0	0	0	1	0	0	4	1	1	0	0	0	0	0	0	0	0	0	0	0	0	0	0	0	2	0	8	0	3	0	0	0	2	0	0	0	0	0	0	0	0	0	0	0	0	0	1
Zotu19992	0	0	0	0	0	0	1	1	4	0	2	1	0	0	8	0	0	0	0	0	0	0	0	0	0	0	0	0	7	0	0	2	4	1	2	0	0	0	0	0	0	0	0	0	0	0	0	0	0
Zotu18643	0	0	0	0	0	0	0	0	4	0	0	4	0	5	1	0	0	0	0	1	0	0	0	0	1	0	0	0	0	0	2	0	1	3	12	0	0	0	0	0	0	0	0	0	0	0	0	0	5
Zotu10881	0	0	0	0	0	0	0	0	0	1	0	0	0	13	1	2	0	0	0	0	0	0	0	0	0	0	0	0	0	0	0	0	1	9	1	0	0	0	0	0	0	0	0	0	0	0	3	1	0
Zotu11174	0	0	0	0	0	0	2	1	1	3	0	0	0	0	1	0	0	0	0	0	0	0	0	0	0	2	0	0	0	0	0	0	0	0	3	39	0	0	0	1	0	0	0	0	0	0	0	0	0
Zotu12151	0	0	0	0	0	0	0	0	0	0	0	1	2	5	4	0	0	0	0	0	0	0	0	0	0	0	0	0	0	0	0	0	11	4	0	0	0	0	0	0	0	0	0	0	0	0	1	0	0
Zotu13025	0	0	0	5	0	0	0	0	0	0	0	0	0	2	0	0	0	0	0	0	7	0	0	1	0	0	0	0	0	0	0	1	2	1	0	0	0	0	0	0	1	0	0	0	0	0	0	0	0
Zotu13447	0	0	0	0	4	4	2	0	0	2	0	0	0	0	0	0	0	0	1	0	0	0	0	0	1	2	2	2	0	0	0	0	0	0	0	0	0	0	0	0	0	0	0	0	0	0	0	0	0
Zotu1346	1	1	1	2	0	7	0	0	0	8	2	7	0	14	4	0	8	8	2	4	4	2	1	2	1	19	0	0	1	0	8	0	10	9	10	1	9	19	6	6	2	20	0	0	1	3	0	1	0
Zotu1395	0	0	0	0	2	5	5	0	58	13	9	9	3	15	26	14	0	0	2	4	1	0	0	0	1	3	12	1	50	0	25	6	10	11	2	1	0	1	7	0	0	1	0	0	0	0	1	1	0
Zotu15047	0	0	0	1	0	0	0	0	0	0	0	0	0	0	0	0	5	0	3	0	0	1	0	0	0	3	0	0	0	0	0	0	0	0	0	0	2	0	0	4	0	0	0	0	0	0	0	3	0
Zotu152	42	13	8	55	2	17	0	2	2	13	11	1	8	84	24	8	33	33	15	31	58	38	9	20	0	15	3	3	2	2	34	2	31	53	57	0	55	124	27	46	35	39	17	4	3	0	13	7	4
Zotu1521	0	0	2	8	9	19	1	2	0	12	0	0	0	0	0	0	0	0	3	0	0	1	0	0	17	19	2	3	1	0	0	0	0	0	0	48	0	0	0	41	0	0	7	0	7	0	0	0	0
Zotu15281	0	0	0	0	2	1	2	0	10	0	1	2	0	0	2	0	0	0	2	0	0	0	0	0	5	5	2	0	9	0	3	1	0	1	4	0	0	0	0	0	0	0	0	1	6	1	0	0	0
Zotu15353	0	0	0	0	0	3	0	0	0	0	0	0	0	0	0	0	0	0	0	0	0	0	0	0	1	11	1	0	0	0	0	0	0	0	0	0	0	0	0	0	0	0	0	0	0	1	0	1	0
Zotu15710	4	1	0	2	0	0	0	2	0	0	0	0	0	0	0	0	0	0	5	0	1	4	1	1	0	0	0	0	0	0	0	0	0	0	24	0	2	1	0	8	5	1	0	1	0	0	0	0	0
Zotu15841	1	0	0	5	0	0	0	0	0	0	0	2	1	7	5	1	0	0	0	0	0	0	0	0	0	1	0	0	0	0	0	16	0	1	0	0	1	1	2	0	1	0	0	0	0	0	0	0	0
Zotu16058	0	0	0	0	0	5	0	0	0	0	0	1	0	0	0	0	0	0	0	0	0	0	0	0	1	5	4	0	0	0	0	0	0	0	6	0	0	0	0	0	0	0	0	0	0	0	0	0	0
Zotu17260	0	0	0	1	0	5	1	2	1	0	1	0	0	0	1	0	0	1	2	2	0	0	0	0	0	6	0	0	2	0	1	1	0	1	7	1	0	2	4	1	0	0	0	0	0	0	0	1	1
Zotu17297	0	0	0	0	0	0	1	0	0	0	0	2	0	0	0	0	1	0	0	0	0	0	0	0	0	0	5	1	0	0	3	4	0	0	1	0	0	0	0	0	0	1	0	0	0	0	0	0	0
Zotu17356	0	0	0	0	0	0	0	0	0	0	0	0	0	2	0	5	0	0	0	0	0	0	0	0	0	0	0	0	0	0	0	0	0	4	0	0	0	0	0	0	0	0	0	0	1	0	3	3	0
Zotu1766	0	0	0	1	0	0	0	0	34	0	2	0	0	29	1	1	0	0	0	0	0	0	0	0	0	0	0	0	12	0	56	0	1	6	4	0	0	0	0	0	0	0	0	0	0	0	1	0	0
Zotu18807	0	0	0	1	0	0	0	0	0	0	0	6	0	0	0	0	1	0	0	0	0	0	0	1	0	0	0	0	0	0	5	2	10	0	1	1	0	0	0	1	0	0	0	0	0	0	0	0	0
Zotu19095	0	0	0	0	0	1	0	0	0	0	2	0	0	4	0	1	0	0	0	1	0	0	0	0	0	0	0	0	0	0	0	0	0	7	0	0	0	0	0	0	0	0	0	0	0	0	1	0	0
Zotu19908	0	0	0	8	0	1	0	0	0	9	0	1	0	0	0	5	1	0	5	0	0	1	1	0	0	0	1	1	0	0	5	0	0	0	9	1	0	0	0	0	0	0	3	0	0	0	0	0	0
Zotu21448	0	0	0	10	0	0	0	0	0	0	0	0	0	0	0	0	0	0	0	0	0	2	1	0	0	0	0	0	0	1	0	0	0	0	0	0	0	0	0	4	0	0	4	0	0	0	0	0	0
Zotu2209	10	0	0	1	0	2	0	5	1	3	0	0	0	19	15	4	0	6	0	2	20	0	0	9	0	1	0	0	0	0	1	0	2	14	4	0	1	24	5	1	11	4	0	0	0	0	0	1	0
Zotu2227	0	0	0	0	0	2	0	0	6	0	3	0	0	5	36	23	0	1	0	0	3	0	0	0	0	0	0	0	11	0	10	0	23	4	5	0	0	1	0	0	0	0	0	0	0	0	0	5	3
Zotu2270	5	4	4	20	0	1	0	0	0	1	0	0	0	0	0	0	4	2	7	3	6	2	0	5	0	6	0	0	0	1	0	0	0	0	2	0	7	22	19	7	5	13	2	2	1	0	0	0	0
Zotu2378	2	4	4	32	0	0	0	0	1	0	0	0	0	0	0	0	5	0	0	1	0	13	6	6	0	0	0	1	0	1	0	2	0	0	1	0	2	1	2	57	2	4	7	0	0	0	0	0	0
Zotu2606	0	0	0	0	0	3	0	0	17	0	4	1	1	22	37	12	0	0	0	0	0	0	0	0	0	1	0	1	13	0	15	0	2	9	11	0	0	0	0	0	0	0	0	0	0	0	1	6	1
Zotu3784	3	1	1	5	0	0	0	0	0	0	0	0	1	8	0	1	0	1	0	8	16	0	0	3	0	0	0	0	0	0	0	0	10	5	2	0	1	3	8	5	9	1	1	1	0	0	0	0	0
Zotu39	49	43	31	224	4	21	5	2	26	7	20	29	0	70	24	47	17	15	52	81	82	118	57	73	6	18	3	4	25	8	59	29	44	84	57	15	19	55	61	143	91	16	164	29	6	0	11	8	3
Zotu4269	6	1	0	6	0	8	0	1	13	8	0	1	0	0	5	0	0	0	4	0	2	0	0	2	3	1	5	1	11	0	2	0	6	0	4	0	0	4	1	1	0	0	1	1	3	0	1	0	0
Zotu4421	3	0	1	1	0	2	2	0	0	2	0	0	0	47	3	7	0	2	0	5	0	1	0	1	0	4	4	1	0	0	0	0	4	48	2	0	1	1	10	1	1	1	4	0	0	0	3	1	0
Zotu4713	0	3	1	2	1	7	0	1	0	4	0	8	0	1	0	3	1	0	17	1	0	7	1	0	2	8	0	0	0	0	9	4	1	0	25	3	3	2	1	1	0	2	0	1	0	1	0	1	6
Zotu512	34	9	5	67	0	0	0	0	0	5	0	0	0	1	1	0	0	8	0	10	58	19	4	58	1	1	0	0	0	2	1	1	1	5	6	0	2	41	6	14	46	11	5	7	0	0	0	0	0
Zotu5182	0	0	0	0	1	2	1	0	0	3	0	7	0	0	0	0	1	0	0	1	0	0	0	0	3	1	16	1	0	0	2	34	0	0	4	0	0	1	0	0	0	0	0	0	0	0	0	0	0
Zotu5607	0	0	0	0	0	2	0	0	14	0	4	4	0	0	1	0	0	0	0	0	0	0	0	0	0	0	0	0	22	0	30	0	0	0	0	2	0	0	0	0	0	1	0	0	0	0	0	0	0
Zotu6110	0	2	2	5	0	0	0	5	0	1	0	0	0	0	0	0	0	0	12	1	0	7	3	0	0	1	0	1	0	0	0	0	0	0	7	4	0	0	0	39	0	0	5	0	0	0	0	0	1
Zotu6392	0	4	1	17	0	0	0	0	0	1	0	0	0	0	0	0	1	0	3	0	0	8	3	5	0	0	1	0	0	0	0	0	0	0	1	0	1	1	0	13	0	0	3	1	1	0	0	0	0
Zotu6832	0	0	0	0	0	2	0	0	9	0	0	2	0	0	0	0	0	0	0	0	0	0	0	0	0	2	0	0	5	0	1	0	0	0	32	0	0	0	0	0	0	0	0	0	0	0	0	0	3
Zotu6935	0	0	0	0	0	8	0	0	0	11	1	0	0	26	7	1	0	0	0	0	0	0	0	0	0	17	3	1	1	0	1	1	2	21	0	0	0	0	0	0	0	0	0	0	0	0	2	0	0
Zotu7069	0	0	0	0	0	0	2	0	0	6	0	0	0	0	4	0	0	0	0	0	0	0	0	0	0	0	14	7	0	0	1	0	0	0	1	0	0	0	0	1	0	0	0	0	0	1	0	0	0
Zotu800	2	2	1	5	0	2	0	0	1	8	0	0	0	0	0	0	4	4	37	52	3	11	29	1	0	1	0	0	0	4	0	1	0	0	47	1	3	11	57	13	6	5	23	0	0	0	0	0	0
Zotu8211	0	0	0	0	0	0	0	0	0	0	0	0	5	37	1	1	0	0	1	0	0	0	0	0	0	0	0	0	0	0	0	0	8	23	0	0	0	0	0	0	0	0	0	0	0	0	3	3	0
Zotu8388	0	0	0	1	0	0	0	0	0	0	0	0	0	0	0	0	0	0	7	0	0	0	0	0	0	0	0	0	0	0	0	0	0	0	37	0	0	0	0	0	0	0	0	0	0	0	0	0	0
Zotu8523	0	0	0	0	0	0	0	0	0	1	0	0	2	8	2	2	1	0	0	0	0	0	0	0	0	3	1	0	0	0	0	0	11	26	0	0	0	0	0	0	0	0	0	0	0	0	0	0	0
Zotu97	40	13	31	16	0	1	0	0	0	3	1	4	1	52	5	3	50	47	7	395	57	22	55	9	1	0	2	1	0	7	3	2	36	70	6	16	57	197	451	225	39	81	81	10	1	0	6	3	3
Zotu9942	0	0	0	0	0	2	0	0	6	0	3	5	0	0	0	0	0	0	0	0	0	0	0	0	0	2	2	0	10	0	5	0	1	0	2	0	0	0	0	0	0	0	0	0	0	0	0	0	0
Zotu6858	0	0	0	0	0	0	1	0	1	0	0	3	0	0	0	0	2	4	0	1	15	1	0	0	0	0	1	0	0	0	0	0	0	0	0	0	1	6	0	1	5	1	0	0	0	1	0	0	0
Zotu21135	0	1	2	2	6	2	0	0	0	3	0	0	0	0	0	2	0	1	0	1	0	3	1	2	8	0	0	0	0	0	2	0	0	0	1	0	2	0	0	4	0	0	1	0	2	0	0	0	1
Zotu249	3	12	3	21	15	22	7	9	19	31	6	7	1	15	21	8	12	20	48	33	5	32	24	15	13	27	11	1	10	4	16	2	7	7	26	5	1	25	26	50	6	32	30	12	19	0	0	6	2
Zotu3641	0	0	0	0	0	0	0	1	25	0	6	0	0	0	0	0	0	0	0	0	0	0	0	0	1	0	1	0	28	0	25	0	0	0	0	0	0	0	0	0	0	0	0	0	0	0	0	0	0
Zotu5874	0	3	0	2	0	3	2	0	1	7	1	0	1	1	6	2	0	0	7	0	0	1	0	0	5	4	2	0	0	0	2	2	4	4	7	0	0	0	0	6	0	0	2	1	5	0	0	2	0
Zotu11725	2	4	0	1	0	4	0	0	0	0	0	0	0	0	0	0	1	0	0	3	6	0	4	4	0	6	0	0	0	0	0	0	0	0	0	0	0	0	6	0	3	0	2	1	1	7	0	1	0
Zotu8618	0	3	0	0	0	0	0	3	4	0	0	0	0	0	0	0	0	3	0	0	3	1	0	1	0	0	5	0	1	0	0	0	0	0	2	0	0	3	2	0	2	1	0	0	0	0	0	0	0
Zotu4498	0	0	0	4	0	0	0	1	8	0	2	1	0	1	0	0	1	3	1	4	6	1	3	1	2	0	3	0	7	0	2	0	0	1	2	0	1	6	8	1	3	4	8	0	1	1	0	0	1
Zotu3758	0	2	1	0	3	4	3	1	1	2	1	7	0	4	1	4	0	3	1	9	3	0	0	2	3	13	2	0	4	0	7	1	3	1	9	0	0	5	6	5	0	6	0	0	4	0	0	0	1
Zotu9599	0	1	1	15	0	0	0	0	0	0	0	0	0	0	0	0	0	1	0	0	1	8	0	7	0	0	0	0	0	0	1	0	0	0	1	0	0	0	0	5	0	0	1	2	0	0	0	0	0
Zotu16068	3	0	0	6	0	7	0	3	2	2	0	1	0	1	0	3	0	2	3	0	2	0	0	3	0	8	1	0	2	0	6	0	0	1	3	1	0	2	1	1	1	0	1	2	1	0	1	0	0
Zotu16766	0	0	0	2	1	0	1	0	1	0	0	0	0	1	4	6	0	0	0	0	2	0	0	4	0	2	0	0	1	0	1	0	0	3	0	0	0	0	0	0	1	0	0	1	0	0	0	0	0
Zotu9890	0	0	0	0	0	0	0	1	0	3	0	0	0	0	1	0	0	0	2	0	0	3	2	0	2	1	0	0	0	0	0	0	0	0	0	0	0	0	0	12	1	0	0	0	0	1	0	0	0
Zotu18037	0	0	0	0	1	0	1	1	0	4	0	0	0	0	0	0	0	0	1	0	0	0	0	0	0	1	3	0	0	0	0	0	0	0	1	3	0	0	0	1	0	0	0	0	1	0	0	0	0
Zotu18102	0	0	0	2	0	1	0	0	0	0	0	0	0	0	0	2	0	2	0	3	1	0	0	1	0	7	0	0	0	0	1	1	0	0	0	0	0	2	2	0	2	3	0	0	0	0	0	1	0
Zotu13452	0	0	0	0	0	0	0	0	0	0	0	0	0	2	0	14	0	0	0	0	0	0	0	0	0	1	0	0	0	0	0	0	10	1	0	0	0	0	0	0	0	0	0	0	0	0	1	0	0
Zotu12423	2	0	0	0	0	0	1	1	4	0	0	5	0	2	2	1	0	1	2	1	0	0	0	0	0	1	2	0	7	0	6	0	1	2	3	0	0	1	3	0	1	0	1	0	4	0	0	0	0
Zotu21131	0	0	0	0	0	1	0	3	10	3	1	3	0	0	7	5	1	0	0	0	0	0	0	0	3	11	6	0	3	0	1	3	0	0	2	1	0	0	0	0	0	0	0	0	0	0	0	1	0
Zotu20259	0	0	0	0	2	3	0	3	0	3	0	0	0	0	2	0	0	0	0	0	0	0	0	0	2	3	1	0	0	0	2	0	0	0	0	1	0	0	0	0	0	0	0	0	7	1	0	0	0
Zotu21638	1	0	3	0	0	0	0	0	0	0	0	0	0	0	0	0	0	0	4	0	0	0	2	1	0	2	0	0	0	1	0	0	0	0	3	0	0	0	0	0	0	0	4	0	0	0	0	0	0
Zotu22115	0	3	0	0	3	1	0	0	0	0	0	1	0	0	0	0	0	0	0	0	0	0	0	0	0	4	1	0	0	0	0	0	0	0	3	0	0	0	0	0	0	0	0	0	2	0	0	0	0
Zotu10741	0	0	0	0	0	1	0	0	1	0	2	1	0	0	0	0	0	0	0	0	1	0	0	0	0	1	5	0	4	0	13	1	0	0	3	0	0	0	0	0	0	0	0	0	0	0	0	0	0
Zotu3070	2	4	4	4	6	10	4	1	0	17	1	7	0	0	0	0	3	3	4	0	3	14	5	1	8	28	4	1	2	3	10	1	0	0	16	3	5	6	8	34	0	1	4	2	4	0	0	0	2
Zotu14857	0	0	0	1	0	0	0	0	1	0	0	1	0	2	1	0	1	1	0	0	1	0	3	8	0	0	0	0	0	0	0	0	0	2	0	0	0	3	1	1	0	3	0	0	0	0	0	0	0
Zotu19549	0	0	0	0	0	0	0	0	0	0	0	0	0	2	8	3	0	0	0	0	1	0	0	0	0	0	0	0	0	0	0	0	1	1	0	0	0	0	0	0	0	0	0	0	0	0	0	0	0
Zotu17068	0	0	0	0	0	0	0	0	0	0	0	12	0	0	0	0	0	0	0	0	0	0	0	0	0	0	0	0	0	0	0	5	0	0	11	0	0	0	0	0	0	0	0	0	0	0	0	0	1
Zotu19113	0	1	0	2	0	0	0	0	0	0	0	0	0	0	0	0	0	0	0	0	1	1	0	4	0	0	0	0	0	1	0	0	0	0	0	0	0	0	0	1	3	0	0	0	0	0	0	0	0
Zotu20027	0	0	0	0	0	1	0	0	6	0	2	0	0	0	0	0	0	0	0	1	1	0	0	0	0	0	0	0	3	0	5	1	0	0	5	0	0	0	1	0	0	0	0	0	0	0	0	1	0
Zotu5045	1	1	2	2	2	2	0	3	3	9	0	0	0	4	2	12	1	0	1	2	1	1	1	0	4	2	2	0	4	0	1	2	6	4	0	3	1	0	7	2	0	0	0	0	0	0	0	0	0
Zotu9304	0	0	0	0	0	0	0	0	0	0	0	0	0	14	13	3	0	0	0	0	3	0	0	0	0	0	0	0	1	0	0	0	16	19	0	0	1	0	0	0	0	2	0	0	0	0	1	0	0
Zotu7105	0	0	0	0	16	2	1	4	0	1	0	1	0	0	0	2	0	0	0	0	0	0	0	0	10	0	5	0	1	0	2	0	0	0	0	2	0	0	0	1	0	0	0	1	0	0	0	0	0
Zotu7127	3	1	0	1	0	0	1	0	2	0	1	1	0	4	0	0	0	6	0	1	2	1	0	1	0	0	1	0	3	0	4	0	0	9	0	0	1	1	3	1	1	5	0	1	0	0	0	0	0
Zotu12828	0	0	0	1	6	0	0	0	8	0	0	0	0	1	1	0	0	0	0	0	2	0	0	3	0	1	0	0	4	0	3	1	1	1	0	0	0	0	0	0	1	0	1	0	0	0	0	0	0
Zotu5968	0	3	0	1	1	1	0	0	0	0	0	0	0	0	11	0	0	1	11	0	4	5	0	0	0	2	0	0	1	0	1	0	0	0	4	0	1	1	1	4	1	3	0	2	1	0	0	1	1
Zotu10199	0	0	0	0	0	1	1	0	5	1	0	5	0	0	1	0	0	0	0	0	0	0	0	0	0	5	0	0	6	0	14	2	2	0	5	0	0	0	0	0	0	1	0	0	0	0	0	0	0
Zotu1700	5	1	0	3	0	1	1	0	9	0	1	0	1	16	23	32	0	3	2	3	4	0	0	1	0	3	4	0	8	0	4	2	16	20	13	0	3	4	1	0	0	4	0	1	1	0	5	12	1
Zotu17937	0	0	0	0	3	3	2	1	3	1	1	2	0	0	2	0	0	0	0	0	0	0	0	0	7	1	2	1	2	0	3	0	0	0	1	3	0	0	0	1	0	2	0	0	6	1	0	0	0
Zotu19607	0	0	0	0	0	0	0	1	0	0	0	5	0	0	0	0	0	0	0	0	0	0	0	0	0	0	2	1	0	0	0	1	0	0	7	0	0	0	1	0	0	0	0	0	0	0	0	0	2
Zotu4801	2	1	0	0	1	1	0	1	4	0	1	0	0	12	6	3	1	0	1	2	4	0	0	2	1	0	0	0	4	0	4	0	18	7	4	0	0	1	1	1	4	2	0	0	0	0	0	4	0
Zotu6432	0	0	0	0	0	0	0	0	0	0	0	0	2	24	4	7	0	0	0	0	1	0	0	0	0	1	0	0	0	0	0	0	5	15	0	0	0	0	0	0	1	0	0	0	2	0	1	1	0
Zotu10999	0	0	0	0	0	0	0	1	5	0	0	0	1	3	6	9	0	0	0	0	0	0	0	0	1	0	0	0	4	0	2	0	1	1	1	0	0	0	0	0	0	0	0	0	0	0	0	0	0
Zotu13000	0	0	0	0	1	1	0	0	0	0	1	0	0	0	1	2	0	0	0	0	0	0	0	0	0	1	0	0	1	0	10	1	0	0	3	0	0	0	1	0	0	0	0	0	1	0	0	1	0
Zotu13094	0	0	0	2	1	3	0	1	0	0	0	1	0	0	0	1	0	0	0	0	0	0	0	1	4	3	1	3	0	0	4	0	0	0	0	0	0	0	0	1	0	0	7	0	12	0	0	0	0
Zotu17250	0	1	1	12	0	0	0	0	0	0	0	0	0	0	0	0	0	0	9	0	1	2	1	5	0	0	0	0	0	1	0	0	0	0	0	0	0	0	0	7	1	0	1	6	0	0	0	0	0
Zotu17472	0	0	0	0	0	0	1	0	0	1	0	0	0	0	0	0	0	0	0	0	0	0	0	1	0	7	1	0	0	0	1	0	0	0	0	0	0	0	0	0	0	0	0	0	0	0	0	0	0
Zotu4158	0	0	0	0	2	8	0	2	0	2	1	2	0	0	0	0	0	0	0	0	0	0	0	0	6	30	6	0	1	0	3	1	0	0	9	0	0	0	0	0	0	0	0	0	4	1	0	0	1
Zotu6650	0	0	0	0	4	0	3	3	6	6	2	5	0	1	1	1	0	0	0	0	0	0	0	0	1	2	3	0	10	0	5	0	0	0	2	0	0	0	0	0	0	2	0	0	1	0	0	0	0
Zotu15189	0	0	0	0	0	0	0	0	4	2	1	0	0	5	0	0	0	0	0	0	0	0	0	0	1	0	0	0	1	0	8	0	0	3	0	0	0	0	0	0	0	0	0	0	0	0	1	0	0
Zotu17415	0	0	0	0	0	0	0	0	0	0	0	0	0	3	15	4	0	0	0	0	0	0	0	1	0	0	0	0	0	0	0	0	1	0	0	0	0	0	0	0	0	0	0	0	1	0	0	3	0
Zotu3918	1	0	0	1	0	0	0	0	0	0	0	0	0	32	35	9	0	0	0	0	0	0	0	2	0	0	0	0	0	0	0	0	4	12	0	0	0	0	0	0	0	0	0	0	0	0	1	3	0
Zotu6297	0	1	0	0	1	2	0	0	5	0	0	3	0	8	1	5	0	2	0	0	0	1	0	0	0	2	0	0	0	0	4	0	5	14	5	0	0	0	0	0	0	0	0	0	0	0	0	2	0
Zotu16100	0	0	2	2	0	0	2	0	0	2	0	0	0	0	1	4	0	2	1	0	6	4	2	1	0	0	3	0	0	0	2	2	1	0	0	0	0	1	3	1	1	0	5	0	0	0	0	1	0
Zotu17481	0	0	0	0	2	5	1	6	0	0	0	0	0	0	0	0	0	0	0	0	0	1	0	0	7	4	3	1	0	0	0	0	0	0	0	1	0	0	0	1	0	0	0	0	2	0	0	0	0
Zotu2439	0	0	0	38	0	3	0	2	0	7	0	2	0	0	0	7	0	0	35	0	0	2	0	5	1	5	0	0	1	0	0	6	1	0	6	18	0	0	0	5	0	0	0	5	0	1	0	2	4
Zotu1601	0	1	0	0	0	1	0	2	6	1	4	0	1	25	22	32	1	0	1	0	0	0	0	0	5	3	1	0	11	0	7	0	40	13	0	1	0	2	0	0	0	0	0	0	1	1	2	11	2
Zotu14664	0	0	0	2	0	0	0	0	1	0	0	1	0	2	24	2	0	0	0	0	0	0	0	0	1	3	1	0	0	0	0	0	5	2	2	0	0	0	0	0	0	0	0	0	0	0	0	0	1
Zotu15322	0	0	0	0	1	5	3	3	0	5	1	0	0	0	0	0	0	0	0	0	0	0	0	0	2	2	0	0	0	0	0	0	0	0	0	4	0	0	0	0	0	0	0	0	0	0	0	0	0
Zotu13186	1	0	0	3	0	2	2	0	0	5	0	1	0	0	0	0	0	0	0	1	1	0	0	0	0	0	0	1	0	0	8	0	0	0	1	0	0	1	5	0	0	0	0	0	0	0	0	0	0
Zotu7960	2	0	0	0	0	0	2	0	0	1	1	1	0	1	0	1	0	0	0	1	3	0	0	1	0	4	0	2	0	0	4	1	0	1	1	1	0	10	3	1	0	8	0	0	1	0	0	1	1
Zotu19728	0	0	0	3	0	0	1	0	1	0	0	0	0	0	2	0	0	0	1	0	0	1	0	0	0	0	0	0	2	0	0	0	0	0	0	0	0	0	0	4	0	1	0	0	0	0	0	0	0
Zotu1135	1	0	0	14	6	8	4	0	13	41	6	11	0	2	9	23	1	3	0	10	2	0	1	0	12	8	13	1	8	0	36	9	3	6	21	3	1	13	15	2	1	3	1	1	4	2	3	8	1
Zotu4174	0	0	2	15	0	0	0	0	1	1	0	0	0	0	0	0	0	0	8	0	0	4	8	1	0	1	1	0	0	2	0	0	0	0	0	1	0	0	0	29	0	1	7	15	3	0	0	0	0
Zotu15099	0	0	0	1	0	2	1	0	0	0	0	5	0	0	0	0	0	3	0	0	0	0	0	1	0	1	0	0	0	0	0	4	0	0	0	0	1	6	5	0	0	3	0	0	0	0	0	0	0
Zotu10591	0	0	1	0	0	1	0	1	1	4	2	4	0	2	1	13	1	0	1	0	0	0	1	0	3	2	0	0	1	0	8	2	0	3	23	1	0	1	4	2	0	1	0	0	0	0	0	0	3
Zotu16416	0	0	0	5	0	0	0	0	0	0	0	0	0	0	0	2	0	0	0	1	0	0	0	1	0	0	0	0	0	0	0	0	0	0	0	0	0	0	2	1	0	0	0	0	0	0	0	0	0
Zotu2877	1	2	0	8	3	4	0	0	0	1	0	1	0	2	0	4	6	4	2	3	6	5	4	7	1	8	1	0	0	2	0	2	1	10	15	11	3	24	17	8	2	9	7	1	0	0	0	4	0
Zotu12674	4	0	0	18	1	0	0	0	0	2	0	0	0	5	2	0	0	0	0	0	6	1	0	2	0	0	2	0	0	0	1	1	3	2	0	0	0	0	2	3	0	0	0	0	0	0	2	0	0
Zotu13007	0	0	0	0	0	1	0	0	0	0	0	0	2	1	1	0	0	0	1	0	0	0	0	4	4	0	0	0	0	0	0	0	18	6	0	0	0	0	0	0	1	0	0	0	0	0	0	0	0
Zotu11376	0	0	0	0	2	1	0	0	1	1	0	1	0	0	0	0	0	0	0	0	0	0	0	0	2	2	1	1	3	0	2	2	0	0	4	1	0	0	0	0	0	0	0	0	0	1	0	0	1
Zotu15354	0	0	0	1	0	1	4	0	0	1	0	0	0	0	0	0	0	0	0	0	0	0	0	0	1	10	1	0	0	0	0	0	0	0	0	0	0	0	0	0	0	0	0	0	0	2	0	0	0
Zotu889	5	2	11	34	0	3	0	2	1	1	1	0	0	1	6	1	1	2	15	19	3	11	38	7	0	2	3	0	3	6	4	0	4	7	0	0	3	3	26	46	1	1	55	1	3	0	0	1	0
Zotu16540	0	0	0	0	0	2	0	1	1	11	0	7	0	1	0	4	1	0	7	0	0	1	0	0	0	0	5	0	0	0	0	5	1	3	5	2	1	1	1	2	1	0	2	0	2	0	0	0	0
Zotu4652	0	2	0	37	0	0	0	0	0	0	0	0	0	0	0	0	0	0	0	0	0	17	0	0	0	0	0	0	0	0	0	0	12	0	6	0	0	1	0	10	0	0	0	0	0	0	0	0	0
Zotu20375	0	0	0	1	0	1	0	0	0	4	0	0	0	0	0	0	0	0	0	0	0	0	1	0	1	0	0	0	0	0	0	0	0	0	0	2	0	0	0	4	0	1	2	0	1	0	0	0	0
Zotu1437	3	1	0	20	0	2	0	0	0	0	0	0	0	13	13	14	0	3	0	15	12	3	5	1	0	2	0	0	0	3	0	0	0	14	0	0	0	16	27	27	3	3	5	1	0	0	1	4	0
Zotu7980	0	0	0	5	0	1	0	1	0	0	0	0	0	2	0	7	0	0	0	4	3	1	0	4	0	5	0	0	0	0	0	0	3	1	6	0	0	2	5	5	1	0	1	1	0	0	0	0	1
Zotu8333	0	0	0	1	1	1	1	0	3	3	1	1	0	0	2	2	0	0	0	1	0	0	1	0	0	1	1	1	2	0	5	0	0	0	1	0	0	2	1	1	0	1	1	1	1	0	0	3	0
Zotu7953	0	0	0	0	0	2	0	1	0	0	0	3	0	0	0	0	0	1	0	1	0	0	3	0	0	2	1	0	2	0	2	6	0	0	4	1	0	4	0	0	0	2	0	0	2	0	0	0	1
Zotu10737	0	0	0	0	0	2	0	0	1	0	0	0	0	7	23	3	0	0	0	0	0	0	0	0	0	0	0	0	1	0	0	0	1	5	0	0	0	0	0	0	0	0	0	0	0	0	0	0	0
Zotu3530	9	0	0	2	0	0	0	1	8	0	0	0	3	10	16	3	0	0	0	0	4	1	0	1	0	0	0	0	5	0	0	0	14	10	0	0	4	3	0	1	3	0	2	1	0	0	4	0	0
Zotu1095	17	8	3	34	0	0	0	1	0	0	0	1	1	2	2	0	2	2	41	0	24	19	2	8	1	1	0	0	0	0	0	2	2	1	2	0	6	13	2	30	11	8	2	5	0	0	0	1	0
Zotu12079	0	0	0	0	4	6	0	3	0	4	0	0	0	0	0	0	0	0	0	0	0	0	0	0	5	9	0	2	0	0	0	0	0	0	5	4	0	0	0	0	0	0	2	0	2	0	0	0	0
Zotu1362	9	1	0	0	0	2	7	15	20	0	4	6	0	16	12	20	2	0	0	5	2	1	0	0	1	3	8	1	15	0	11	3	12	9	6	0	6	9	7	0	0	5	0	0	1	0	1	5	0
Zotu1875	6	0	0	0	0	2	0	0	0	0	0	0	1	32	4	10	1	3	0	0	6	0	0	1	0	3	4	0	0	0	1	0	8	39	0	0	3	18	10	1	4	5	1	0	0	0	4	3	1
Zotu14148	0	0	0	0	1	2	0	1	1	4	3	0	0	0	0	3	0	0	0	0	0	0	1	0	3	2	0	0	6	1	4	4	0	0	1	0	0	0	0	0	0	0	1	0	0	0	0	1	2
Zotu1083	0	6	2	60	0	1	0	0	0	0	0	0	0	0	0	0	1	0	57	0	1	25	6	0	0	0	0	0	0	0	0	0	2	0	1	1	0	3	1	97	0	0	6	5	0	0	0	0	0
Zotu1765	0	4	2	44	1	2	1	0	0	1	0	0	0	0	0	0	0	0	4	0	1	11	6	1	6	3	0	0	0	0	0	0	0	0	0	3	0	0	0	31	0	0	6	10	9	0	0	0	0
Zotu6361	0	5	1	16	0	8	1	1	0	1	0	0	0	0	0	15	0	1	1	1	0	7	1	0	1	10	1	1	0	1	0	2	0	0	1	0	0	0	0	13	0	0	3	3	0	0	0	6	1
Zotu650	23	5	12	85	3	0	0	0	0	0	0	0	0	0	0	0	5	5	10	9	29	22	5	9	0	0	0	0	0	2	0	0	0	0	0	0	1	25	64	40	8	8	15	10	0	0	0	0	0
Zotu7083	1	0	0	0	0	2	0	0	0	1	0	0	0	8	1	17	0	0	0	0	3	0	0	0	0	1	0	0	0	0	5	0	1	9	1	0	0	0	0	0	1	0	0	0	0	2	1	6	0
Zotu3987	0	0	0	0	0	0	0	2	26	0	6	2	0	4	12	3	0	0	0	0	0	0	0	0	1	0	3	0	21	0	19	0	1	3	14	0	0	0	0	0	1	0	0	0	0	0	1	1	0
Zotu6794	2	2	1	0	1	3	0	1	0	8	0	3	0	0	18	4	0	0	5	3	0	2	1	4	1	6	7	0	2	0	1	1	0	0	7	0	1	1	2	0	2	2	1	3	9	0	0	1	2
Zotu14071	0	0	0	0	0	1	0	4	1	0	0	0	0	5	35	1	0	0	0	0	0	0	0	0	0	0	0	0	0	0	0	0	0	2	1	2	0	0	0	0	0	0	0	0	0	0	0	0	0
Zotu14494	0	0	0	0	0	0	0	1	10	0	0	2	0	1	0	0	0	0	0	0	0	0	0	0	0	0	0	0	9	0	14	1	0	0	0	0	0	0	0	0	0	0	0	0	0	0	0	0	0
Zotu21613	0	0	0	0	0	0	2	0	0	3	0	0	0	1	1	4	0	0	0	0	0	0	0	0	0	2	0	0	2	0	0	0	2	3	2	0	0	0	0	0	0	0	0	0	0	0	0	3	0
Zotu3037	0	0	0	0	2	3	0	3	6	4	11	6	1	8	3	13	0	0	0	2	0	0	0	0	2	6	3	0	13	0	38	4	2	3	10	0	0	0	0	1	1	0	0	0	2	0	0	6	1
Zotu2146	2	1	0	0	0	2	0	0	0	1	0	0	0	2	1	5	0	7	3	29	2	0	0	0	0	0	0	1	0	0	1	0	0	1	0	0	0	13	50	1	2	4	0	0	0	0	0	1	0
Zotu3104	0	0	0	0	0	0	0	0	7	3	1	3	0	7	17	24	1	1	0	1	0	0	0	1	0	0	0	0	14	0	7	0	5	5	5	0	0	4	0	0	0	0	0	0	0	0	1	7	0
Zotu308	36	11	38	19	0	3	0	1	5	4	1	1	0	1	0	3	3	8	32	13	31	21	52	19	0	5	1	0	4	9	3	1	0	0	49	2	1	20	17	93	19	7	63	4	0	0	0	0	11
Zotu405	4	1	0	4	0	2	1	0	9	5	3	0	1	56	23	35	2	12	0	21	13	1	0	2	2	6	1	2	8	0	8	0	29	63	26	0	1	49	38	8	5	21	2	1	2	2	14	20	2
Zotu9007	3	0	0	0	0	0	0	0	0	0	0	0	0	1	3	0	0	4	0	0	0	0	0	0	0	0	0	0	0	0	0	0	2	1	0	0	1	12	0	0	1	5	0	0	0	0	1	0	0
Zotu390	9	3	1	29	0	8	2	2	17	50	5	22	1	19	84	4	0	2	18	0	20	6	3	7	5	5	0	1	21	0	24	11	10	10	32	2	3	19	2	15	20	6	0	3	4	1	4	1	9
Zotu397	4	0	0	0	1	7	0	1	20	15	12	26	0	21	20	5	12	10	0	12	0	0	0	0	2	9	4	0	25	0	35	20	0	25	45	0	11	55	33	1	1	19	3	0	0	0	10	3	3
Zotu6786	0	0	0	8	1	5	0	1	0	4	0	0	0	0	0	0	0	0	5	0	0	0	0	1	0	4	0	2	0	0	0	0	0	0	4	18	0	0	0	0	0	0	0	0	3	0	0	0	2
Zotu5390	0	0	1	11	0	2	0	3	0	3	0	0	0	0	0	0	0	0	38	0	0	3	1	0	0	2	2	1	0	0	0	0	0	0	0	4	0	0	0	4	0	0	1	3	1	0	0	0	0
Zotu10496	1	3	1	2	0	0	0	0	0	0	0	0	0	0	0	0	1	1	4	4	2	3	5	5	0	0	0	0	0	0	0	0	0	0	5	0	1	2	7	5	1	1	2	3	0	0	0	0	1
Zotu12460	9	0	1	4	0	0	0	0	0	0	0	0	0	1	1	0	1	3	0	2	16	0	0	2	0	0	0	0	0	0	0	0	1	0	1	0	1	3	2	0	2	2	0	1	0	0	0	0	0
Zotu13624	0	0	0	0	1	1	0	0	1	7	1	0	0	10	2	0	2	0	0	0	1	0	0	0	3	0	0	0	3	0	11	0	3	6	2	0	1	0	1	0	2	1	0	2	0	0	0	0	0
Zotu14519	0	0	0	0	4	2	0	0	4	3	0	2	0	7	4	6	0	0	0	0	0	0	0	0	2	2	1	0	4	0	3	0	1	3	3	0	0	0	0	0	0	0	0	0	0	0	1	4	1
Zotu14687	0	0	0	13	0	0	0	0	0	0	0	0	0	0	0	0	0	0	7	0	0	0	0	0	0	3	0	0	0	0	0	0	0	0	0	0	0	0	0	9	0	0	0	3	0	0	0	0	0
Zotu15108	8	2	0	0	1	0	0	0	0	0	0	0	0	0	0	0	3	0	1	3	3	0	0	0	0	0	0	0	0	0	0	0	0	0	0	0	1	0	4	3	0	1	2	3	0	0	0	0	0
Zotu15942	0	0	4	4	1	1	0	0	0	1	0	0	0	0	0	0	0	0	11	0	0	7	7	1	4	1	0	0	0	1	0	0	0	0	2	7	0	0	0	2	0	0	7	4	1	0	0	0	0
Zotu16982	0	0	0	2	0	1	0	0	0	0	0	0	0	0	0	0	0	0	11	1	0	12	0	0	0	4	0	1	0	0	0	0	0	0	0	0	0	0	0	6	0	0	0	0	2	0	0	0	0
Zotu18820	4	0	0	0	0	0	0	0	0	0	0	0	0	0	0	3	0	0	0	0	5	0	0	4	0	0	0	0	0	0	0	0	0	0	1	0	0	0	0	0	0	0	0	1	0	0	0	0	0
Zotu19816	0	0	0	0	2	5	2	0	5	0	0	2	0	0	2	1	0	0	1	0	0	0	0	0	0	4	4	0	9	0	2	3	0	0	2	0	0	0	0	2	0	0	0	0	0	0	0	0	0
Zotu20354	0	0	0	2	0	4	0	2	0	2	0	0	0	0	0	0	0	0	18	1	0	0	0	0	0	1	0	3	0	0	0	0	0	0	1	0	0	0	0	1	0	0	0	0	1	0	0	0	0
Zotu20525	0	0	0	0	2	0	3	0	0	0	4	2	0	0	1	1	1	0	0	0	0	0	0	1	1	0	4	0	2	0	6	0	0	1	0	0	0	1	0	0	0	0	0	0	0	0	0	0	0
Zotu21628	1	0	0	2	0	0	1	1	0	0	0	0	0	0	0	4	1	0	7	1	3	1	0	5	1	3	1	1	0	0	0	0	0	0	1	2	0	0	2	6	0	0	0	3	1	0	0	0	0
Zotu3419	4	3	1	14	0	0	0	0	0	0	0	0	0	0	0	0	2	0	26	1	10	16	5	14	0	0	0	0	0	1	0	1	0	0	0	0	0	0	0	30	5	1	4	11	0	0	0	0	0
Zotu4629	18	6	1	6	0	0	0	0	0	0	0	0	0	3	0	1	1	1	0	2	12	2	2	8	0	1	0	0	0	0	1	0	1	8	2	0	3	3	4	0	9	4	1	5	0	0	1	0	0
Zotu4958	2	6	6	7	0	1	0	0	0	0	1	0	0	2	0	1	3	1	3	1	9	10	6	10	0	3	0	0	0	1	1	0	0	1	2	0	1	3	0	15	4	6	7	1	0	0	0	0	0
Zotu7100	0	5	2	3	3	5	1	2	0	2	0	0	0	0	0	0	0	0	27	0	0	9	7	4	7	15	2	1	0	1	0	0	0	0	1	2	0	0	2	23	0	0	6	4	0	1	1	0	0
Zotu7411	1	9	3	3	0	0	0	0	0	0	0	0	0	0	0	0	1	0	21	0	0	20	2	0	0	0	0	0	0	0	0	0	0	0	1	0	1	1	1	3	0	2	1	0	0	0	0	0	0
Zotu7715	11	7	0	5	0	0	0	0	0	0	0	0	0	3	2	1	1	0	0	0	19	12	0	5	0	0	0	0	0	1	0	0	9	2	0	0	0	0	0	0	8	0	0	4	0	0	0	0	0
Zotu8440	0	3	2	5	0	0	0	0	0	0	0	0	0	2	0	0	1	0	1	0	2	10	3	4	0	0	0	0	0	0	0	0	0	0	2	0	5	0	0	1	0	3	1	1	0	0	0	0	0
Zotu8715	2	1	0	1	0	0	0	0	0	1	1	0	0	2	1	1	2	2	0	0	6	2	0	5	0	0	0	0	0	0	5	1	0	0	1	0	1	4	0	2	5	1	1	0	0	0	0	0	0
Zotu8940	0	0	0	4	0	0	0	0	0	0	0	0	0	0	0	0	0	0	3	0	0	1	3	18	0	0	0	0	0	0	0	0	0	0	0	0	0	0	0	0	0	0	2	5	0	0	0	0	0
Zotu9366	7	1	0	4	0	0	0	0	0	0	0	0	0	1	0	0	0	0	0	0	3	5	0	17	0	0	0	0	0	0	0	0	0	1	0	0	0	0	0	0	4	0	0	0	0	0	0	0	0
Zotu9656	6	1	0	0	0	0	0	0	0	0	0	0	0	0	0	0	4	1	1	3	5	0	0	1	0	1	0	0	0	0	0	0	0	0	2	0	4	9	2	1	2	3	0	0	0	0	0	0	0
Zotu20309	0	0	0	3	0	2	0	0	0	0	0	0	0	0	0	0	1	0	2	0	0	1	0	1	0	0	0	0	0	0	0	0	0	0	0	0	0	1	0	3	1	1	0	1	1	0	0	0	0
Zotu10182	0	0	0	8	0	1	38	0	0	1	0	0	0	0	0	0	0	0	0	1	1	0	0	0	0	1	0	0	0	0	0	0	0	0	0	1	0	1	2	2	0	0	0	1	0	1	0	0	0
Zotu20241	0	0	0	0	1	3	1	0	3	0	1	5	0	0	0	0	0	1	0	0	0	0	0	0	8	4	18	2	1	0	0	1	0	0	3	0	0	0	0	0	0	0	0	0	1	0	0	0	1
Zotu10119	0	1	0	0	0	0	0	0	1	1	4	1	0	0	1	0	3	6	0	1	0	0	0	0	0	0	2	0	0	0	26	1	0	0	2	0	5	5	1	1	0	0	0	0	0	0	0	0	0
Zotu10161	0	0	0	0	2	0	0	0	1	1	0	0	0	0	0	1	0	0	0	0	0	0	0	0	11	0	1	0	0	0	0	0	0	0	33	0	0	0	0	0	0	0	0	0	0	0	0	0	1
Zotu10196	0	0	0	0	3	1	1	1	0	4	0	14	0	0	0	0	0	0	3	0	0	0	0	0	7	8	1	3	0	0	0	6	0	0	3	3	0	0	0	1	0	0	0	0	3	1	0	0	0
Zotu10233	0	0	0	0	3	2	0	3	0	2	0	0	0	0	0	0	0	0	0	0	0	0	0	0	12	18	1	24	0	0	0	0	0	0	0	0	0	0	0	0	0	0	0	0	0	2	0	0	0
Zotu10330	0	0	0	0	2	15	2	2	0	2	0	2	0	0	0	0	0	0	1	0	0	0	0	0	0	2	3	2	0	0	0	8	0	0	2	2	0	0	0	0	0	0	0	0	2	1	0	0	0
Zotu10361	0	0	0	0	0	0	3	3	8	0	1	3	0	0	0	20	0	0	0	0	0	0	0	0	0	0	4	0	4	0	3	3	0	0	4	0	0	0	0	0	0	0	0	0	0	0	0	1	0
Zotu10406	1	0	0	0	0	5	1	7	0	6	0	4	0	0	0	0	0	0	0	1	0	1	1	0	5	31	1	6	0	0	0	1	0	0	1	49	0	0	0	0	0	0	0	0	5	0	0	0	0
Zotu10565	0	1	0	2	0	9	2	3	0	3	0	4	0	0	0	0	0	0	0	0	0	0	1	0	0	1	10	1	0	0	1	1	0	0	1	1	0	0	0	0	0	0	0	0	1	0	0	0	1
Zotu10730	1	1	0	16	1	1	1	15	1	4	0	0	0	0	0	0	3	1	0	0	10	3	0	8	1	5	5	0	0	0	1	0	0	0	0	3	2	2	0	1	2	0	0	10	0	2	0	0	0
Zotu10750	1	3	2	14	0	0	0	6	1	0	0	0	0	0	0	0	0	0	0	3	1	4	1	6	0	0	0	0	0	0	0	0	0	0	0	0	0	2	0	4	0	0	1	8	0	0	0	0	0
Zotu10879	0	0	0	0	20	6	14	47	1	0	0	1	0	0	0	0	0	0	0	0	0	0	0	0	40	11	17	0	3	0	0	1	0	0	1	0	0	0	0	0	0	0	0	0	5	1	0	0	0
Zotu10978	2	1	0	8	1	1	1	0	2	2	0	0	0	0	0	0	0	0	0	0	1	2	0	2	5	1	6	0	2	0	7	0	0	0	0	0	0	3	1	1	0	2	2	4	0	0	0	0	0
Zotu11110	1	5	0	4	6	2	4	3	2	9	0	3	0	2	0	0	1	2	0	0	2	1	0	0	5	5	28	1	1	0	6	2	0	3	0	3	0	3	0	1	2	0	0	0	1	4	0	0	0
Zotu1115	0	3	1	0	32	14	15	14	6	20	3	3	0	3	0	0	0	0	5	0	0	3	2	2	23	36	27	6	5	0	21	6	1	3	9	42	1	0	1	4	0	0	1	1	17	25	1	0	9
Zotu11194	0	1	0	0	3	0	1	5	0	1	0	1	0	0	0	0	0	0	1	0	0	0	1	0	0	4	13	0	0	1	0	0	0	0	0	4	0	0	0	0	0	0	0	0	0	2	0	0	1
Zotu11439	0	0	0	0	2	0	0	0	6	0	1	4	0	1	0	0	0	0	0	0	0	0	0	0	0	0	4	0	8	0	13	0	0	0	1	0	0	0	0	0	0	0	0	0	0	0	0	0	0
Zotu11469	0	0	0	0	5	2	3	7	2	5	0	0	0	0	0	1	0	0	0	0	1	0	0	0	11	12	18	5	0	0	2	0	0	0	3	6	0	0	0	3	0	0	0	0	5	1	0	0	1
Zotu11647	3	0	2	4	0	0	0	0	0	0	0	0	0	0	0	0	0	1	0	0	4	1	0	2	0	0	0	0	0	0	8	0	0	0	0	0	0	3	4	0	0	2	0	1	0	0	0	0	0
Zotu11661	0	0	0	0	0	0	5	1	8	0	2	5	0	0	0	0	0	0	0	0	0	0	0	0	10	3	10	2	9	0	13	1	0	0	0	0	0	0	0	0	0	0	0	0	1	0	0	0	0
Zotu11763	0	0	0	0	0	0	0	0	0	0	0	0	0	8	1	0	0	0	0	0	2	0	0	0	0	0	0	0	0	0	0	0	1	10	0	0	0	2	0	0	1	0	0	0	0	0	0	0	0
Zotu11778	0	1	0	11	0	0	0	0	0	0	0	0	0	0	0	0	0	0	1	0	6	0	0	5	0	1	0	0	0	0	0	0	0	0	0	0	0	0	0	0	0	1	0	1	0	0	0	0	0
Zotu11782	0	0	0	0	0	0	1	0	0	0	0	11	0	0	0	0	0	0	0	0	0	0	0	0	6	1	5	1	0	0	0	5	0	0	7	0	0	0	0	0	0	0	0	0	0	0	0	0	0
Zotu11828	0	0	0	0	0	0	3	7	0	8	0	1	0	0	0	0	0	0	3	0	0	0	0	0	0	2	10	0	0	0	0	2	0	0	4	0	0	0	0	0	0	0	0	0	0	1	0	0	0
Zotu1183	5	23	22	45	0	0	0	0	0	0	0	0	1	0	0	0	0	2	11	3	16	30	10	23	0	1	2	0	0	1	0	0	0	0	0	1	0	2	3	13	2	1	11	20	0	1	0	0	0
Zotu11842	0	0	0	4	1	0	6	3	0	1	0	0	0	0	0	0	0	0	5	0	0	0	0	2	7	4	0	0	0	0	0	0	1	0	2	1	0	0	0	15	0	0	0	3	1	0	0	0	0
Zotu11990	4	3	0	4	0	1	0	0	0	6	0	0	0	0	0	0	1	1	1	0	6	0	1	2	3	0	1	0	0	0	0	0	0	2	0	0	0	4	1	1	1	1	0	1	0	0	0	0	0
Zotu12005	0	0	1	1	4	1	3	1	2	0	0	1	0	0	0	0	0	0	0	0	3	1	0	0	0	1	22	1	0	0	1	0	0	0	0	1	0	4	0	0	1	0	1	1	0	2	0	0	0
Zotu12115	0	0	2	0	5	3	1	0	2	1	0	0	0	0	0	0	1	0	0	1	1	0	0	0	14	0	3	0	0	0	3	1	0	0	5	2	2	2	0	0	2	3	0	0	1	0	0	0	2
Zotu12174	3	0	1	1	1	6	0	0	3	7	0	0	0	5	0	1	1	2	1	2	7	0	2	1	2	12	1	0	1	0	1	0	0	6	1	5	0	3	2	1	1	4	0	0	2	1	0	0	0
Zotu12302	0	0	0	0	3	2	1	0	0	0	0	3	0	0	0	0	0	0	0	0	0	0	0	0	3	9	9	1	0	0	2	1	0	0	0	0	0	0	0	1	0	0	0	0	1	0	0	0	0
Zotu12405	0	0	0	0	0	0	0	0	7	0	2	1	0	0	0	0	0	0	0	0	0	0	0	0	0	1	6	0	7	0	6	4	0	0	5	0	0	0	0	0	0	0	0	0	0	0	0	0	0
Zotu12595	0	0	1	0	2	2	27	6	0	2	0	1	0	0	0	1	0	0	0	0	0	0	0	0	5	2	2	7	0	0	0	1	0	0	2	25	0	0	2	1	0	0	0	0	1	2	0	0	0
Zotu12656	0	0	0	0	4	0	2	1	1	4	0	2	0	0	0	0	0	0	0	0	0	0	0	0	6	8	1	1	2	0	1	2	0	0	3	2	0	0	0	2	0	0	0	0	0	0	0	0	3
Zotu12738	0	1	0	0	0	0	1	1	6	0	0	0	0	1	2	0	2	1	35	3	0	0	2	0	3	0	7	0	6	0	2	0	1	1	3	0	1	1	0	1	0	0	0	0	0	0	0	0	0
Zotu12812	0	0	4	0	0	5	0	1	0	4	0	0	0	0	0	0	0	0	15	0	0	0	2	0	0	5	0	3	0	1	1	2	0	0	2	0	0	0	0	7	0	0	3	0	4	0	0	0	0
Zotu12815	0	0	0	0	0	3	0	0	0	1	0	0	0	0	0	0	0	0	0	0	0	0	0	0	1	33	2	0	0	0	0	0	0	0	0	0	0	0	0	0	0	0	0	0	0	0	0	0	0
Zotu12990	0	0	0	0	0	0	1	0	0	0	0	0	0	0	0	0	0	1	0	0	0	2	0	0	0	0	12	0	0	0	0	0	0	0	0	0	0	0	0	0	0	0	0	0	0	0	0	0	0
Zotu13038	0	4	2	1	2	0	0	7	0	3	0	1	0	0	0	0	0	1	23	1	3	7	0	0	0	3	1	0	0	0	0	1	0	0	10	2	0	6	3	6	1	0	3	2	0	0	0	0	0
Zotu13109	0	0	0	0	1	0	0	1	8	0	1	1	0	0	0	7	0	0	0	0	1	0	0	3	3	1	1	0	3	0	1	0	0	0	1	0	0	0	0	0	0	0	0	0	2	0	0	2	1
Zotu13577	0	4	7	0	1	1	2	1	0	2	0	0	0	0	0	0	0	0	1	0	0	8	2	2	2	1	0	0	0	1	0	0	0	0	0	0	0	0	1	2	0	0	2	0	0	0	0	0	0
Zotu13808	0	0	0	0	0	0	1	0	0	0	0	0	0	0	0	0	0	0	0	0	0	0	0	0	0	0	28	0	0	0	0	0	0	0	0	0	0	1	0	0	0	1	0	0	0	3	0	0	0
Zotu13935	0	0	0	0	0	0	1	0	1	0	1	1	0	0	0	0	0	0	0	0	0	0	0	0	1	0	11	0	0	0	9	0	0	0	0	0	0	0	0	1	0	1	0	0	0	1	0	0	0
Zotu14022	1	0	0	0	0	0	0	0	6	3	0	1	0	5	0	1	0	0	0	0	0	0	0	0	0	1	3	1	3	0	4	2	0	8	7	0	0	2	0	1	0	0	0	0	0	1	0	0	0
Zotu14087	0	0	0	0	4	4	3	8	0	9	0	0	0	0	0	0	0	0	3	0	0	0	0	0	6	9	9	9	1	0	1	0	0	0	3	24	0	0	0	0	0	0	0	0	3	1	0	0	0
Zotu14271	0	2	0	3	0	13	0	0	0	0	0	0	0	0	0	0	0	0	8	1	0	5	1	4	0	4	1	0	0	0	0	0	0	0	0	0	0	0	0	1	0	1	1	2	2	0	0	0	0
Zotu14293	0	6	0	1	0	2	1	0	0	3	0	0	0	0	0	0	0	0	0	0	1	1	0	2	2	5	5	0	0	0	0	0	0	0	0	2	0	6	0	2	0	0	0	0	1	0	0	0	0
Zotu1455	0	8	0	3	2	4	1	25	11	19	0	3	0	2	1	0	4	10	12	4	3	4	0	3	12	6	21	1	18	0	16	2	1	5	12	5	4	22	4	23	1	3	3	0	3	0	0	0	0
Zotu14608	0	0	0	0	0	5	0	17	0	1	0	0	0	0	0	0	1	0	3	0	1	1	1	0	0	13	2	2	0	0	0	0	0	0	1	2	0	0	0	3	0	0	0	0	13	2	0	0	0
Zotu14622	0	0	0	0	0	3	1	0	0	0	0	1	0	0	0	0	0	0	0	0	0	0	0	0	0	0	5	0	0	0	0	2	0	0	0	0	0	0	3	0	0	0	0	0	3	0	0	0	0
Zotu14670	0	0	0	0	0	3	0	1	0	2	0	0	0	0	0	0	0	0	0	0	0	0	0	0	0	17	2	0	0	0	0	0	0	0	0	0	0	0	0	0	0	0	0	0	0	0	0	0	0
Zotu14762	0	0	0	0	0	0	0	33	0	0	0	0	0	0	0	0	0	0	0	0	0	0	0	0	1	0	1	0	0	0	0	0	0	0	0	0	0	0	0	0	0	0	0	0	0	0	0	0	0
Zotu14781	0	0	0	0	1	0	4	5	0	5	0	1	0	0	1	0	0	0	1	0	0	0	0	0	0	1	6	0	0	0	0	0	0	0	0	1	0	0	0	0	0	0	0	0	3	3	0	0	0
Zotu14936	0	0	0	0	5	0	0	6	0	0	0	0	0	0	0	0	0	0	1	0	0	0	0	0	11	2	1	0	0	0	0	3	0	0	8	5	0	0	0	0	0	0	0	0	2	0	0	0	2
Zotu14982	0	0	0	0	0	0	0	0	0	1	0	0	0	0	1	0	0	0	0	0	0	0	0	0	0	26	4	0	0	0	0	0	0	0	0	0	0	0	0	0	0	0	0	0	0	0	0	0	0
Zotu1513	0	2	4	9	4	29	14	6	1	16	2	3	0	1	1	1	0	1	15	3	1	5	4	3	25	43	14	2	1	1	13	2	0	4	3	2	0	6	0	44	2	0	9	2	9	8	0	0	1
Zotu15139	2	4	0	0	0	0	0	0	0	0	0	0	0	0	0	0	0	1	0	0	4	1	0	0	0	0	1	0	0	0	1	0	0	0	0	0	0	7	4	0	0	1	0	0	0	0	0	0	0
Zotu15163	0	0	0	2	1	1	0	0	11	0	0	0	0	0	0	1	0	0	0	1	2	0	0	1	4	1	0	0	8	0	1	0	0	0	1	0	0	0	1	3	0	0	0	1	0	0	0	0	0
Zotu15220	0	2	1	1	0	1	0	0	0	0	0	0	0	0	0	0	0	0	4	0	0	1	2	1	0	1	1	0	0	1	0	0	0	0	0	0	0	0	2	1	0	0	0	0	0	0	0	0	0
Zotu15244	0	0	0	1	0	3	0	0	0	0	0	0	0	0	0	0	0	0	9	0	0	0	0	0	4	5	0	0	0	0	0	0	0	0	1	0	0	0	0	6	0	0	0	4	0	0	0	0	0
Zotu15347	1	0	0	0	1	0	0	0	0	1	0	0	0	0	0	0	0	3	0	4	2	0	0	1	1	0	0	0	0	0	0	0	0	0	3	0	1	14	8	5	1	8	4	0	0	0	0	0	0
Zotu15381	0	0	0	0	0	1	0	0	0	0	0	0	0	16	0	0	0	0	0	0	0	0	0	0	0	5	0	0	0	0	0	0	1	13	0	0	0	0	0	0	0	0	0	0	0	1	0	0	0
Zotu15658	0	0	0	0	1	0	0	1	0	13	0	0	0	0	0	0	0	0	0	0	0	0	0	0	6	4	1	0	1	0	1	2	0	0	1	3	0	0	0	0	0	0	0	0	0	0	0	0	0
Zotu15769	0	0	0	0	4	0	0	0	1	10	1	0	0	0	1	0	0	0	0	0	0	0	0	0	4	5	5	0	1	0	3	0	0	0	4	0	0	0	0	0	0	1	0	0	2	0	0	0	2
Zotu1588	4	5	0	15	14	2	5	9	11	5	2	6	0	0	2	1	3	3	2	3	11	4	1	14	27	10	24	1	21	0	3	2	0	0	6	0	4	12	9	2	3	19	4	5	2	3	0	0	0
Zotu15889	0	0	0	0	0	2	0	0	6	0	0	0	0	0	3	10	0	0	0	0	0	0	0	1	1	0	0	0	1	0	1	0	0	0	3	0	0	0	0	0	0	0	0	0	0	0	1	6	4
Zotu15976	0	0	0	0	0	3	1	1	0	1	0	0	0	1	0	0	0	0	0	0	0	0	0	0	0	0	1	0	1	0	0	1	0	0	2	49	0	0	0	0	0	0	1	0	0	0	0	0	0
Zotu16240	0	5	0	2	0	0	0	0	0	0	0	0	0	0	0	0	0	0	0	0	1	2	0	0	0	0	1	0	1	0	0	0	0	0	0	0	0	0	0	0	0	0	0	4	0	0	0	0	1
Zotu1625	4	12	3	46	0	0	0	0	3	1	0	1	0	0	0	0	0	2	22	13	18	33	8	24	0	0	1	0	0	2	3	0	0	0	0	0	0	3	22	10	6	3	6	12	0	0	0	0	0
Zotu16430	0	1	1	7	0	0	0	0	0	0	0	0	0	0	0	0	0	0	2	0	0	1	0	0	0	0	0	0	0	0	0	0	0	0	0	0	0	0	0	2	0	0	1	1	0	0	0	0	0
Zotu16507	0	2	0	0	3	10	1	0	0	6	0	0	0	0	0	0	0	0	0	0	0	0	0	0	3	1	0	1	0	0	0	1	0	0	1	4	0	0	0	1	0	0	0	0	1	0	0	0	0
Zotu16792	0	0	1	3	0	2	3	5	0	2	0	2	0	0	0	0	0	0	0	0	3	0	0	0	1	0	10	1	0	0	0	2	0	0	5	0	0	0	0	1	2	0	1	2	0	2	0	0	0
Zotu16837	0	0	0	0	4	0	1	3	2	2	5	0	0	0	0	0	0	0	0	0	0	0	0	0	5	0	1	0	3	0	18	0	0	0	2	2	0	0	0	0	0	0	0	0	0	0	0	0	0
Zotu17070	0	0	0	0	0	0	0	0	0	1	0	0	0	0	0	0	0	0	2	1	0	0	0	0	0	0	0	0	0	0	0	0	0	0	12	0	0	0	2	1	0	0	0	0	1	0	0	0	1
Zotu17161	0	0	0	1	4	1	0	12	0	4	0	1	0	1	0	0	0	2	1	0	0	1	0	0	0	3	8	3	0	0	13	2	0	1	2	5	0	1	3	2	0	0	0	0	0	2	0	0	0
Zotu17187	0	0	0	0	0	0	3	0	2	0	0	3	0	2	1	0	0	0	0	0	0	0	0	0	3	5	18	1	3	0	7	3	0	0	0	0	0	0	0	0	0	0	0	0	0	1	0	0	0
Zotu17271	0	0	0	0	0	0	0	0	3	0	2	4	0	0	0	0	0	0	0	0	0	0	0	0	1	0	3	0	8	0	3	0	0	0	2	0	0	0	0	0	0	1	0	0	0	0	0	0	0
Zotu17324	0	5	0	0	0	1	0	0	1	0	0	0	0	0	0	0	0	0	0	0	0	1	0	0	3	0	7	0	0	0	0	0	1	0	0	0	0	0	0	0	0	0	0	1	0	0	0	0	0
Zotu17671	0	0	0	0	14	1	7	8	0	1	0	0	0	0	0	0	0	0	0	0	0	0	0	2	5	9	2	1	0	0	0	0	0	0	0	1	0	1	0	0	0	0	0	0	0	0	0	0	0
Zotu17875	0	0	0	0	0	0	0	9	8	0	1	0	0	0	0	3	0	0	0	0	0	0	0	0	2	1	0	0	7	0	1	1	0	0	0	0	0	0	0	0	0	0	0	0	1	0	0	1	0
Zotu179	5	36	67	146	9	20	11	90	1	20	1	2	0	1	2	2	6	11	85	6	17	262	51	44	29	41	14	10	2	8	10	8	0	2	11	15	4	18	15	71	6	16	110	36	15	15	0	0	2
Zotu1793	5	4	3	39	14	8	1	0	3	27	4	10	0	0	1	0	5	11	8	1	15	6	3	12	12	3	10	2	1	4	23	6	0	0	18	1	3	19	3	6	15	7	7	6	1	1	0	0	0
Zotu18010	0	0	0	0	1	0	0	0	5	0	0	0	0	0	0	2	0	0	0	0	0	0	0	0	8	0	9	1	5	0	3	0	0	0	5	0	0	0	0	0	0	0	0	0	0	0	0	0	0
Zotu18019	0	0	0	1	0	0	0	0	0	0	0	1	0	0	0	0	0	0	8	0	0	1	2	4	0	1	0	0	0	1	0	2	0	0	4	0	0	0	0	4	0	0	2	1	0	0	0	0	0
Zotu18141	0	0	0	0	0	0	0	0	0	7	0	11	0	0	0	0	3	0	0	0	0	0	0	0	2	0	1	0	0	0	0	11	0	0	6	1	2	1	0	0	0	0	0	0	0	0	0	0	0
Zotu1816	0	0	0	3	66	15	2	3	0	9	0	0	0	1	0	0	0	0	0	0	0	0	0	0	24	31	6	9	0	0	0	0	0	0	2	13	0	0	0	2	0	0	0	0	10	8	0	0	1
Zotu18262	0	0	0	0	2	1	25	4	0	0	0	0	0	0	0	0	0	0	0	0	0	0	0	0	9	13	0	1	0	0	0	0	0	0	0	23	0	0	0	0	0	0	0	0	1	1	0	0	0
Zotu18402	0	1	0	5	0	0	0	1	0	0	0	0	0	0	0	0	0	0	0	5	3	0	0	2	0	0	0	0	0	0	0	0	0	0	0	0	0	1	0	0	2	0	0	1	0	0	0	0	0
Zotu18569	0	1	0	0	2	0	0	0	0	0	0	0	0	0	0	0	0	0	1	0	0	7	0	0	1	0	3	0	0	0	0	0	0	0	1	0	0	1	0	0	0	0	0	0	0	0	0	0	0
Zotu18707	2	0	0	3	0	0	0	0	0	4	0	0	0	0	0	0	0	0	0	0	4	0	0	3	0	0	0	0	0	0	0	0	0	0	0	0	0	0	0	0	2	0	0	1	0	0	0	0	0
Zotu18774	0	0	0	3	0	5	1	8	7	2	0	1	0	0	0	0	0	1	1	0	2	2	1	4	7	4	14	0	7	0	4	3	0	0	1	0	0	0	0	2	0	0	0	1	0	6	0	0	0
Zotu18797	0	1	0	0	0	0	0	0	0	0	0	0	0	0	0	0	1	2	2	0	0	0	0	0	0	0	0	0	0	0	0	0	0	0	2	0	0	8	0	3	0	1	0	0	0	0	0	0	0
Zotu18849	0	0	0	0	1	2	2	1	4	1	2	14	0	0	0	2	0	0	0	0	0	0	0	0	3	0	28	4	5	0	13	11	0	0	4	0	0	0	0	0	0	0	0	0	2	0	0	0	1
Zotu18923	0	0	0	0	0	0	2	0	4	0	1	0	0	0	0	3	0	0	0	0	0	0	0	0	1	0	6	0	6	0	11	0	0	0	0	0	0	0	0	0	0	0	0	0	0	0	0	0	0
Zotu18924	0	0	0	0	1	0	2	2	11	1	0	0	0	1	0	1	0	0	0	0	0	0	0	0	17	7	9	0	17	0	6	1	0	0	0	0	0	0	0	0	0	0	0	0	3	0	0	0	3
Zotu19045	2	1	0	0	0	0	0	0	0	0	0	0	0	0	0	0	0	0	7	2	1	0	1	0	0	1	0	0	0	0	2	0	0	0	4	0	0	0	1	6	0	0	4	0	0	0	0	0	0
Zotu19091	0	1	0	4	0	1	0	9	0	0	0	0	0	0	1	1	0	0	0	0	0	0	0	3	5	2	2	2	0	0	0	0	0	0	0	0	0	0	0	0	0	0	0	4	0	1	0	0	0
Zotu19093	0	0	0	0	6	1	3	1	1	2	0	1	0	0	2	4	0	0	1	0	0	0	0	0	3	6	4	1	0	0	1	0	0	2	1	6	0	0	0	0	0	0	0	0	0	1	0	0	0
Zotu19102	0	0	0	0	0	0	0	28	0	0	0	0	0	0	0	0	0	0	0	0	0	0	0	0	0	8	0	0	0	0	0	0	0	0	0	0	0	0	0	0	0	0	0	0	0	0	0	0	0
Zotu19227	0	0	1	5	0	0	0	3	0	2	0	0	0	0	0	1	0	0	3	0	0	1	0	1	14	5	1	0	0	0	0	0	0	0	1	0	0	0	0	0	0	0	0	0	0	0	0	0	1
Zotu19236	0	0	0	0	1	1	0	0	0	6	0	0	0	0	0	0	0	0	2	0	0	0	0	0	0	1	6	1	0	0	0	0	0	0	1	0	0	0	0	0	0	0	0	0	0	1	0	0	0
Zotu19260	1	0	0	0	0	0	2	0	0	0	0	1	0	0	0	0	0	0	1	1	2	0	0	0	4	7	0	0	0	0	4	0	0	0	5	0	0	3	1	1	2	3	0	0	0	0	0	0	0
Zotu19262	0	0	0	0	0	0	1	2	0	8	0	3	1	2	0	2	0	0	2	0	0	0	0	0	0	5	4	2	1	0	0	1	7	3	1	1	1	0	0	0	0	0	0	0	1	0	0	0	0
Zotu19582	0	0	0	2	0	1	0	0	0	1	0	0	0	0	0	0	0	0	0	1	0	0	0	0	2	8	8	0	0	0	0	0	0	0	0	0	0	1	0	0	0	0	0	0	0	0	0	0	0
Zotu1959	0	1	0	0	10	11	5	5	25	9	4	7	0	0	0	0	1	0	2	0	0	0	0	0	4	7	65	7	8	0	27	8	0	1	0	3	0	0	0	0	0	1	0	0	4	5	0	0	0
Zotu19600	0	0	0	2	2	2	0	1	1	5	0	0	0	4	0	2	0	0	0	1	1	0	0	0	1	2	6	3	1	0	1	1	0	2	3	1	0	0	0	0	0	0	0	0	0	2	0	0	1
Zotu19620	0	0	0	0	1	0	6	0	0	0	2	3	0	1	1	0	2	2	0	1	0	0	0	0	0	0	11	2	0	0	11	6	0	1	1	0	0	10	1	1	0	3	0	0	0	0	0	0	0
Zotu19856	0	0	0	0	0	1	1	3	3	1	0	0	0	0	2	0	0	0	0	0	0	0	0	0	1	3	0	0	0	0	0	0	0	2	2	0	0	0	0	0	0	0	0	0	0	1	1	1	0
Zotu1992	7	2	0	16	4	56	7	1	2	2	0	0	0	5	1	0	1	2	3	4	6	0	0	6	14	9	8	2	3	0	1	0	1	5	4	2	0	3	1	3	3	3	0	5	6	0	0	0	0
Zotu19934	1	5	0	15	1	1	0	6	0	2	0	1	0	1	0	0	2	0	0	0	1	5	0	1	2	3	4	0	0	0	0	0	0	0	0	1	1	3	1	5	0	0	1	1	2	0	0	0	0
Zotu19953	0	0	0	0	0	0	0	0	9	0	0	0	0	0	2	0	0	0	0	0	0	0	0	0	0	0	1	0	3	0	0	0	0	0	1	0	0	0	0	0	0	0	0	0	0	0	0	0	0
Zotu20072	0	0	0	0	2	0	2	0	2	1	0	15	0	0	0	0	0	0	0	0	0	0	0	0	8	1	11	0	3	0	1	5	0	0	0	2	0	0	0	0	0	0	0	0	0	0	0	0	0
Zotu20157	0	1	0	0	0	3	1	1	0	3	0	0	0	0	0	0	0	0	0	0	0	0	0	0	1	5	0	0	0	0	0	0	0	0	0	0	0	0	0	1	0	0	0	0	2	0	0	0	0
Zotu20186	0	0	0	0	0	1	0	0	0	5	0	0	0	0	0	0	0	0	0	0	0	0	0	0	0	0	0	0	0	0	0	0	0	0	0	0	0	0	0	0	0	0	0	0	1	0	0	0	0
Zotu20189	0	0	0	1	0	0	0	6	0	0	0	0	0	0	0	0	0	0	2	0	0	0	0	0	0	0	0	2	0	0	0	0	0	0	0	0	0	0	0	0	0	0	0	1	0	0	0	0	0
Zotu20195	0	0	0	0	0	3	0	6	0	1	0	0	0	0	0	0	0	0	0	0	0	0	0	0	1	2	0	0	0	0	0	0	0	0	3	0	0	0	0	0	0	0	0	0	0	0	0	0	0
Zotu20237	0	0	0	0	0	2	0	5	0	5	0	1	0	0	0	0	0	0	3	0	0	0	0	0	0	1	3	5	0	0	2	5	0	2	2	16	0	1	2	0	0	0	0	0	0	0	0	0	0
Zotu20295	1	1	0	2	1	3	1	20	0	1	1	1	0	3	1	0	0	0	2	0	1	1	0	1	3	1	2	0	1	0	5	0	0	0	0	1	0	1	0	0	1	0	0	0	0	3	0	0	2
Zotu20308	0	0	0	0	2	0	0	0	2	0	0	0	0	0	0	0	0	0	0	0	0	0	0	0	6	0	0	0	1	0	0	0	0	0	0	0	0	0	0	0	0	0	0	0	0	0	0	0	0
Zotu20313	0	0	0	1	0	0	1	5	1	5	0	0	0	0	0	0	0	0	6	0	1	0	0	0	1	1	0	2	0	0	0	0	0	0	0	1	0	0	1	0	0	0	0	0	3	0	0	0	0
Zotu20345	0	0	0	2	0	0	0	0	0	1	0	0	0	0	0	0	0	0	3	0	0	3	0	0	5	1	0	0	0	0	0	3	0	0	2	1	0	0	1	13	0	0	1	0	0	0	0	0	0
Zotu20483	0	0	0	1	0	1	0	3	0	1	0	0	0	0	0	0	0	0	0	0	0	0	0	0	2	2	0	0	0	0	0	0	0	0	9	12	0	0	1	4	0	0	0	0	1	0	0	0	0
Zotu20539	1	1	1	0	1	10	1	15	4	24	0	3	0	2	0	0	0	0	1	3	1	0	0	1	2	6	13	7	0	1	1	1	0	4	3	8	0	1	1	1	0	1	0	1	2	0	0	0	0
Zotu20639	0	0	0	0	0	0	0	14	0	0	0	0	0	0	0	0	0	0	0	0	0	0	0	0	0	0	0	0	0	0	0	0	0	0	2	4	0	0	0	0	0	0	0	0	0	0	0	0	0
Zotu2082	3	6	4	13	9	12	8	17	0	16	4	2	0	3	3	2	3	3	15	6	16	6	2	5	5	26	26	9	4	0	17	1	0	10	8	3	0	15	9	24	4	4	0	7	16	2	0	0	1
Zotu20922	0	0	0	0	2	0	0	0	0	0	0	0	0	0	0	0	0	1	0	0	0	0	0	2	8	1	5	0	0	0	0	0	0	0	0	0	0	1	0	0	0	0	0	0	0	0	0	0	0
Zotu20969	0	0	0	0	3	2	1	31	0	11	0	0	0	0	0	0	0	0	0	0	0	0	0	1	5	0	0	0	0	0	4	0	0	0	4	5	0	1	0	1	0	3	0	0	0	1	0	0	0
Zotu21028	1	0	0	0	1	18	3	7	1	27	0	8	0	0	0	3	5	0	1	1	0	0	0	0	0	0	36	4	0	0	4	3	0	1	7	21	5	0	1	1	0	1	0	0	0	2	0	0	1
Zotu21154	4	1	1	9	2	2	0	1	0	0	0	1	0	0	0	0	0	0	0	0	4	0	0	2	27	11	0	0	0	0	0	0	0	0	0	4	0	0	0	0	4	0	0	3	2	5	0	0	0
Zotu21237	0	0	0	0	2	5	1	0	5	1	2	2	0	0	0	0	0	0	0	0	0	0	0	0	6	14	6	0	1	0	18	1	1	1	3	0	0	0	0	0	0	1	0	0	0	0	0	0	0
Zotu21413	0	0	0	0	0	0	3	6	0	7	0	0	0	0	0	0	0	0	0	0	0	0	0	0	2	3	0	0	0	1	0	0	0	0	0	3	0	0	0	0	0	0	0	0	0	0	0	0	0
Zotu21986	0	0	0	0	0	1	1	0	1	0	1	0	0	3	0	1	0	0	0	0	0	0	0	0	0	1	6	0	1	0	7	0	0	4	0	1	0	0	0	0	0	0	0	0	0	0	0	0	0
Zotu2203	1	0	0	3	7	17	3	21	7	8	0	1	0	0	1	4	0	3	9	1	2	1	7	18	38	31	17	8	5	2	1	4	0	0	12	8	0	3	3	11	2	0	3	7	7	5	0	0	4
Zotu22048	0	0	0	0	11	2	3	8	0	0	0	0	0	0	0	0	0	0	0	0	0	0	0	0	11	7	8	2	0	0	0	0	0	0	0	3	0	0	0	0	0	0	0	0	0	0	0	0	0
Zotu2401	1	1	0	1	3	4	0	8	0	0	0	9	0	0	0	0	0	0	48	1	0	1	0	5	21	9	5	4	1	0	2	17	0	0	33	5	0	2	0	3	0	0	0	2	0	0	0	0	5
Zotu2577	2	1	1	12	2	0	0	0	0	2	1	1	0	5	0	0	4	9	1	5	9	1	0	9	2	16	0	0	0	0	3	0	0	3	17	1	5	23	33	2	0	9	3	4	0	0	0	0	2
Zotu2674	2	10	1	26	0	2	0	1	0	2	0	0	0	1	3	1	14	10	2	1	9	11	0	0	0	0	4	1	0	0	0	0	0	1	1	1	2	27	3	2	2	17	1	2	0	0	0	0	0
Zotu2700	5	6	0	18	0	0	0	0	0	0	0	0	0	0	0	0	0	2	2	32	3	3	2	2	0	0	0	0	0	0	0	0	0	0	3	0	2	7	14	22	1	0	2	6	0	0	0	0	0
Zotu2844	4	17	0	2	13	6	3	6	2	8	0	1	0	0	0	0	2	0	10	1	5	11	0	0	5	19	16	0	0	0	1	1	1	0	3	6	0	2	2	1	2	0	1	1	6	1	0	0	0
Zotu2902	0	0	0	0	3	22	10	41	0	21	0	2	0	0	0	0	0	0	1	0	0	0	0	0	3	39	11	14	0	2	0	2	0	0	8	32	0	0	0	0	0	0	0	0	4	0	0	0	1
Zotu2904	0	0	0	0	0	0	1	137	0	0	0	0	0	0	0	0	0	0	0	0	0	0	0	0	0	4	0	0	0	0	0	0	0	0	0	0	0	0	0	0	0	0	0	0	1	1	0	0	0
Zotu3056	0	0	0	0	21	3	2	5	18	1	1	4	0	4	2	8	0	1	0	0	0	0	0	0	19	6	3	1	11	0	15	0	0	0	6	6	0	0	0	0	0	0	0	0	12	3	0	1	1
Zotu3085	0	0	7	19	1	0	0	0	0	0	0	0	0	0	0	0	0	0	10	0	0	6	6	5	2	0	0	0	0	0	0	1	0	0	0	0	0	0	0	52	0	0	19	2	0	0	0	0	0
Zotu3146	0	0	0	0	5	2	8	10	14	7	3	7	0	0	5	3	0	0	0	0	0	0	0	0	20	14	46	2	18	0	34	15	0	0	3	2	3	0	0	0	0	1	0	0	0	0	0	1	1
Zotu3151	0	0	0	0	6	1	2	12	0	2	0	2	0	0	0	0	0	0	0	0	0	0	0	0	13	7	2	1	0	0	0	1	0	0	1	23	0	0	0	0	0	0	0	0	6	80	0	0	2
Zotu3353	6	4	9	52	0	2	0	1	0	6	0	0	0	0	0	0	0	0	11	4	1	7	11	6	0	0	3	0	0	0	2	2	0	0	6	4	0	0	0	21	2	0	10	9	0	1	0	0	0
Zotu3511	1	9	4	17	0	2	1	8	0	3	0	0	0	0	0	0	0	3	0	0	3	8	0	5	2	8	1	2	0	1	0	0	0	0	0	1	0	4	0	3	0	2	0	11	4	0	0	0	0
Zotu3673	10	12	1	4	2	16	6	8	1	16	0	8	0	2	0	0	0	0	0	2	28	13	0	1	4	2	10	4	0	0	2	9	0	0	27	37	1	1	9	3	4	0	0	2	0	0	0	0	0
Zotu3742	0	1	0	0	1	3	2	0	0	3	1	5	0	2	0	1	1	0	0	0	0	0	0	0	2	10	26	3	1	0	20	2	0	3	3	0	0	2	4	1	0	3	0	0	1	2	1	0	1
Zotu3819	0	0	0	2	0	2	1	5	0	9	0	0	0	0	0	0	0	0	2	0	0	0	0	0	0	1	1	0	0	0	0	1	0	0	5	57	0	0	0	1	0	0	0	0	4	0	0	0	1
Zotu3932	0	2	0	1	2	17	12	7	0	6	0	1	0	0	0	0	0	0	7	0	1	4	0	0	6	8	5	1	0	0	0	1	0	0	2	22	0	0	1	13	0	0	1	0	6	1	0	0	1
Zotu3965	0	0	0	1	4	3	3	1	27	0	1	2	0	2	0	0	0	1	2	0	2	0	0	1	10	6	13	2	26	0	3	3	0	0	6	4	0	0	0	0	1	0	0	1	0	0	1	0	1
Zotu3981	0	6	7	24	0	2	0	0	0	0	0	0	0	0	0	0	0	0	8	1	3	30	12	7	0	0	0	1	0	2	0	1	0	0	0	0	3	2	2	11	1	1	10	7	0	0	0	0	0
Zotu3998	0	1	1	12	3	1	1	0	4	4	6	2	0	0	0	0	2	2	1	0	5	2	1	13	3	0	5	1	5	0	18	0	0	0	12	1	1	2	3	0	4	0	0	7	0	0	0	0	0
Zotu4009	2	1	0	13	2	9	7	2	0	9	0	0	0	0	0	0	0	0	1	0	5	1	2	17	5	14	21	0	0	0	6	1	0	0	0	2	0	0	4	10	0	0	0	12	8	0	0	0	0
Zotu4043	1	3	0	0	11	3	2	8	1	1	2	11	0	3	0	0	2	0	1	0	1	1	0	1	7	3	27	1	1	0	11	5	0	0	6	0	0	5	0	1	0	0	0	0	3	3	0	0	0
Zotu4098	0	0	1	3	15	9	5	10	3	2	0	4	0	1	0	1	0	0	2	1	2	2	1	12	18	23	9	2	8	0	3	2	4	0	15	8	0	0	0	6	1	0	1	6	3	1	0	1	1
Zotu4175	3	11	7	9	1	2	0	7	0	0	0	1	0	0	0	0	1	1	21	3	9	18	4	6	0	1	3	0	0	1	0	1	0	0	0	2	0	2	3	17	3	1	4	5	0	1	0	0	0
Zotu4197	0	0	0	0	5	2	8	5	17	0	0	14	0	0	0	8	0	0	0	0	1	0	0	0	17	16	35	0	17	0	15	8	0	0	13	2	0	0	0	0	0	0	0	0	0	0	0	0	0
Zotu4320	0	0	0	1	11	4	3	0	8	1	3	14	0	0	5	2	1	1	0	0	0	0	0	0	15	15	2	1	6	0	9	4	0	3	9	0	0	0	0	1	0	2	0	0	2	2	2	0	2
Zotu4365	8	8	0	21	1	1	0	0	7	0	0	3	0	2	1	1	0	0	1	0	19	11	1	19	8	3	7	1	7	0	9	2	0	1	8	0	0	1	0	4	14	2	1	6	0	0	1	1	0
Zotu4461	0	0	0	0	10	3	3	0	9	0	0	10	0	0	0	2	1	0	0	0	0	0	0	0	15	3	8	0	18	0	16	15	0	0	2	6	0	0	0	2	0	0	0	0	8	0	0	0	1
Zotu4521	0	10	2	1	5	0	0	0	0	1	0	1	0	0	0	1	2	5	9	0	1	19	1	0	3	0	19	0	0	1	0	0	0	0	1	2	0	19	6	12	0	6	0	0	1	1	0	0	0
Zotu4529	0	0	0	1	1	8	21	19	0	19	0	1	0	0	0	0	0	0	0	0	2	1	0	0	0	12	16	1	1	0	0	2	0	0	2	6	0	0	0	1	0	0	0	0	4	0	0	0	0
Zotu4563	4	3	0	9	0	0	0	3	0	2	0	0	0	4	1	0	1	1	0	9	12	2	0	1	1	0	0	0	0	0	0	0	0	4	0	0	0	3	19	4	6	0	0	2	0	1	0	0	0
Zotu4606	0	2	0	1	5	12	4	12	10	3	1	4	0	0	0	0	0	0	2	0	0	0	2	1	16	30	12	1	10	1	9	2	0	0	2	13	0	0	0	4	0	0	0	0	6	3	0	0	1
Zotu4620	10	1	3	24	0	0	0	0	0	14	0	9	0	0	0	0	0	0	15	0	10	4	7	2	0	0	15	0	0	0	0	2	0	0	9	0	0	0	4	12	2	0	5	5	0	0	0	0	0
Zotu478	0	1	0	3	40	29	32	53	17	42	2	18	0	0	0	1	2	0	30	0	2	1	1	0	67	44	104	17	21	0	33	12	0	1	39	18	3	5	6	4	0	1	1	5	29	31	0	4	8
Zotu4936	0	0	0	0	2	0	1	1	37	0	5	0	0	5	0	0	0	0	0	0	0	0	0	0	3	0	1	0	24	0	37	0	0	5	2	0	0	0	0	0	0	0	0	0	0	0	0	0	0
Zotu4949	0	0	0	1	1	6	6	2	10	1	3	2	0	0	1	1	0	0	0	0	0	0	0	0	8	11	5	3	9	0	36	3	0	1	2	0	0	0	1	0	0	0	0	0	2	0	0	0	2
Zotu5066	1	1	0	3	0	0	0	12	0	1	2	0	0	0	0	0	1	1	0	2	2	0	0	0	2	1	7	2	0	0	4	1	0	0	4	0	2	9	4	0	0	2	0	0	0	0	1	0	0
Zotu5303	2	1	8	26	1	2	0	0	0	1	0	0	0	0	0	1	0	0	1	0	5	7	7	4	0	0	0	2	0	2	0	0	0	2	0	0	0	0	0	1	3	0	23	4	0	0	0	0	0
Zotu5307	1	0	0	19	5	0	0	0	0	1	0	0	0	4	1	0	0	2	1	0	5	6	2	3	1	0	5	1	0	0	7	0	0	2	0	0	0	7	0	3	5	3	1	5	1	0	0	0	0
Zotu5417	0	0	5	25	0	0	0	0	0	1	0	0	0	0	0	3	0	0	1	0	0	0	4	1	0	0	0	0	0	1	0	0	0	0	0	0	0	0	3	3	1	0	10	9	0	0	0	0	0
Zotu5434	0	0	0	0	1	1	2	2	5	8	1	7	0	6	4	7	7	1	0	0	0	0	0	0	2	0	11	6	0	0	12	6	1	6	14	1	2	18	0	2	2	9	0	0	0	1	0	0	4
Zotu5467	0	0	0	1	3	1	1	1	10	0	1	2	0	0	0	0	0	0	0	0	0	0	0	0	3	8	1	0	19	0	10	0	0	0	6	0	0	4	1	0	0	3	0	0	1	1	0	0	1
Zotu5499	0	0	0	6	0	5	2	2	0	2	0	0	0	0	0	0	0	0	8	0	0	0	0	0	0	13	0	0	0	0	0	0	0	0	0	12	0	0	0	31	0	0	0	1	4	1	0	0	0
Zotu5532	2	5	0	2	4	3	0	2	0	4	0	0	0	0	0	1	0	4	3	1	1	3	0	0	15	16	2	0	0	0	0	0	1	1	3	2	2	15	4	7	0	4	0	0	1	0	0	0	0
Zotu5590	3	5	0	11	0	0	1	0	0	3	0	1	0	1	1	0	0	1	2	1	3	5	0	8	3	0	4	3	0	1	2	1	1	0	3	1	0	3	1	0	3	0	0	6	1	0	0	0	0
Zotu5835	1	5	2	17	8	3	0	8	3	1	0	0	0	7	0	0	0	0	1	1	4	2	2	7	10	3	2	0	0	0	1	1	19	11	0	3	1	0	1	1	3	0	2	14	4	5	0	0	0
Zotu5900	0	0	0	0	1	4	9	15	0	17	0	2	0	0	0	0	0	1	0	0	0	0	0	0	12	2	12	3	0	0	0	1	0	0	7	12	0	1	0	0	0	1	2	0	0	1	0	0	3
Zotu5921	0	4	5	6	0	5	3	22	1	16	0	1	0	0	0	0	1	3	6	2	1	1	2	0	3	9	6	1	0	0	0	2	0	0	2	7	0	12	4	7	1	1	4	0	5	1	0	0	0
Zotu6312	0	0	0	0	0	0	0	2	4	1	0	1	0	0	0	0	0	0	0	0	0	0	0	0	68	2	8	0	2	0	0	0	0	0	1	0	0	0	0	0	0	0	0	0	0	0	0	0	0
Zotu6316	5	0	1	28	0	0	0	0	0	0	0	0	0	0	0	0	0	1	0	0	6	4	0	8	0	0	0	0	0	1	0	0	0	0	0	0	0	4	2	1	2	1	1	6	0	0	0	0	0
Zotu635	13	2	1	30	7	5	8	0	25	7	3	1	0	27	10	10	4	8	0	10	21	0	6	28	10	26	34	1	12	2	21	2	0	38	7	1	4	31	41	8	10	13	7	39	2	7	0	0	1
Zotu6379	0	1	0	0	1	1	2	0	21	0	1	1	0	2	5	1	0	1	1	0	1	0	0	0	4	9	3	0	20	0	4	2	3	2	1	0	0	2	0	0	0	1	0	0	0	0	0	0	0
Zotu6496	0	0	0	0	0	65	0	49	0	3	0	0	0	0	0	0	0	0	2	0	0	0	0	0	0	10	1	0	0	0	0	0	0	0	4	5	0	0	0	0	0	0	0	0	1	0	0	0	0
Zotu6510	2	3	5	4	0	5	5	12	1	17	0	5	0	0	0	0	0	1	3	1	2	3	0	0	4	6	13	4	0	0	1	2	0	0	11	9	0	0	1	4	0	1	0	2	5	2	0	0	1
Zotu6676	0	0	2	0	0	0	0	9	0	0	0	1	0	0	0	0	0	0	33	0	0	1	0	0	0	0	4	2	0	0	0	1	0	0	0	4	0	0	0	7	0	0	1	0	0	0	0	0	2
Zotu6712	0	0	0	1	27	0	1	76	0	0	0	0	0	0	0	0	0	0	0	0	0	0	0	0	5	1	1	4	0	0	0	0	0	0	0	0	0	0	0	0	0	0	0	0	0	0	0	0	0
Zotu6800	0	0	0	0	1	3	0	1	0	0	0	0	0	0	0	0	0	0	29	0	0	1	0	0	1	4	1	0	0	0	0	0	0	0	1	0	0	1	0	10	0	0	0	0	4	0	0	0	0
Zotu6948	0	1	0	0	0	0	0	4	10	1	4	7	0	0	0	0	0	0	0	0	0	0	0	0	1	0	4	0	18	0	26	0	0	0	2	6	0	0	0	0	0	0	0	0	0	0	0	0	0
Zotu6954	0	0	0	0	2	2	1	0	9	2	5	4	0	0	0	0	0	0	0	0	0	0	0	0	24	7	13	1	13	0	28	0	0	0	3	3	0	0	0	0	0	0	0	0	0	1	0	0	1
Zotu7190	8	0	1	12	0	0	0	0	0	0	0	0	0	0	0	0	0	2	0	2	4	0	3	2	0	0	0	0	0	1	0	0	0	0	0	0	0	3	8	2	1	2	1	7	0	0	0	0	0
Zotu7437	0	0	0	0	2	4	2	9	6	4	0	2	0	0	0	0	0	0	0	0	0	0	0	0	16	3	22	4	6	0	4	2	0	0	2	5	0	0	0	0	0	0	0	0	1	1	0	0	0
Zotu7531	1	3	1	5	1	1	0	2	0	2	0	0	0	2	0	1	0	4	2	4	4	5	0	0	1	4	0	3	0	0	0	0	1	1	3	0	0	24	7	6	1	2	1	2	0	1	0	0	0
Zotu7551	0	0	0	0	1	10	3	1	0	19	0	0	0	0	0	0	0	0	0	0	0	0	0	0	3	10	0	0	0	0	0	0	0	0	2	1	0	0	0	0	0	0	0	0	12	0	0	0	0
Zotu7552	0	0	0	0	0	2	0	11	0	5	2	0	0	0	0	0	0	0	4	3	0	2	0	0	2	0	9	2	0	0	6	0	0	0	0	6	0	1	1	3	0	0	0	1	2	0	0	0	0
Zotu7605	0	0	0	0	29	0	0	3	0	0	0	0	0	0	0	0	0	0	0	4	0	0	0	0	28	3	8	0	0	0	2	0	0	0	0	1	0	0	1	2	0	0	0	0	0	1	0	0	0
Zotu7630	2	1	1	0	1	0	3	21	1	4	0	1	0	0	0	0	2	1	0	0	1	0	0	0	0	2	0	2	0	0	1	0	0	0	4	0	0	10	0	3	0	1	0	1	1	0	0	0	0
Zotu7663	1	2	5	5	1	0	1	0	0	4	0	2	0	0	0	0	0	0	0	0	4	0	0	2	2	0	1	1	0	1	6	0	0	0	1	0	0	1	0	0	1	1	0	5	1	1	0	0	0
Zotu7698	0	0	0	0	2	2	1	5	1	11	4	3	0	3	0	2	2	0	0	0	0	0	0	0	2	3	30	3	4	0	15	2	0	3	1	0	0	0	1	0	1	0	0	0	0	3	0	0	1
Zotu7810	0	0	0	0	1	1	1	1	30	0	2	1	0	0	2	0	0	0	0	0	0	0	0	0	5	3	2	0	15	0	16	0	0	3	8	0	0	1	0	0	0	0	0	0	0	0	0	0	4
Zotu7860	0	0	5	1	0	2	0	0	0	4	0	0	0	0	0	0	0	0	5	1	0	0	10	0	0	0	0	2	0	1	2	0	0	0	4	0	0	1	5	2	0	1	12	0	0	0	0	0	0
Zotu7972	1	0	1	2	0	5	1	0	1	33	0	1	0	14	0	6	0	2	0	3	1	1	0	2	0	2	4	0	0	0	0	1	0	24	2	7	0	1	0	1	0	0	1	1	1	1	2	0	1
Zotu8021	0	0	0	0	0	0	0	0	0	0	0	0	0	0	0	0	0	0	9	1	0	0	0	0	0	0	0	0	0	0	0	0	0	0	0	0	0	0	1	33	0	0	1	0	0	0	0	0	0
Zotu805	0	39	19	67	1	1	0	0	0	0	0	0	0	0	0	0	2	2	26	0	5	120	30	10	3	2	0	1	0	10	0	1	0	0	1	2	2	8	0	5	0	0	39	25	0	0	0	0	0
Zotu8053	0	0	0	0	1	0	0	58	0	0	0	0	0	0	0	0	0	0	0	0	0	0	0	0	6	3	0	0	1	0	0	0	0	0	0	0	0	0	0	0	0	0	0	0	0	0	0	0	0
Zotu8130	0	0	0	0	2	3	0	7	9	0	2	5	0	2	7	8	0	0	0	0	1	0	0	0	4	3	0	1	9	0	12	1	1	1	2	0	0	2	0	0	0	1	0	0	10	0	0	0	0
Zotu8132	0	0	0	0	0	4	2	8	0	10	0	0	0	0	0	0	0	0	1	0	0	0	0	0	1	11	14	6	0	0	0	0	0	0	1	3	0	1	0	0	0	0	0	0	9	2	0	0	0
Zotu8197	0	1	2	4	0	1	0	0	0	0	0	0	0	0	0	0	0	0	1	0	0	10	2	0	11	1	0	0	0	0	0	0	0	0	0	0	0	0	0	20	0	0	0	2	0	0	0	0	0
Zotu820	2	15	24	29	4	25	5	6	1	18	0	0	0	1	1	0	1	7	20	3	7	30	15	4	15	40	9	7	0	4	0	4	3	0	10	11	2	12	4	41	1	7	20	9	11	4	0	0	1
Zotu8425	4	3	3	24	0	1	0	0	0	0	0	0	0	0	0	0	1	0	1	0	3	3	2	5	2	0	0	0	0	0	0	0	0	0	0	0	0	2	1	5	1	0	4	8	0	0	0	0	0
Zotu843	3	1	2	1	7	10	26	8	37	14	15	23	0	2	2	7	5	5	0	1	13	2	2	1	27	9	52	7	42	0	93	10	1	5	17	4	8	28	1	4	2	16	1	1	6	4	0	0	0
Zotu8634	3	0	0	0	1	1	1	1	0	0	0	0	0	0	1	0	0	0	0	0	1	1	0	4	5	14	12	0	0	0	0	0	0	0	0	1	0	1	0	0	1	0	0	0	0	4	0	1	0
Zotu8696	0	0	0	0	0	0	0	1	0	2	0	0	0	0	1	0	0	3	0	0	0	0	0	0	2	8	1	1	1	0	0	0	0	1	1	0	0	16	4	2	0	4	0	0	3	0	0	0	0
Zotu8697	0	0	0	0	2	0	0	1	0	0	0	0	0	0	0	0	0	0	0	1	0	0	0	0	42	3	0	0	0	0	0	0	0	0	0	1	0	0	1	0	0	0	0	0	0	0	0	0	0
Zotu870	0	2	0	2	34	21	4	17	9	8	5	3	0	0	2	1	0	0	1	0	3	0	0	3	52	29	34	1	14	0	59	2	1	1	8	11	0	2	1	0	1	0	0	1	9	48	1	1	4
Zotu8786	0	0	0	0	2	0	5	7	0	1	0	19	0	1	2	2	0	0	0	0	0	0	0	0	4	2	32	1	0	0	1	18	0	0	5	0	0	0	0	0	0	2	0	0	0	2	0	0	2
Zotu8898	0	0	0	0	0	0	4	37	0	1	0	0	0	0	0	2	0	0	0	0	0	0	0	0	0	45	7	0	0	0	1	0	0	1	0	0	0	0	0	0	0	0	0	0	0	0	0	0	0
Zotu8917	0	0	0	0	1	1	0	7	0	0	0	0	0	0	0	0	0	0	0	0	0	0	0	0	0	0	4	0	0	0	0	0	0	0	0	12	0	0	0	0	0	0	0	0	3	1	0	0	0
Zotu9091	0	0	0	0	0	1	0	8	0	1	0	0	0	0	0	0	0	0	0	0	0	0	0	0	0	40	0	0	0	0	0	0	0	0	0	2	0	0	0	0	0	0	0	0	0	0	0	0	0
Zotu9221	0	0	0	0	2	2	1	5	38	0	0	2	0	0	1	3	0	0	0	0	0	0	0	0	24	5	8	1	33	0	13	1	1	1	0	0	0	0	0	0	0	0	0	0	1	0	0	1	0
Zotu9249	0	0	0	0	1	2	0	0	13	0	2	1	0	3	0	0	0	1	0	0	0	0	0	0	1	0	0	2	6	0	21	0	0	1	0	0	1	6	1	1	0	4	0	0	0	0	0	0	0
Zotu9295	0	0	0	0	0	1	4	23	0	5	0	0	0	0	0	0	0	1	1	0	0	0	0	0	0	2	0	0	0	0	0	0	0	0	3	13	0	0	0	0	0	0	0	0	0	0	0	0	0
Zotu9333	0	2	0	0	0	3	5	1	0	4	0	0	0	1	0	0	0	1	0	0	0	3	1	0	4	0	12	2	0	0	13	2	0	0	4	0	2	2	0	0	0	0	0	0	1	1	0	0	1
Zotu9486	0	0	0	0	0	12	16	0	0	5	0	0	0	0	0	0	0	0	0	0	0	0	0	0	0	16	0	0	0	0	0	0	0	0	0	0	0	0	0	0	0	0	0	0	1	0	0	0	0
Zotu9505	0	1	2	1	0	0	0	2	0	0	0	0	0	0	0	0	0	0	14	0	0	3	0	0	0	1	0	0	0	0	0	2	0	0	13	2	0	0	1	7	0	0	0	0	0	0	0	0	1
Zotu9506	0	0	0	0	2	1	1	3	2	0	0	15	0	0	1	8	0	0	0	0	0	0	0	0	11	3	11	1	7	0	8	2	0	0	5	0	0	0	0	0	0	0	0	0	0	1	0	0	0
Zotu9570	0	0	0	0	0	0	0	0	0	0	0	0	0	0	0	0	0	0	0	0	0	0	0	0	0	0	0	0	0	0	0	0	0	0	0	39	0	0	0	0	0	0	0	0	0	0	0	0	0
Zotu9669	1	0	0	0	0	4	6	1	8	1	6	7	0	10	14	16	3	2	0	0	1	0	0	0	8	5	23	1	9	0	69	1	9	7	3	0	2	5	1	0	0	4	0	0	2	0	2	2	1
Zotu968	0	27	4	7	17	7	10	2	1	5	0	10	0	0	0	0	0	0	50	3	1	113	13	1	52	42	18	8	1	2	1	2	0	0	3	8	0	0	0	17	3	1	9	4	16	1	0	2	1
Zotu9686	0	0	0	0	1	9	1	2	0	2	0	3	0	0	0	0	0	0	1	0	1	0	0	0	3	0	7	2	0	0	0	4	0	0	1	2	0	0	0	0	0	0	0	0	1	1	0	0	0
Zotu9712	0	3	0	7	0	0	0	0	0	1	0	0	0	0	0	0	1	5	4	1	1	0	0	4	0	1	2	0	0	0	0	0	0	0	0	0	0	9	3	0	0	2	1	3	0	0	0	0	1
Zotu98	1	6	3	15	135	26	34	51	99	59	10	52	0	0	8	15	2	6	20	2	9	12	4	8	278	81	135	16	117	1	125	29	1	0	100	75	4	30	9	29	2	6	12	4	64	9	0	4	23
Zotu9920	0	2	3	2	0	0	1	1	0	2	0	0	0	0	0	0	0	0	3	1	0	4	3	1	3	7	2	0	0	0	0	0	0	0	1	7	0	0	0	1	0	0	3	0	0	0	0	0	0
Zotu9967	0	0	0	2	0	6	0	3	0	2	0	1	0	0	0	0	0	0	21	0	0	0	0	0	1	9	4	0	0	0	0	0	0	0	3	0	0	0	0	0	0	0	0	0	1	1	0	0	0
Zotu17900	0	0	0	0	0	0	0	0	0	0	0	0	0	0	0	0	0	0	0	0	0	0	0	0	0	0	0	0	0	0	0	0	0	0	0	0	0	0	0	0	0	0	0	0	0	0	0	0	0
Zotu10564	0	0	0	3	16	7	0	5	0	0	0	0	0	0	0	0	0	0	0	0	0	0	0	0	22	14	0	0	0	0	0	0	0	0	0	1	0	0	0	0	0	0	0	0	7	0	0	0	0
Zotu10766	0	0	0	0	1	0	0	1	5	0	0	1	0	0	0	0	0	0	0	0	0	0	0	0	0	0	1	0	9	0	2	0	0	0	1	0	0	0	3	0	0	0	0	0	0	0	0	0	0
Zotu11310	0	0	0	0	0	0	2	0	5	0	1	0	0	3	2	0	0	0	0	0	0	0	0	0	2	0	7	4	5	0	6	0	0	2	0	0	0	0	0	0	0	0	0	0	0	1	0	0	0
Zotu11578	0	0	0	0	0	0	0	0	0	0	0	0	1	3	9	3	0	1	0	0	0	0	0	0	0	0	0	0	1	0	0	0	6	5	0	0	0	7	0	0	0	1	0	0	0	0	1	0	0
Zotu11593	0	0	0	0	0	0	0	0	0	0	0	0	2	7	1	1	0	0	0	0	0	0	0	0	0	0	0	0	0	0	0	0	9	27	1	0	0	0	0	0	0	0	0	0	0	0	0	0	0
Zotu12007	1	2	0	15	0	2	0	0	2	2	0	0	0	0	2	1	1	2	3	3	2	0	1	2	3	3	1	0	1	2	2	0	0	2	4	0	2	2	2	1	0	0	5	0	6	2	0	4	2
Zotu12132	2	0	0	2	0	1	1	0	10	0	0	1	0	0	2	1	0	1	0	1	2	0	0	0	1	1	2	0	6	0	5	0	0	1	0	1	0	2	1	0	0	3	0	0	2	0	0	1	3
Zotu12544	0	0	0	2	14	0	1	4	7	4	1	3	0	3	0	1	0	0	0	1	4	1	0	0	1	0	1	3	4	0	8	4	2	6	15	2	0	1	1	0	0	0	0	0	1	0	0	0	0
Zotu12976	0	0	0	0	13	3	2	1	0	0	0	0	0	0	0	0	0	0	0	1	0	0	0	0	15	6	0	2	0	0	0	0	0	0	0	0	1	0	0	0	0	0	0	0	4	0	0	0	0
Zotu13112	0	0	0	1	6	1	7	3	5	3	2	1	0	1	0	1	0	0	0	0	0	0	0	0	6	3	7	0	8	0	4	0	0	0	3	5	0	0	0	0	0	0	0	0	0	0	0	0	0
Zotu13357	0	0	0	0	0	1	0	0	0	0	0	0	0	5	2	0	0	0	0	0	0	0	0	0	2	24	0	0	1	0	1	0	1	1	0	0	0	1	0	0	0	0	0	0	0	5	2	1	1
Zotu1343	10	1	2	22	3	1	1	4	1	2	0	0	1	11	6	5	1	5	0	1	25	1	0	20	0	0	1	1	6	0	9	0	29	9	16	1	2	33	2	1	2	2	0	5	0	0	0	0	0
Zotu13494	0	5	0	0	10	0	1	1	0	2	0	0	0	1	0	1	1	0	0	0	0	0	0	0	6	6	1	0	1	0	2	0	0	0	1	0	0	1	1	0	0	0	0	0	2	0	0	0	1
Zotu13497	1	0	0	1	0	0	1	0	2	1	1	2	0	2	0	1	0	1	0	0	6	0	0	3	2	1	5	0	1	0	6	1	1	6	2	0	0	3	0	0	1	1	0	0	1	0	1	1	2
Zotu13860	0	0	0	0	0	0	0	1	4	1	4	0	0	1	3	0	0	0	0	0	0	0	0	0	1	2	0	0	4	0	6	0	1	0	0	1	1	5	0	0	0	1	0	0	0	0	0	0	0
Zotu14376	0	0	1	0	1	0	0	0	1	0	0	0	0	2	0	0	1	0	0	4	0	5	0	0	1	0	0	0	0	0	0	0	4	2	1	1	0	5	15	1	0	0	0	0	0	0	0	0	1
Zotu14461	0	1	0	1	1	1	2	0	6	1	0	2	0	5	0	2	1	0	1	0	0	0	0	1	4	8	6	0	4	0	5	3	1	4	10	2	0	2	1	1	0	2	0	1	7	1	1	0	12
Zotu14827	0	0	0	0	0	0	0	0	0	0	0	0	0	0	6	5	0	0	0	0	0	0	0	0	0	0	0	0	0	0	0	0	9	1	0	0	0	0	0	0	0	0	0	0	0	0	0	0	0
Zotu15399	0	0	0	8	1	3	0	0	3	3	1	2	0	1	1	0	0	2	0	1	1	0	1	6	5	1	7	1	1	0	4	2	0	2	7	0	0	0	2	0	0	2	0	0	12	3	0	1	12
Zotu15477	0	0	0	0	0	0	0	0	0	0	0	0	0	3	1	1	0	0	0	0	0	0	0	0	0	0	0	0	0	0	0	0	5	3	0	0	0	0	0	0	0	0	0	0	0	0	0	0	0
Zotu15528	0	0	0	0	0	0	0	0	0	0	0	0	0	0	0	0	0	1	0	5	1	0	0	0	0	0	0	0	0	0	0	0	0	1	0	0	0	9	1	0	0	4	0	0	0	0	0	0	0
Zotu15568	0	1	0	6	2	1	4	0	16	1	2	0	0	2	3	1	0	4	0	2	2	0	0	22	0	5	3	0	9	0	11	1	4	4	16	0	0	6	2	1	1	0	1	2	1	1	0	0	8
Zotu15685	0	0	0	20	0	0	1	1	0	1	0	0	0	0	0	0	0	0	1	0	0	0	0	6	0	2	0	0	0	0	0	0	0	0	0	0	0	0	0	3	0	0	2	8	0	0	0	0	0
Zotu15940	0	0	0	3	0	0	0	1	24	2	0	2	0	1	0	1	0	1	0	0	0	0	0	1	3	1	8	0	4	0	9	4	1	1	3	0	0	1	1	0	0	1	0	1	1	0	1	1	1
Zotu16242	0	0	0	0	0	1	0	1	8	0	2	0	0	3	1	0	0	2	0	0	1	0	0	0	2	0	0	0	10	0	6	0	0	1	2	0	0	1	1	0	0	2	0	0	1	0	0	0	0
Zotu16577	0	0	0	0	4	1	4	0	2	3	1	0	0	0	0	0	0	0	0	0	2	0	1	0	3	1	2	0	4	0	2	1	1	0	3	1	0	1	1	0	0	0	2	1	3	0	0	0	3
Zotu16747	0	0	0	7	0	1	0	0	0	1	0	0	0	0	0	0	0	0	0	0	0	0	1	0	1	1	0	0	0	1	0	0	0	0	0	4	0	0	0	0	0	0	0	0	1	0	0	0	0
Zotu17336	0	0	0	1	0	1	0	0	1	0	0	4	0	2	0	1	2	0	0	0	2	2	1	3	12	5	6	1	0	0	0	0	3	4	0	0	0	2	0	1	1	0	0	0	13	0	1	1	0
Zotu17783	0	2	1	28	1	0	0	0	1	0	1	1	0	0	0	3	0	4	0	0	0	0	3	7	9	1	0	0	0	0	1	0	0	0	2	1	0	1	1	1	1	2	2	2	0	0	0	1	0
Zotu17858	0	0	0	0	0	1	0	1	0	1	0	0	0	0	1	0	0	0	0	0	0	0	0	0	3	5	0	0	0	0	0	0	0	0	4	1	0	1	2	0	0	0	0	0	4	2	1	0	0
Zotu18034	0	0	0	0	0	0	0	0	0	0	0	0	1	4	2	11	0	0	0	0	0	0	0	0	2	0	1	0	0	0	0	0	6	11	0	0	0	0	0	0	0	0	0	0	0	0	1	0	0
Zotu18133	0	0	0	1	0	0	0	0	0	2	0	0	0	0	0	0	1	1	0	2	0	0	1	0	1	18	2	0	0	0	0	0	0	0	0	0	0	0	2	0	0	1	2	0	6	0	1	0	0
Zotu18161	0	2	0	4	1	0	0	0	1	3	0	0	0	2	1	1	2	0	0	2	1	0	1	1	12	3	7	0	1	0	5	0	0	0	5	0	0	2	1	0	0	0	0	0	5	1	1	1	4
Zotu18210	0	0	1	2	5	0	1	3	2	0	0	0	0	0	0	0	0	0	0	0	1	1	0	1	3	2	9	0	2	0	1	0	0	0	3	0	0	1	1	2	0	0	2	0	3	0	0	0	6
Zotu18478	0	0	0	0	4	2	4	8	2	1	1	0	0	0	1	0	1	0	0	0	0	0	0	0	7	3	5	0	5	0	7	0	0	0	1	2	0	0	0	0	0	0	0	0	4	0	0	0	0
Zotu18792	0	0	0	0	0	0	0	0	0	0	0	0	0	7	0	0	0	0	0	0	0	0	0	0	0	0	0	0	0	0	0	0	3	6	0	0	0	0	0	0	0	0	0	0	0	0	0	0	0
Zotu18873	0	0	0	4	1	0	1	0	1	1	1	0	1	2	1	4	0	0	0	1	0	0	0	1	4	1	7	0	3	0	11	0	9	2	2	0	0	0	1	0	0	0	0	1	0	0	0	0	0
Zotu18956	0	0	0	0	0	0	0	0	0	1	0	0	0	0	0	0	0	0	0	0	0	0	0	0	4	0	0	0	0	0	0	0	0	0	0	0	0	0	0	0	0	0	0	0	1	0	0	0	0
Zotu19154	0	0	0	1	0	0	0	0	0	0	0	0	0	1	1	0	0	0	0	3	1	0	0	1	0	0	0	0	0	0	2	0	0	1	2	0	0	4	0	0	0	0	0	0	1	3	0	2	0
Zotu2008	0	0	0	0	4	0	0	0	0	0	1	2	0	0	0	0	0	0	0	0	0	0	0	0	0	0	0	0	0	0	1	0	0	2	0	0	0	1	0	0	0	0	0	0	0	0	0	0	0
Zotu20158	0	0	0	0	0	0	0	0	0	0	0	0	0	0	0	0	0	0	0	0	0	0	0	0	0	0	0	0	0	0	0	0	0	0	0	0	0	0	0	0	0	0	0	0	0	0	0	0	0
Zotu20218	0	1	0	2	0	0	0	0	0	0	0	0	0	0	0	0	0	1	0	0	0	5	0	1	0	0	0	0	0	0	0	0	0	0	1	0	0	0	0	1	0	0	1	3	3	1	0	0	2
Zotu20873	1	0	0	1	5	0	0	11	0	1	0	0	0	0	0	0	0	1	0	0	2	0	0	1	1	1	0	1	0	0	0	0	0	0	5	0	0	5	1	0	2	0	0	0	1	0	0	0	0
Zotu21244	3	0	0	0	1	3	1	0	1	2	1	1	0	0	0	0	3	0	5	0	1	0	0	0	0	3	0	21	0	0	4	5	0	0	1	1	7	1	1	0	0	0	0	0	0	0	0	0	0
Zotu21637	0	0	3	0	0	6	3	2	0	26	0	1	0	0	0	0	0	0	5	0	0	0	3	0	0	1	5	3	0	1	0	3	0	0	7	12	0	0	0	0	1	0	0	0	0	0	0	0	0
Zotu2186	6	1	0	9	2	7	0	1	1	0	0	3	2	14	11	15	0	0	0	1	22	2	0	11	3	2	1	1	0	0	2	0	33	23	3	1	0	7	3	0	5	3	0	2	0	0	0	0	1
Zotu3939	5	0	0	5	5	3	3	10	14	1	4	8	0	6	6	2	0	3	0	0	13	0	0	10	1	5	2	1	19	0	25	4	1	4	29	1	0	3	0	0	4	1	0	2	0	0	0	0	0
Zotu4728	0	5	3	12	2	0	0	0	5	2	0	1	0	0	0	1	1	1	2	0	0	32	3	5	1	5	2	0	5	0	8	5	0	1	6	0	0	0	1	4	0	0	6	3	5	1	0	0	7
Zotu6530	10	0	0	4	4	0	0	0	0	0	1	0	0	0	0	2	0	0	0	1	9	1	0	10	1	0	0	1	0	0	0	0	0	0	0	0	0	1	2	0	5	1	0	1	0	0	0	0	0
Zotu7306	0	1	0	6	9	3	0	0	0	1	0	3	0	3	2	2	0	0	5	0	4	0	1	1	9	7	4	0	0	0	1	3	0	8	9	0	0	1	2	1	0	1	0	1	0	0	0	0	0
Zotu7694	2	0	0	0	1	3	2	0	1	5	0	1	0	9	10	1	0	0	0	0	1	0	1	0	1	2	3	1	1	0	0	0	10	16	1	1	0	0	0	0	0	0	0	0	0	0	0	0	0
Zotu7799	0	0	0	0	0	0	0	0	2	0	0	0	0	13	0	1	0	0	0	0	0	0	0	0	0	0	0	0	1	0	3	0	0	16	0	0	0	0	0	0	0	0	0	0	0	0	0	0	0
Zotu7853	3	5	3	10	1	4	0	1	13	6	3	2	0	2	0	1	1	2	2	1	2	3	1	12	11	16	3	0	8	1	10	0	0	3	9	0	4	1	3	2	0	2	5	0	10	0	0	1	9
Zotu8086	4	0	0	0	0	0	0	1	0	0	0	0	2	5	6	14	0	1	0	0	5	0	0	1	0	0	0	0	0	0	0	0	9	6	2	0	0	0	1	0	1	0	0	0	0	0	0	2	0
Zotu8274	0	0	0	0	0	0	1	0	1	0	2	0	0	7	2	2	0	1	0	0	3	0	0	1	0	11	4	0	2	0	4	0	0	9	1	0	2	0	0	0	0	0	0	0	0	1	2	1	1
Zotu8700	0	0	0	0	20	0	1	0	0	2	1	1	0	0	0	0	0	0	0	0	0	0	0	0	10	0	2	0	0	0	0	0	0	0	0	0	0	0	0	0	0	0	0	0	0	2	0	0	2
Zotu9052	0	0	0	0	9	1	0	2	0	1	0	0	0	0	0	0	0	0	0	0	0	0	0	0	4	5	0	1	0	0	0	0	0	0	0	13	0	0	0	0	0	0	0	0	0	0	0	0	0
Zotu9832	1	0	0	1	0	0	0	0	0	1	0	0	0	1	0	0	1	1	0	0	1	0	0	1	0	0	0	0	0	0	0	0	11	0	2	0	0	15	6	0	1	0	0	0	0	0	0	0	0
Zotu4310	7	0	8	7	0	0	0	0	0	0	0	0	0	0	0	0	2	0	0	25	4	5	4	5	0	1	0	0	0	0	0	0	0	1	1	0	1	3	17	5	5	3	3	1	1	1	1	0	0
Zotu10216	1	1	2	4	0	3	0	0	3	1	1	1	0	4	0	1	0	0	0	0	2	2	0	1	1	0	2	0	0	0	4	0	1	4	0	0	0	0	0	0	2	0	0	1	0	0	0	0	2
Zotu10735	1	1	1	3	1	0	1	8	10	6	0	1	0	3	0	2	0	1	0	6	4	2	1	4	3	5	9	0	3	2	7	0	6	7	7	2	1	2	13	2	1	1	3	0	2	1	0	0	0
Zotu11045	0	2	1	12	0	0	0	0	0	1	0	0	0	0	0	0	0	0	0	0	1	16	1	2	0	1	0	0	0	0	0	0	0	0	0	0	1	0	0	0	0	1	0	2	0	0	0	0	0
Zotu12230	0	0	5	7	0	0	0	0	0	0	0	0	0	0	0	0	0	0	0	0	0	13	0	0	0	0	0	0	0	1	0	0	0	0	0	0	0	0	0	0	0	0	1	0	0	0	0	0	0
Zotu12589	0	0	0	1	1	3	1	0	0	2	0	0	0	0	0	0	0	0	0	0	0	0	0	0	0	6	0	1	0	0	0	1	0	0	1	0	0	0	0	0	0	0	0	0	2	1	0	0	1
Zotu12683	1	0	0	0	0	0	0	0	0	0	0	2	0	0	3	1	0	0	0	0	0	0	0	1	2	3	5	0	5	0	2	4	3	5	3	0	0	0	0	1	0	0	0	0	0	0	0	0	0
Zotu13059	0	2	0	1	0	0	0	0	0	0	0	0	0	0	0	0	0	0	0	27	1	2	0	0	0	0	0	0	0	0	0	0	0	0	1	0	0	0	3	0	0	0	0	4	0	0	0	0	0
Zotu13171	0	0	0	0	0	0	0	0	0	0	0	0	0	4	5	5	0	0	0	0	0	1	0	0	0	0	0	0	0	0	0	0	13	3	0	0	0	1	0	0	0	0	0	0	0	0	0	0	0
Zotu13341	0	3	3	2	0	0	0	0	0	0	0	0	0	0	0	0	0	0	1	0	0	4	0	1	0	0	0	0	0	0	0	0	0	0	0	0	0	0	0	2	0	0	3	0	0	0	0	0	0
Zotu13569	0	0	0	1	0	0	0	0	0	0	0	0	0	6	2	10	0	0	0	0	3	0	0	0	0	0	0	0	0	0	0	0	1	12	4	0	0	1	0	1	1	0	0	0	0	0	0	0	0
Zotu14020	0	1	0	0	1	3	1	0	9	2	1	0	1	2	1	0	1	2	0	0	0	0	0	0	2	1	1	0	1	0	11	1	1	5	6	0	1	1	0	1	0	3	0	0	0	0	0	0	1
Zotu14540	0	0	0	0	0	1	1	0	0	0	0	1	0	0	0	0	2	0	1	13	1	0	0	0	0	0	2	0	0	0	1	0	0	0	0	0	0	0	16	0	0	0	0	0	0	1	0	0	0
Zotu14803	0	3	0	9	0	0	0	0	0	0	0	0	0	0	0	0	0	0	0	0	0	5	0	0	0	2	0	0	0	0	0	0	0	0	1	2	0	0	0	2	0	0	2	0	1	0	0	0	0
Zotu14900	0	0	0	0	3	0	4	1	3	0	2	2	0	0	2	1	0	0	0	0	0	0	0	0	1	1	6	1	4	0	23	5	0	0	7	0	1	0	0	0	0	0	0	0	0	0	0	0	0
Zotu15603	1	0	0	0	0	1	2	2	9	0	0	4	0	2	0	4	0	0	0	0	0	0	0	0	1	0	12	0	7	0	7	6	6	2	0	0	1	0	1	0	0	0	0	0	0	0	0	0	0
Zotu16147	0	0	0	4	1	1	2	0	0	1	0	0	0	0	0	0	1	0	2	0	0	0	0	6	1	8	0	1	0	0	0	1	0	0	1	1	0	0	2	1	0	0	1	1	0	0	0	0	0
Zotu16196	2	0	0	1	1	0	0	0	8	0	1	0	0	1	0	1	0	0	0	0	2	0	0	0	0	0	0	3	1	0	13	0	1	0	1	0	0	0	0	0	1	0	0	0	0	0	0	0	0
Zotu18602	2	2	0	1	1	1	1	0	4	4	0	2	0	0	2	0	0	2	0	0	0	0	0	0	1	4	6	1	5	0	3	1	0	3	1	0	0	1	4	1	0	1	0	0	0	0	0	0	2
Zotu19180	6	1	0	4	0	0	0	0	0	0	0	0	0	0	0	0	0	0	0	3	3	0	2	0	0	0	0	0	0	0	0	0	0	0	0	0	0	0	0	0	0	0	2	3	0	0	0	0	0
Zotu19445	1	2	2	13	0	0	0	0	0	4	0	0	0	0	0	3	4	0	3	0	0	4	0	3	0	0	0	0	0	0	0	1	1	1	0	2	3	1	2	5	2	0	1	2	0	0	0	0	0
Zotu19976	0	0	0	0	0	0	0	5	0	1	0	0	0	0	0	2	0	0	0	0	0	0	0	0	4	0	10	1	0	0	0	0	0	0	0	0	0	0	0	0	0	0	0	0	1	0	0	0	0
Zotu20669	0	0	0	0	0	0	0	0	0	0	0	0	0	4	0	0	0	0	0	4	2	0	0	0	0	0	0	0	0	0	0	0	1	1	0	0	0	0	3	0	2	0	0	0	0	0	0	0	0
Zotu21410	0	0	0	0	1	0	0	0	0	0	0	0	1	7	0	2	0	0	0	0	1	0	0	0	0	2	0	0	0	0	0	0	30	15	0	0	0	0	0	0	1	0	0	0	0	0	0	0	0
Zotu21559	0	0	0	0	0	2	2	5	4	3	1	1	0	4	0	1	0	0	0	0	1	0	0	0	3	3	8	0	2	0	5	1	0	11	1	1	0	0	0	0	0	0	0	0	0	0	2	1	0
Zotu2649	0	7	0	9	0	10	0	0	1	2	0	0	0	1	0	3	4	2	1	13	3	16	0	10	1	11	3	0	1	0	4	0	2	11	1	0	3	3	10	0	3	9	2	2	3	0	0	0	0
Zotu2809	8	6	0	13	0	5	3	2	4	11	1	6	0	4	4	11	5	4	4	11	10	2	3	10	2	6	11	1	9	1	8	3	9	11	27	0	1	3	21	4	4	1	9	2	0	0	0	0	2
Zotu4256	12	0	0	2	0	0	0	0	0	0	0	0	0	0	0	0	0	0	0	67	7	0	0	1	0	0	0	0	0	0	0	0	0	0	0	0	0	1	8	0	1	0	0	0	0	0	0	0	0
Zotu4472	2	3	1	1	0	0	0	0	0	0	0	0	0	0	0	0	0	0	0	67	2	0	0	0	0	0	2	0	0	0	0	0	0	0	0	0	0	4	21	0	0	1	1	0	0	0	0	0	0
Zotu6036	5	1	16	10	0	0	0	0	0	1	0	1	0	0	0	0	0	0	6	9	2	4	0	0	0	0	0	0	0	2	1	0	0	0	1	2	1	0	7	11	0	1	8	1	0	0	0	0	0
Zotu6768	3	20	0	16	0	0	0	0	0	1	0	0	0	0	0	0	1	1	3	3	2	16	0	8	0	0	0	0	0	0	0	0	0	0	0	0	2	0	0	3	3	0	0	4	0	0	0	0	0
Zotu7815	2	1	0	1	0	0	0	0	4	1	0	0	0	4	0	4	0	0	0	1	1	0	0	7	0	1	2	0	1	0	4	0	12	9	1	0	0	1	0	0	2	1	0	3	0	0	0	0	0
Zotu8019	6	0	0	1	0	0	0	5	1	1	1	0	0	2	1	3	0	1	0	12	2	1	0	0	0	0	2	0	1	0	6	0	4	4	5	0	0	5	15	1	3	4	0	0	0	0	0	0	0
Zotu8129	6	4	1	11	0	0	0	0	0	1	0	0	0	0	0	0	3	1	0	0	4	0	0	13	0	0	0	0	0	0	0	0	0	0	0	0	2	3	2	1	1	4	0	1	0	0	0	0	0
Zotu8256	8	0	0	5	0	0	4	1	1	2	0	0	0	1	2	2	0	0	0	0	5	0	0	6	1	0	12	4	1	0	1	4	8	3	1	0	0	0	4	1	5	0	0	0	0	0	0	0	0
Zotu8627	1	5	3	6	0	0	0	0	0	2	0	0	1	2	0	1	3	1	0	1	1	0	0	0	0	0	0	0	1	0	1	0	2	9	2	0	2	1	3	4	2	1	0	0	0	0	0	0	0
Zotu8921	0	1	0	0	0	0	0	0	0	0	0	0	0	1	0	0	3	5	1	2	0	0	0	0	0	0	0	0	0	0	0	0	0	0	2	1	7	3	2	0	0	6	0	0	0	0	0	0	0
Zotu8985	3	0	0	0	1	2	0	0	0	4	0	0	1	4	1	2	0	2	0	0	1	0	0	1	1	0	3	0	0	0	1	0	1	10	0	0	2	0	1	1	1	1	0	0	1	1	0	0	0
Zotu9503	2	6	1	4	1	0	0	0	2	2	0	2	0	3	0	4	1	2	0	0	3	1	1	1	0	0	4	0	1	0	3	4	0	4	1	4	2	5	1	0	1	3	0	4	0	0	0	0	0
Zotu12687	0	2	2	0	0	2	0	0	0	0	0	0	0	0	0	0	0	0	3	2	3	5	0	0	0	0	0	0	0	0	0	0	0	0	0	0	0	1	3	0	2	0	1	0	0	0	0	0	1
Zotu15238	1	1	0	0	0	0	0	0	0	0	0	1	0	0	0	0	0	0	2	2	1	0	0	0	0	1	0	1	0	0	4	0	0	0	2	4	0	0	0	1	0	0	0	0	1	1	0	0	0
Zotu22043	0	0	0	0	0	0	0	0	0	3	0	0	0	0	0	0	1	0	0	0	0	0	1	0	0	1	0	0	0	1	0	0	0	0	0	0	0	0	0	0	0	1	0	0	6	0	0	0	0
Zotu6713	1	1	1	4	0	0	0	0	0	0	0	0	0	0	0	0	0	2	0	21	2	2	1	3	0	0	0	0	0	0	0	0	0	0	0	1	0	2	4	0	0	2	2	2	0	0	0	0	0
Zotu7904	2	2	1	1	0	1	0	0	0	0	0	0	0	0	0	0	4	2	0	1	6	7	1	0	0	0	0	0	0	1	0	0	1	1	0	0	1	1	7	3	2	0	0	2	4	0	0	0	0
Zotu13299	3	2	1	10	0	0	0	0	0	0	0	0	0	0	0	0	0	0	0	0	1	3	0	4	0	0	0	0	0	0	0	2	0	0	0	0	0	0	0	0	1	0	1	3	0	0	0	0	1
Zotu14862	1	2	0	10	0	0	0	0	0	0	0	0	0	0	0	0	0	0	0	0	0	1	0	1	0	0	0	0	0	0	0	0	0	0	0	0	0	1	0	0	0	0	0	2	0	0	0	0	0
Zotu15467	1	0	5	1	0	0	0	0	0	0	1	0	0	0	0	0	3	0	0	0	1	0	1	0	0	0	0	0	0	0	0	1	0	0	0	0	0	1	0	0	2	3	1	0	0	0	0	0	0
Zotu1855	2	1	6	10	0	0	0	0	0	0	0	0	0	0	0	0	3	5	62	6	8	19	5	2	0	0	0	0	0	2	0	0	0	0	2	0	9	18	10	14	1	12	17	0	0	0	0	0	1
Zotu20547	0	3	0	3	1	0	0	0	0	0	0	0	0	0	0	0	0	0	0	0	0	0	0	1	0	0	0	0	0	0	0	0	0	0	0	0	0	0	0	0	0	0	0	2	0	0	0	0	0
Zotu21764	4	0	0	0	0	0	0	0	0	0	0	0	0	1	0	2	0	1	0	2	1	0	0	0	0	0	0	0	0	0	0	0	0	1	0	0	0	0	1	0	0	0	0	1	0	0	1	0	0
Zotu4388	3	6	2	28	0	0	0	0	0	0	0	0	0	0	0	1	0	0	1	0	1	9	3	9	0	0	0	1	0	0	0	0	0	0	0	0	4	1	0	1	1	0	1	2	0	1	0	0	0
Zotu4574	0	4	9	4	0	0	0	0	0	0	0	0	0	0	0	0	0	0	6	2	0	2	6	0	0	0	3	0	0	1	0	1	0	0	1	0	0	0	0	2	0	1	30	2	0	0	0	0	0
Zotu7587	0	0	0	0	0	0	0	0	0	0	0	0	0	0	0	0	0	0	3	43	4	0	0	0	0	0	0	0	0	0	0	0	0	0	0	0	0	0	6	0	1	0	0	0	0	0	0	0	0
Zotu7971	0	0	2	0	0	0	0	0	0	0	0	0	0	0	0	0	0	2	0	1	0	0	1	0	0	0	0	0	0	0	0	0	0	0	0	0	1	1	0	0	0	3	2	0	0	0	2	0	2
Zotu8807	2	4	0	9	0	0	0	0	0	1	0	0	0	0	0	0	1	3	0	1	1	10	2	7	0	0	0	0	0	0	0	1	0	0	0	0	1	1	5	3	0	1	2	0	0	0	0	0	0
Zotu14011	0	0	0	1	0	2	0	1	0	3	0	0	0	0	0	0	0	0	6	1	0	0	1	0	0	3	0	0	0	0	0	1	0	0	9	5	0	0	0	0	0	0	0	0	1	0	0	0	0
Zotu15219	0	0	0	0	0	4	0	5	0	2	0	0	0	0	0	0	0	0	5	0	0	0	0	0	0	1	0	0	0	0	0	0	0	0	9	0	0	0	0	0	0	0	0	0	0	0	0	0	0
Zotu21671	0	0	0	0	0	0	0	0	0	2	0	0	0	0	0	0	0	0	0	0	0	0	0	0	0	0	13	0	0	0	0	0	0	0	0	0	0	0	0	0	0	0	0	0	0	1	0	0	0
Zotu10887	0	0	1	0	0	0	0	0	0	0	0	0	0	0	0	1	0	0	9	3	1	10	5	2	0	0	0	0	0	0	0	0	0	0	0	0	0	0	0	3	0	0	3	0	0	0	0	1	0
Zotu10906	0	1	0	0	0	0	0	0	0	0	0	0	0	0	0	0	0	0	0	0	0	0	0	0	0	1	0	1	0	0	0	0	0	0	0	0	0	0	0	0	0	0	0	0	12	3	0	0	1
Zotu11638	0	0	1	0	0	0	0	0	0	1	0	0	0	0	0	1	0	0	0	1	2	0	1	0	0	0	0	0	0	0	0	0	1	0	0	1	0	0	1	4	0	0	1	0	4	0	1	0	1
Zotu11677	1	1	0	1	0	0	0	2	4	2	1	0	0	0	0	0	0	0	3	0	0	1	1	0	2	1	1	0	0	0	0	1	0	0	1	0	1	0	0	0	0	0	0	0	21	11	1	0	4
Zotu11723	1	0	0	2	0	0	0	0	0	0	0	0	0	3	1	0	0	2	1	2	1	0	1	3	0	1	0	0	0	0	0	0	0	0	0	0	0	1	1	0	2	0	1	0	7	5	0	0	1
Zotu11754	0	2	0	1	0	0	0	0	0	0	0	0	0	0	1	0	1	1	0	0	0	2	0	0	0	0	2	0	0	0	0	0	1	0	1	0	1	1	1	0	0	0	0	0	7	1	3	2	5
Zotu12232	0	2	0	1	0	1	0	0	0	0	0	0	0	0	0	0	0	0	0	1	1	0	2	0	0	1	0	0	0	0	0	0	0	1	0	0	0	0	1	0	0	0	2	0	19	7	0	0	0
Zotu12749	1	0	0	4	0	0	0	0	0	0	0	0	0	0	0	0	0	0	0	1	3	1	0	0	0	0	0	0	0	0	0	0	0	0	0	0	0	0	1	1	0	0	1	0	0	0	0	0	0
Zotu12796	1	0	1	1	0	0	0	0	0	2	0	0	0	0	0	0	1	0	4	3	0	3	0	1	0	0	0	0	0	0	0	0	1	0	0	0	0	0	2	1	0	0	3	0	15	2	0	0	1
Zotu13581	0	0	0	0	0	2	0	0	0	0	0	0	0	0	0	0	0	0	0	5	0	0	0	0	0	0	0	0	0	0	0	0	0	0	0	0	0	0	10	0	0	4	0	0	0	0	0	0	0
Zotu14201	0	0	0	0	0	0	0	0	0	1	0	0	0	0	0	0	0	0	0	0	0	0	0	0	0	0	0	0	0	0	0	0	0	0	0	0	0	0	0	0	0	0	1	0	1	1	0	0	0
Zotu14498	0	3	0	0	0	0	0	0	0	0	0	0	0	0	0	1	0	1	0	4	2	0	0	0	0	0	0	0	0	0	0	0	0	0	0	0	1	3	4	0	0	2	0	0	1	1	0	0	0
Zotu15777	0	0	0	0	0	0	1	0	0	2	0	0	0	0	0	0	0	0	0	0	0	0	0	0	0	5	0	0	0	0	0	0	0	0	0	0	0	0	0	0	0	0	0	0	15	2	0	0	1
Zotu16146	0	0	0	0	0	1	0	0	2	0	0	0	0	0	0	0	0	0	0	0	0	0	0	0	0	0	0	0	0	0	3	0	1	1	0	0	0	0	0	0	0	0	0	0	1	0	0	1	3
Zotu16901	0	0	0	0	3	0	0	0	0	1	0	0	0	0	0	0	0	0	0	0	0	0	0	0	0	0	0	0	0	0	0	0	0	0	0	0	0	0	0	0	0	0	0	0	11	0	0	0	0
Zotu17106	0	0	0	0	0	0	0	0	0	1	0	0	0	0	0	0	0	0	0	0	0	0	0	0	0	1	0	0	0	0	0	0	0	0	0	0	0	0	0	0	0	0	0	0	19	0	0	0	0
Zotu17885	0	0	0	0	0	0	0	0	0	0	0	0	0	0	0	1	0	3	0	0	1	1	0	1	0	0	0	0	0	0	0	0	0	0	3	0	0	3	0	0	0	0	0	0	0	0	0	0	1
Zotu17982	0	0	0	1	0	0	0	0	0	0	0	0	0	0	0	0	0	0	0	0	0	0	1	0	0	0	0	0	0	0	0	0	0	0	0	0	0	0	0	0	0	0	0	0	11	6	0	0	0
Zotu18060	0	0	0	0	0	0	1	0	0	0	0	0	0	0	0	0	0	0	0	0	0	0	0	0	0	0	0	0	0	0	0	0	0	0	0	0	0	0	0	0	0	0	0	0	13	3	0	0	0
Zotu18247	0	0	0	0	0	0	0	0	0	3	0	0	0	0	0	0	1	0	2	5	0	0	2	0	0	2	2	0	0	0	0	1	0	0	2	3	0	0	3	0	0	1	0	0	29	5	0	0	7
Zotu19145	0	0	0	0	0	0	0	0	0	0	0	0	0	0	0	0	0	0	0	0	0	0	0	0	0	0	0	0	0	0	0	0	0	0	0	0	0	0	0	0	0	0	0	0	20	0	0	0	0
Zotu19700	0	1	1	0	0	3	0	1	0	2	0	0	0	0	0	1	0	0	0	1	0	0	1	1	0	6	0	0	0	0	0	0	0	0	0	0	0	0	0	2	0	0	0	1	15	0	0	1	1
Zotu19756	1	0	0	0	0	0	0	0	0	0	0	0	0	0	0	0	1	0	0	0	0	0	0	0	0	0	0	0	0	0	0	0	0	0	0	0	0	0	0	0	0	0	0	0	1	0	0	0	2
Zotu20062	0	1	0	3	0	0	0	0	0	0	0	0	0	3	0	0	0	0	2	5	2	0	0	1	0	0	0	0	0	0	0	1	3	0	0	0	1	1	4	1	2	0	0	0	0	0	3	1	2
Zotu20531	1	1	0	0	0	0	0	0	0	0	0	0	0	0	0	0	0	0	0	3	0	1	0	0	0	0	0	0	0	0	0	0	0	0	0	0	0	0	2	0	0	0	0	0	0	0	0	0	0
Zotu20644	0	0	0	1	0	0	0	0	1	0	0	0	0	0	0	0	0	0	0	0	0	1	0	0	1	0	0	0	0	0	0	0	0	1	0	1	0	0	0	0	0	0	2	0	1	0	0	1	1
Zotu21087	0	0	0	0	0	0	0	0	0	0	0	0	0	0	0	0	0	0	0	0	0	0	0	0	0	3	0	0	0	0	0	0	0	0	0	0	0	0	0	0	0	0	0	0	3	0	0	0	0
Zotu21322	1	2	0	0	0	0	0	0	0	0	0	0	0	4	1	0	0	0	0	0	1	0	0	1	0	0	0	0	0	0	0	0	5	2	0	0	1	0	0	2	1	0	0	0	5	1	0	0	0
Zotu22149	0	0	0	0	0	1	0	1	0	1	0	0	0	0	0	0	0	0	0	0	0	0	0	0	1	3	0	0	0	0	0	0	0	0	0	1	0	0	0	0	0	0	0	0	28	2	0	0	0
Zotu3798	0	3	0	8	0	0	1	1	0	1	0	0	0	0	0	0	2	3	5	12	3	0	0	0	0	2	0	0	0	0	0	0	0	0	0	0	4	3	9	3	3	7	1	1	4	0	0	0	0
Zotu4323	2	2	1	8	0	0	0	0	0	0	0	0	0	0	0	0	0	0	0	5	4	6	1	1	0	0	0	0	0	0	0	0	0	0	0	0	0	1	3	2	4	0	1	1	0	0	0	0	0
Zotu4889	0	2	0	0	0	0	0	0	0	0	0	0	0	0	0	0	0	0	0	0	2	0	0	0	0	0	0	0	0	0	0	0	0	0	0	0	0	0	5	0	2	1	0	1	10	0	0	0	0
Zotu5035	0	0	0	0	1	0	0	0	1	0	0	1	0	0	0	0	0	0	0	0	1	1	0	0	0	0	2	0	0	0	1	0	1	0	0	0	0	0	0	0	0	0	0	0	6	7	5	2	14
Zotu5185	1	1	2	1	0	0	0	0	0	2	0	0	0	0	0	0	0	0	4	3	2	0	5	0	0	1	0	0	0	0	0	0	0	0	0	1	0	1	0	2	0	1	3	0	13	3	0	0	1
Zotu5699	0	0	0	0	1	1	1	10	1	1	0	0	0	0	0	0	0	0	0	0	1	0	0	0	0	2	0	0	1	0	0	3	1	0	1	3	0	0	0	0	0	0	0	0	39	5	1	0	8
Zotu6148	0	0	0	0	2	0	0	0	0	1	0	0	0	0	0	0	0	0	0	0	0	0	0	0	3	0	0	0	0	0	0	0	0	0	0	0	0	0	0	0	0	0	0	0	28	12	0	0	1
Zotu7107	0	1	0	1	0	0	0	0	0	0	0	0	0	0	0	0	0	1	0	8	0	0	1	0	0	0	0	0	0	0	0	0	0	0	0	0	0	0	1	0	0	0	1	0	3	1	0	0	0
Zotu7310	0	0	0	0	2	0	0	2	0	0	0	0	0	0	0	0	0	0	0	0	0	0	0	0	1	2	1	0	0	0	0	0	0	0	0	1	0	0	0	0	0	0	0	0	27	8	0	0	3
Zotu7746	0	0	0	0	0	1	0	1	0	0	0	0	0	1	0	0	4	0	0	16	0	0	0	0	0	0	0	0	0	0	0	0	2	0	0	0	0	4	4	0	1	4	0	0	2	3	0	0	0
Zotu8362	2	2	1	2	0	0	0	0	0	0	0	0	0	0	0	0	0	1	0	11	3	2	2	0	0	0	0	0	0	0	0	0	0	1	0	0	0	0	5	5	2	1	1	1	7	0	1	0	2
Zotu8499	2	0	0	6	0	0	0	0	0	0	0	0	0	0	0	0	2	3	3	13	0	0	0	0	0	0	0	0	0	0	0	0	0	0	3	0	1	5	8	1	0	6	0	0	3	0	0	0	0
Zotu9261	2	0	0	1	0	0	0	0	0	2	0	0	0	0	0	0	3	0	0	2	0	1	0	0	0	1	0	0	0	0	0	0	0	0	0	0	1	5	2	1	0	1	0	0	8	0	0	0	0
Zotu9287	0	0	0	0	0	0	0	0	0	0	1	0	0	0	1	0	0	0	0	0	0	1	0	0	0	0	0	0	1	0	2	0	0	1	0	0	0	0	0	0	0	1	0	0	13	5	0	0	0
Zotu9736	0	0	0	0	0	0	0	0	0	0	0	0	0	0	0	0	0	0	0	25	0	0	0	0	0	0	0	0	0	0	0	0	0	1	0	0	0	2	3	0	0	1	0	0	0	0	0	0	0
Zotu9771	0	0	1	0	1	0	0	0	2	0	0	0	0	1	0	1	0	0	0	0	0	0	0	0	1	1	0	0	0	0	0	0	0	0	0	0	0	0	0	1	0	0	0	1	28	8	2	0	3
Zotu9820	0	3	0	0	0	0	0	0	0	1	1	0	0	0	0	0	1	1	0	0	1	0	0	1	0	2	0	0	0	0	1	0	1	1	0	0	0	1	0	0	0	0	1	0	17	2	0	0	3
Zotu10018	1	0	1	0	1	1	5	0	11	6	2	4	0	1	0	1	0	0	0	2	0	0	0	0	2	0	16	0	9	0	37	7	1	4	9	1	0	0	0	1	1	0	0	0	0	0	0	0	0
Zotu10019	2	0	0	10	0	0	0	0	0	0	0	0	0	0	0	0	0	0	0	1	1	0	1	8	0	0	0	0	0	0	0	0	0	0	0	0	0	0	0	0	1	0	1	4	0	0	0	0	0
Zotu10070	0	0	0	0	0	2	0	25	0	0	0	0	0	0	0	0	0	0	0	0	0	0	0	0	0	1	0	6	0	0	0	0	0	0	0	0	0	0	0	0	0	0	0	0	0	3	0	0	0
Zotu10084	0	0	0	0	0	0	0	3	1	0	3	3	0	0	0	0	0	0	0	2	0	0	0	0	0	0	0	0	0	0	10	3	0	0	11	0	0	2	1	0	0	0	0	0	0	0	0	0	1
Zotu10097	0	0	0	0	0	3	0	0	2	2	3	0	0	3	0	0	0	0	0	0	0	0	0	0	0	0	0	0	1	0	15	0	4	8	0	0	0	0	0	0	0	0	0	0	0	0	0	0	0
Zotu10099	1	0	0	0	0	2	4	5	0	7	1	4	0	2	0	2	1	1	2	1	0	0	0	0	2	5	8	4	0	0	11	5	0	2	13	0	1	0	0	0	0	0	0	0	0	1	0	1	0
Zotu10101	0	0	0	0	3	1	2	4	1	6	0	0	0	0	0	0	2	3	0	0	0	0	0	0	1	3	13	2	0	0	2	1	0	0	5	0	1	1	0	0	0	0	0	0	0	0	0	0	0
Zotu10106	0	0	0	1	0	0	0	0	0	0	0	0	0	0	0	0	5	3	3	7	0	10	1	0	0	1	0	0	0	0	0	0	0	0	0	0	5	5	13	6	0	4	0	0	0	0	0	0	0
Zotu10121	0	4	0	0	0	0	0	0	8	2	0	0	0	0	0	1	0	1	1	3	0	0	0	0	0	0	0	0	3	0	1	1	0	0	0	0	7	13	8	0	0	4	0	1	0	2	0	0	0
Zotu10122	2	2	2	3	0	4	0	0	0	17	1	0	0	0	0	0	0	0	12	0	1	6	1	3	0	1	0	0	0	1	0	0	0	2	3	0	0	0	0	0	0	1	3	1	0	0	0	0	0
Zotu10123	0	1	0	2	0	3	0	2	1	8	0	3	0	0	0	0	0	0	20	0	0	0	0	1	3	2	2	1	1	0	1	2	0	0	8	6	0	0	0	0	0	0	0	0	0	0	0	0	0
Zotu10125	0	0	0	0	2	0	1	0	0	0	1	0	0	0	2	2	0	1	0	0	0	0	0	0	0	1	7	1	0	0	16	0	0	0	0	0	0	1	2	0	1	1	0	0	0	0	0	0	0
Zotu10137	10	3	2	8	0	0	0	0	0	0	0	0	1	1	0	0	0	0	1	4	13	4	2	16	0	0	0	0	0	0	0	1	0	1	0	0	0	0	1	2	2	1	0	5	0	0	0	0	0
Zotu10168	6	4	6	11	4	12	9	14	0	24	1	1	0	0	0	0	3	0	12	2	5	6	0	4	13	17	5	0	1	0	1	3	0	0	7	18	0	4	4	3	1	3	1	4	10	3	0	0	0
Zotu1018	1	0	2	0	2	2	3	2	1	3	1	0	0	4	5	6	35	12	0	55	0	0	0	3	5	2	4	2	5	0	6	2	4	9	12	0	16	62	55	5	1	30	1	0	0	0	0	0	3
Zotu10201	2	2	0	2	1	0	1	0	0	0	0	0	0	0	0	0	2	1	0	13	4	6	1	0	0	0	0	0	0	1	1	0	0	1	0	2	0	3	7	0	1	0	2	0	0	0	0	0	0
Zotu10210	3	1	0	0	0	0	0	0	0	0	0	2	1	10	6	5	0	0	6	1	0	0	0	1	0	1	1	0	0	0	0	0	2	16	2	0	0	0	3	1	0	0	0	0	0	0	0	0	0
Zotu10230	0	0	0	1	7	6	3	6	0	2	1	1	0	0	0	0	0	0	10	0	0	1	5	2	7	6	2	4	1	4	0	0	0	0	0	1	0	0	0	1	1	0	11	0	4	2	0	0	0
Zotu10263	0	0	0	0	0	0	0	1	6	1	0	0	0	0	2	1	0	0	0	0	0	0	0	0	0	0	0	0	6	0	5	0	4	8	3	0	0	2	0	0	0	0	0	0	0	0	0	0	0
Zotu10274	0	0	0	0	2	2	2	1	0	9	0	1	0	0	0	0	0	0	0	0	0	0	0	0	3	15	3	0	0	0	0	0	0	0	1	7	0	0	0	0	0	0	0	0	3	0	0	0	1
Zotu10275	0	1	0	1	0	0	0	0	0	0	0	0	0	0	0	0	1	0	1	25	1	0	0	1	0	0	0	0	0	0	0	0	0	0	0	0	1	0	4	0	3	0	0	2	0	0	0	0	0
Zotu10279	2	0	0	0	0	0	0	0	0	0	0	0	0	0	0	0	0	0	3	22	1	0	0	0	0	0	0	0	0	1	0	0	1	0	0	0	0	5	9	1	1	4	0	0	1	0	0	0	0
Zotu10319	6	1	0	1	0	1	0	0	1	4	0	0	0	1	1	3	3	0	4	1	3	0	0	0	2	0	3	2	1	0	3	0	1	2	1	0	0	5	2	1	0	1	1	0	0	0	0	0	2
Zotu10344	0	0	4	4	0	0	0	0	0	0	0	0	0	0	0	0	0	0	4	0	0	2	3	1	0	0	0	0	0	1	0	0	0	0	0	0	0	0	0	5	0	0	7	1	0	0	0	0	0
Zotu10345	5	1	1	26	0	0	0	0	0	0	0	0	0	0	0	0	0	0	0	0	4	1	0	5	0	0	0	0	0	0	0	0	1	0	0	0	0	0	0	0	4	0	0	2	0	0	0	0	0
Zotu10376	0	0	0	0	0	3	0	0	0	15	0	0	0	0	0	0	0	0	0	0	0	0	0	0	0	2	0	0	0	0	0	0	0	0	0	0	0	0	0	0	0	0	0	0	13	0	0	0	0
Zotu10380	0	0	0	0	4	1	0	0	3	7	0	4	0	1	0	3	0	2	0	0	0	0	0	0	1	0	6	0	1	0	1	2	0	0	2	0	0	2	2	1	0	0	0	0	0	1	0	0	0
Zotu10402	0	0	0	0	0	0	0	0	1	0	1	1	0	5	3	1	0	1	0	8	3	0	1	6	0	0	0	0	0	1	1	0	15	17	2	1	0	1	0	0	0	1	0	0	0	0	1	0	0
Zotu1041	5	13	7	6	7	9	5	0	36	5	7	7	0	5	4	1	1	15	24	4	9	21	21	8	16	11	3	1	26	3	28	9	6	11	14	26	9	41	4	7	12	19	15	7	5	0	1	0	4
Zotu10417	2	0	3	3	0	3	0	0	0	0	0	0	0	0	2	0	0	1	1	12	0	0	0	1	2	2	0	1	0	1	0	0	0	1	1	0	0	1	11	3	0	3	2	0	5	1	0	0	0
Zotu10422	1	0	4	0	0	0	0	0	0	2	0	0	0	0	0	0	0	0	1	1	1	1	11	1	0	1	0	0	0	2	0	0	0	0	2	0	0	0	4	2	0	1	10	0	0	0	0	0	0
Zotu10444	0	3	1	0	0	0	0	0	0	0	0	0	0	0	0	0	0	0	0	1	0	6	0	1	0	0	0	0	0	0	0	0	0	0	0	0	1	0	12	1	0	0	4	1	0	0	0	0	0
Zotu10471	1	0	0	0	1	0	0	0	0	0	0	0	0	14	3	0	0	1	0	2	1	0	0	0	0	0	0	0	0	0	1	0	1	15	0	0	0	0	6	1	1	1	0	0	0	0	0	0	0
Zotu10472	0	0	0	1	1	2	0	0	0	0	0	0	0	0	0	0	0	0	0	2	0	0	3	0	4	3	0	0	0	0	0	0	0	0	0	0	0	0	0	8	0	0	1	0	2	0	0	0	0
Zotu10477	0	0	0	1	0	3	2	2	0	27	0	9	0	0	0	1	0	0	1	0	0	0	0	1	0	0	19	0	0	0	1	4	0	0	2	1	0	1	0	0	0	0	0	0	0	0	0	0	0
Zotu10487	1	5	1	3	0	0	1	0	0	1	0	2	0	1	0	0	0	1	5	0	7	8	2	12	0	3	3	1	0	1	0	0	0	1	6	0	0	2	4	0	2	1	4	2	0	0	0	0	1
Zotu10504	0	0	0	0	0	0	0	2	0	8	0	0	0	0	0	0	0	0	8	0	0	0	0	0	0	0	0	0	0	0	0	0	0	0	3	14	0	0	0	0	0	0	0	0	0	0	0	0	0
Zotu10516	0	0	0	0	0	1	0	6	0	0	0	0	0	0	0	0	0	0	1	0	0	0	0	0	0	0	0	0	0	0	0	0	0	0	2	23	0	0	0	0	0	0	0	0	0	0	0	0	2
Zotu10525	1	0	0	1	0	0	0	0	0	0	0	0	0	0	1	6	0	1	0	8	2	0	0	0	0	0	0	0	0	0	0	0	1	2	0	0	0	3	6	0	1	5	0	0	0	0	0	0	0
Zotu1053	4	1	0	1	0	0	2	0	4	2	0	1	0	18	7	2	5	10	0	37	13	2	0	0	0	1	1	3	0	0	8	1	38	43	3	0	7	45	48	3	8	18	0	1	0	0	0	0	0
Zotu10531	5	0	0	3	0	0	0	0	0	0	0	0	0	0	0	0	0	0	0	0	8	1	0	8	0	0	0	0	0	0	0	0	0	0	0	0	0	0	0	0	6	0	0	0	0	0	0	0	0
Zotu10560	0	0	0	0	0	0	0	0	0	1	0	6	0	0	0	0	0	0	1	4	0	0	0	0	0	0	0	0	1	0	0	6	0	0	12	0	0	1	10	0	0	0	0	0	0	0	0	0	0
Zotu10562	0	1	0	0	0	0	0	0	4	0	0	2	2	1	0	0	2	1	0	0	1	0	0	2	0	0	11	1	4	0	2	1	20	2	0	0	1	1	1	0	0	0	0	0	0	0	0	0	0
Zotu10580	0	0	0	0	0	0	4	0	2	0	0	5	0	0	1	1	0	0	0	0	0	0	0	0	1	0	10	1	2	0	6	2	0	0	1	0	0	0	0	0	0	0	0	0	0	0	0	0	0
Zotu10581	7	0	0	0	0	0	1	0	0	0	0	0	0	0	1	0	0	0	0	3	8	0	1	1	0	1	0	0	0	1	4	0	3	2	0	0	0	0	11	0	5	1	0	1	0	0	0	0	0
Zotu1060	6	7	1	6	1	2	1	0	4	12	1	1	0	4	5	5	7	22	0	9	10	10	0	5	2	4	9	0	1	0	9	3	0	8	17	0	9	31	26	8	6	61	4	5	1	3	0	1	0
Zotu10612	0	0	0	0	0	0	6	0	2	0	0	0	0	10	20	1	0	0	4	0	0	0	0	0	0	0	0	0	0	0	3	0	25	13	3	1	0	0	0	0	0	0	0	0	0	0	0	0	0
Zotu10620	0	0	0	0	0	0	0	0	0	0	0	0	0	0	0	0	0	1	0	21	1	0	0	0	0	0	0	0	0	0	0	0	0	0	0	0	0	4	22	0	0	1	0	0	0	0	0	0	0
Zotu10643	0	0	0	0	4	2	4	4	0	5	0	9	0	0	0	0	0	0	3	1	0	0	0	0	10	3	10	0	3	0	4	7	1	1	9	31	0	0	0	0	0	0	0	0	1	0	0	0	0
Zotu10656	0	0	0	0	2	0	0	1	3	0	1	1	0	0	0	0	0	0	0	0	0	0	0	0	4	1	2	0	8	0	1	1	0	0	5	0	0	0	0	0	0	0	0	0	0	1	0	0	0
Zotu10665	5	0	1	1	3	0	2	0	0	4	0	0	0	0	0	0	0	0	0	0	10	1	0	7	7	0	5	0	0	0	0	0	0	0	3	6	0	1	0	0	4	0	0	3	0	0	0	0	0
Zotu10695	0	0	0	0	0	0	0	0	0	0	0	0	2	9	0	4	0	0	0	0	0	0	0	0	0	0	0	0	0	0	0	0	22	7	0	0	0	0	0	0	0	0	0	0	0	0	1	1	0
Zotu10706	7	1	2	3	0	0	0	0	0	0	0	0	0	0	0	0	0	0	0	0	12	0	0	1	0	0	0	0	0	0	0	0	0	0	0	0	0	0	0	0	8	0	0	2	0	0	0	0	0
Zotu10710	0	1	0	0	0	0	0	0	0	0	0	2	0	12	0	3	0	0	0	0	2	0	0	0	0	0	1	0	0	0	1	1	10	10	3	0	0	0	0	0	0	0	0	0	0	0	0	0	0
Zotu10713	2	4	1	2	0	0	0	1	9	0	1	0	0	5	1	1	1	1	1	5	2	3	2	0	0	0	1	1	10	0	9	0	2	5	9	1	0	1	5	6	1	5	2	1	0	0	0	0	1
Zotu10714	2	0	3	0	0	5	0	4	0	0	0	0	2	0	10	1	0	0	1	2	6	0	0	0	3	0	0	2	1	0	0	0	7	0	0	0	0	3	7	1	3	1	1	0	0	0	0	0	0
Zotu10771	0	3	0	5	0	0	0	0	0	0	0	0	0	0	0	0	0	0	9	1	0	11	0	0	0	0	0	0	0	0	0	0	0	0	0	0	0	0	0	9	0	0	1	1	0	0	0	0	0
Zotu1078	3	24	9	43	2	0	0	0	0	0	0	0	0	0	0	0	3	1	63	6	14	50	9	29	0	0	0	0	0	7	0	0	0	0	4	0	6	0	0	7	8	1	25	11	0	0	0	0	4
Zotu10782	0	0	0	0	0	0	2	0	0	0	0	5	0	6	7	16	0	0	0	0	0	0	0	0	0	0	1	0	1	0	1	3	3	11	1	0	0	0	0	0	0	0	0	0	0	0	0	0	0
Zotu10791	0	6	0	5	0	1	0	0	2	5	0	0	0	0	3	2	0	0	19	2	2	10	2	1	1	0	2	0	1	0	0	1	0	2	4	0	0	1	5	1	0	0	0	5	0	0	0	0	0
Zotu10816	0	0	0	0	0	0	0	0	4	2	1	1	1	3	9	9	0	0	0	0	0	0	0	0	0	0	0	0	3	0	0	0	8	4	0	0	0	0	0	0	0	0	0	0	0	0	0	0	0
Zotu10818	1	0	2	1	1	0	0	0	0	0	0	0	0	3	2	1	0	1	0	18	0	0	9	0	0	1	1	1	0	3	0	1	6	1	3	0	2	4	8	4	0	2	3	0	0	0	0	0	0
Zotu10831	1	0	0	0	0	0	0	0	0	0	0	0	0	5	1	0	0	0	0	4	1	0	0	0	0	0	0	0	0	0	0	0	4	4	0	0	0	0	3	0	1	0	0	0	0	0	0	0	0
Zotu10861	0	0	1	0	0	0	0	0	0	0	0	0	0	0	0	0	0	0	0	1	0	1	11	1	0	0	0	0	0	2	0	0	0	0	0	0	0	0	7	4	0	1	7	0	0	0	0	0	0
Zotu10863	0	0	0	0	0	3	0	0	0	8	0	1	0	0	0	0	0	0	0	0	0	0	0	0	5	1	0	3	0	0	0	1	0	0	1	3	0	0	0	1	0	0	0	0	0	1	0	0	0
Zotu10876	0	0	0	0	0	0	0	0	5	2	0	0	0	0	0	0	1	4	2	5	2	1	0	0	0	0	0	0	2	0	2	0	0	1	0	0	0	1	3	2	1	3	1	0	0	0	0	0	0
Zotu10883	1	0	0	0	0	0	0	1	0	1	0	1	1	8	4	7	0	1	1	1	0	0	0	0	0	0	1	0	1	0	0	1	11	14	2	0	0	2	0	0	0	3	0	0	0	1	3	0	0
Zotu10884	0	1	3	0	0	0	0	0	0	0	0	0	0	0	0	0	2	0	2	1	0	7	0	0	0	0	0	0	0	1	0	0	0	0	2	0	1	0	7	3	0	1	1	0	0	0	0	0	0
Zotu10900	0	0	0	0	0	0	0	0	0	0	0	0	0	0	0	0	0	0	0	0	0	0	0	0	18	3	0	1	0	0	0	0	0	0	0	0	0	0	0	0	0	0	0	0	1	0	0	0	0
Zotu10905	0	0	0	1	0	1	0	0	16	10	2	2	0	1	5	0	1	2	1	0	1	0	0	1	0	2	9	0	4	0	9	4	4	0	2	0	2	2	0	0	0	0	0	2	0	0	0	0	0
Zotu10919	0	0	0	0	1	0	0	3	0	2	0	0	1	7	2	0	0	0	0	9	0	1	0	0	0	1	0	0	0	0	0	0	0	10	4	0	0	1	5	1	0	1	0	0	2	0	1	0	0
Zotu10934	0	0	0	0	4	1	0	1	0	16	0	1	0	0	0	0	0	0	0	0	0	1	0	0	20	5	4	0	0	0	0	1	0	0	9	5	0	0	0	0	0	0	0	0	4	0	0	0	0
Zotu10935	2	1	0	1	0	0	0	0	0	2	0	0	0	0	0	0	4	1	0	5	3	0	0	3	0	1	0	0	0	0	0	0	0	3	0	2	3	8	4	1	2	3	2	2	0	0	0	0	0
Zotu1094	0	11	63	0	0	6	0	0	0	1	0	0	0	0	0	0	0	0	4	7	1	16	73	1	0	3	0	0	0	20	1	0	0	0	1	0	0	2	6	30	0	1	73	0	0	0	0	0	0
Zotu10940	0	5	0	10	1	0	1	0	4	0	0	0	0	0	0	0	0	0	13	0	0	6	0	4	0	0	1	2	2	0	5	0	1	0	1	0	0	0	3	6	0	0	0	2	0	0	0	0	0
Zotu10941	0	0	0	0	0	2	1	0	2	3	2	0	0	0	1	1	0	0	0	0	0	0	0	0	2	7	2	1	1	0	13	0	6	0	3	0	1	2	0	0	0	0	0	0	0	0	0	0	0
Zotu10990	6	0	0	1	0	0	0	0	0	0	0	0	0	0	0	0	1	0	0	4	2	2	1	2	0	0	0	0	0	0	0	0	0	0	0	0	0	0	2	0	5	1	0	1	0	0	0	0	1
Zotu11018	1	2	2	2	0	1	2	2	8	2	0	0	0	0	2	0	0	0	1	0	5	0	4	4	0	5	1	0	7	0	4	2	0	0	0	0	0	0	1	1	2	1	0	2	2	0	0	0	0
Zotu11027	0	0	0	0	0	0	1	1	9	0	0	7	0	0	0	3	0	0	0	0	0	0	0	0	1	0	3	0	2	0	0	6	0	1	4	0	0	0	0	0	0	0	0	0	1	0	0	0	0
Zotu11039	0	1	0	0	1	1	0	0	0	0	0	1	0	0	0	1	0	0	0	18	0	0	0	0	1	0	1	0	0	0	0	0	9	3	0	0	0	1	5	0	0	4	1	0	0	0	0	0	0
Zotu1104	2	0	0	0	0	0	1	0	3	0	0	0	0	0	0	0	0	0	0	208	3	1	3	0	0	0	0	0	1	0	2	0	0	0	0	0	0	0	32	2	0	1	1	0	0	0	0	0	0
Zotu11042	0	0	0	0	0	0	0	2	5	1	3	0	0	0	0	2	0	0	0	0	0	0	0	0	0	0	0	0	2	0	23	1	1	0	0	0	0	0	0	0	0	0	0	0	0	0	0	0	0
Zotu11056	0	5	0	2	0	0	0	0	2	2	0	0	0	0	1	2	0	0	5	1	0	2	1	1	0	0	1	2	2	0	4	0	3	2	6	0	0	0	0	1	0	0	0	0	0	0	2	2	0
Zotu1106	0	8	6	27	4	7	2	3	9	27	1	3	0	0	0	0	6	1	4	3	0	67	6	19	15	26	4	5	4	5	2	4	1	0	6	4	2	6	4	12	2	7	7	9	14	0	0	0	3
Zotu1107	4	21	11	0	0	0	0	0	0	0	0	0	0	0	0	0	10	4	0	41	9	13	7	1	0	0	2	0	0	4	0	0	0	0	0	0	18	9	97	15	8	14	9	0	0	0	0	0	0
Zotu11072	1	0	0	0	0	0	0	0	0	0	0	0	0	1	0	0	1	1	0	1	1	0	0	0	0	0	0	0	0	0	0	0	9	3	0	0	4	8	0	0	0	6	1	0	0	0	1	0	0
Zotu11083	0	0	0	0	0	0	0	0	4	0	1	4	0	0	0	0	0	0	0	0	0	0	0	0	0	0	3	1	0	0	7	2	0	0	2	0	0	0	0	0	0	0	0	0	0	0	0	0	1
Zotu11092	6	2	1	5	1	0	0	1	2	0	0	0	0	1	0	0	0	1	0	2	5	3	0	2	0	0	0	0	1	0	0	0	0	0	0	0	0	2	3	1	3	0	0	0	0	0	0	0	0
Zotu11109	1	3	3	3	0	0	0	0	0	0	0	0	0	0	0	0	0	0	0	1	3	1	1	9	0	0	0	0	0	2	0	0	0	0	0	0	0	0	0	0	5	0	0	6	0	0	0	0	0
Zotu11115	4	2	0	0	0	0	0	0	0	0	0	0	0	0	0	0	0	0	0	1	9	0	1	1	0	0	0	0	0	0	0	0	0	0	0	0	0	2	4	1	5	1	0	0	0	0	0	0	0
Zotu11116	0	0	0	1	2	0	2	22	3	0	1	3	0	0	0	0	0	0	0	0	0	0	0	0	11	0	2	3	4	0	7	0	2	0	12	0	0	0	0	0	0	0	0	0	0	1	0	0	0
Zotu11137	0	0	0	0	0	1	0	0	0	0	0	0	2	2	0	1	0	0	0	0	0	0	0	0	0	0	0	0	0	0	0	1	21	0	1	0	0	0	0	0	0	0	0	0	0	0	0	0	0
Zotu11138	2	2	1	0	0	0	0	2	0	2	0	0	0	0	0	0	1	1	0	6	0	3	4	2	0	2	0	0	0	1	0	0	0	3	0	0	4	6	5	4	0	1	3	0	0	0	0	0	0
Zotu11155	0	1	3	1	0	0	0	0	0	0	0	0	0	0	0	0	0	0	2	0	0	0	12	5	0	0	0	0	0	0	0	0	0	0	0	0	0	0	0	0	1	0	4	0	0	0	0	0	0
Zotu11196	6	5	0	2	0	0	0	0	0	0	0	0	0	1	0	0	0	0	0	9	5	1	0	0	0	0	0	0	0	0	0	0	0	0	0	0	0	0	2	0	4	0	0	0	0	0	0	0	0
Zotu11221	0	0	0	0	0	0	0	0	0	0	0	0	0	0	19	0	0	0	0	1	0	0	0	0	0	0	2	0	1	0	2	0	4	0	2	2	0	0	0	0	0	0	0	0	0	0	0	0	0
Zotu11242	0	0	0	0	0	0	0	0	0	0	0	0	0	10	5	12	0	0	0	0	0	0	0	0	0	0	0	0	0	0	0	0	11	5	0	0	0	0	0	0	0	0	0	0	0	0	0	2	0
Zotu11249	0	0	0	0	0	0	1	0	0	0	0	0	0	0	0	0	2	1	0	0	0	0	0	0	0	0	10	0	0	0	5	1	0	0	0	0	2	2	0	0	0	3	0	0	0	0	0	0	0
Zotu11264	0	2	0	0	0	0	0	0	0	0	0	0	0	0	0	0	4	2	0	0	2	0	0	0	0	0	0	0	0	0	0	0	0	0	0	0	3	14	4	1	3	7	0	0	0	0	0	0	0
Zotu11293	0	0	0	0	0	3	6	0	1	9	1	0	0	0	0	0	0	0	0	0	0	0	0	0	5	0	17	2	1	0	9	1	0	0	0	1	0	0	0	3	0	0	0	0	0	0	0	0	0
Zotu11324	2	0	0	0	1	0	1	0	2	2	0	0	1	6	1	0	1	0	0	3	2	1	0	1	0	1	1	0	2	1	2	0	1	7	2	0	0	2	4	0	0	2	0	0	0	0	0	0	0
Zotu11330	3	22	0	0	0	0	0	0	0	0	0	0	0	0	0	0	0	0	0	2	4	8	0	0	0	0	0	0	0	0	0	0	0	0	0	0	0	0	0	0	0	0	0	0	0	0	0	0	0
Zotu11341	0	0	0	0	1	0	0	0	6	0	6	0	0	0	0	0	0	1	1	0	0	0	0	0	0	0	2	0	15	0	6	0	0	0	1	0	0	0	0	0	0	0	0	0	0	0	0	0	0
Zotu11369	2	0	0	2	0	1	2	0	1	0	1	3	0	2	0	0	1	1	0	9	2	0	0	0	0	1	0	0	2	0	3	0	1	9	2	0	0	6	5	3	7	6	0	0	0	0	0	0	0
Zotu11374	0	0	0	1	0	6	1	0	0	12	0	0	0	0	0	0	0	0	4	3	0	0	1	0	0	2	2	3	0	1	1	0	0	1	12	7	1	2	3	0	0	0	1	1	5	1	0	0	0
Zotu11378	0	0	0	0	0	0	1	3	0	0	0	0	0	0	7	1	0	0	0	0	0	0	0	0	0	0	0	0	3	0	1	0	21	0	5	2	0	0	0	0	0	0	0	0	0	0	0	0	0
Zotu11412	0	1	0	0	0	1	0	0	0	4	0	2	0	10	0	2	0	0	1	3	1	1	0	0	1	1	1	1	5	0	6	4	11	16	1	1	0	0	0	1	0	0	0	1	3	0	0	0	0
Zotu11419	0	0	0	0	0	4	1	0	6	0	4	2	0	2	12	4	0	1	0	0	0	0	0	0	1	7	4	0	4	0	7	3	3	2	2	0	0	2	0	0	0	0	0	1	0	0	0	0	0
Zotu11420	1	1	0	0	0	0	0	0	0	2	1	0	1	2	0	0	4	4	0	8	0	0	8	2	0	0	0	0	1	0	8	1	0	3	6	0	1	4	4	1	0	3	1	0	0	0	0	0	1
Zotu1144	8	11	8	39	2	6	5	7	8	19	9	1	0	11	11	11	0	4	8	14	9	15	13	37	1	12	12	0	9	3	28	4	13	19	19	0	2	5	2	16	5	3	14	11	2	2	3	0	2
Zotu11445	6	4	0	1	0	0	0	0	0	0	0	0	0	0	0	0	8	1	0	31	5	1	1	0	0	2	0	0	0	1	0	0	0	0	0	0	8	2	14	4	0	5	4	0	0	0	0	0	0
Zotu11460	0	0	0	0	0	0	0	0	0	0	0	0	0	0	0	0	0	0	0	32	0	0	0	0	0	0	0	0	0	0	0	0	0	0	0	0	0	0	10	0	0	0	0	0	0	0	0	0	0
Zotu11473	0	1	0	0	1	0	3	0	7	1	0	3	0	0	0	0	0	1	0	10	1	0	0	0	0	0	5	6	2	0	10	0	0	0	0	0	2	1	4	1	0	0	0	0	2	1	0	0	0
Zotu1148	22	20	9	10	2	0	0	1	8	6	3	7	2	21	4	1	2	2	3	0	11	37	24	19	0	1	12	5	3	7	8	12	21	25	3	0	1	1	2	3	10	1	25	4	0	0	1	0	0
Zotu11489	3	0	0	0	0	0	0	0	0	3	0	0	0	6	0	0	1	0	0	0	1	0	0	0	0	0	0	0	0	0	2	0	0	4	7	0	0	13	0	0	0	6	0	0	0	0	0	0	0
Zotu11506	0	0	1	0	1	0	0	2	0	1	0	0	0	0	0	4	1	1	0	16	0	0	0	1	0	2	0	0	0	0	0	0	1	2	1	1	1	4	11	0	0	2	2	0	4	0	0	0	0
Zotu1151	13	1	0	1	0	0	0	6	0	0	0	0	0	5	0	0	11	11	0	74	12	3	0	1	0	1	4	0	0	0	0	0	12	4	0	0	5	29	73	15	10	27	1	2	0	0	0	0	0
Zotu11510	0	0	3	1	2	3	2	1	5	9	2	1	0	0	0	1	6	0	0	4	1	0	1	0	0	5	2	1	6	0	15	3	0	0	5	0	2	0	2	4	1	1	9	0	1	0	0	0	2
Zotu11539	2	5	0	0	0	0	0	0	0	0	0	0	0	0	0	0	0	1	1	9	2	0	0	0	0	0	0	0	0	0	1	0	0	0	0	0	0	0	12	1	1	1	0	0	0	0	0	0	0
Zotu11546	6	0	4	3	13	15	6	34	1	25	1	1	0	0	2	4	3	2	7	13	5	0	1	3	19	31	14	3	1	1	9	4	3	13	12	44	3	6	9	0	4	5	1	2	27	0	1	0	1
Zotu11562	6	2	0	4	0	0	0	0	0	0	0	0	0	0	0	0	0	0	4	1	6	0	0	7	0	0	0	0	0	0	0	0	0	0	0	0	0	0	0	2	0	0	2	0	0	0	0	0	0
Zotu11566	0	0	0	0	0	4	2	0	1	8	0	1	0	0	0	0	0	0	0	0	0	0	0	0	0	5	0	0	0	0	2	0	0	0	0	9	0	0	0	1	0	0	0	0	8	0	0	0	0
Zotu11576	2	0	0	1	0	0	0	2	2	0	0	0	1	2	1	0	0	0	0	1	3	0	0	1	0	0	0	0	1	0	0	0	7	7	1	7	0	2	0	0	2	0	0	0	0	0	0	0	0
Zotu11591	0	0	0	0	0	0	0	1	0	0	0	0	0	6	0	0	4	2	0	1	0	0	0	0	0	0	0	0	0	0	0	0	0	11	1	0	4	3	0	0	0	2	0	0	0	0	0	0	0
Zotu11598	0	0	0	0	0	0	0	0	0	0	0	0	0	0	0	0	0	0	0	19	0	0	0	0	0	0	0	0	0	0	1	0	0	0	0	0	0	0	8	0	0	0	0	0	0	0	0	0	0
Zotu11599	0	0	0	0	0	0	0	0	0	0	0	0	2	0	0	0	0	0	0	0	0	0	0	0	0	0	0	0	0	0	0	0	33	3	8	0	0	0	0	0	0	0	0	0	0	0	0	0	1
Zotu11642	0	0	1	1	1	2	1	12	0	1	0	0	0	0	0	1	0	0	0	2	0	0	10	0	0	1	0	0	0	5	0	0	0	1	0	0	0	11	2	0	0	1	2	0	2	0	1	0	0
Zotu11656	0	0	0	0	0	0	0	0	1	0	0	0	0	0	1	0	0	0	0	0	0	0	0	0	0	0	0	0	0	0	0	0	25	1	0	2	0	0	0	0	0	0	0	0	0	0	0	0	0
Zotu11688	0	1	0	2	0	3	0	0	0	0	0	0	0	0	0	0	0	0	9	1	0	1	0	2	0	6	0	0	0	0	0	0	0	0	2	0	0	0	2	1	2	0	1	0	0	0	0	0	0
Zotu11729	7	3	1	1	0	0	2	0	0	0	0	0	0	0	1	0	0	0	1	1	2	9	2	0	0	1	0	0	0	3	0	0	0	0	0	0	0	0	0	0	7	0	4	0	0	0	0	0	0
Zotu11740	0	0	7	1	0	5	1	2	0	0	0	0	0	0	0	0	0	0	8	0	0	1	2	1	5	11	1	1	0	1	0	0	0	0	1	0	0	0	0	2	0	0	9	0	1	1	0	0	0
Zotu11749	3	2	0	19	0	0	0	0	0	0	0	0	0	1	1	1	0	0	0	1	3	1	0	13	0	0	0	0	0	0	1	0	0	0	1	0	0	0	2	1	1	0	0	2	0	0	1	0	0
Zotu1176	0	0	0	0	0	1	5	1	55	5	12	35	1	14	16	7	0	0	0	0	0	0	0	0	1	2	1	0	37	1	57	16	6	30	24	0	0	3	0	0	0	0	0	0	0	0	0	0	1
Zotu11766	0	0	0	1	2	1	0	3	0	10	0	1	0	0	0	0	0	0	1	0	0	0	0	0	16	3	2	0	0	0	0	0	0	0	8	10	0	0	2	0	0	0	0	0	0	0	0	0	0
Zotu11806	0	0	0	0	3	2	4	4	0	2	0	2	0	0	0	0	1	1	1	0	0	0	0	2	1	0	39	4	0	0	6	5	0	0	4	0	1	0	0	3	0	2	0	1	1	4	0	0	0
Zotu11819	0	1	1	7	0	1	0	0	0	2	0	0	0	0	0	0	1	1	1	3	3	3	10	2	2	0	1	0	0	0	0	1	0	0	7	1	1	14	2	10	0	4	14	2	0	0	0	0	0
Zotu11859	0	0	0	0	0	0	0	38	0	0	1	2	0	0	0	0	0	0	4	0	0	0	0	0	0	0	4	1	0	0	4	2	1	0	11	3	0	0	0	0	0	0	0	0	0	0	0	0	1
Zotu11860	0	0	0	1	1	3	1	0	5	0	0	1	0	1	4	6	0	0	1	0	0	0	0	0	2	4	12	1	0	0	3	0	0	1	0	0	1	2	1	0	0	0	0	0	1	0	0	0	0
Zotu11875	1	1	1	1	0	2	1	0	0	3	1	0	0	2	0	7	0	2	0	2	1	1	0	2	1	1	6	3	1	0	0	0	0	1	0	0	0	1	2	0	3	0	0	1	0	0	0	0	0
Zotu11879	0	0	0	0	0	2	0	6	0	0	0	0	0	0	0	0	0	3	0	0	0	0	0	0	0	3	1	0	0	0	1	2	0	1	8	0	0	3	4	0	2	2	0	0	0	0	0	0	0
Zotu11923	0	2	1	6	2	1	0	0	0	0	0	0	0	0	0	0	0	0	3	0	2	3	5	3	2	3	1	0	0	1	0	0	0	0	0	1	0	0	1	4	0	1	1	0	0	0	0	0	0
Zotu11925	1	1	0	6	0	4	0	0	0	5	0	0	0	7	1	9	0	0	0	0	6	0	0	0	3	3	0	0	1	0	0	0	6	9	0	0	0	0	0	0	0	0	0	0	0	0	1	0	0
Zotu11928	0	0	0	0	0	3	0	0	0	0	0	0	0	0	2	0	5	5	0	1	0	0	0	1	0	1	0	0	0	0	0	0	0	3	0	0	0	4	1	0	0	10	0	0	0	0	1	0	0
Zotu11938	0	0	2	3	0	0	0	0	0	0	0	0	0	0	0	0	0	0	0	4	0	1	6	4	0	0	0	0	0	2	0	0	0	0	0	0	0	0	0	4	0	0	2	0	0	0	0	0	0
Zotu1195	0	1	2	0	0	0	0	0	0	0	0	0	0	0	0	0	0	4	0	91	0	6	5	2	0	0	0	0	0	2	0	0	1	0	0	0	0	2	80	23	0	0	8	2	0	0	0	0	0
Zotu11954	1	1	1	4	0	0	0	0	0	0	0	0	0	0	0	0	0	0	0	0	0	2	0	4	0	0	0	0	0	0	0	1	0	1	2	0	3	3	1	0	0	1	1	1	0	0	0	0	0
Zotu11962	0	0	0	0	0	0	0	0	0	1	0	0	0	0	0	0	0	0	12	0	0	0	0	0	0	0	0	1	0	0	0	0	0	0	9	0	0	0	1	0	0	0	0	0	0	0	0	0	4
Zotu1200	26	9	11	26	0	0	0	2	1	1	0	0	0	1	3	0	0	0	16	7	25	31	39	26	0	2	0	0	0	7	0	2	0	1	0	0	0	7	13	16	20	4	20	8	0	0	0	0	0
Zotu12041	1	0	1	9	0	0	0	0	0	0	0	0	0	2	0	0	0	0	0	0	2	0	1	8	0	0	0	0	0	0	0	0	0	0	0	0	0	0	0	1	0	0	0	7	0	0	0	0	0
Zotu12088	1	1	0	0	0	1	0	0	3	1	2	2	0	1	1	0	1	0	0	0	0	1	0	0	1	2	0	3	1	0	11	0	9	0	4	0	2	0	0	0	0	0	0	0	0	0	0	0	0
Zotu12108	3	0	0	15	0	0	0	0	0	0	0	0	0	0	0	0	0	0	0	0	1	0	0	14	0	0	0	0	0	0	0	0	0	0	0	0	0	0	0	1	1	0	0	1	0	0	0	0	0
Zotu1214	0	13	48	32	0	1	0	0	0	6	0	0	0	0	0	0	0	1	1	2	0	37	41	7	1	0	0	5	0	12	0	1	0	0	0	0	0	1	0	2	0	0	79	5	0	0	0	0	0
Zotu12144	0	0	0	0	0	1	0	0	0	1	0	0	0	1	0	0	0	0	0	28	1	0	0	0	0	1	2	0	0	0	0	0	0	0	0	0	1	1	2	0	0	1	0	1	0	0	0	0	0
Zotu12182	0	1	1	3	0	1	0	0	0	0	0	0	0	0	0	0	0	0	0	1	0	10	1	3	0	4	0	0	0	0	0	0	0	0	0	0	2	1	0	11	0	0	7	2	0	0	0	0	0
Zotu12183	1	1	0	0	0	0	0	2	5	3	0	2	0	0	0	3	0	0	0	13	2	1	0	1	0	0	1	0	3	0	3	1	0	0	3	0	0	1	14	0	1	2	0	0	2	0	0	0	0
Zotu12213	6	1	0	0	0	0	0	0	0	0	0	0	0	0	0	0	0	1	0	0	9	1	0	3	0	0	0	0	0	0	0	0	0	0	0	0	0	2	0	0	5	1	1	1	0	0	0	0	0
Zotu12214	0	1	4	5	0	0	0	0	0	0	0	0	0	0	0	0	0	0	4	0	0	0	2	3	0	1	0	0	0	1	0	0	0	0	0	0	0	0	0	6	0	0	2	1	0	0	0	0	0
Zotu12219	3	0	1	3	1	0	0	1	0	0	0	0	0	0	0	0	0	2	0	0	6	1	0	0	0	0	0	0	0	0	3	0	0	0	2	0	1	7	5	0	2	1	0	0	0	0	0	0	0
Zotu12231	0	0	0	0	17	1	2	10	0	0	0	0	0	0	0	0	0	0	0	0	0	0	0	0	6	0	1	1	0	0	0	0	0	0	0	3	0	0	0	0	0	0	0	0	0	0	0	0	0
Zotu12237	5	1	4	13	0	3	0	0	0	0	0	0	0	0	0	0	1	0	0	1	4	1	0	3	1	12	0	0	0	0	0	0	5	0	4	0	0	1	4	1	2	0	2	0	0	0	0	0	1
Zotu12266	1	0	0	2	0	0	0	0	0	3	0	0	0	1	0	2	2	2	0	9	6	0	0	2	0	0	0	0	0	0	0	0	0	3	21	0	0	7	20	0	2	2	0	4	0	0	0	0	0
Zotu12284	0	0	0	0	8	0	1	14	5	4	1	6	0	7	0	2	0	0	1	0	0	0	0	0	21	4	2	2	2	0	11	3	2	2	7	7	0	0	1	0	0	0	0	0	0	1	0	0	2
Zotu12285	0	0	0	0	1	0	11	0	7	10	0	5	0	0	0	1	0	0	0	0	0	0	0	0	1	0	30	1	8	0	22	6	0	0	1	1	0	0	0	0	0	0	0	0	0	1	0	0	1
Zotu12286	0	0	1	0	0	0	0	0	0	0	0	0	0	0	0	0	0	0	19	0	0	0	1	0	0	0	0	0	0	0	0	2	0	0	0	5	0	0	0	0	0	0	1	0	0	0	0	0	0
Zotu1230	8	15	17	2	0	0	2	1	2	1	0	0	0	0	0	0	2	0	39	69	14	28	28	11	1	4	4	0	0	5	1	1	0	0	1	0	2	1	15	17	11	0	22	7	0	0	0	0	0
Zotu12334	1	0	0	1	0	2	0	0	0	0	0	0	0	0	0	0	5	0	0	52	0	0	0	0	2	3	0	0	0	0	0	0	0	0	1	0	0	4	8	0	0	1	0	0	0	0	0	0	0
Zotu12349	0	0	0	0	5	0	0	0	15	1	1	0	0	0	0	1	0	0	0	0	0	0	0	0	0	0	0	0	8	0	1	0	1	1	0	0	0	1	0	0	0	0	0	0	0	0	0	0	0
Zotu12375	0	1	0	0	1	7	4	6	1	12	0	1	0	0	0	0	0	0	1	0	0	0	0	0	2	9	0	2	1	0	0	1	0	1	2	16	0	0	0	1	0	0	0	0	0	0	0	0	0
Zotu12393	0	0	0	0	0	0	0	0	0	0	0	1	0	0	0	0	0	0	0	21	0	2	0	0	0	0	0	0	0	0	0	0	0	0	0	0	0	1	4	0	0	1	0	0	0	1	0	0	0
Zotu12400	0	0	0	0	0	0	0	0	0	0	0	0	0	5	1	2	0	0	0	0	0	0	0	1	0	0	0	0	0	0	0	0	24	13	1	0	0	0	0	0	0	0	0	0	0	0	0	0	0
Zotu12401	1	1	0	3	0	1	1	0	1	2	0	0	1	7	4	0	0	0	4	0	0	3	0	1	4	0	1	2	0	0	0	0	3	4	2	0	0	0	0	2	0	2	0	0	0	0	0	0	0
Zotu12435	0	0	0	1	0	0	0	0	0	2	0	0	0	0	0	0	0	0	18	0	0	0	0	0	0	1	0	0	0	0	0	1	0	0	0	0	0	0	0	6	0	1	1	0	0	0	0	0	0
Zotu12471	0	0	0	0	0	10	0	7	0	7	0	1	0	0	0	0	0	0	0	1	0	0	0	0	0	6	0	1	0	0	0	0	0	0	1	8	0	0	0	0	0	0	0	0	17	0	0	0	0
Zotu12486	1	0	0	26	0	0	0	0	0	0	0	0	0	0	0	0	0	0	1	0	0	1	0	7	0	0	0	0	0	1	0	0	0	0	0	1	0	0	0	0	0	0	0	4	0	0	0	0	0
Zotu12519	3	0	0	3	0	0	0	0	0	0	0	0	0	0	0	0	0	0	0	0	5	0	0	16	0	0	0	0	0	0	0	0	0	0	0	0	0	0	0	0	3	0	0	2	0	0	0	0	0
Zotu12526	2	0	1	0	0	0	0	0	0	0	0	1	0	0	0	0	0	2	0	25	1	0	0	0	0	0	0	0	0	0	0	1	3	1	0	0	0	12	16	3	1	5	0	0	0	0	0	0	0
Zotu1253	4	0	4	1	8	0	7	0	9	29	6	28	0	2	2	0	16	11	1	3	3	1	0	0	1	1	76	14	2	0	73	14	6	8	16	0	6	32	10	0	1	18	1	2	0	1	0	0	1
Zotu12534	0	2	0	2	0	1	0	0	2	3	0	0	0	3	1	0	0	1	1	3	4	3	0	4	0	0	1	1	0	0	0	0	4	1	3	0	1	0	0	0	2	0	0	0	0	0	0	0	0
Zotu12559	0	0	0	0	0	0	0	0	0	0	0	0	0	9	3	8	0	0	0	0	0	0	0	0	0	0	0	0	0	0	0	0	17	16	2	0	0	0	0	0	0	0	0	0	0	0	0	0	0
Zotu12584	0	0	1	4	0	3	2	1	5	15	0	1	0	0	2	0	0	0	2	0	0	3	2	3	4	6	7	1	6	0	0	2	0	0	9	2	0	0	0	1	0	0	6	4	2	1	0	0	1
Zotu12607	0	1	0	4	7	2	2	3	0	2	0	0	0	0	0	1	0	0	5	0	0	3	5	2	8	4	0	1	0	1	0	0	0	0	0	1	0	0	0	2	0	0	2	2	6	1	1	0	0
Zotu1261	0	3	0	1	1	0	0	0	1	1	0	0	0	0	0	0	4	6	0	144	1	0	0	0	0	0	0	0	0	0	0	0	0	0	0	0	1	22	45	2	2	6	1	0	0	0	0	0	0
Zotu12629	0	0	1	0	12	7	2	0	0	4	0	0	0	0	0	0	0	0	0	0	0	0	0	0	23	0	1	0	0	0	0	1	0	0	0	4	0	0	0	0	0	0	1	0	1	0	0	0	0
Zotu12633	0	1	2	1	1	1	0	0	0	1	0	0	0	1	0	0	0	1	5	0	0	1	8	1	0	0	0	0	0	0	0	0	1	0	1	0	0	0	0	0	0	0	7	0	0	0	0	0	0
Zotu12634	0	0	0	1	1	8	0	0	6	1	0	4	1	2	0	0	0	0	0	0	1	0	0	0	0	4	0	2	4	0	3	0	12	3	0	0	0	2	0	1	0	0	0	0	0	0	0	0	0
Zotu12642	0	2	0	0	0	1	1	0	1	1	0	0	0	0	0	0	1	5	0	0	0	3	0	0	0	0	1	0	0	0	0	0	0	0	0	0	7	10	0	0	0	2	0	0	0	0	0	0	0
Zotu12651	2	0	0	1	1	1	0	0	1	2	1	0	0	0	0	4	0	1	0	2	7	0	0	1	0	1	1	0	0	0	2	0	1	0	0	0	0	1	0	0	1	0	0	0	0	0	0	0	0
Zotu12659	0	0	1	0	0	1	0	3	0	0	0	1	0	0	0	0	0	0	1	2	0	0	1	0	0	1	0	0	0	0	1	1	0	0	8	1	0	2	14	2	0	0	3	0	0	0	0	0	2
Zotu12679	0	0	0	0	0	0	0	6	0	0	0	1	0	1	0	0	0	0	15	0	0	0	0	0	1	0	2	1	0	0	0	1	1	0	2	1	0	0	0	1	0	0	0	0	0	1	0	0	0
Zotu1271	10	14	2	9	0	0	0	0	0	0	0	0	0	0	0	0	8	3	2	69	13	3	1	1	0	0	0	0	0	0	0	0	0	0	5	0	10	18	45	13	14	10	2	5	0	0	0	0	0
Zotu12712	3	0	1	0	0	0	5	0	0	1	2	0	0	0	0	0	0	0	0	0	6	1	0	0	0	0	16	1	0	1	5	3	0	0	1	0	1	1	2	1	1	0	0	0	0	0	0	0	0
Zotu12725	0	0	0	0	0	6	2	1	0	0	0	0	0	0	0	0	0	0	0	0	0	0	0	0	9	4	0	7	0	0	0	0	0	0	0	1	0	0	1	0	0	0	0	0	2	1	0	0	0
Zotu1275	1	0	0	3	11	7	8	17	37	21	10	12	0	4	16	2	3	5	5	0	2	4	0	1	22	22	14	3	46	0	36	8	5	4	19	7	4	3	0	0	0	4	2	0	9	1	0	0	0
Zotu12766	0	0	0	0	0	0	9	6	0	1	0	0	0	0	0	0	0	0	5	0	0	0	0	0	0	1	0	2	0	0	0	0	0	0	2	1	0	0	0	0	0	0	0	0	18	0	0	0	0
Zotu12775	1	1	0	0	3	2	1	0	4	1	0	1	0	1	1	0	6	6	1	1	6	0	0	4	2	3	7	0	0	0	0	1	0	3	1	0	7	3	1	0	1	0	0	2	0	0	0	1	0
Zotu12781	0	0	0	0	1	5	0	0	3	4	0	0	0	0	1	0	0	0	0	0	0	0	0	0	1	7	1	1	4	0	1	0	0	1	0	0	0	0	0	0	0	1	0	0	2	0	0	0	0
Zotu12795	0	3	3	12	1	1	0	0	0	0	0	0	0	0	0	1	0	0	2	0	2	6	12	2	1	6	0	0	0	2	0	2	0	0	7	0	0	0	0	12	0	0	9	0	0	0	0	0	0
Zotu12801	0	0	0	0	0	1	1	0	1	0	1	0	0	1	0	0	1	0	0	1	0	0	0	0	0	0	13	0	0	0	1	1	0	2	0	0	0	0	0	0	0	1	0	0	0	1	0	0	0
Zotu12805	0	3	1	0	0	0	0	0	0	0	0	0	0	0	0	0	0	0	0	6	1	1	0	0	0	0	0	0	0	0	0	0	1	0	0	0	0	0	15	1	3	0	0	0	0	0	0	0	0
Zotu12809	3	1	2	0	3	1	1	3	3	2	0	3	2	12	22	3	2	0	2	0	1	0	1	0	1	2	1	1	1	0	0	2	11	18	3	0	1	2	0	1	1	2	0	0	1	0	2	0	0
Zotu12816	0	2	2	8	0	1	0	0	0	1	0	0	0	0	0	0	0	0	6	0	0	4	3	2	0	0	1	0	0	0	0	0	0	0	0	0	0	0	0	3	0	0	5	2	0	0	0	0	0
Zotu12874	0	0	0	0	0	0	2	0	5	0	3	0	0	0	0	1	0	0	0	0	0	0	0	1	0	0	3	0	3	0	11	1	0	0	0	0	0	0	0	0	0	0	0	0	0	0	0	0	0
Zotu12890	2	0	0	3	0	0	0	0	0	0	0	0	0	7	1	0	0	0	0	0	2	0	0	7	0	0	0	0	0	0	0	0	4	11	0	0	0	0	0	0	1	0	0	0	0	0	0	0	0
Zotu12909	0	0	0	0	0	0	3	1	4	0	2	1	0	0	0	0	0	0	0	0	0	0	0	0	2	1	3	1	4	0	12	2	0	0	10	0	0	0	0	0	0	0	0	0	0	0	0	0	0
Zotu12915	0	0	0	2	0	1	0	0	1	2	2	0	0	2	2	10	0	0	1	0	0	0	0	1	1	0	0	0	1	0	3	1	0	5	1	0	1	0	1	2	0	0	0	0	0	0	0	0	0
Zotu12934	0	0	1	4	0	0	0	0	0	0	0	0	0	0	1	1	0	0	6	0	0	7	3	1	3	0	1	0	0	0	0	1	0	5	1	1	0	0	0	1	0	0	1	3	0	0	0	0	0
Zotu12966	25	0	0	0	0	0	0	0	0	0	0	0	0	0	0	0	0	0	0	2	10	0	0	2	0	0	0	0	0	0	0	0	0	2	0	0	0	0	2	1	3	0	0	2	0	0	0	0	0
Zotu12982	0	0	0	0	0	2	0	1	0	0	0	1	0	0	0	0	0	0	0	0	0	0	0	0	1	0	2	1	0	0	0	0	0	0	3	5	1	0	0	0	0	0	0	0	0	0	0	0	0
Zotu13018	0	0	0	0	2	0	5	1	0	3	1	1	0	1	0	0	0	0	0	0	0	0	0	0	1	2	9	1	1	0	3	1	1	0	3	0	0	0	0	0	0	0	0	0	0	0	0	0	0
Zotu1302	1	3	0	3	1	4	1	2	0	5	0	0	0	1	1	1	11	41	10	7	3	1	0	0	0	1	1	2	0	0	1	0	0	2	5	0	15	68	14	2	1	60	0	2	0	1	1	0	0
Zotu1303	4	15	8	7	0	4	0	1	0	5	1	3	0	0	0	0	21	9	77	19	7	14	1	3	0	2	5	1	0	0	4	5	0	1	20	0	18	31	16	7	0	15	7	2	1	2	0	0	1
Zotu13057	0	0	0	0	0	1	0	0	9	4	0	0	0	0	0	0	0	0	0	0	0	0	0	0	2	4	0	0	7	0	1	1	0	1	0	1	0	0	0	0	0	0	0	0	0	0	1	0	0
Zotu13065	0	0	0	0	0	0	0	0	0	0	0	0	0	13	2	3	0	0	0	0	0	0	0	0	0	0	0	0	0	0	0	0	4	14	0	0	0	0	0	0	0	0	0	0	0	0	1	0	0
Zotu13085	0	0	0	0	0	0	0	0	9	0	0	0	0	7	4	4	0	0	0	0	0	0	0	0	0	0	0	0	1	0	0	0	12	6	0	0	0	0	0	0	0	0	0	0	0	0	0	0	0
Zotu13135	2	0	0	0	0	0	0	0	0	0	0	0	0	0	0	0	0	0	0	2	1	11	2	0	0	0	0	0	0	1	0	0	0	0	0	0	0	0	2	1	2	0	1	3	0	0	0	0	0
Zotu13137	0	0	0	0	0	0	0	0	0	0	0	0	0	0	0	0	0	0	0	21	0	0	0	0	0	0	0	0	0	0	0	0	0	0	0	0	0	0	6	2	0	0	0	0	0	0	0	0	0
Zotu13146	0	0	0	0	0	0	0	4	11	0	1	0	0	0	0	0	0	0	0	0	0	0	0	0	0	0	0	0	9	0	5	0	0	0	1	0	0	0	0	0	0	0	0	0	0	0	0	0	0
Zotu13154	5	0	0	3	0	0	0	1	0	0	0	0	0	0	4	0	0	1	3	0	2	0	0	11	0	0	0	0	0	0	0	0	8	0	0	0	0	0	1	1	2	0	0	0	0	0	0	0	0
Zotu13199	0	0	0	1	2	2	1	6	0	8	0	1	0	0	0	0	0	0	0	0	0	0	0	0	0	13	1	2	0	0	0	0	2	0	1	13	0	1	0	0	0	0	0	0	6	0	0	0	0
Zotu1320	6	6	0	3	2	10	1	1	1	5	0	0	2	9	0	4	3	18	6	13	20	1	5	19	3	13	2	0	0	2	6	0	11	26	3	0	8	15	25	4	6	18	1	5	6	0	3	1	0
Zotu13249	0	0	0	0	0	0	0	31	0	0	0	0	0	0	0	0	0	0	0	0	0	0	0	1	0	0	0	0	0	0	2	0	0	0	0	0	0	0	0	0	0	0	0	0	0	0	0	0	0
Zotu13257	0	0	0	0	0	0	0	0	0	0	0	0	0	2	2	3	0	0	0	0	0	0	2	0	1	0	2	0	1	0	6	0	0	3	2	0	0	0	0	0	0	0	0	0	0	0	0	0	0
Zotu13276	0	0	0	1	0	0	0	0	12	0	1	0	0	2	5	1	0	0	0	0	0	0	0	0	6	1	1	0	10	0	3	1	0	3	2	0	0	1	0	0	0	0	0	0	0	0	0	0	0
Zotu13284	0	2	7	5	0	0	0	0	0	1	0	0	0	0	1	0	0	0	3	1	4	6	9	1	0	4	0	0	0	0	0	0	5	0	0	0	0	3	2	3	2	1	8	2	0	0	0	0	0
Zotu13287	3	1	0	0	0	0	0	0	0	1	0	0	0	0	0	1	3	1	2	18	5	0	0	4	1	1	0	0	0	0	0	0	0	0	1	3	1	2	4	0	2	2	0	0	0	0	0	0	0
Zotu13294	2	0	0	0	1	1	1	0	0	0	0	0	0	16	1	6	0	1	0	2	2	0	0	0	0	0	1	0	0	0	0	0	5	26	2	0	0	5	2	0	1	2	0	0	0	0	0	0	0
Zotu133	1	25	58	99	1	0	0	0	2	1	0	0	0	0	0	0	1	0	148	4	2	82	130	57	2	5	0	3	0	27	0	2	0	0	3	3	1	0	0	149	3	0	196	35	1	1	0	0	0
Zotu1331	3	1	2	4	3	10	2	0	5	9	0	2	0	6	1	11	2	6	2	117	4	2	4	4	5	25	8	3	7	2	16	2	0	2	11	6	1	23	103	5	1	3	3	2	3	1	0	1	1
Zotu13313	1	0	0	0	1	2	0	0	0	11	0	0	0	0	1	0	0	0	4	0	0	0	0	0	7	5	1	2	0	0	0	0	0	0	0	7	0	0	1	3	0	0	6	0	0	0	0	0	0
Zotu1332	1	11	11	12	2	3	0	6	0	3	0	0	0	0	1	0	3	0	87	16	2	12	22	2	4	11	2	2	0	3	1	2	1	0	5	3	4	1	10	30	2	1	36	6	1	0	0	0	0
Zotu13321	0	0	0	3	0	0	1	0	0	1	0	1	1	2	0	2	0	1	0	1	1	0	0	1	0	1	2	1	0	0	6	0	7	12	0	0	0	0	0	0	1	0	2	0	0	0	0	0	0
Zotu13381	0	0	0	0	0	10	16	6	0	2	0	0	0	0	0	0	0	0	1	0	0	0	0	0	0	3	1	7	0	0	0	0	0	0	1	1	0	0	0	0	0	0	1	0	4	0	0	0	0
Zotu13386	0	0	1	0	0	0	0	0	0	0	0	0	0	0	0	0	0	0	4	0	0	0	0	0	1	5	0	0	0	0	0	0	0	0	0	0	0	0	0	13	0	0	1	0	1	0	0	0	0
Zotu13395	4	3	1	3	0	1	0	0	0	0	0	0	0	0	0	1	1	1	6	0	1	5	1	1	0	0	2	1	0	1	0	0	0	0	0	0	2	1	1	1	0	4	2	1	1	0	0	0	0
Zotu1344	9	17	2	17	3	3	0	3	1	9	1	2	0	0	1	0	5	0	93	0	9	58	3	8	0	0	3	1	0	1	0	2	0	1	4	2	4	2	0	3	15	1	2	2	1	0	0	0	0
Zotu13449	0	0	0	0	0	0	0	0	0	0	0	0	0	0	0	0	3	4	2	0	0	1	0	0	0	0	1	0	0	0	1	0	0	0	7	0	2	4	1	1	0	3	0	0	0	0	0	0	0
Zotu13457	0	0	0	0	0	0	0	22	0	0	0	0	0	0	0	0	0	0	0	0	0	0	0	0	0	0	0	0	0	0	0	1	0	0	0	0	0	0	0	0	0	0	0	0	0	0	0	0	2
Zotu13468	0	0	0	0	22	0	3	13	0	0	0	0	0	0	0	0	0	0	0	0	0	0	0	0	25	4	0	1	0	0	0	0	0	0	0	0	0	0	0	0	0	0	0	0	0	0	0	0	0
Zotu13488	0	0	0	0	0	0	0	0	0	0	0	0	1	0	0	1	0	0	0	1	0	0	0	0	0	0	0	0	0	0	0	0	9	6	0	0	0	0	0	0	0	0	0	0	0	0	1	0	0
Zotu13538	0	0	0	1	3	2	5	3	0	8	0	3	0	5	0	1	0	0	0	0	0	0	0	0	7	2	2	0	0	0	0	3	0	7	2	19	0	0	0	0	0	0	0	0	10	0	0	0	0
Zotu13555	3	0	1	3	0	1	0	0	0	0	0	0	0	0	0	0	1	1	0	0	2	0	0	1	1	0	0	0	0	0	0	1	0	0	0	0	1	2	0	0	3	1	1	1	0	0	0	0	0
Zotu13583	0	0	0	0	1	1	1	0	0	1	1	2	0	0	0	4	3	0	0	0	0	0	0	0	1	0	24	3	0	0	9	1	0	1	1	0	1	1	0	0	0	0	0	0	0	0	0	0	1
Zotu13600	0	0	0	0	0	4	0	0	1	0	0	0	0	0	0	0	0	0	0	0	0	0	0	0	2	13	2	0	0	0	1	1	0	0	1	0	0	0	0	0	0	0	0	0	0	0	0	0	1
Zotu13613	1	2	0	0	0	1	1	0	1	1	1	0	0	0	0	1	1	3	0	0	1	1	0	0	0	0	3	2	0	0	8	1	0	5	2	0	0	3	4	1	0	1	1	0	0	0	0	0	0
Zotu13628	2	2	1	5	0	0	0	0	0	0	0	0	0	0	0	0	0	0	0	7	1	6	0	2	0	0	0	0	0	0	0	0	0	0	0	0	1	0	3	0	1	0	3	0	0	0	0	0	0
Zotu13631	0	0	0	0	0	0	0	0	10	0	5	1	0	0	0	0	0	0	0	0	0	0	0	0	0	0	1	0	5	0	5	1	0	1	0	0	0	1	0	0	0	0	0	0	0	0	0	0	0
Zotu13642	11	5	2	13	0	0	0	0	0	2	0	0	0	4	0	0	0	0	0	6	8	3	2	2	0	0	1	0	0	0	0	0	0	15	1	1	1	1	3	2	3	1	0	3	0	1	0	0	0
Zotu13646	0	0	3	0	0	1	0	0	0	0	0	0	0	0	0	0	0	0	11	0	0	0	11	0	0	0	0	0	0	3	0	0	0	0	0	0	0	0	0	0	0	0	17	0	3	0	0	0	0
Zotu13656	0	0	0	0	0	0	1	0	25	0	3	4	0	1	1	0	0	0	0	0	0	0	0	0	0	1	1	1	9	0	2	2	0	3	2	0	0	0	0	0	0	0	0	0	0	1	0	0	0
Zotu13664	0	0	0	0	1	1	0	3	11	0	1	1	0	0	2	2	0	0	0	0	1	0	0	0	3	5	0	1	9	0	5	0	1	0	3	0	0	0	0	0	0	0	0	0	2	1	0	0	0
Zotu13675	1	1	0	1	0	0	0	0	0	3	0	0	0	0	0	0	0	3	2	3	1	0	1	0	0	1	1	0	0	1	0	0	0	0	0	0	1	16	3	0	0	1	0	0	0	0	0	0	0
Zotu13694	0	0	0	5	0	0	0	1	0	4	0	0	0	0	0	0	0	0	1	0	4	4	2	3	3	3	1	0	0	1	0	0	0	0	0	1	1	0	0	0	2	1	2	2	4	0	0	0	0
Zotu13707	0	0	0	0	1	2	4	0	0	2	0	0	0	0	0	0	0	0	0	0	0	0	0	0	1	1	5	0	0	0	0	1	0	0	0	8	0	0	0	0	0	0	0	0	0	0	0	0	0
Zotu13749	0	0	0	0	1	0	2	0	10	7	2	0	0	0	1	0	0	0	1	2	0	0	0	0	7	4	4	0	3	1	1	0	0	0	1	1	0	0	2	0	1	0	1	0	0	0	0	0	0
Zotu13787	0	0	0	0	5	0	1	0	10	1	0	2	0	0	0	0	0	0	1	0	0	0	0	0	5	2	17	0	3	1	3	6	0	0	2	0	1	0	1	0	0	1	0	0	1	1	0	0	0
Zotu13810	0	0	0	0	0	0	0	0	0	0	0	0	0	2	0	0	0	1	0	0	4	0	0	4	0	0	0	0	2	0	0	0	4	1	0	0	0	2	0	1	1	1	0	0	0	0	0	0	0
Zotu13811	0	2	0	0	0	0	0	0	2	0	0	0	0	0	1	1	0	1	0	3	1	0	0	2	0	3	0	0	1	0	4	1	1	5	2	0	0	3	1	0	2	0	0	0	0	0	0	0	0
Zotu13831	2	0	0	1	0	0	0	0	5	0	0	3	0	8	1	0	2	3	0	1	3	0	0	0	1	0	0	0	5	0	9	4	0	3	0	0	1	3	4	0	1	2	0	2	0	0	0	0	0
Zotu13841	0	0	0	2	0	0	0	0	0	0	0	0	0	0	0	0	0	0	0	6	3	0	0	6	0	0	0	0	0	1	0	0	0	0	0	0	2	0	3	1	2	1	1	0	0	0	0	0	0
Zotu13859	0	0	1	0	1	0	0	6	3	0	2	12	0	1	0	1	0	0	1	0	0	0	0	0	1	3	0	0	4	0	3	11	0	2	4	0	2	1	0	0	0	0	0	0	0	0	0	0	0
Zotu1386	14	3	0	1	1	2	3	0	0	9	0	3	0	3	0	0	0	3	0	111	11	0	0	5	3	6	7	1	0	0	0	3	2	5	2	1	2	5	34	2	12	3	1	0	0	0	0	0	0
Zotu13862	1	0	0	0	0	0	0	0	0	0	0	0	0	0	0	0	0	0	0	27	0	0	0	0	0	0	0	0	0	0	0	0	0	0	0	0	0	1	0	0	0	1	0	0	0	0	4	0	0
Zotu13866	1	1	0	1	0	0	0	0	0	0	0	0	0	0	0	0	0	0	0	24	0	0	0	4	0	0	0	0	0	0	0	0	0	0	0	0	2	1	1	0	2	3	0	2	0	0	0	0	0
Zotu13881	0	1	0	0	0	1	0	0	0	0	1	0	0	3	2	6	1	0	0	0	0	0	0	0	0	2	2	1	0	0	2	0	4	14	8	0	0	0	0	0	0	0	0	0	0	0	0	0	0
Zotu13888	0	0	0	0	3	4	0	1	0	3	0	0	0	0	0	0	0	0	0	0	0	0	0	0	12	3	0	1	0	0	0	0	0	0	0	0	0	0	0	0	0	0	0	0	1	0	0	0	0
Zotu13927	0	0	0	0	0	0	1	2	0	2	0	0	0	4	7	0	0	0	0	6	0	0	0	0	0	0	1	0	0	0	0	2	1	18	0	0	1	0	0	0	0	0	0	0	0	2	0	0	0
Zotu13931	0	1	0	0	1	0	2	0	0	0	1	0	0	2	1	8	1	2	0	24	0	0	0	0	2	4	15	1	0	0	3	1	0	1	0	0	0	5	11	0	0	5	1	0	0	1	0	1	0
Zotu13952	3	2	0	0	0	1	0	0	0	1	0	0	1	6	0	0	2	1	0	4	4	2	1	3	0	0	0	0	0	0	1	0	7	4	2	0	1	2	3	0	0	2	1	2	0	0	1	0	0
Zotu13983	2	0	0	0	1	1	0	0	1	7	0	3	1	1	1	3	1	0	1	0	1	0	0	0	0	1	1	0	1	1	6	5	0	0	2	0	0	1	0	0	1	0	0	0	0	0	0	0	0
Zotu14018	0	0	1	0	0	2	1	3	3	0	1	0	0	0	4	0	0	0	0	2	0	0	0	0	0	13	0	0	2	0	7	0	0	0	1	0	0	0	0	0	0	0	0	0	0	0	0	0	0
Zotu1402	0	0	0	3	12	20	10	52	3	54	0	2	0	1	1	2	1	1	24	3	0	2	0	0	26	46	8	9	2	2	4	6	3	4	8	50	0	2	1	18	0	0	2	0	4	0	0	0	0
Zotu14029	0	0	0	0	0	0	0	0	0	0	0	0	0	0	2	0	0	2	0	7	0	0	0	0	0	0	0	0	0	0	0	0	0	2	0	0	2	1	20	1	1	2	1	0	0	0	0	1	0
Zotu14043	0	1	0	0	0	0	6	5	10	2	2	0	0	5	3	7	2	1	0	1	1	0	0	1	2	3	1	1	9	1	16	0	10	3	2	0	1	8	0	0	1	2	0	0	0	0	0	0	0
Zotu14073	0	1	0	0	0	4	0	0	2	5	0	0	0	1	0	0	1	3	0	6	0	0	0	0	1	8	0	0	0	0	1	0	3	6	0	0	0	7	1	0	0	5	0	1	1	0	0	0	0
Zotu14102	0	0	0	0	0	0	0	0	5	0	2	0	0	0	2	0	0	1	0	1	0	0	0	0	1	7	0	0	5	0	8	0	0	0	0	0	1	2	0	0	1	1	0	0	0	0	0	1	0
Zotu14124	0	0	0	2	0	0	0	1	0	0	0	0	0	0	0	0	1	0	4	2	1	3	0	1	1	1	0	0	0	0	0	0	2	0	0	0	0	1	3	0	0	1	2	0	0	0	0	0	0
Zotu14154	0	0	0	0	0	3	1	0	5	0	0	0	4	2	0	0	0	0	0	0	0	0	0	0	1	0	0	0	4	0	2	0	24	4	9	0	0	0	1	0	0	0	0	0	0	0	0	0	0
Zotu14158	1	6	3	1	6	16	3	5	4	4	0	3	0	3	0	3	4	2	7	33	4	7	1	2	14	19	4	0	6	1	7	1	1	5	8	3	0	5	20	3	4	5	2	2	8	2	1	0	0
Zotu14291	1	0	0	1	0	0	0	0	1	0	0	0	0	8	0	14	0	2	0	0	1	0	0	2	0	0	1	0	0	0	1	0	0	11	7	0	0	1	1	1	0	1	0	0	0	0	0	0	0
Zotu14310	0	0	0	0	1	1	1	2	0	0	0	0	2	7	0	0	0	0	0	1	0	0	0	0	1	1	0	0	0	0	1	0	13	1	1	0	0	0	2	1	0	0	0	0	2	1	0	0	0
Zotu14340	0	0	0	0	1	0	1	0	1	0	1	0	0	9	1	6	0	0	0	0	0	0	0	0	0	0	3	0	0	0	8	0	5	11	0	0	0	0	0	0	0	0	0	0	0	0	0	0	0
Zotu14342	0	0	0	1	0	1	0	1	9	0	0	0	0	0	0	1	0	0	0	2	0	0	0	0	1	0	1	0	10	0	0	0	0	0	0	0	0	1	1	0	0	1	0	0	0	0	0	0	0
Zotu14344	1	2	1	7	0	2	0	0	7	0	0	2	0	1	0	2	1	3	0	1	1	0	1	4	0	2	0	0	0	1	1	0	0	1	2	0	2	10	4	0	0	2	1	1	0	0	0	0	0
Zotu14348	0	0	0	0	1	2	18	0	0	9	0	0	0	0	0	0	0	0	0	0	0	0	0	0	0	1	0	0	0	0	0	2	0	0	1	0	0	0	0	0	0	0	0	0	0	0	0	0	0
Zotu14360	1	1	0	1	2	1	0	1	0	1	0	0	0	2	0	2	1	0	4	11	5	4	0	1	0	1	0	1	1	0	1	0	2	2	4	2	3	9	2	1	2	4	2	0	0	0	0	0	0
Zotu14362	0	0	0	6	0	2	0	0	0	0	0	0	0	0	0	0	0	0	6	0	0	0	3	0	1	1	0	0	0	0	0	0	0	0	0	0	0	0	0	1	0	0	0	1	1	0	0	0	0
Zotu14370	1	3	0	0	0	0	0	0	0	0	0	0	0	2	0	0	2	8	1	3	0	1	0	0	3	2	7	0	0	0	1	2	0	2	1	0	1	19	3	1	1	16	2	0	0	0	0	0	0
Zotu14377	0	0	0	3	0	1	0	0	1	0	0	0	2	1	2	2	0	0	0	0	0	0	0	1	0	0	0	0	0	0	1	0	16	1	0	0	0	0	0	0	0	0	0	0	0	0	0	0	0
Zotu14447	2	0	0	7	0	0	0	0	0	0	0	0	0	0	0	0	0	0	0	1	0	0	0	4	0	0	0	0	0	0	0	0	0	0	0	0	0	0	0	1	1	0	0	3	0	0	0	0	0
Zotu14448	0	0	1	0	1	1	0	0	0	1	0	0	0	0	0	0	0	0	7	0	0	0	1	0	1	1	0	0	0	3	0	0	0	0	0	2	0	0	0	5	0	0	1	0	0	0	0	0	0
Zotu14452	1	0	0	1	2	0	2	4	6	3	2	4	0	0	4	1	0	0	1	0	0	0	0	0	0	2	1	0	6	0	4	2	1	1	3	0	2	3	0	0	0	2	0	0	0	0	0	0	0
Zotu14454	0	0	0	0	0	0	0	0	1	0	0	0	0	4	0	0	0	0	0	4	0	0	0	0	0	0	0	0	0	0	0	0	5	0	22	0	0	0	1	0	0	0	0	0	0	0	0	0	1
Zotu14468	2	0	0	1	0	2	0	0	0	1	2	6	0	0	0	0	6	2	0	2	0	1	0	0	0	1	2	0	0	0	10	2	0	0	2	0	1	7	9	1	0	5	0	1	2	0	0	0	0
Zotu14474	0	2	2	4	0	0	0	0	0	1	0	0	0	0	0	0	1	1	1	4	0	0	0	0	0	0	3	0	0	0	1	0	0	0	0	0	1	1	3	0	0	3	0	1	0	0	0	0	0
Zotu14475	0	3	0	1	0	0	0	0	0	0	0	0	0	0	0	0	2	3	0	6	1	0	0	0	0	0	0	0	0	0	0	0	0	0	0	0	3	9	3	1	0	6	1	0	0	0	0	0	0
Zotu14483	0	0	0	0	0	0	1	0	3	0	4	4	0	0	0	0	0	0	0	1	0	0	0	0	0	0	5	2	0	0	12	5	1	0	0	0	0	0	0	0	0	1	0	0	0	0	0	0	0
Zotu14543	0	1	0	0	0	0	0	0	0	0	0	0	0	0	0	0	0	0	0	13	2	0	0	1	0	0	0	0	0	0	0	0	0	0	0	0	0	0	1	0	1	0	0	4	0	0	0	0	0
Zotu14545	3	0	1	2	0	0	0	0	0	0	0	0	1	0	0	0	1	0	0	5	6	3	0	8	0	0	0	0	0	4	1	0	2	0	0	0	1	1	0	0	2	0	0	1	0	0	0	0	0
Zotu14552	0	0	0	0	0	1	0	0	0	0	0	0	0	2	2	2	0	0	0	0	0	0	0	0	0	8	0	0	0	0	0	0	0	1	4	0	0	0	0	0	0	0	0	0	6	0	0	1	0
Zotu14571	0	0	0	0	0	0	0	0	0	0	1	1	0	0	0	0	0	0	1	0	0	0	0	0	0	1	0	0	0	0	15	4	0	0	8	0	0	0	0	0	0	0	0	0	0	0	0	0	0
Zotu14574	0	0	0	0	0	0	0	0	12	0	2	1	0	0	0	0	0	0	0	0	0	0	0	0	3	1	2	2	3	0	3	2	0	0	0	0	0	0	0	0	0	0	0	0	0	0	0	0	0
Zotu14607	0	0	0	0	0	0	0	0	3	0	2	0	0	0	0	2	0	0	0	0	0	0	0	0	2	0	0	0	3	0	11	0	0	1	0	0	0	0	0	0	0	0	0	0	0	0	0	0	0
Zotu14614	7	2	0	3	0	0	0	0	0	0	0	0	0	0	0	0	0	0	0	0	12	5	0	2	0	0	0	0	0	0	0	0	0	0	0	0	0	0	0	3	5	0	4	0	0	0	0	0	0
Zotu14619	0	0	0	0	0	0	0	0	15	1	1	1	0	0	0	0	0	0	0	0	0	0	0	0	0	0	2	0	7	0	8	0	2	2	0	0	0	0	1	0	0	0	0	0	0	1	1	0	0
Zotu1464	0	8	26	7	0	0	0	0	0	0	0	0	0	0	0	0	0	0	78	3	0	26	24	6	0	0	3	0	0	7	0	0	0	0	0	0	1	0	1	20	1	1	32	1	0	0	0	0	0
Zotu14650	0	0	0	0	0	0	0	0	0	4	0	0	0	1	0	0	2	6	0	1	5	0	0	0	3	0	0	0	0	0	0	0	0	1	1	0	0	5	3	0	1	1	0	0	0	0	0	0	0
Zotu14672	2	0	2	4	2	1	2	0	6	3	1	4	0	0	0	0	0	0	4	1	1	0	1	0	8	1	9	0	2	1	16	4	5	0	11	0	0	4	1	1	0	0	3	2	0	0	0	0	0
Zotu1469	12	7	4	10	0	0	0	0	4	0	0	1	0	0	0	0	9	12	9	39	11	14	6	11	0	1	1	1	6	2	1	0	0	0	3	0	5	22	32	14	15	10	10	4	0	0	0	0	0
Zotu14690	1	0	0	0	0	0	0	0	0	5	2	1	0	0	0	0	0	0	2	0	0	0	0	0	0	2	0	0	0	0	14	0	0	0	2	0	1	3	0	0	0	0	0	0	0	0	0	0	0
Zotu14719	0	0	0	0	4	0	1	27	0	3	0	0	0	0	0	0	0	0	1	0	0	0	0	0	1	1	0	0	0	0	0	0	0	0	6	26	0	0	0	0	0	0	0	0	0	0	0	0	4
Zotu14740	0	0	0	0	1	1	1	1	0	0	0	0	0	0	0	0	0	0	0	0	0	0	0	0	5	12	2	0	0	0	0	1	0	0	0	0	0	0	0	0	0	0	0	0	2	1	0	0	0
Zotu14744	0	1	0	0	0	1	0	0	0	0	0	0	0	0	0	1	2	4	2	1	1	2	5	0	0	0	2	0	0	0	1	0	0	0	6	0	1	6	2	3	1	3	2	0	0	0	0	0	1
Zotu14759	0	0	0	0	0	0	0	19	0	0	0	0	0	0	0	0	0	0	0	0	0	0	0	0	0	0	0	0	0	0	0	0	0	0	0	0	0	0	0	0	0	0	0	0	0	0	0	0	0
Zotu14826	0	0	0	1	0	0	0	0	0	0	0	0	0	6	2	1	2	3	0	0	0	0	0	0	0	3	0	0	0	0	0	0	16	5	1	0	1	5	2	0	0	2	1	0	0	0	0	0	0
Zotu14856	2	0	0	0	0	0	0	0	1	1	0	0	0	0	3	2	0	0	0	1	1	0	0	3	0	0	1	0	0	0	0	0	6	0	0	0	0	0	2	0	0	0	0	2	0	0	0	0	0
Zotu14872	0	0	0	0	0	0	0	0	0	0	0	0	1	5	3	0	0	0	0	0	0	0	0	0	0	0	0	0	0	0	0	0	16	10	0	0	0	0	0	0	0	0	0	0	0	0	0	0	0
Zotu14892	1	0	0	0	0	0	0	0	0	0	0	0	0	1	4	3	0	2	0	1	0	0	0	1	0	0	0	0	0	0	1	0	3	2	0	0	0	1	2	0	0	1	0	0	0	0	0	0	0
Zotu149	50	29	20	155	5	12	16	2	0	54	1	2	0	2	0	0	21	20	21	56	62	30	15	98	11	16	4	4	0	6	0	13	0	1	31	9	19	92	115	16	33	44	32	48	3	3	0	0	1
Zotu14916	0	1	0	5	0	2	0	0	0	0	0	0	0	0	0	0	0	0	0	8	0	1	4	4	0	0	0	0	0	0	0	0	0	0	0	0	1	0	1	1	0	0	1	0	0	0	0	0	0
Zotu14990	1	0	0	1	1	1	1	1	6	1	2	2	0	9	1	6	1	1	0	0	0	0	0	0	0	0	4	1	5	0	23	15	1	9	6	0	2	1	4	0	0	0	0	0	0	0	0	0	0
Zotu15017	2	0	1	2	1	1	2	1	0	2	0	0	0	0	0	1	2	0	0	0	4	0	0	3	3	10	9	5	0	0	0	0	0	3	1	0	0	0	0	1	0	0	0	1	0	3	0	0	0
Zotu15019	0	0	0	4	0	1	0	0	0	6	0	6	0	0	0	0	0	0	9	0	0	2	5	2	3	0	3	0	0	2	0	7	0	0	8	3	0	0	0	0	0	0	1	3	0	0	0	0	0
Zotu15021	0	0	0	1	0	0	0	0	0	0	0	0	0	0	0	0	0	0	3	14	0	2	0	0	0	0	0	0	0	0	0	0	0	0	0	0	0	0	4	0	0	0	0	0	2	0	0	0	0
Zotu15030	0	0	0	0	0	1	4	0	1	3	2	2	0	0	0	1	0	1	0	0	0	0	0	0	1	1	2	0	1	0	9	1	1	0	1	0	0	1	0	0	0	1	0	0	0	0	0	0	0
Zotu15044	0	6	0	0	0	0	0	0	0	0	0	0	0	0	0	0	0	1	1	0	3	2	0	0	0	0	0	0	0	0	1	0	0	0	0	0	3	4	1	3	1	0	0	0	0	0	0	0	0
Zotu15046	0	0	0	0	0	0	0	0	0	0	0	0	0	0	0	0	0	0	0	0	0	0	0	0	0	0	1	0	0	0	20	0	1	0	0	0	0	0	0	0	0	0	0	0	0	0	0	0	0
Zotu15081	0	0	0	1	0	1	1	1	0	0	0	1	0	0	0	0	2	0	0	20	0	1	0	0	1	0	0	0	0	0	0	0	0	0	0	0	1	2	5	0	0	1	0	0	1	0	0	0	0
Zotu15100	0	0	0	0	0	0	0	0	0	7	0	0	0	7	0	8	0	0	1	0	0	0	0	0	1	0	0	0	0	1	1	0	10	15	3	0	0	0	2	2	0	0	0	0	0	0	4	1	0
Zotu15114	0	0	0	0	5	5	1	1	4	4	2	1	0	1	0	0	1	0	1	0	0	0	0	0	3	6	1	1	7	1	1	0	0	0	5	5	1	0	0	1	0	0	0	0	1	1	0	0	0
Zotu15115	0	0	0	0	0	0	0	0	0	0	0	0	0	0	0	0	1	0	0	0	0	0	0	0	0	0	0	0	0	0	0	0	0	0	1	0	0	2	12	3	0	0	0	0	0	0	0	0	0
Zotu15123	0	1	0	0	0	1	4	2	6	3	1	0	0	0	0	0	0	0	1	0	1	0	0	1	2	4	1	0	7	1	2	2	0	1	1	0	0	3	0	0	0	0	0	0	0	0	0	0	0
Zotu15143	0	0	0	0	3	0	1	6	0	12	0	0	0	0	0	0	0	0	12	0	0	0	0	0	4	1	1	0	0	0	0	0	0	0	0	2	0	0	0	0	0	0	0	0	0	0	0	0	0
Zotu15144	3	1	0	4	0	1	0	0	0	1	0	4	0	1	0	0	1	0	5	5	5	3	2	2	1	3	0	0	0	2	0	1	13	4	7	0	0	2	4	5	1	2	1	1	1	0	1	0	0
Zotu15157	0	0	0	0	2	0	4	0	5	0	1	2	0	0	0	0	1	0	0	0	0	0	0	0	0	0	22	8	1	0	23	7	0	0	3	0	2	0	0	0	0	0	0	0	0	0	1	0	0
Zotu15171	0	0	0	2	0	0	0	0	1	1	2	0	0	0	0	0	1	1	0	1	0	0	0	0	0	0	1	0	1	0	4	1	0	1	7	0	1	2	4	0	0	2	0	1	0	0	0	0	0
Zotu15207	1	1	0	5	0	0	0	0	1	0	0	0	0	0	1	0	0	0	0	2	3	0	0	1	0	0	1	0	0	0	0	1	0	0	0	0	0	2	6	1	1	1	0	1	0	0	0	0	0
Zotu15254	0	0	0	0	1	0	0	0	1	12	0	5	0	0	0	0	0	0	0	0	0	0	0	0	6	1	5	1	0	0	0	6	0	0	1	1	0	0	0	0	0	0	0	0	0	0	0	0	0
Zotu15280	2	1	1	4	1	0	0	0	0	3	0	0	0	0	0	0	0	0	1	0	6	0	0	3	1	0	0	1	0	0	0	0	0	0	1	0	0	0	3	0	2	0	0	1	0	0	0	0	0
Zotu15285	0	0	0	0	0	0	1	0	0	0	0	0	0	9	5	2	0	0	0	0	0	0	0	0	0	0	0	0	0	0	0	0	4	14	1	0	0	0	0	0	0	0	0	0	0	0	0	0	0
Zotu1529	0	1	0	0	7	1	15	12	31	30	19	25	0	1	1	4	5	2	0	1	0	0	0	3	9	7	55	14	13	1	92	15	0	0	14	4	4	6	2	0	1	2	0	0	0	0	0	0	0
Zotu15294	0	0	0	0	0	0	0	0	0	0	0	0	0	1	0	0	1	0	0	25	0	0	0	0	0	0	0	0	0	0	0	0	0	0	0	0	0	2	7	0	0	2	0	0	0	0	0	0	0
Zotu15318	0	0	0	0	0	0	0	3	0	3	0	2	0	0	0	0	0	0	0	0	0	0	0	0	0	0	2	0	0	0	0	4	0	0	19	0	0	0	0	0	0	0	0	0	0	0	0	0	2
Zotu15358	1	2	0	0	2	1	0	4	0	2	1	0	0	2	0	1	2	1	0	1	2	2	3	0	1	4	11	2	1	1	6	3	0	2	2	2	2	1	7	1	0	1	2	0	2	0	0	0	0
Zotu1537	0	0	0	1	56	3	63	1	0	0	0	0	0	0	0	0	0	0	0	0	0	0	0	0	34	10	2	5	0	0	0	0	0	0	0	1	0	0	0	0	0	0	0	0	8	3	0	0	0
Zotu15390	1	6	0	0	0	0	2	1	6	0	1	1	0	0	1	1	0	0	0	2	2	7	0	0	1	0	4	0	6	0	8	0	1	1	3	0	0	1	5	1	1	0	0	0	0	1	0	1	0
Zotu15409	0	0	0	0	2	0	1	0	0	2	0	4	0	0	0	0	3	0	1	0	0	0	0	0	0	0	10	0	0	0	8	2	0	0	4	0	0	1	0	0	0	1	0	0	0	2	0	0	0
Zotu15412	1	0	0	0	0	0	0	0	0	0	0	0	0	0	0	0	1	0	0	6	0	0	0	0	0	0	0	0	0	0	0	0	0	0	0	0	2	0	7	0	0	1	0	0	0	0	0	0	0
Zotu15420	0	0	0	0	0	0	0	0	0	0	0	0	0	4	1	4	0	0	0	0	0	0	0	0	0	0	0	0	0	0	0	0	18	10	0	0	0	0	0	0	0	0	0	0	0	0	0	0	0
Zotu15456	0	0	0	0	0	5	0	0	8	4	2	2	0	0	0	0	0	0	0	0	1	0	0	0	6	2	1	1	4	0	7	1	0	0	3	0	0	1	7	0	0	1	0	0	6	0	0	0	0
Zotu15505	0	0	0	0	0	3	1	0	0	3	0	0	0	0	0	0	0	0	0	0	0	0	0	0	0	2	0	0	1	1	1	0	0	0	0	4	0	0	0	0	0	0	0	0	10	0	0	0	0
Zotu15510	0	1	0	0	0	0	0	0	0	0	0	0	1	1	1	1	0	0	1	2	0	1	0	0	1	2	0	0	0	0	0	0	19	2	7	0	0	1	3	1	0	0	0	0	1	0	1	0	0
Zotu15537	1	0	0	0	0	0	0	0	0	0	0	0	0	0	0	0	0	2	0	0	7	0	0	0	0	0	2	2	0	0	0	0	0	0	0	0	0	3	0	1	3	0	0	0	0	0	0	0	0
Zotu15538	3	0	0	0	0	0	2	0	22	0	1	0	0	2	6	1	0	0	0	3	2	0	0	0	0	0	0	0	10	0	17	0	4	5	0	0	0	1	2	0	2	1	1	0	0	0	0	0	0
Zotu15559	0	1	0	0	0	0	0	0	1	0	0	0	0	0	0	0	0	0	1	1	0	2	0	0	1	1	0	0	0	0	0	0	0	0	1	8	0	0	0	9	0	0	1	0	0	0	0	0	0
Zotu15576	0	0	0	0	3	0	0	1	0	0	0	1	0	0	0	0	0	0	1	0	0	0	0	0	6	1	6	0	0	0	0	0	0	0	0	0	0	0	0	0	0	0	0	0	0	0	0	0	1
Zotu15585	0	0	0	0	0	0	0	3	0	7	0	4	0	0	0	0	0	0	1	0	0	0	0	0	0	0	1	0	0	0	0	6	0	0	4	11	0	0	0	0	0	0	0	0	0	0	0	0	0
Zotu15608	0	0	1	3	0	0	1	0	0	1	0	0	0	0	0	0	0	0	0	0	0	1	1	5	0	3	0	0	0	1	0	0	0	0	1	0	0	0	0	0	0	0	1	8	0	0	0	0	0
Zotu1561	21	22	0	37	0	0	0	1	0	3	0	0	0	0	0	0	9	5	3	15	30	20	1	16	0	0	1	0	0	0	0	1	0	0	0	0	3	12	10	1	13	7	1	12	0	0	0	0	0
Zotu15673	0	0	0	0	0	2	0	0	0	0	2	0	0	0	1	1	0	0	0	1	0	0	0	0	0	4	0	0	0	0	4	0	0	0	6	0	1	0	1	0	0	0	0	0	0	0	0	0	0
Zotu15696	0	0	0	0	1	0	0	5	0	3	0	4	0	0	0	1	0	3	0	0	0	0	0	0	4	2	18	1	0	0	2	2	0	0	7	1	6	7	0	0	0	1	0	0	0	0	0	0	2
Zotu15708	0	0	0	0	1	0	1	1	0	10	0	0	1	1	0	0	1	0	0	0	0	0	0	0	1	0	7	2	0	0	1	1	8	7	0	0	0	0	0	0	0	0	0	0	0	0	0	0	0
Zotu15719	1	0	1	0	0	0	0	0	0	0	0	0	0	0	0	0	1	0	1	0	0	6	3	0	0	2	0	0	0	0	0	1	0	0	1	0	0	0	0	0	0	0	1	0	0	0	0	0	0
Zotu15727	0	0	0	0	0	0	0	0	0	0	0	0	0	10	3	7	0	0	0	0	0	0	0	0	0	0	3	0	0	0	0	0	1	10	0	0	0	0	0	0	0	0	0	0	0	0	0	1	0
Zotu1573	0	0	0	0	0	0	0	3	0	1	0	0	0	0	1	0	4	0	107	21	4	0	0	0	0	0	1	0	0	0	0	0	0	1	2	0	0	6	48	28	0	5	0	0	1	0	0	0	0
Zotu15730	0	1	0	0	0	0	1	0	0	0	0	0	2	5	0	5	0	1	0	0	0	0	0	0	0	0	0	1	0	0	3	0	4	4	0	0	0	0	0	1	0	0	0	0	0	0	0	1	0
Zotu15755	0	0	0	0	0	0	0	0	0	0	0	0	0	0	0	0	0	1	0	11	0	0	0	1	0	0	1	0	0	0	0	0	0	0	0	0	0	2	16	1	0	0	0	0	0	0	0	0	0
Zotu15786	0	0	0	0	13	5	0	6	0	0	0	0	0	0	0	0	0	0	0	0	0	0	0	0	15	10	0	1	0	0	0	0	0	0	0	1	0	0	0	0	0	0	0	0	4	0	0	0	0
Zotu15790	0	0	1	0	0	0	2	0	2	0	1	0	0	0	0	0	0	0	0	0	0	0	0	0	0	1	0	2	9	0	7	0	0	0	1	0	0	0	0	0	0	0	0	0	0	0	0	0	0
Zotu15796	0	0	0	1	3	1	2	5	4	0	0	0	0	2	1	0	0	0	4	0	0	0	0	0	7	6	4	5	3	0	6	1	0	0	0	0	0	0	0	1	0	0	0	0	2	2	0	0	0
Zotu1581	3	3	0	1	1	1	4	2	40	15	8	12	1	2	14	11	1	3	1	2	3	0	0	1	0	1	7	0	41	1	26	6	6	4	18	4	2	8	3	1	1	4	2	0	0	0	0	0	0
Zotu15814	0	0	0	0	4	5	2	8	7	9	1	3	0	2	0	0	1	0	0	2	0	0	0	0	10	0	8	2	3	0	1	4	0	1	5	5	0	1	0	2	0	0	0	0	17	1	0	0	0
Zotu15853	0	2	0	0	0	0	0	7	0	0	0	0	0	0	0	0	0	0	0	0	0	2	1	0	0	2	0	0	0	0	1	0	0	0	0	0	0	0	2	0	2	0	2	1	0	0	0	0	0
Zotu15945	0	0	0	0	0	2	2	0	0	3	0	0	0	0	0	0	0	0	1	0	0	1	0	0	0	0	18	0	0	0	0	0	0	0	0	0	0	0	0	0	0	0	0	0	0	1	0	0	0
Zotu15948	0	0	0	0	0	0	0	0	6	0	2	0	0	0	0	1	0	0	0	0	0	0	0	0	0	0	1	0	4	0	7	0	0	1	0	0	0	0	0	0	0	0	0	0	0	0	0	0	0
Zotu15957	0	0	0	0	1	0	0	0	6	0	1	1	0	2	2	2	0	1	0	0	0	0	0	0	4	0	1	0	9	1	10	0	1	1	2	0	0	0	0	0	0	1	0	0	0	0	0	1	0
Zotu15987	0	0	0	0	0	0	0	2	6	0	1	1	0	5	7	7	0	0	0	0	0	0	0	0	0	2	6	1	4	0	7	0	7	20	2	0	0	0	0	0	0	0	0	0	0	0	0	0	1
Zotu16002	4	2	0	5	1	0	0	0	0	0	0	0	0	0	0	0	0	0	0	9	7	3	0	5	0	0	0	0	0	0	0	0	0	0	0	0	0	0	6	0	2	7	0	5	0	0	0	0	0
Zotu16040	0	0	0	0	4	2	3	2	0	6	0	0	0	0	0	0	1	1	1	0	0	0	0	0	1	4	2	0	0	0	2	0	0	0	3	1	0	2	0	0	0	2	0	0	1	0	0	0	2
Zotu16046	0	0	0	0	1	6	2	1	0	8	0	2	0	0	0	0	0	0	2	0	0	0	0	0	3	6	0	1	0	0	0	2	0	0	0	3	0	0	0	0	0	0	0	0	1	2	0	0	0
Zotu16080	0	0	0	0	0	0	0	0	2	0	1	0	0	0	0	0	0	0	0	0	0	0	0	0	0	0	0	0	0	0	21	0	0	0	1	0	0	0	0	0	0	0	0	1	0	0	0	0	0
Zotu16081	0	0	1	0	0	0	0	0	0	0	0	0	0	0	0	0	0	0	0	0	0	0	17	0	0	0	0	0	0	7	0	0	0	0	0	0	0	0	0	0	0	0	0	0	0	0	0	0	0
Zotu16124	0	0	0	0	1	0	0	0	0	0	0	0	0	4	7	1	0	1	0	0	0	0	0	0	1	0	0	0	3	0	2	0	1	8	1	0	0	0	0	0	0	0	0	0	0	0	0	0	0
Zotu16125	1	0	0	0	0	1	3	1	1	3	0	1	0	0	0	1	2	0	0	0	0	0	0	0	2	0	14	7	0	0	3	2	0	0	0	0	0	0	0	0	0	0	0	0	0	0	0	0	0
Zotu16153	0	0	0	0	3	0	0	0	0	2	0	2	0	0	0	0	0	0	0	0	0	0	0	0	6	3	1	2	2	0	0	5	0	0	14	1	0	0	0	0	0	0	0	0	0	0	0	0	5
Zotu16154	0	0	0	0	2	0	1	0	3	0	2	1	0	6	0	0	1	0	0	0	0	0	0	0	2	3	2	0	2	0	0	0	5	3	1	0	0	2	2	0	0	0	0	0	0	0	0	0	0
Zotu16156	0	0	0	0	0	0	0	2	0	0	0	0	0	2	0	0	0	0	0	0	0	0	0	0	0	0	0	0	0	0	0	0	3	10	8	1	0	0	0	0	0	0	0	0	0	0	0	0	2
Zotu16178	2	0	3	0	1	0	0	0	0	1	0	0	0	1	0	10	0	0	0	0	6	2	0	0	0	0	1	0	0	0	0	0	0	0	0	0	0	1	0	1	2	1	0	2	0	0	0	0	1
Zotu16208	2	1	1	3	2	0	0	1	4	0	1	1	0	0	0	0	1	2	1	1	6	4	6	1	2	4	2	1	3	1	19	1	1	1	1	0	1	2	6	5	1	1	2	0	0	0	0	0	0
Zotu16211	0	0	1	1	1	1	1	1	0	5	1	0	0	0	0	0	0	0	13	0	0	4	1	0	1	2	2	2	0	0	4	1	0	0	9	7	0	0	0	3	0	0	0	0	1	0	0	0	0
Zotu16220	1	0	0	0	0	0	1	0	3	12	0	1	0	2	3	0	0	0	1	0	1	0	0	0	0	0	6	0	2	0	2	1	1	6	0	0	0	1	0	0	1	1	0	0	0	0	0	0	0
Zotu16227	0	0	0	0	0	1	0	0	0	0	0	0	0	0	1	0	0	0	0	0	0	0	0	0	0	1	9	0	0	0	6	0	0	0	0	0	0	0	0	0	0	0	0	0	0	0	0	0	0
Zotu16254	0	0	0	0	0	2	0	0	8	0	4	1	0	0	0	0	0	0	0	0	1	0	0	0	0	0	1	0	12	0	3	0	0	2	3	0	0	0	0	0	0	0	0	0	0	0	0	0	0
Zotu16260	1	0	0	0	0	0	2	0	0	1	2	0	1	5	3	0	0	0	0	0	0	0	0	0	0	0	9	0	0	0	3	0	6	10	0	0	2	1	0	0	1	0	0	0	1	0	1	0	0
Zotu16262	0	0	0	0	1	0	0	1	4	0	0	0	0	1	3	4	0	1	1	3	1	0	0	0	0	0	0	0	3	0	4	0	2	7	0	0	0	0	0	0	0	1	1	0	1	0	1	0	0
Zotu16284	1	0	0	0	0	1	0	0	0	4	0	0	0	0	0	0	0	0	0	0	0	1	0	0	1	4	1	2	0	0	0	0	0	0	2	2	0	0	0	2	0	0	1	0	5	1	0	0	1
Zotu16300	0	0	0	0	0	1	4	0	3	1	0	2	0	1	0	0	0	0	0	17	0	0	0	0	1	4	6	0	5	0	4	0	0	1	0	0	1	0	4	0	0	1	0	0	0	0	0	0	0
Zotu16355	0	0	0	0	0	1	2	0	0	2	2	4	0	0	0	0	0	0	8	0	0	0	0	0	0	0	9	0	0	0	7	3	0	0	0	0	0	0	0	0	0	0	0	0	0	0	0	0	1
Zotu16379	0	0	0	0	0	1	1	0	0	7	1	3	0	0	0	0	0	5	1	0	0	0	0	0	1	1	2	0	0	0	1	1	0	0	1	0	2	8	0	0	0	5	0	0	1	0	0	0	0
Zotu1639	2	0	0	1	0	1	3	1	2	1	3	0	2	13	42	2	0	1	0	1	8	1	0	0	0	6	1	1	15	0	4	0	94	24	3	0	0	5	5	0	3	2	3	1	0	0	2	1	0
Zotu16392	0	0	0	0	0	0	0	0	2	0	2	0	0	8	2	0	0	1	0	0	0	0	0	0	0	0	1	0	1	0	14	0	0	10	0	0	3	3	0	0	0	2	0	0	0	0	0	0	0
Zotu16397	2	0	1	4	4	2	2	3	3	4	1	3	0	3	3	1	0	2	3	0	0	0	0	4	12	11	2	0	1	0	2	2	0	9	9	0	0	0	0	0	1	4	1	0	0	0	1	1	1
Zotu16400	0	0	0	0	0	1	0	0	0	0	0	0	0	3	10	1	0	0	0	0	0	0	0	0	0	0	0	0	0	0	0	0	14	12	0	0	0	0	0	0	0	0	0	0	0	0	0	0	0
Zotu16406	1	3	0	0	0	0	0	0	0	1	0	0	0	0	0	1	1	4	0	0	3	0	0	3	0	0	0	0	0	0	1	0	0	0	0	0	2	1	3	0	0	2	0	0	0	0	0	0	0
Zotu16432	0	0	0	0	2	3	1	2	0	0	0	0	0	0	0	0	0	0	0	0	0	0	0	0	17	18	0	2	0	0	0	0	0	0	0	1	0	0	0	0	0	0	0	0	8	1	0	0	0
Zotu16437	0	0	0	2	1	0	0	1	0	3	0	0	0	0	0	0	0	0	0	0	0	0	1	3	9	1	0	0	0	0	0	0	0	0	1	2	0	0	0	2	0	0	4	3	1	0	0	0	0
Zotu16446	0	0	0	14	0	0	0	0	0	2	0	0	0	0	1	0	0	0	4	0	0	0	0	2	0	2	0	0	2	0	0	0	10	1	0	0	0	0	0	0	0	0	0	3	0	0	0	0	0
Zotu16449	1	1	0	0	0	0	0	0	0	0	0	0	0	1	0	0	1	1	1	6	2	1	1	0	0	0	0	0	0	1	0	0	0	0	0	0	1	1	12	1	0	0	0	1	0	0	0	0	0
Zotu16458	0	0	0	0	0	0	0	0	0	0	0	0	0	0	0	0	0	1	2	4	0	0	1	0	0	0	0	0	0	0	0	0	0	0	0	0	2	1	5	0	0	1	0	0	0	0	0	0	0
Zotu16477	0	0	0	0	0	1	5	10	0	9	1	0	0	0	0	0	0	0	0	0	1	0	0	0	1	8	0	0	0	0	0	0	0	0	1	26	0	0	0	0	0	0	0	0	3	0	0	0	0
Zotu16522	0	0	0	0	0	0	0	0	0	1	1	0	0	0	0	0	0	0	0	1	0	0	0	0	0	0	2	0	0	0	15	0	0	1	1	0	0	0	2	0	0	0	0	0	0	0	0	0	0
Zotu16545	0	0	0	0	0	1	0	5	5	0	1	0	0	0	1	1	0	0	0	0	0	0	0	0	0	1	0	1	4	0	3	0	0	0	0	0	0	0	0	0	0	0	0	0	0	0	0	0	0
Zotu16549	0	0	0	0	0	0	0	0	0	0	0	1	0	1	0	0	0	0	0	1	0	0	0	0	0	0	3	10	0	0	0	0	0	0	0	0	0	0	0	0	0	0	0	0	0	2	0	0	0
Zotu16556	0	1	0	1	2	3	2	1	0	6	0	0	0	0	0	0	0	0	16	1	0	0	4	0	0	4	0	0	0	0	0	0	0	0	0	1	0	1	0	8	0	1	5	2	5	2	0	0	0
Zotu16565	0	0	0	0	0	0	0	0	0	0	0	0	0	4	2	0	3	0	0	0	1	0	0	0	0	0	0	0	0	0	0	0	0	9	0	0	0	0	0	1	1	1	0	0	0	0	1	0	0
Zotu16574	0	1	0	0	0	0	0	1	6	0	1	0	0	1	1	0	1	0	0	8	3	0	0	1	0	0	0	0	6	0	6	1	4	3	1	0	0	1	0	0	0	1	0	0	0	0	0	0	0
Zotu16638	0	0	0	0	0	0	5	0	0	1	0	2	0	0	0	0	0	0	0	0	0	0	0	0	3	7	3	0	0	0	0	3	0	0	0	0	0	0	0	0	0	0	0	0	0	0	0	0	0
Zotu1666	21	5	3	2	2	3	0	0	0	4	1	0	0	1	0	0	2	1	1	146	7	4	0	1	1	1	2	1	0	0	0	1	0	0	1	0	3	2	58	3	6	0	1	1	0	1	0	0	0
Zotu16667	0	0	0	1	0	2	0	1	0	0	0	0	2	5	3	0	1	0	0	1	0	1	0	1	2	3	0	0	0	0	0	0	10	3	0	9	0	0	0	0	0	1	0	0	0	0	1	0	0
Zotu1668	0	8	9	13	0	6	1	0	0	15	0	0	0	0	0	0	1	0	17	0	0	43	19	0	1	5	1	0	0	6	0	0	0	0	2	0	0	0	1	37	0	0	58	5	1	0	0	0	0
Zotu16696	0	0	0	0	0	0	0	0	0	0	0	0	0	0	0	0	0	1	3	3	0	1	0	0	0	0	0	0	0	0	0	0	0	0	15	0	0	0	0	0	0	0	0	0	0	0	0	0	0
Zotu16735	0	1	0	3	1	9	2	1	4	1	1	1	0	0	0	2	1	1	0	3	0	2	2	6	8	10	1	0	3	0	3	0	0	0	2	0	0	0	2	1	0	0	0	1	15	1	0	0	0
Zotu16762	0	9	0	1	0	0	0	0	0	1	0	0	0	6	1	2	0	0	0	0	0	1	0	3	0	0	3	0	0	0	0	1	1	12	0	0	0	0	1	0	0	0	1	0	0	0	0	0	0
Zotu16769	0	0	0	0	1	0	3	11	3	0	0	2	0	0	0	0	0	0	0	0	0	0	0	0	2	1	3	1	0	0	1	0	0	0	6	0	0	0	0	0	0	0	0	0	0	0	0	0	0
Zotu1679	4	0	0	1	1	2	1	4	16	19	6	10	1	11	5	1	3	7	0	0	0	0	0	0	2	0	21	2	7	0	37	6	23	25	4	1	1	31	1	1	0	4	0	0	3	0	2	0	1
Zotu16794	0	0	0	0	0	2	0	0	0	6	0	0	0	0	0	0	0	0	0	9	3	0	0	2	3	1	1	0	0	0	0	0	0	0	1	0	0	0	0	0	2	1	0	0	0	1	0	0	0
Zotu16810	0	0	0	0	0	0	5	2	0	0	0	0	0	2	6	13	0	0	0	0	0	0	0	0	1	0	0	0	1	0	0	0	1	0	2	0	0	0	0	0	0	0	0	0	0	0	0	0	0
Zotu16811	0	0	0	0	3	3	1	0	2	11	0	0	0	0	0	1	0	0	1	1	0	1	1	0	1	1	4	0	1	1	1	1	0	0	2	0	0	0	0	0	0	2	0	0	9	6	0	0	0
Zotu16826	0	0	0	0	0	0	0	1	0	2	0	1	0	0	0	0	0	1	12	0	0	0	0	0	0	5	4	0	0	0	0	0	0	0	0	0	1	4	2	0	0	1	0	0	0	0	0	0	0
Zotu16843	0	0	0	0	0	0	0	1	0	2	0	0	0	0	0	0	0	0	0	0	0	0	0	0	0	0	0	2	0	0	0	0	0	0	2	11	0	0	0	0	0	0	0	0	0	0	0	0	0
Zotu16853	0	0	0	0	1	0	0	3	0	4	0	0	0	0	0	0	0	0	0	0	0	0	0	0	9	14	1	0	0	0	1	0	0	0	0	0	0	0	0	0	0	0	0	0	1	0	0	0	0
Zotu16865	0	1	0	0	0	3	2	0	0	4	0	0	0	0	0	0	0	2	0	1	2	0	0	2	3	7	3	0	0	0	6	2	0	0	0	0	0	2	3	2	3	1	0	2	7	0	0	0	0
Zotu1687	7	0	0	2	4	5	10	2	7	23	8	9	1	2	0	0	5	14	1	0	4	1	0	0	1	0	7	0	7	0	58	8	13	0	21	0	4	36	2	0	3	15	0	1	0	0	0	0	1
Zotu16879	0	0	0	0	0	0	0	0	0	0	5	0	0	0	0	0	0	0	0	0	0	0	0	0	0	0	0	0	0	0	14	1	0	0	3	0	0	0	0	0	0	0	0	0	0	0	0	0	2
Zotu16889	0	0	0	0	0	5	1	0	3	0	0	0	0	0	0	0	0	0	0	0	0	0	0	0	12	16	3	0	4	0	0	0	0	0	0	0	0	0	0	0	0	0	1	0	0	0	0	0	0
Zotu16891	0	0	1	0	1	0	0	0	2	3	0	0	0	2	0	3	1	0	0	8	1	0	0	1	1	0	6	1	0	0	2	2	0	2	2	0	1	3	7	2	1	4	1	0	0	0	0	0	0
Zotu16937	0	0	0	1	5	2	0	2	0	0	0	0	1	1	0	0	0	0	1	1	0	0	0	2	1	1	1	0	0	0	0	0	16	8	0	4	0	0	0	0	0	0	0	0	0	0	0	0	1
Zotu16949	0	1	1	0	1	1	3	0	3	0	0	0	0	0	0	0	1	0	0	2	0	0	0	0	5	7	11	2	1	0	6	2	0	0	0	0	3	0	0	3	0	0	0	0	3	0	0	0	0
Zotu16978	9	1	1	2	0	0	0	3	0	0	0	0	0	0	1	2	0	0	1	2	2	1	0	12	0	0	0	0	0	0	0	0	0	0	0	0	0	0	0	1	9	1	0	0	0	0	0	0	0
Zotu16990	1	0	0	0	0	2	1	0	4	4	1	2	0	0	1	0	0	1	3	27	0	0	0	0	2	0	4	0	3	0	5	2	0	1	6	1	2	1	2	1	0	0	1	0	3	0	0	0	0
Zotu17002	0	0	1	3	0	0	0	0	0	0	0	0	0	0	0	0	0	0	2	0	0	0	6	0	0	1	0	0	0	2	0	0	0	0	0	0	0	0	0	0	0	0	5	0	1	0	0	0	0
Zotu17004	2	0	0	3	0	0	0	0	0	0	0	0	1	0	1	5	0	0	0	4	7	0	0	2	0	0	0	0	0	0	0	0	0	1	0	0	0	0	6	1	1	0	0	0	0	0	0	1	0
Zotu17005	0	4	0	3	1	1	0	0	6	0	2	0	0	0	0	0	0	0	2	0	0	1	0	3	2	3	0	0	2	0	5	0	0	0	1	1	0	1	0	0	0	0	0	0	0	0	0	0	0
Zotu17013	0	0	0	0	1	0	6	3	0	0	0	5	0	0	0	0	0	0	0	0	0	0	0	0	1	0	15	1	0	0	2	3	0	0	3	3	0	0	0	0	0	0	0	0	0	0	0	0	0
Zotu17028	0	1	0	0	0	0	0	0	0	0	0	0	0	0	0	0	4	0	0	1	0	0	8	0	0	0	0	0	0	3	0	0	0	0	0	0	0	3	4	1	0	2	0	0	0	0	0	0	0
Zotu17032	0	0	0	0	2	0	0	4	0	3	0	1	0	0	0	0	0	0	1	0	0	0	0	0	0	3	0	0	0	0	0	0	0	0	4	0	0	0	0	0	0	0	0	0	3	0	0	0	0
Zotu17033	1	3	1	0	0	2	0	0	0	1	1	0	0	0	0	0	2	0	3	0	1	8	6	0	0	1	0	0	0	0	4	0	0	0	3	0	1	2	2	1	2	1	0	0	0	0	0	0	0
Zotu17042	1	2	0	0	0	0	0	0	1	0	0	0	0	0	0	0	2	3	0	0	0	1	0	0	0	0	0	0	1	0	4	0	3	0	0	0	3	6	5	0	0	3	0	0	0	0	0	0	0
Zotu17046	5	0	0	0	0	0	0	0	0	0	0	0	0	0	0	0	0	0	0	0	9	1	0	1	0	0	0	0	0	0	0	0	0	0	1	0	0	0	0	0	5	0	0	1	0	0	0	0	0
Zotu17055	0	0	0	2	0	0	0	0	4	1	2	1	0	0	0	0	0	0	0	0	0	1	0	0	0	1	4	1	3	0	5	0	0	1	0	0	0	0	0	0	0	0	0	0	0	0	0	0	0
Zotu17059	0	0	0	0	0	0	0	0	4	0	5	1	0	0	2	1	0	0	0	0	0	0	0	0	0	0	0	0	8	0	12	0	0	1	3	0	0	0	0	0	0	0	0	0	0	0	0	0	0
Zotu17108	0	0	0	0	3	0	1	1	0	0	0	0	0	0	0	0	0	0	0	0	0	1	0	0	2	5	2	0	0	0	0	0	0	0	0	0	0	0	0	0	0	0	1	0	6	1	0	0	0
Zotu17115	0	0	0	0	0	2	6	5	0	2	0	0	0	0	0	0	0	0	0	0	0	0	0	0	1	5	0	0	0	0	0	0	0	0	0	13	0	0	0	0	0	0	0	0	11	0	0	0	0
Zotu17122	0	0	0	0	2	2	4	0	0	11	0	0	0	1	0	0	0	0	0	2	0	0	0	0	0	5	1	0	1	0	0	1	0	1	1	0	0	0	0	0	0	0	0	0	5	1	0	1	0
Zotu17125	0	0	0	1	0	2	0	0	0	0	0	0	0	0	0	0	2	2	0	0	0	0	1	0	1	2	0	0	0	0	0	0	0	0	3	0	0	7	0	1	0	4	1	0	0	0	0	0	1
Zotu1714	2	0	4	13	2	1	2	1	0	3	0	4	0	6	7	4	4	2	1	8	3	4	10	6	3	7	9	1	0	2	0	2	4	13	35	3	11	7	13	2	0	7	13	6	0	1	0	1	2
Zotu17165	0	0	0	0	0	0	0	0	0	0	0	0	0	1	11	1	0	0	0	0	0	0	0	0	0	0	0	0	0	0	0	0	6	1	1	0	0	0	0	0	0	0	0	0	0	0	0	0	0
Zotu17183	0	0	0	1	0	0	5	0	0	0	0	0	1	0	6	0	0	0	1	0	0	0	0	0	0	0	0	0	2	0	1	0	13	1	2	0	0	0	1	1	0	0	0	0	0	0	0	0	0
Zotu17231	0	0	0	0	0	0	0	0	0	8	1	1	0	0	0	0	0	0	0	0	0	0	0	0	0	0	4	2	0	0	16	4	0	0	5	0	0	0	0	0	0	0	0	0	0	0	0	0	0
Zotu17238	3	1	1	0	0	0	0	0	0	1	0	0	0	1	0	1	0	0	0	10	4	1	0	0	1	0	0	0	0	0	1	0	0	2	1	1	0	0	6	1	1	1	1	0	0	0	0	0	0
Zotu17251	0	0	0	0	0	0	0	0	6	0	0	0	0	1	0	0	0	0	0	0	0	0	0	0	0	0	0	0	4	0	0	0	11	2	0	0	0	0	0	0	0	0	0	0	0	0	0	0	0
Zotu17282	0	0	4	0	0	3	0	0	0	1	0	0	0	0	0	0	0	0	0	0	0	4	0	0	0	0	0	0	0	0	0	0	0	0	0	0	0	0	0	0	0	0	4	0	3	0	0	0	0
Zotu17351	0	2	0	0	0	1	0	0	3	5	0	2	0	0	1	1	2	0	0	1	4	1	0	2	0	1	2	0	2	0	3	1	2	0	4	1	0	5	1	0	0	2	1	1	1	0	0	1	0
Zotu17353	0	0	0	2	0	0	0	0	0	0	0	0	0	0	0	0	2	0	0	2	1	0	0	1	0	0	0	0	0	0	0	0	0	0	0	0	3	1	2	3	1	0	0	0	0	0	0	0	0
Zotu17364	0	0	0	0	0	5	0	5	0	0	1	0	0	0	2	4	0	1	0	1	0	0	0	0	1	0	0	0	3	0	0	0	6	3	3	0	1	2	6	0	0	2	0	0	0	0	0	1	0
Zotu17372	0	0	0	0	1	1	0	0	0	0	0	0	0	0	0	0	0	2	0	0	0	0	0	0	0	0	2	0	0	0	0	0	0	0	1	0	0	1	0	0	0	1	0	0	1	0	0	0	0
Zotu1738	1	0	0	0	1	0	0	0	0	0	0	0	0	0	1	0	7	8	2	106	0	0	0	0	0	0	0	0	0	0	0	0	0	0	5	0	3	17	46	1	0	24	0	2	0	0	0	0	0
Zotu17384	0	0	0	0	0	1	0	0	0	0	0	4	0	0	0	0	0	0	0	0	0	4	0	0	0	0	0	0	0	0	3	0	0	1	12	0	0	0	1	0	0	0	0	0	0	0	0	0	1
Zotu17387	4	2	0	1	0	1	0	0	0	0	0	0	0	2	0	2	0	0	0	1	2	2	0	6	0	0	0	2	0	0	0	0	0	3	1	0	0	0	0	0	1	0	0	0	0	0	0	0	0
Zotu17399	3	1	1	1	1	0	0	2	1	1	1	1	0	0	0	0	2	1	1	2	1	1	0	4	1	1	3	0	0	0	1	0	0	0	1	1	1	0	3	1	0	1	1	0	0	0	0	0	0
Zotu1741	0	0	0	1	0	0	0	6	0	1	0	2	2	47	0	0	0	0	0	1	3	0	0	1	0	0	4	0	0	0	0	1	61	82	0	0	0	0	0	0	3	0	0	0	0	0	1	0	0
Zotu17417	0	0	0	0	0	0	0	0	4	0	2	2	0	0	0	0	0	0	0	0	0	0	0	0	5	0	0	0	6	0	6	0	0	0	4	0	0	0	0	0	0	0	0	0	0	0	0	0	1
Zotu17418	0	0	0	0	0	1	0	0	0	0	0	0	0	5	0	3	2	1	0	4	0	0	0	1	0	4	0	0	1	0	5	0	3	5	0	0	0	3	3	1	0	4	0	0	0	0	0	0	0
Zotu17427	0	2	1	9	1	0	0	0	0	1	0	0	0	0	0	0	1	2	1	3	3	2	0	3	0	3	0	0	0	1	0	1	0	1	6	0	2	6	3	0	3	4	0	0	0	0	0	0	0
Zotu17462	1	0	0	1	3	0	0	0	4	0	0	0	0	7	0	3	0	0	0	0	0	0	0	0	5	0	2	1	4	0	5	0	5	10	0	0	0	0	0	0	0	0	0	0	0	0	0	0	0
Zotu17507	0	0	0	0	2	1	0	1	0	2	0	0	0	0	0	0	0	0	1	0	0	0	0	0	4	0	0	3	0	0	0	2	0	0	2	2	0	0	0	0	0	0	0	0	0	1	0	0	1
Zotu17513	0	1	1	9	0	1	1	1	0	2	0	0	0	0	0	1	0	0	5	0	1	0	1	2	2	7	4	0	0	0	0	0	0	0	0	0	1	3	2	0	0	1	2	2	1	1	0	0	0
Zotu17525	3	1	0	0	0	0	0	0	0	0	0	0	0	0	0	2	0	0	0	0	5	0	0	2	0	0	0	0	0	0	0	0	1	3	0	0	0	0	0	0	3	1	0	1	0	0	0	0	0
Zotu17528	0	2	1	0	0	2	0	0	0	2	0	1	0	0	0	0	2	0	0	0	1	0	2	3	0	2	0	1	1	1	0	1	0	2	1	0	2	1	0	0	0	2	1	1	2	0	0	0	0
Zotu17537	0	0	0	0	0	1	0	3	0	0	3	6	0	0	1	0	2	0	0	0	0	0	0	0	0	0	3	0	0	0	12	2	0	1	1	0	0	0	0	0	0	0	0	0	0	0	0	0	0
Zotu17541	4	1	1	2	0	0	0	0	0	0	0	0	0	0	0	0	0	0	0	0	4	0	1	5	0	0	0	0	0	0	0	0	0	0	0	0	0	0	0	0	2	0	0	2	0	0	0	0	0
Zotu17551	2	0	0	1	0	0	1	0	0	0	1	0	0	0	0	0	0	0	0	3	4	1	0	5	0	0	6	0	0	0	3	1	0	0	0	0	0	1	7	0	2	0	0	0	0	0	0	0	0
Zotu17553	0	0	0	0	1	0	0	0	0	3	0	0	0	0	0	0	0	0	17	0	0	0	0	0	0	0	0	0	0	0	0	0	0	0	0	0	0	0	0	2	0	0	0	0	1	0	0	0	0
Zotu17561	1	0	0	1	2	1	0	0	0	0	0	0	0	5	0	3	0	0	0	3	1	0	2	3	2	1	0	0	0	1	0	0	0	9	0	0	0	2	2	1	3	1	0	0	0	0	0	0	0
Zotu17569	0	0	0	0	1	0	2	1	3	0	1	0	2	8	2	3	0	0	0	0	4	0	0	1	2	2	1	0	0	1	0	0	7	1	3	2	0	1	0	0	0	1	0	0	5	1	0	0	1
Zotu17571	4	2	0	0	0	0	0	1	2	0	0	0	0	1	0	5	0	3	0	0	1	0	0	2	0	0	1	0	2	0	5	1	0	3	0	0	1	8	4	0	5	2	0	1	0	0	0	0	0
Zotu17600	0	0	0	0	0	0	0	0	0	1	0	1	0	0	0	0	0	0	0	0	0	0	0	0	0	0	1	1	0	0	0	1	0	0	18	0	0	0	0	0	0	0	0	0	0	0	0	0	3
Zotu17601	1	1	0	1	0	0	0	0	0	0	1	0	0	0	0	0	1	2	0	1	1	1	1	0	0	0	0	0	0	0	0	0	0	0	1	0	2	7	2	1	1	2	0	0	0	0	0	0	0
Zotu17625	0	0	0	0	0	0	0	0	0	0	0	0	0	0	0	0	0	0	0	9	0	1	0	0	0	0	0	0	0	0	0	0	0	0	0	0	0	1	8	0	0	0	0	0	0	0	0	0	0
Zotu17628	0	0	0	0	0	1	1	0	7	3	2	2	0	0	0	0	0	0	2	0	0	0	0	0	0	6	1	0	11	0	4	1	0	0	2	0	0	1	0	0	0	0	0	0	1	0	0	0	0
Zotu17632	0	0	0	0	0	0	0	0	0	0	0	0	0	0	0	0	0	0	0	11	0	0	0	0	0	0	0	0	0	0	0	0	0	0	0	0	0	0	13	0	0	0	0	0	0	0	0	0	0
Zotu17658	0	0	0	0	1	3	0	5	1	2	0	1	0	4	0	0	1	0	0	0	0	0	0	0	3	2	2	0	0	0	5	1	1	1	6	0	0	0	1	0	0	0	0	0	3	0	0	0	0
Zotu17659	1	0	0	0	0	2	0	0	0	2	0	0	0	0	0	0	2	0	0	0	2	0	1	0	0	0	0	0	0	0	0	0	3	1	1	0	3	1	1	0	0	1	0	0	0	0	0	0	0
Zotu17661	0	0	0	0	0	0	0	0	3	1	2	0	0	2	1	1	0	0	0	0	0	0	0	0	0	0	1	0	2	0	4	0	6	1	1	0	0	0	0	0	0	0	0	0	0	0	0	0	0
Zotu17667	8	1	2	5	0	0	0	0	0	0	0	0	0	0	0	0	0	0	0	1	8	0	0	1	0	0	0	0	0	0	0	0	0	0	0	0	0	0	0	0	1	0	0	0	0	0	0	0	0
Zotu17684	0	0	0	0	0	0	0	0	2	0	0	1	0	0	0	0	1	3	3	0	0	2	0	0	0	0	2	0	0	0	3	2	1	2	0	0	0	9	0	0	0	3	0	1	0	0	0	0	0
Zotu17695	4	0	0	1	1	0	1	0	0	0	0	0	0	1	0	0	0	0	0	7	8	0	0	1	0	1	0	0	0	0	0	0	0	0	0	0	0	6	10	1	2	0	0	0	0	0	0	0	0
Zotu17716	0	2	0	2	1	6	1	0	1	20	1	2	0	0	0	0	2	1	2	0	4	0	1	1	1	3	4	3	0	0	8	4	0	0	13	11	1	5	1	1	0	4	1	0	2	0	0	0	0
Zotu17724	1	1	0	1	0	0	0	0	1	0	0	0	0	2	1	6	0	0	0	0	1	0	0	2	0	0	0	0	0	0	0	0	3	11	3	0	1	1	1	1	1	1	0	0	0	0	1	0	0
Zotu17728	1	0	0	0	0	0	0	0	0	0	0	0	0	0	0	0	0	0	2	2	3	4	0	0	0	0	0	1	0	0	0	0	0	0	0	0	0	0	4	0	1	0	1	0	0	0	0	0	0
Zotu17741	1	6	0	11	0	0	0	0	0	0	0	0	0	0	0	0	0	1	0	0	1	4	1	9	0	0	0	0	0	0	0	0	0	0	0	0	0	0	0	0	0	0	2	1	0	0	0	0	0
Zotu17767	0	3	0	1	2	3	0	3	0	0	0	0	0	0	0	0	1	0	3	14	0	1	6	1	3	6	0	0	0	0	2	0	0	0	2	1	0	5	4	1	1	1	2	0	1	0	0	0	0
Zotu17771	1	0	0	2	0	1	1	0	1	1	0	2	0	0	0	0	0	1	0	0	0	0	0	1	2	1	4	8	1	0	16	1	2	0	1	0	0	1	1	0	0	0	0	0	0	0	0	0	0
Zotu17776	0	0	2	1	0	0	0	1	0	2	0	0	0	0	0	0	0	0	0	0	0	0	5	1	1	6	0	0	0	1	0	0	0	0	0	0	0	0	0	2	0	0	7	3	0	1	0	0	0
Zotu17784	6	0	5	0	0	0	0	0	0	1	0	0	0	3	0	1	2	1	0	6	4	0	1	1	0	1	3	1	0	0	3	0	0	2	1	0	3	2	16	1	1	0	8	0	1	0	0	0	0
Zotu17786	2	0	0	0	1	2	1	1	3	0	1	4	0	0	0	6	0	4	0	0	0	0	0	0	0	4	6	0	5	0	6	3	15	2	7	0	0	10	6	1	0	6	0	0	0	1	0	0	0
Zotu17798	1	0	0	26	0	0	0	0	0	0	0	0	0	0	0	0	0	0	0	0	4	0	0	4	0	0	0	0	0	0	0	0	0	0	0	0	0	0	0	0	2	0	0	1	0	0	0	0	0
Zotu17852	0	1	1	0	0	0	0	0	0	0	0	0	0	0	0	0	0	0	7	0	0	4	0	0	0	0	1	0	0	0	0	0	0	0	0	0	0	0	0	5	0	0	1	0	0	0	0	0	0
Zotu17856	0	0	0	0	0	1	1	0	0	1	0	3	0	0	0	2	0	1	0	0	0	0	0	0	0	1	1	0	0	1	10	0	0	1	2	0	0	0	0	0	0	0	0	0	0	0	0	0	0
Zotu1787	3	0	2	0	0	16	5	2	10	12	7	9	2	9	18	14	7	7	1	25	14	0	0	4	0	9	4	0	2	0	23	11	6	18	29	2	6	9	21	4	1	19	16	1	1	0	0	0	0
Zotu17873	0	1	1	3	0	0	0	0	0	1	0	3	0	0	0	0	0	0	8	0	0	0	1	1	0	0	0	0	0	0	0	6	0	0	15	0	0	0	0	0	0	0	0	1	2	0	0	0	1
Zotu17894	0	0	0	0	0	0	0	0	4	0	0	0	1	4	11	1	0	0	0	0	0	0	0	0	0	0	0	0	2	0	0	0	14	4	0	0	0	0	0	0	0	0	0	0	0	0	0	1	0
Zotu17902	0	0	1	0	0	0	0	0	0	1	2	0	0	0	0	0	0	0	0	4	0	0	0	1	0	1	1	0	0	1	10	3	0	0	4	0	0	1	5	1	0	1	3	0	0	0	0	0	0
Zotu17903	1	0	2	0	0	0	0	0	0	1	1	0	0	10	1	0	1	0	1	2	1	1	1	0	0	0	0	0	0	0	0	0	6	9	1	0	0	0	9	1	1	0	2	0	0	0	0	0	0
Zotu17923	0	0	0	0	0	4	1	4	2	8	0	0	0	0	0	0	0	0	7	3	1	0	1	1	6	5	0	0	4	1	1	1	0	1	6	0	0	2	1	0	0	0	2	0	3	0	0	0	0
Zotu17933	0	0	0	0	0	1	0	0	2	1	0	1	0	3	1	1	3	1	0	1	0	0	0	1	0	2	2	0	1	0	6	2	2	5	3	0	2	6	2	0	0	4	0	0	0	0	0	0	0
Zotu17935	0	0	0	0	0	0	0	0	0	0	0	0	0	0	0	0	0	2	0	14	0	0	0	0	0	0	0	0	0	0	0	0	0	0	0	0	0	0	5	0	0	0	0	0	0	0	0	0	0
Zotu17938	0	0	1	0	0	0	0	0	0	0	0	0	0	0	0	0	0	1	1	14	0	0	0	0	0	0	0	1	0	1	0	0	0	0	2	0	1	2	9	2	1	0	0	0	0	0	0	0	0
Zotu17939	0	0	0	0	0	0	0	0	0	0	0	0	0	1	0	0	0	0	0	0	0	0	0	0	0	0	0	0	0	0	0	0	8	8	0	0	0	0	0	0	0	0	0	0	0	0	0	0	0
Zotu17944	1	0	0	0	0	0	0	0	0	0	0	0	0	0	0	0	0	3	0	9	0	0	4	1	0	0	0	0	0	2	0	0	0	0	3	0	0	5	3	0	1	2	2	0	0	0	0	0	0
Zotu17946	0	0	3	0	0	0	0	0	0	0	0	0	0	0	0	0	0	0	4	1	0	0	5	0	0	0	0	0	0	0	0	0	0	0	0	0	0	0	1	4	0	0	4	0	0	0	0	0	0
Zotu17969	0	0	0	0	1	1	0	8	0	13	0	0	0	0	0	0	0	0	0	0	0	0	0	0	0	0	0	1	0	0	0	1	0	0	4	1	0	0	0	0	0	0	1	0	0	0	0	0	0
Zotu17980	0	0	0	1	4	2	2	0	2	17	0	0	0	2	0	0	0	1	1	0	0	1	2	1	12	8	1	3	2	0	1	0	0	2	2	1	0	0	0	3	0	0	3	0	1	0	0	0	0
Zotu17988	0	0	0	0	1	0	0	0	11	0	0	0	0	0	0	3	0	0	0	0	0	0	0	0	0	0	1	0	0	0	2	0	0	1	0	0	0	0	0	0	0	0	0	0	0	0	1	0	0
Zotu17996	1	3	0	0	3	0	0	0	3	2	1	0	0	7	4	3	0	0	0	2	0	0	0	1	1	1	2	2	3	0	5	1	2	8	4	1	0	0	0	0	0	0	0	1	0	1	0	0	0
Zotu18026	0	0	0	0	0	0	0	0	0	0	6	0	0	0	0	0	0	0	0	0	0	0	0	0	0	0	0	0	0	0	14	0	0	0	0	0	0	0	0	0	0	0	0	0	0	0	0	0	0
Zotu1804	1	1	3	2	0	1	0	1	0	0	0	0	0	0	0	0	1	5	0	19	0	4	94	0	2	1	0	0	0	16	0	0	0	0	0	1	0	5	25	9	0	2	17	0	1	0	0	0	0
Zotu18074	0	0	0	0	0	2	0	0	0	0	0	5	0	0	0	0	0	0	0	1	0	0	0	0	1	1	4	0	1	0	0	2	0	0	2	1	0	1	0	1	0	0	0	0	0	0	0	0	0
Zotu18089	1	4	0	1	0	0	0	0	0	0	0	0	0	0	0	0	1	2	0	8	2	0	0	5	0	0	0	0	0	0	0	1	0	0	0	0	1	2	5	1	3	4	0	0	0	0	0	0	0
Zotu18097	0	0	0	0	1	0	1	1	0	0	0	0	0	4	1	0	0	0	0	0	0	0	0	0	1	5	2	1	0	0	0	0	0	4	0	1	0	2	0	0	0	0	0	0	0	1	0	0	0
Zotu18110	0	0	0	0	0	0	0	0	0	0	0	0	0	0	0	0	1	0	0	8	0	0	1	0	0	3	0	0	0	0	0	0	0	0	0	0	0	3	5	1	0	1	0	0	0	0	0	0	0
Zotu18114	0	0	0	0	3	0	0	0	5	2	0	3	0	0	0	1	0	0	0	0	0	0	0	0	5	5	1	1	5	0	4	2	3	0	0	2	0	1	1	0	1	0	0	0	3	0	0	0	1
Zotu18122	0	0	0	0	0	0	0	0	0	0	0	0	0	3	2	4	0	0	0	0	0	0	0	0	0	0	0	0	0	0	0	0	1	2	0	0	0	0	0	0	0	0	0	0	0	0	0	0	0
Zotu18129	0	0	0	2	0	0	0	0	0	0	0	0	0	0	0	0	1	0	3	18	0	0	0	2	0	0	0	0	0	0	0	0	0	0	2	0	0	1	12	2	0	1	1	0	0	0	0	0	0
Zotu18144	0	0	0	0	0	0	0	0	0	0	0	0	0	0	0	0	0	0	0	0	0	0	0	0	0	1	0	0	0	0	0	0	2	0	0	15	0	0	0	0	0	0	0	0	1	0	0	0	0
Zotu18184	0	1	0	4	2	3	0	2	0	0	0	0	0	0	0	0	0	0	5	0	0	2	2	1	3	13	0	2	0	1	0	0	0	0	0	0	0	0	0	3	0	0	1	6	2	0	0	0	0
Zotu18225	0	0	0	2	1	0	1	2	1	1	0	0	0	2	2	4	0	0	1	0	1	0	0	4	4	2	1	0	0	0	6	0	2	9	5	4	0	2	0	0	0	3	0	1	0	0	0	0	0
Zotu18235	0	0	1	1	0	0	0	0	0	0	0	0	0	0	0	0	0	0	0	9	2	1	0	0	0	0	0	0	0	0	0	0	0	0	0	0	1	0	13	1	0	0	1	0	0	0	0	0	0
Zotu18243	0	0	0	0	0	0	0	1	0	0	0	0	0	2	0	2	0	3	0	1	1	0	0	0	0	0	1	0	0	0	1	0	0	6	4	0	0	1	0	0	0	4	0	0	0	0	0	0	0
Zotu18259	4	0	0	0	0	0	0	0	0	0	0	0	0	0	0	0	0	0	0	8	2	0	0	0	0	0	0	0	0	0	0	0	0	0	0	0	0	0	0	0	0	0	0	0	0	0	0	0	0
Zotu18284	0	0	0	0	3	2	0	0	0	0	0	0	0	0	0	0	0	0	0	1	0	0	0	0	0	0	2	0	0	0	5	1	0	1	3	0	1	0	0	0	0	4	0	0	0	0	0	0	0
Zotu18294	0	0	0	0	1	0	0	0	0	0	0	0	0	0	0	0	0	0	0	0	0	0	0	0	0	1	0	0	0	0	0	1	0	0	3	15	0	0	0	0	0	0	0	0	0	0	0	0	0
Zotu18295	0	0	0	0	0	1	0	0	0	0	0	0	0	5	1	2	0	0	0	1	1	0	0	0	0	0	0	1	0	0	0	0	2	13	0	0	0	0	0	0	0	0	1	0	0	0	0	0	0
Zotu18330	1	0	0	0	0	0	0	1	1	1	0	0	1	0	1	2	0	2	1	1	0	0	2	0	0	2	0	0	0	0	0	0	32	1	2	0	0	2	2	1	0	2	1	0	1	0	0	0	0
Zotu18331	1	0	0	0	0	2	1	0	0	0	0	0	0	0	0	1	0	0	0	0	0	0	0	0	0	8	1	0	2	0	1	0	15	3	0	0	0	0	0	1	1	0	0	0	1	0	0	0	0
Zotu18360	0	0	0	0	0	0	0	0	0	0	0	0	0	0	0	0	0	0	0	10	0	0	0	0	0	0	0	0	0	0	0	0	0	2	0	0	0	0	4	0	0	0	0	0	0	0	0	0	0
Zotu18378	0	1	2	6	0	5	0	7	5	6	2	1	0	0	1	2	1	0	1	1	0	0	2	0	0	22	3	1	2	2	5	2	0	0	3	1	0	0	0	0	1	1	0	2	3	0	0	0	0
Zotu18383	0	0	0	0	0	0	0	0	0	0	0	0	0	0	6	2	0	0	0	0	1	0	0	0	0	0	0	0	1	0	0	0	2	1	0	0	0	0	2	0	0	0	0	0	0	0	0	0	0
Zotu18401	3	2	1	4	0	0	0	0	0	0	0	0	0	0	0	0	1	1	0	2	3	1	0	1	0	0	0	0	0	0	1	0	0	3	0	0	2	6	5	1	0	0	1	1	1	0	0	0	0
Zotu18414	0	0	1	0	0	0	0	0	0	0	0	0	0	0	0	0	1	1	0	24	2	0	1	0	0	0	0	0	0	0	0	0	0	0	1	0	3	0	14	0	3	3	2	0	0	0	0	0	0
Zotu18473	0	0	0	0	0	0	0	0	0	1	0	0	0	0	0	0	0	1	0	0	0	0	0	0	0	0	0	0	0	0	0	0	0	0	1	0	1	4	10	1	0	1	0	0	0	0	0	0	0
Zotu18514	0	0	0	0	0	0	1	0	0	0	1	0	1	0	0	0	0	0	0	0	0	0	0	0	0	0	0	0	2	0	1	0	20	0	3	0	0	0	0	0	0	0	0	0	0	0	0	0	0
Zotu18523	0	0	0	0	0	0	8	0	0	0	0	0	0	0	0	0	0	0	0	0	0	0	0	0	0	0	27	4	0	0	6	0	0	0	0	0	0	0	0	0	0	0	0	0	0	0	0	0	0
Zotu18570	4	2	1	1	0	0	1	2	2	3	0	0	0	5	1	0	0	0	2	10	5	4	0	1	1	0	5	0	0	1	1	0	2	4	1	3	0	2	6	0	1	1	1	1	0	1	0	0	0
Zotu1860	2	0	0	2	1	1	2	0	24	6	2	4	2	25	8	2	0	0	0	0	3	0	0	4	2	0	4	0	26	0	29	4	20	36	23	2	4	16	3	1	3	0	0	3	0	0	3	0	1
Zotu18606	0	0	0	2	0	0	0	0	0	0	0	0	0	0	0	0	0	0	0	11	0	0	0	0	0	1	0	0	0	0	0	0	0	0	0	0	0	1	1	0	0	0	0	0	0	0	0	0	0
Zotu1861	5	11	1	3	0	4	1	1	0	8	0	7	0	2	0	0	1	3	48	18	7	14	1	5	2	4	2	0	0	0	3	3	3	5	27	3	1	8	8	45	2	2	3	3	0	0	1	0	0
Zotu18611	0	0	0	0	0	0	0	0	0	0	0	0	0	0	0	0	0	0	0	6	0	0	0	0	0	0	0	0	0	0	0	0	0	0	0	0	0	0	7	0	1	0	0	0	0	0	0	0	0
Zotu18616	0	0	0	0	0	4	3	1	6	0	0	1	0	0	0	0	0	0	0	0	0	0	0	0	0	9	1	0	11	0	2	0	0	0	1	0	0	0	0	0	0	0	0	0	1	0	0	0	2
Zotu18619	0	1	1	3	0	0	0	3	0	5	1	0	0	0	0	1	1	0	0	0	0	0	1	11	0	0	3	1	1	0	1	2	0	0	1	0	0	1	1	2	3	1	0	3	0	0	0	0	0
Zotu18627	0	0	0	0	1	0	0	0	1	0	0	0	0	2	0	3	1	2	2	27	0	0	0	0	1	0	2	0	11	0	0	4	1	7	0	0	1	1	2	2	0	1	0	0	0	0	1	0	0
Zotu18639	0	0	0	0	0	0	0	0	0	0	0	0	0	0	0	0	1	2	0	8	0	0	0	0	0	0	0	0	0	0	0	0	1	0	0	0	1	10	7	0	0	1	0	0	0	0	0	0	0
Zotu18665	0	0	0	0	0	3	0	0	0	10	0	0	0	0	0	0	0	0	0	0	0	0	0	0	5	0	0	0	0	0	0	0	0	0	0	1	0	0	0	0	0	0	0	0	0	0	0	0	0
Zotu18683	0	0	0	0	0	0	0	0	0	0	0	0	0	0	0	0	0	0	8	0	0	0	0	0	0	0	0	0	0	0	0	0	0	0	6	0	0	0	0	1	0	0	0	0	0	0	0	0	1
Zotu18706	0	0	0	0	2	2	4	1	0	2	0	2	0	0	0	0	2	0	0	0	0	0	1	0	1	3	26	9	3	0	10	8	0	1	2	0	0	1	0	0	0	0	0	0	0	2	1	0	0
Zotu18726	0	0	0	0	0	0	0	0	0	0	0	0	0	0	0	0	0	0	0	1	0	0	3	0	0	5	0	0	0	1	0	0	0	1	0	0	1	0	0	1	0	0	7	0	3	0	0	0	0
Zotu18744	0	0	0	0	0	0	2	0	0	0	2	0	0	0	0	0	0	0	0	0	0	0	0	0	0	0	2	1	0	0	11	0	0	0	0	0	0	0	0	0	0	0	0	0	0	0	0	0	0
Zotu18771	0	0	0	0	0	0	1	0	7	0	0	0	0	2	3	0	0	0	0	0	0	0	0	0	0	0	2	0	0	0	1	0	1	7	1	0	0	0	0	0	0	0	0	0	0	0	0	0	0
Zotu18775	0	0	0	0	0	0	0	0	0	0	0	0	0	0	0	0	0	0	0	4	0	0	0	0	0	0	0	0	0	0	0	0	0	0	0	0	1	1	5	1	0	0	0	0	0	0	0	0	0
Zotu18779	0	0	0	0	1	14	1	4	0	10	0	0	0	0	0	0	2	1	3	1	0	0	0	0	2	6	14	5	0	0	1	4	0	0	8	6	1	1	2	1	0	1	1	0	8	1	0	0	0
Zotu18782	3	2	0	2	0	0	0	0	0	0	0	0	0	0	0	0	0	0	0	2	1	1	2	16	0	0	0	0	0	0	0	0	0	0	0	0	0	0	1	0	3	0	1	5	0	0	0	0	0
Zotu18785	1	3	1	5	0	0	0	0	0	0	0	0	0	0	0	0	0	0	28	0	2	9	3	7	1	0	0	0	0	0	0	0	0	0	0	0	0	0	0	2	0	0	1	4	0	0	0	0	0
Zotu18802	0	0	0	0	1	1	0	0	1	0	0	0	0	0	0	6	2	1	0	2	0	0	0	1	0	2	1	1	0	0	4	0	0	0	7	0	0	2	2	0	3	0	1	0	0	1	0	0	2
Zotu18810	0	1	0	2	0	0	0	0	0	0	0	0	0	0	0	0	0	0	0	8	0	0	1	0	0	0	0	0	0	0	1	0	0	0	0	0	0	0	15	2	1	0	0	0	0	0	0	0	0
Zotu18841	0	0	0	0	0	0	0	0	0	1	0	0	0	0	0	0	0	0	3	1	0	1	3	0	0	0	0	0	0	0	0	0	0	0	0	0	1	1	0	3	0	1	5	1	0	0	0	0	0
Zotu18868	0	0	0	0	0	0	0	0	2	4	0	2	0	1	0	0	0	0	0	1	0	0	0	0	0	0	1	0	0	0	2	1	0	0	1	0	0	4	4	0	0	3	0	0	0	0	0	0	1
Zotu18887	0	0	0	0	0	0	0	0	0	1	0	0	0	0	0	0	3	4	0	1	0	0	0	0	1	0	1	0	0	0	4	1	0	0	2	0	5	4	0	0	0	5	0	0	0	0	0	0	0
Zotu18888	0	0	0	0	0	0	0	0	0	0	0	1	0	4	0	0	0	0	0	0	0	0	0	0	1	0	2	0	0	0	0	2	0	2	0	0	0	0	0	0	0	0	0	0	0	0	0	0	0
Zotu18896	0	0	0	0	0	0	3	2	10	4	3	4	0	1	2	3	1	0	0	0	0	0	0	0	5	5	5	0	11	0	17	1	0	2	11	1	0	1	2	0	0	1	0	0	2	0	0	0	0
Zotu18921	0	0	0	0	1	0	0	0	3	0	0	0	0	0	0	0	0	0	0	0	0	0	0	0	1	0	2	0	3	0	4	0	0	0	3	0	0	0	0	0	0	0	0	0	0	1	0	0	0
Zotu18926	3	0	0	0	0	0	0	0	0	0	0	0	0	0	0	0	0	0	0	1	6	0	0	0	0	1	0	0	0	0	0	0	0	0	0	0	0	0	1	1	2	0	0	0	0	0	0	0	0
Zotu18932	0	0	0	0	1	0	0	0	4	0	1	1	0	10	1	3	2	0	0	0	0	1	0	0	0	1	1	1	2	0	4	6	2	16	0	0	1	1	0	1	2	0	0	0	0	1	0	0	0
Zotu18949	7	0	0	0	0	1	0	0	0	0	0	0	0	0	2	0	1	1	0	10	1	0	2	0	0	0	0	0	0	1	3	0	0	0	1	1	0	4	7	0	2	0	0	0	0	0	0	0	0
Zotu18978	0	1	0	0	0	0	0	0	0	0	0	0	0	0	0	0	0	0	4	0	1	6	0	0	0	0	0	0	0	0	0	0	0	0	0	0	0	0	0	0	0	0	0	0	0	0	0	0	0
Zotu18993	0	0	0	0	0	0	0	0	10	0	1	0	0	0	0	1	0	0	0	0	0	0	0	0	0	0	1	0	6	0	1	0	0	0	1	0	0	0	0	0	0	0	0	0	0	0	0	0	0
Zotu19003	0	1	4	2	4	6	1	14	4	5	0	1	0	0	0	0	0	0	13	1	0	6	5	0	9	4	2	2	4	0	1	1	1	0	2	4	0	1	0	4	0	0	2	0	1	0	0	0	0
Zotu19034	7	1	1	4	0	2	0	0	0	2	0	0	0	0	0	1	1	2	5	32	0	0	1	1	0	2	0	0	0	0	0	0	0	0	3	0	0	3	9	3	2	2	1	2	1	0	1	0	0
Zotu19035	0	0	0	0	2	2	1	0	2	2	0	2	0	1	0	2	0	0	0	1	0	0	0	0	0	1	21	1	2	0	13	0	0	4	1	0	0	1	1	0	0	0	0	0	0	0	0	0	0
Zotu19039	0	0	0	0	0	0	0	7	0	0	0	0	0	0	0	0	0	0	0	5	0	0	0	0	0	4	0	0	1	0	0	0	0	0	18	0	0	0	0	0	0	0	0	0	2	0	0	0	0
Zotu19051	0	0	0	0	1	2	0	0	0	0	0	1	0	0	0	0	0	0	5	0	0	0	0	0	0	1	1	0	0	0	0	0	0	0	6	0	0	0	0	0	0	0	0	0	0	0	0	0	0
Zotu19065	0	0	0	0	5	3	0	0	1	2	0	0	0	0	0	0	0	0	0	1	0	1	0	0	7	0	3	1	0	0	0	0	1	0	0	0	0	2	0	0	0	0	0	0	0	0	0	0	0
Zotu19071	0	0	1	0	0	2	0	1	0	12	0	0	0	0	0	0	0	0	6	0	0	0	1	0	0	7	0	2	0	1	0	0	0	0	10	12	0	0	1	0	0	0	0	0	1	0	0	0	2
Zotu19089	0	0	0	0	0	0	0	27	0	0	0	0	0	0	0	0	0	0	0	0	0	0	0	0	0	0	0	0	0	0	0	1	0	0	2	13	0	0	0	0	0	0	0	0	0	0	0	0	1
Zotu19097	0	0	0	1	0	2	0	0	0	7	0	0	0	0	1	0	0	0	0	0	0	1	0	0	1	3	2	1	0	0	0	0	1	0	0	0	0	1	0	0	0	0	0	0	0	0	0	0	0
Zotu191	92	46	34	131	0	0	0	0	0	0	0	0	1	3	0	1	1	0	32	142	105	122	44	109	0	0	1	0	0	22	0	0	4	11	13	0	0	4	35	29	45	3	49	60	0	0	0	0	0
Zotu1911	0	0	0	0	6	3	0	3	13	8	7	11	0	10	13	7	0	3	1	0	0	0	0	0	12	4	7	7	11	0	37	12	6	16	79	0	7	5	0	0	0	0	0	0	0	0	1	0	2
Zotu19119	0	4	0	1	0	0	0	0	0	1	0	0	0	0	0	0	0	0	0	0	1	2	0	1	1	0	0	0	0	0	0	0	0	0	1	0	0	0	5	3	1	0	0	0	0	0	0	0	0
Zotu19131	0	0	0	0	0	0	0	0	0	0	0	0	2	1	0	0	0	0	0	0	0	0	0	0	0	0	0	0	0	0	0	0	10	1	0	0	0	0	0	0	0	0	0	0	0	0	0	0	0
Zotu1917	5	30	25	1	0	0	0	2	0	0	0	0	0	0	0	0	0	0	1	14	7	18	17	1	0	0	1	2	0	4	1	1	0	0	0	1	0	0	29	1	0	0	21	1	3	2	0	0	0
Zotu19218	0	0	0	0	6	0	0	5	0	0	0	0	0	0	0	0	0	0	0	0	0	0	0	0	5	0	0	0	0	0	0	0	0	0	0	0	0	0	0	0	0	0	0	0	0	0	0	0	0
Zotu19223	0	1	0	0	0	1	1	0	0	0	0	1	0	0	0	0	0	0	0	2	0	0	0	0	0	4	2	0	0	1	0	1	0	0	3	0	0	0	1	0	0	0	0	0	1	0	0	0	0
Zotu19279	6	1	0	0	2	0	0	0	0	0	0	0	0	0	2	0	0	0	1	0	8	2	0	5	1	3	0	1	1	0	0	0	0	4	0	1	0	0	0	1	2	0	1	1	0	0	0	0	0
Zotu19287	1	2	0	0	0	1	0	2	0	0	0	1	0	2	1	0	1	0	3	0	0	0	0	0	4	5	0	1	0	0	1	0	0	4	7	0	0	2	0	0	0	0	0	0	0	0	1	0	1
Zotu19290	0	0	0	0	0	0	0	0	0	0	0	0	0	0	0	0	0	1	0	2	0	0	0	0	0	4	0	0	0	0	0	0	0	4	0	0	0	7	3	0	0	4	0	0	0	0	0	0	0
Zotu19340	0	0	0	0	0	1	0	0	0	2	0	0	0	0	0	0	0	0	0	15	0	0	3	0	0	0	0	0	0	0	0	0	0	0	0	0	0	1	4	0	0	0	0	0	0	0	0	0	0
Zotu19344	0	0	0	0	0	0	8	0	0	0	1	0	0	0	0	0	0	0	0	0	0	0	0	0	0	0	12	1	0	0	3	0	0	0	0	0	0	0	0	0	0	0	0	0	0	0	0	0	0
Zotu19354	0	0	0	0	0	2	0	0	3	0	1	1	0	7	1	2	1	1	0	3	0	0	0	1	0	1	0	0	2	0	1	0	0	10	7	0	3	3	6	0	1	7	1	0	0	0	0	0	0
Zotu19358	0	0	0	0	2	2	1	2	1	6	1	0	0	0	2	3	0	1	0	0	0	0	0	0	6	7	8	1	2	0	17	0	4	2	2	0	0	3	3	0	1	3	0	0	0	0	1	0	0
Zotu19371	0	0	0	0	0	0	7	0	0	0	0	0	0	6	1	2	0	0	0	1	0	0	0	0	0	0	0	0	0	0	0	0	22	5	1	0	0	0	0	0	1	0	0	0	0	0	0	0	0
Zotu19377	0	0	0	0	2	3	0	5	1	7	1	2	0	1	0	3	0	0	0	0	0	0	0	0	4	1	7	1	0	0	1	3	1	2	2	0	0	0	1	0	0	0	1	0	1	0	0	0	0
Zotu19395	0	0	0	0	0	0	0	0	0	0	0	0	0	0	0	0	0	0	12	0	0	0	0	0	1	0	0	0	0	0	0	0	0	0	0	0	0	0	0	0	0	0	0	0	0	0	0	0	0
Zotu194	17	15	26	76	9	13	20	11	5	30	4	11	1	57	12	15	4	18	79	30	33	62	47	43	14	21	32	9	2	17	25	12	20	76	54	10	11	46	57	93	13	28	111	14	0	1	2	3	6
Zotu19406	0	0	0	1	3	1	2	2	0	1	0	0	0	0	0	0	0	0	0	5	0	0	0	0	3	3	0	1	0	0	0	0	0	0	1	1	0	0	8	6	0	0	0	0	14	0	0	0	0
Zotu19437	0	1	1	0	0	0	1	1	0	1	0	1	0	3	4	8	0	0	0	3	0	0	0	0	0	0	6	1	0	0	2	0	1	3	2	2	0	0	10	1	0	0	1	0	0	0	0	0	0
Zotu19444	3	4	0	1	0	0	0	0	0	0	0	0	0	0	0	0	2	0	0	4	3	1	0	2	0	0	0	0	0	0	0	0	0	0	0	0	2	1	8	0	2	1	0	1	0	0	0	0	0
Zotu19450	0	0	0	0	0	0	1	0	3	3	2	2	0	0	1	0	0	0	0	0	0	0	0	0	1	1	3	0	3	0	4	0	0	0	2	0	0	1	0	0	0	0	0	0	0	0	0	0	0
Zotu19468	0	0	0	0	0	0	0	0	0	2	0	0	0	0	0	0	0	0	0	8	2	2	1	0	3	1	0	0	0	0	0	1	0	0	0	0	0	1	4	4	1	1	2	0	1	0	0	0	0
Zotu19489	4	1	0	2	0	0	0	0	0	1	0	1	0	3	0	1	5	0	0	19	4	0	0	0	0	1	0	0	0	0	0	0	0	4	0	0	1	2	11	1	1	3	0	0	0	0	1	0	0
Zotu19504	0	0	0	0	0	1	0	2	0	2	0	2	0	3	1	21	0	0	0	0	0	0	0	0	0	1	3	0	0	0	0	2	0	2	5	0	0	0	0	0	0	0	0	0	0	0	0	1	1
Zotu19536	0	0	0	0	0	0	0	0	0	0	0	0	0	0	0	0	0	0	0	8	0	0	1	0	0	0	0	0	0	0	0	0	0	0	0	0	0	0	35	2	0	0	0	0	0	0	0	0	0
Zotu19566	0	0	0	0	0	0	2	1	0	0	1	0	0	1	0	0	0	0	0	0	0	0	0	0	0	0	1	0	0	0	0	0	8	6	0	0	0	0	0	0	0	0	0	0	0	0	0	1	0
Zotu19571	3	0	0	0	0	0	0	0	0	0	1	0	0	0	0	0	1	2	0	2	0	0	0	0	0	1	0	0	0	0	6	1	0	0	4	0	0	4	2	2	4	3	0	0	0	0	0	0	1
Zotu19610	0	0	0	0	0	1	0	0	1	0	1	0	0	0	0	0	0	0	0	0	0	0	0	0	1	2	2	0	1	0	1	2	0	0	1	0	0	0	0	0	0	0	0	0	0	1	0	0	1
Zotu19642	0	0	0	0	1	1	1	16	0	3	0	0	0	0	0	0	0	0	0	0	0	0	0	0	0	2	1	0	0	0	0	0	0	0	1	0	0	0	0	0	0	0	0	0	0	0	0	0	0
Zotu19643	0	0	0	0	0	0	0	15	0	0	0	0	0	0	0	0	0	0	0	0	0	0	0	0	0	0	0	0	0	0	0	0	0	0	0	3	0	0	0	0	0	0	0	0	0	0	0	0	0
Zotu19647	0	0	0	0	10	1	0	7	0	1	0	0	0	0	0	0	0	0	1	0	0	0	0	0	7	1	4	0	0	0	0	0	0	0	1	2	0	0	0	0	0	0	0	0	0	0	0	0	0
Zotu19670	0	0	0	0	0	4	0	1	0	18	0	0	0	0	0	0	0	0	1	0	0	0	0	0	0	0	0	1	0	0	0	0	0	0	1	5	0	0	0	0	0	0	0	0	0	0	0	0	0
Zotu19692	0	0	0	0	0	0	1	2	0	0	0	2	0	0	0	0	0	1	0	0	0	0	0	0	1	0	2	0	0	0	4	1	0	0	0	0	0	1	0	0	0	0	0	0	0	0	0	0	0
Zotu19724	0	1	0	0	0	1	0	1	0	0	0	0	0	0	0	0	1	0	3	3	5	0	1	0	3	1	0	0	0	0	0	0	0	0	0	0	0	5	3	0	0	3	0	0	0	0	0	0	0
Zotu19750	0	0	0	0	0	0	0	0	0	0	0	0	0	8	0	0	0	0	0	0	0	0	0	0	0	0	0	0	0	0	0	0	10	12	0	0	0	0	0	0	0	0	0	0	0	0	0	0	0
Zotu19768	0	0	2	2	0	0	0	0	0	0	0	0	0	0	0	0	0	0	0	0	0	2	4	2	0	0	0	0	0	0	0	1	0	0	0	0	0	0	0	0	0	0	2	0	0	0	0	0	0
Zotu19776	1	1	0	0	0	3	0	0	0	0	0	0	0	8	0	1	0	1	0	0	0	0	0	2	0	0	0	0	0	0	0	0	3	16	1	0	0	2	1	0	0	0	0	1	0	0	0	0	0
Zotu19818	0	0	0	0	0	0	0	0	0	0	0	0	0	2	2	0	0	0	0	0	0	0	0	0	0	0	1	0	0	0	0	0	1	3	0	0	2	1	0	0	0	2	0	0	0	0	1	0	0
Zotu19828	0	0	0	0	0	0	0	0	0	0	0	0	0	0	0	0	0	0	10	0	0	0	0	0	0	0	0	0	0	0	0	0	0	0	0	0	0	0	0	3	0	0	0	0	0	0	0	0	0
Zotu19846	1	0	0	0	0	3	0	1	0	1	1	0	0	2	1	3	0	6	0	4	0	0	0	0	0	7	0	0	0	0	2	0	8	1	2	0	1	1	4	0	0	1	0	0	0	0	0	0	0
Zotu19862	0	0	1	0	1	9	9	8	1	8	2	3	1	0	1	0	0	0	1	1	0	0	0	0	0	3	4	2	0	1	3	3	17	1	13	14	0	0	1	0	0	0	0	0	7	6	0	0	1
Zotu19874	0	0	0	0	0	3	1	0	0	5	1	0	0	1	0	0	2	0	0	0	0	0	0	0	0	2	2	0	0	0	4	1	0	1	2	0	0	1	0	0	0	2	0	0	0	0	0	0	0
Zotu19903	0	0	0	0	0	0	0	0	0	5	0	0	1	4	0	0	0	0	0	0	0	0	0	0	0	0	0	0	0	0	0	0	3	10	0	0	0	0	0	0	0	0	0	0	0	0	0	0	0
Zotu19937	0	0	0	0	0	0	0	0	0	6	0	3	0	0	0	0	0	0	0	0	0	0	0	0	0	0	8	0	0	0	0	0	0	0	3	0	0	0	0	0	0	0	0	0	0	0	0	0	0
Zotu19941	0	0	0	0	0	0	0	2	0	0	0	0	0	2	2	0	0	0	0	9	0	0	0	4	0	2	0	0	0	0	0	0	7	7	4	0	0	1	1	0	0	1	0	0	0	0	0	0	0
Zotu1996	4	1	1	2	0	0	0	0	0	0	1	0	0	0	0	5	2	11	0	52	4	2	5	3	0	0	0	0	0	0	0	0	1	0	0	0	4	34	37	2	4	14	2	3	0	0	0	0	0
Zotu19985	0	0	0	0	0	1	2	1	7	4	0	0	0	0	0	1	0	1	0	2	0	0	0	0	1	0	2	3	10	0	9	0	0	1	0	0	0	1	0	0	0	1	0	0	0	0	0	0	0
Zotu20006	0	0	0	0	0	0	4	0	0	2	0	2	0	0	0	0	0	0	0	0	0	0	0	0	0	0	5	0	2	0	1	0	0	0	1	0	0	0	0	0	0	0	0	0	0	0	0	0	0
Zotu20016	0	0	0	0	0	0	0	1	0	0	0	0	0	5	0	3	0	0	0	0	0	0	0	0	0	0	0	0	0	0	0	0	9	3	0	0	0	0	0	0	0	0	0	0	0	0	1	0	0
Zotu20053	0	0	0	0	0	4	0	1	2	0	0	0	0	0	2	1	2	1	0	1	0	0	0	0	0	10	0	0	5	0	0	0	4	1	1	1	0	0	1	0	2	1	1	0	0	0	0	0	0
Zotu20068	0	0	0	0	0	0	1	62	0	2	0	0	0	0	0	0	0	0	0	0	0	0	0	0	0	0	0	0	0	0	0	0	0	0	2	4	0	0	0	0	0	0	0	0	0	0	0	0	1
Zotu20075	1	2	0	1	0	0	0	1	11	0	0	1	0	0	2	0	1	2	1	0	0	1	0	0	1	4	4	0	8	0	5	0	2	1	1	0	0	6	0	5	1	0	1	1	0	0	0	0	0
Zotu20159	1	1	0	5	0	0	0	0	0	0	0	0	0	0	0	0	0	0	0	0	2	0	0	1	0	0	0	0	0	0	0	0	0	0	0	0	0	0	0	0	0	0	0	0	0	0	0	0	0
Zotu20182	0	1	0	0	0	2	0	8	1	4	0	0	0	0	0	0	0	0	0	0	0	1	0	1	0	0	0	1	0	0	0	1	0	0	1	0	0	0	1	0	0	0	0	0	1	0	0	0	0
Zotu20190	0	0	0	0	3	1	1	4	8	2	1	0	0	0	2	1	0	0	0	0	0	1	2	0	9	6	3	6	7	0	10	0	1	0	1	1	0	0	0	0	0	0	0	1	0	1	0	0	0
Zotu2022	14	15	31	0	0	0	0	0	0	1	0	2	0	0	1	2	2	0	1	25	18	11	10	1	0	0	3	2	0	1	1	1	0	0	0	0	1	0	19	3	16	0	22	0	0	0	0	0	0
Zotu20236	0	0	1	2	0	0	0	0	0	0	0	0	0	0	0	0	0	0	13	0	0	1	1	2	0	0	0	0	0	0	0	0	0	0	0	0	0	0	0	0	1	0	0	0	0	0	0	0	0
Zotu20248	0	2	0	2	0	0	0	0	0	0	0	0	0	0	0	0	0	0	0	0	0	9	1	1	0	0	0	0	0	1	0	0	0	0	0	0	0	0	0	0	0	0	1	0	0	0	0	0	0
Zotu20261	0	0	0	0	0	1	0	0	0	1	0	1	0	0	0	0	0	0	0	0	0	0	0	0	0	0	2	0	0	0	3	0	0	0	1	0	0	1	0	0	0	0	0	0	1	0	0	0	1
Zotu20263	0	0	0	0	0	0	0	0	0	0	0	0	0	0	0	0	0	0	0	0	0	0	0	0	3	4	0	1	0	0	0	0	0	0	0	0	0	0	0	0	0	0	0	0	0	1	0	0	0
Zotu20270	0	0	0	0	0	0	0	0	0	0	0	0	0	0	0	0	0	0	0	4	0	0	8	0	0	0	0	0	0	1	0	0	0	0	0	0	0	0	0	3	0	0	5	0	0	0	0	0	0
Zotu20310	0	0	0	1	0	0	0	0	0	0	0	0	0	2	0	0	0	0	0	0	0	0	0	2	0	0	0	0	0	0	0	0	11	3	0	0	0	0	0	0	0	0	0	0	0	0	0	0	0
Zotu20344	0	0	0	0	2	0	1	11	1	0	0	16	0	0	0	0	0	0	0	0	0	0	0	0	4	0	1	0	1	0	8	5	0	0	1	0	0	0	0	1	0	0	0	0	0	0	0	0	0
Zotu20383	0	0	0	0	0	1	1	0	0	0	1	3	0	0	0	0	1	0	3	0	0	0	0	0	0	0	5	0	1	0	0	2	2	0	2	0	2	1	1	0	1	1	0	0	0	0	0	0	0
Zotu20400	0	0	0	0	2	0	3	1	0	6	0	1	0	0	0	0	0	0	0	1	0	0	0	0	0	3	7	0	0	0	0	2	0	0	1	3	0	0	0	0	0	0	0	0	3	0	0	0	0
Zotu20418	0	0	0	0	2	6	0	0	0	9	1	0	0	0	0	0	0	0	0	0	0	0	0	0	3	1	0	2	0	0	0	1	0	0	0	1	0	0	0	0	0	0	0	0	0	1	0	0	0
Zotu20441	2	4	0	1	0	2	0	1	0	0	0	0	0	0	0	0	0	0	1	0	2	3	0	5	0	0	0	0	0	0	0	0	0	0	0	0	0	0	0	0	0	0	0	3	0	0	0	0	0
Zotu20482	0	0	0	0	2	4	0	2	0	2	0	0	0	0	0	0	0	0	0	0	0	0	0	0	3	4	2	0	0	0	0	0	0	0	2	0	0	0	0	0	0	0	0	0	0	0	0	0	0
Zotu20501	0	0	0	0	0	1	0	0	0	0	0	0	0	0	0	0	0	0	0	0	0	0	0	0	0	12	0	0	0	0	0	0	0	0	0	0	0	0	0	0	0	0	0	0	0	0	0	0	0
Zotu20503	0	0	0	1	0	0	0	0	1	0	0	0	0	3	1	10	0	0	0	0	0	0	0	0	0	0	0	0	12	0	1	0	0	6	0	0	0	0	0	0	0	0	0	0	0	0	0	0	0
Zotu20511	0	0	2	0	0	0	0	0	0	0	0	0	0	0	0	0	0	0	0	0	0	0	0	0	0	0	0	0	0	0	0	0	0	0	0	0	0	0	0	1	0	0	10	0	0	0	0	0	0
Zotu20512	0	0	0	0	1	0	2	0	1	0	0	0	0	1	2	0	0	0	0	0	0	0	0	0	1	0	1	0	0	0	1	0	8	6	0	0	0	1	0	0	0	0	0	0	0	0	0	0	0
Zotu20532	0	6	2	7	4	9	4	8	0	7	0	3	0	0	0	0	0	0	13	0	0	9	2	2	14	7	4	3	0	0	0	3	0	0	0	24	0	0	0	3	0	0	0	0	4	1	0	0	0
Zotu20543	0	1	0	1	1	7	0	1	0	4	0	0	0	0	0	0	0	0	0	0	0	0	0	1	16	14	2	3	0	0	1	0	0	0	0	4	0	0	2	1	0	0	0	0	4	2	0	0	0
Zotu20550	0	0	0	0	0	2	0	0	0	1	0	0	0	0	0	0	0	0	0	0	0	0	0	0	0	11	0	0	0	0	0	0	0	0	4	0	0	0	0	0	0	0	0	0	0	0	0	0	1
Zotu20558	0	0	0	0	0	0	0	0	0	0	0	2	0	1	5	0	0	0	0	1	0	0	0	0	0	0	0	0	0	0	0	0	4	1	2	0	0	0	0	0	1	0	0	0	0	0	0	0	0
Zotu206	10	41	56	83	1	4	1	1	4	2	0	1	0	1	4	2	7	2	108	79	25	70	77	33	3	5	0	2	3	11	2	2	4	4	16	0	8	15	93	128	7	3	121	21	1	0	0	0	0
Zotu20603	0	0	0	0	1	1	3	1	6	0	0	0	0	1	1	5	0	0	0	0	0	0	0	0	1	1	2	0	4	0	0	0	0	3	4	0	0	1	0	0	0	0	0	0	0	0	0	0	0
Zotu20611	0	0	0	0	0	2	2	0	3	1	0	1	0	0	0	1	0	2	0	0	0	0	0	0	3	0	1	0	0	0	4	1	0	0	2	0	0	0	1	0	0	0	0	0	0	0	0	0	0
Zotu20613	0	0	0	1	12	1	0	0	2	1	1	0	0	0	0	0	0	0	0	0	0	0	0	1	9	8	1	0	2	0	0	0	0	0	0	0	0	0	0	0	0	0	0	0	1	0	0	0	0
Zotu20658	0	1	0	0	3	2	1	1	1	4	0	1	0	0	0	0	0	0	0	0	1	0	0	0	7	3	1	1	1	0	1	1	0	0	0	3	0	0	0	0	0	0	0	0	1	0	0	0	0
Zotu2067	0	0	0	1	8	13	8	20	0	34	0	1	0	0	0	0	0	0	0	0	0	0	0	0	22	29	21	2	0	1	0	6	0	0	3	50	0	0	0	0	0	1	0	1	1	0	0	0	0
Zotu20680	0	0	0	0	0	0	0	0	0	1	0	0	2	4	0	0	0	0	0	0	0	0	0	0	0	0	2	0	0	0	0	0	15	4	0	0	0	0	0	0	0	0	0	0	0	0	0	0	0
Zotu20689	0	0	0	0	0	0	4	0	0	0	0	0	0	0	0	0	0	0	0	0	0	3	0	0	3	2	5	0	0	0	0	0	0	0	0	2	0	0	0	0	0	0	0	0	1	0	0	0	0
Zotu20694	2	2	0	2	0	0	0	0	1	1	0	0	0	0	0	0	0	1	0	3	1	2	0	0	0	0	0	0	0	0	0	0	0	2	0	0	0	0	5	0	1	1	0	1	0	0	0	0	0
Zotu20697	0	0	0	3	1	0	0	0	0	1	0	0	0	0	0	0	0	0	6	0	0	8	1	0	3	1	2	1	0	0	0	0	0	0	14	5	0	0	0	3	0	0	0	3	0	0	0	0	2
Zotu20712	0	0	0	0	0	0	0	1	0	0	0	2	0	0	0	0	0	0	0	0	0	0	0	0	1	1	2	1	0	0	0	0	0	0	1	17	0	0	0	0	0	0	0	0	0	0	0	0	0
Zotu20726	0	0	6	3	0	0	0	0	0	0	0	0	0	0	0	0	0	0	0	0	0	0	3	0	0	3	0	0	0	2	0	0	0	0	0	0	0	0	0	0	0	0	0	3	0	0	0	0	0
Zotu20731	0	0	0	0	0	0	0	0	1	9	0	0	0	0	1	0	0	0	0	0	0	0	0	0	0	1	4	0	1	0	0	2	3	0	0	0	0	0	0	0	0	0	0	0	0	0	0	0	0
Zotu20749	0	0	2	3	0	2	0	0	0	1	0	0	0	0	0	0	0	1	1	7	0	0	1	1	0	0	0	0	0	2	0	0	0	0	1	0	0	1	1	4	0	0	5	3	2	0	0	0	0
Zotu20804	0	3	1	0	0	0	0	0	0	1	0	0	0	4	0	0	0	1	0	11	1	0	0	1	1	1	0	0	0	0	0	0	0	0	0	0	0	0	4	0	0	0	0	0	0	0	0	0	0
Zotu20806	0	0	0	1	0	2	0	0	0	0	0	0	2	0	0	0	1	0	1	0	0	3	0	0	5	0	1	0	1	0	1	0	4	7	3	0	0	1	0	0	1	0	0	0	0	0	0	0	0
Zotu20816	0	0	0	0	0	5	0	13	0	2	0	0	0	0	0	0	0	0	0	0	0	0	0	0	1	5	0	0	0	0	0	0	0	0	0	3	0	0	0	0	0	0	0	0	1	0	0	0	0
Zotu20843	0	0	0	0	0	0	0	0	0	0	1	0	0	3	1	0	5	1	0	1	6	0	0	0	0	0	2	0	0	0	2	0	0	1	0	0	0	1	0	2	0	0	0	0	1	0	0	0	0
Zotu20850	0	0	0	1	0	0	0	0	3	0	0	0	0	9	1	2	0	0	0	0	0	0	0	0	0	0	0	0	0	0	0	0	0	9	0	0	0	1	0	0	0	0	0	0	0	0	0	0	0
Zotu20859	0	0	0	0	0	0	0	0	0	0	0	0	0	8	0	0	0	0	0	0	0	0	0	0	0	0	0	0	0	0	0	0	2	4	0	0	0	0	0	0	0	0	0	0	0	0	0	0	0
Zotu20875	0	0	0	0	0	1	0	0	0	0	0	1	1	3	0	3	0	0	0	0	0	0	0	0	0	2	0	0	0	0	0	0	7	8	1	0	0	0	0	0	0	0	0	0	0	0	0	1	0
Zotu20877	0	0	0	3	0	0	0	0	2	0	0	0	0	0	2	1	0	0	0	0	1	0	0	1	0	0	0	0	1	0	0	0	4	3	0	0	0	2	1	0	1	1	0	0	0	0	0	0	0
Zotu20896	0	0	0	0	0	1	2	0	2	0	0	2	0	0	0	0	0	0	0	0	0	0	0	0	0	0	12	0	1	0	2	4	0	0	0	0	0	0	0	0	0	0	0	0	0	0	0	0	0
Zotu20905	0	0	0	0	0	0	0	0	0	0	0	0	1	6	0	0	0	0	0	0	0	0	0	0	0	0	0	0	0	0	0	0	6	13	0	0	0	0	0	0	0	0	0	0	0	0	1	0	0
Zotu20924	0	0	0	0	0	0	1	2	0	0	0	0	2	6	1	1	0	0	1	0	0	0	0	0	0	1	6	0	0	0	0	2	8	2	0	0	0	0	0	0	0	0	0	0	2	0	0	0	0
Zotu20929	0	0	0	0	1	0	0	0	1	0	9	0	0	0	0	2	0	0	0	0	0	0	0	0	2	0	0	0	1	0	10	0	0	0	0	0	0	0	0	0	0	0	0	0	0	0	0	0	0
Zotu20932	0	0	0	0	2	2	10	7	1	10	0	1	0	2	0	4	0	0	1	3	0	0	0	0	4	4	10	6	0	0	4	1	1	6	4	40	1	0	1	0	0	1	0	1	4	0	0	0	1
Zotu20935	0	0	0	0	0	0	5	0	0	0	0	0	0	1	0	1	0	0	0	0	0	0	0	0	0	0	0	0	0	0	1	0	6	3	6	0	0	0	0	0	0	0	0	0	0	0	0	0	0
Zotu20947	0	0	0	0	0	0	0	0	3	0	0	3	0	1	0	0	0	0	0	1	0	0	0	0	0	0	0	0	4	0	14	0	1	1	1	0	0	0	4	0	0	1	0	0	0	0	0	0	0
Zotu20985	0	0	0	0	0	2	0	0	3	1	0	0	0	0	1	0	0	0	0	0	0	0	0	0	0	0	0	0	0	0	2	0	0	0	0	0	0	0	0	0	0	0	0	0	0	0	0	0	0
Zotu21021	0	0	0	0	2	0	0	0	5	0	0	0	0	0	0	0	0	0	0	0	0	0	0	0	0	0	0	0	13	0	0	0	0	0	0	0	0	0	0	0	0	0	0	0	0	0	0	0	0
Zotu21022	0	0	0	0	0	3	1	0	0	2	0	1	0	0	1	1	0	0	0	1	0	0	0	0	0	1	2	0	0	0	3	5	0	1	1	0	0	1	4	0	0	0	0	0	0	0	0	0	0
Zotu21026	1	0	0	0	1	0	2	0	4	5	3	7	0	2	2	2	0	0	1	1	0	0	0	0	2	0	10	6	1	0	16	3	1	3	3	0	0	0	0	0	0	0	0	0	1	0	1	2	0
Zotu21041	0	0	0	0	0	1	0	3	0	0	1	1	0	0	0	0	0	0	0	15	1	0	0	0	0	2	1	0	0	0	6	0	0	0	3	0	1	2	2	0	1	1	0	0	1	0	0	0	0
Zotu21116	0	1	0	0	0	0	0	0	0	0	0	0	0	0	0	0	0	0	8	0	0	2	2	3	0	0	0	0	0	0	0	0	0	0	0	0	0	0	0	2	0	0	0	3	0	0	0	0	0
Zotu21145	0	0	0	0	0	0	0	0	13	0	0	1	0	0	0	0	0	0	0	0	0	0	0	0	3	1	0	0	5	0	1	1	0	0	0	0	0	0	0	0	0	0	0	0	0	0	0	0	0
Zotu21166	1	0	1	4	0	0	0	0	0	0	0	0	0	0	0	0	0	0	0	0	3	0	0	0	0	0	0	0	0	0	0	0	0	0	0	0	0	0	0	0	0	0	0	1	0	0	0	0	0
Zotu21168	0	0	0	0	0	1	1	2	0	6	0	2	0	2	0	0	0	0	0	1	0	0	0	0	1	7	0	1	0	0	0	2	3	2	2	6	0	0	0	6	0	0	0	0	5	1	0	0	0
Zotu21175	0	0	0	0	0	0	0	0	0	0	0	0	0	0	0	0	0	0	0	13	0	0	0	0	0	0	0	0	0	0	0	0	0	0	0	0	0	0	4	0	0	0	0	0	0	0	0	0	0
Zotu21176	0	0	0	0	0	1	1	6	1	2	2	1	0	0	0	0	0	0	0	0	1	0	0	0	0	2	4	0	1	0	4	2	0	0	4	0	0	0	0	0	0	0	0	0	1	0	0	0	1
Zotu21178	0	0	0	8	0	0	0	0	0	0	0	0	0	0	0	0	0	0	3	0	0	0	3	0	0	0	0	0	0	0	1	0	2	0	1	0	0	0	0	4	0	0	2	0	0	0	0	0	0
Zotu21179	0	0	0	0	0	2	1	0	1	0	1	0	0	0	0	0	0	0	0	0	0	0	0	0	0	0	1	0	2	0	4	0	0	0	2	0	0	0	0	0	0	0	0	0	0	0	0	0	0
Zotu21200	0	1	0	0	0	0	0	0	0	1	0	0	0	0	0	0	3	0	0	0	0	0	0	0	0	0	0	0	0	0	0	1	1	0	4	0	6	14	5	1	0	6	0	0	0	0	0	0	0
Zotu21202	0	1	1	5	0	0	0	0	0	0	0	0	0	0	0	0	1	0	0	0	0	0	0	9	0	2	0	0	0	0	0	0	0	0	1	0	0	0	0	1	0	0	1	0	0	0	0	0	0
Zotu21239	1	1	0	3	0	3	0	0	0	1	0	0	0	0	3	13	0	0	0	0	0	5	1	0	1	4	0	0	1	0	0	0	1	4	0	0	0	0	0	0	1	0	0	0	0	0	0	1	0
Zotu21253	0	0	0	0	0	0	0	1	8	1	3	0	0	0	0	4	0	0	0	0	0	0	0	0	0	1	3	0	6	0	6	0	0	2	1	0	0	0	0	0	0	1	0	0	0	0	0	0	0
Zotu21258	3	0	0	1	0	1	0	0	0	0	0	0	0	0	0	0	0	0	0	5	0	1	0	2	0	0	0	0	0	0	0	0	0	0	0	0	0	8	2	3	2	1	0	0	0	0	0	0	0
Zotu21261	0	0	0	0	0	9	2	6	0	4	0	0	0	0	0	0	0	0	0	0	1	0	0	0	1	2	8	2	0	0	0	0	0	0	1	0	0	0	0	0	0	0	0	0	2	0	0	0	0
Zotu21271	0	0	0	0	0	0	0	0	0	0	0	0	0	0	1	3	1	0	0	0	0	0	0	0	0	0	4	1	0	0	0	0	0	0	0	0	0	0	0	0	0	0	0	0	0	0	0	0	0
Zotu21280	0	1	0	0	0	0	0	0	0	0	0	0	0	0	0	0	0	0	0	1	0	6	0	0	0	0	0	0	0	0	0	0	0	0	0	0	0	0	5	2	1	0	0	0	0	0	0	0	0
Zotu21291	2	1	0	0	0	1	2	2	2	0	1	1	0	0	0	0	0	0	1	2	6	0	0	3	1	1	2	0	0	0	0	1	0	0	3	0	1	1	2	0	1	2	0	1	0	0	0	0	0
Zotu21302	0	0	0	0	0	2	0	0	0	0	0	0	0	1	4	0	0	0	0	0	0	0	0	1	1	2	0	0	0	0	3	0	4	3	0	0	0	0	1	0	0	0	0	0	0	0	0	0	0
Zotu21306	0	0	0	0	0	0	0	3	0	0	0	0	0	0	0	0	0	0	0	0	0	0	1	0	1	12	2	0	0	0	0	0	0	0	0	0	0	0	0	0	0	0	0	0	1	0	0	0	0
Zotu2131	9	13	2	11	2	4	1	19	0	5	2	2	0	0	0	0	8	3	7	14	13	8	3	5	0	10	5	4	0	2	7	1	0	0	2	0	4	4	37	6	4	9	3	3	1	0	0	0	0
Zotu21326	0	0	0	0	0	0	0	0	0	0	0	0	0	0	0	2	0	0	0	0	0	0	0	0	0	0	0	0	0	0	0	0	0	1	7	0	0	0	0	0	0	0	0	0	0	0	0	0	0
Zotu21337	0	1	1	2	0	0	0	0	0	2	0	1	0	0	0	0	0	0	2	0	0	2	4	0	2	2	1	1	0	0	0	1	1	0	3	1	0	0	0	4	0	0	0	3	1	0	0	0	0
Zotu21391	0	0	0	0	0	1	2	10	0	1	0	1	0	0	0	0	0	0	1	0	0	0	0	0	3	0	0	0	0	0	9	0	0	0	4	0	0	0	1	0	0	0	0	0	1	0	0	0	0
Zotu21428	2	0	0	0	0	0	1	0	0	0	0	0	0	0	0	0	0	0	0	7	3	0	0	0	0	0	5	0	0	0	1	0	0	0	4	0	0	2	6	0	3	2	0	0	0	0	0	0	0
Zotu21438	0	1	1	0	0	1	0	1	0	1	0	0	0	7	0	1	0	0	7	6	1	9	0	0	1	4	0	1	0	0	2	0	0	10	2	0	1	0	1	0	3	0	0	0	0	0	1	0	0
Zotu21469	0	0	0	0	7	1	4	2	0	3	0	1	0	0	0	0	0	0	0	0	0	0	0	0	7	1	4	0	0	0	0	3	0	2	16	9	0	1	1	4	0	0	0	0	4	0	0	0	1
Zotu21476	0	0	0	0	0	0	0	0	4	0	3	3	0	0	0	2	0	0	0	0	0	0	0	0	0	0	3	2	3	0	10	2	0	0	3	0	0	0	0	0	0	0	0	0	0	0	0	0	0
Zotu21505	0	0	0	0	0	0	0	0	1	0	0	0	0	1	0	0	1	1	0	0	0	0	0	0	1	0	6	2	2	0	6	1	0	0	0	0	0	1	1	0	0	0	0	0	0	2	0	0	0
Zotu21518	0	0	0	0	0	0	0	0	2	0	0	0	1	6	2	10	0	0	0	0	0	0	0	0	0	0	0	0	0	0	9	0	3	8	1	0	0	0	0	0	0	0	0	0	0	0	0	0	0
Zotu2152	6	2	3	1	0	0	2	0	0	0	1	2	0	1	0	0	1	2	1	106	7	1	2	1	1	1	2	0	0	0	2	3	1	0	1	0	1	8	27	5	2	7	2	2	0	0	0	0	0
Zotu21527	0	0	0	0	0	1	0	0	0	3	0	0	0	0	0	0	0	0	3	0	0	0	0	0	0	2	0	0	0	0	0	0	0	0	12	8	0	0	0	0	0	0	0	0	0	0	0	0	1
Zotu21533	0	0	0	0	0	0	0	0	5	0	0	0	0	0	0	0	0	0	0	0	0	1	0	0	0	0	0	0	2	0	1	0	0	0	0	0	0	0	0	0	0	0	0	0	0	0	0	0	0
Zotu21562	0	0	0	0	0	1	0	0	0	2	0	1	0	9	0	3	0	1	0	2	0	0	0	0	0	0	0	2	0	0	0	0	1	7	1	0	0	0	0	1	0	1	0	0	1	0	0	0	0
Zotu21564	2	1	4	3	0	0	0	0	0	0	0	0	0	0	0	0	0	0	0	0	0	0	0	0	0	0	0	0	0	0	2	0	0	0	0	0	0	0	2	4	0	0	3	1	0	0	0	0	0
Zotu21609	0	0	0	0	0	0	0	0	1	0	0	0	0	6	0	0	0	0	0	0	0	0	0	0	1	0	1	0	0	0	0	2	0	5	0	0	0	0	0	0	0	0	0	0	0	0	0	0	0
Zotu21624	0	0	0	0	0	0	1	0	0	0	0	0	0	0	0	0	0	1	0	21	0	0	0	0	1	0	0	0	0	0	0	0	0	0	0	0	0	1	1	0	0	3	1	0	0	0	0	0	0
Zotu2163	0	11	0	1	0	0	2	0	0	0	0	0	0	0	0	0	7	8	36	18	0	0	1	2	0	0	3	0	0	0	0	0	0	0	0	0	7	23	21	2	0	9	0	1	0	0	0	0	0
Zotu21636	0	0	0	0	0	1	0	0	0	10	0	0	0	0	0	0	0	0	0	0	0	0	0	0	0	1	0	0	0	0	0	0	0	0	0	0	0	0	0	0	0	0	0	0	3	0	0	0	0
Zotu21645	0	0	0	0	0	0	0	0	0	0	0	2	0	0	0	0	0	0	1	0	0	0	0	0	0	0	0	2	0	0	4	10	0	0	1	1	0	0	0	0	0	0	0	0	0	0	0	0	0
Zotu21648	0	0	0	0	0	4	2	1	0	4	0	0	0	0	1	0	0	0	0	0	0	0	0	0	8	5	1	0	5	0	1	0	0	0	0	0	0	0	0	0	0	0	0	0	1	0	0	0	0
Zotu21677	0	0	0	0	0	0	0	0	3	0	0	0	0	1	2	5	0	0	0	0	0	0	0	0	0	0	0	0	4	0	1	0	4	0	0	0	0	0	0	0	0	0	0	0	0	0	0	0	0
Zotu21678	0	0	0	1	2	0	1	1	0	6	0	0	0	0	0	0	0	0	0	0	0	0	0	0	3	0	1	0	0	0	0	1	0	0	0	4	0	0	0	0	0	0	0	1	0	0	0	0	1
Zotu21697	5	0	0	0	0	0	0	0	0	0	0	0	0	6	1	0	0	2	0	0	3	0	0	1	0	1	0	0	0	0	0	0	0	3	0	0	0	3	0	0	1	1	0	0	0	0	0	0	0
Zotu21731	0	0	0	0	0	0	0	0	0	1	0	0	0	0	0	0	0	0	0	0	0	0	0	0	5	0	6	1	0	0	0	0	0	0	0	0	0	0	0	0	0	0	0	0	0	1	0	0	0
Zotu2175	10	5	1	26	3	0	0	1	3	1	1	3	2	25	3	7	1	0	1	4	7	3	4	23	2	1	2	1	4	1	8	1	45	48	8	1	0	2	7	2	3	0	2	8	1	0	0	0	1
Zotu21762	0	0	0	0	0	10	0	1	0	9	0	0	0	0	0	0	0	0	4	0	0	0	3	0	1	1	1	1	0	0	0	0	0	0	1	3	0	0	0	8	0	0	8	0	0	0	0	0	0
Zotu21777	0	0	0	0	0	1	0	0	2	6	1	1	0	0	1	0	0	0	0	0	0	0	0	0	0	0	2	0	1	0	3	2	1	2	0	0	0	1	0	0	0	0	0	0	0	0	0	0	0
Zotu21802	0	0	0	0	0	0	0	0	4	1	3	0	1	0	1	0	0	0	0	0	0	0	0	0	0	0	0	0	5	0	8	0	2	0	0	0	0	0	0	0	0	0	0	0	0	0	0	0	1
Zotu21846	0	0	0	1	0	0	4	0	0	2	0	0	0	0	0	0	1	0	0	0	0	0	0	0	4	3	0	2	0	0	0	0	0	0	0	4	0	0	3	1	0	1	1	0	0	0	0	0	0
Zotu21942	4	1	0	0	0	0	0	1	2	0	0	0	0	2	0	0	0	1	0	16	1	1	0	0	3	3	1	0	0	1	1	0	0	6	3	0	0	1	5	0	1	0	0	1	0	0	0	0	0
Zotu21966	0	0	0	0	1	0	15	2	0	4	0	0	0	0	0	0	0	0	0	0	0	0	0	0	1	2	1	0	0	0	0	0	0	0	0	9	0	0	0	0	0	0	0	0	3	0	0	0	0
Zotu21968	0	0	0	0	0	0	0	0	3	0	0	0	0	2	2	1	0	0	0	0	0	0	0	0	0	0	0	0	2	0	0	0	4	2	0	0	0	0	0	0	0	0	0	0	0	0	0	0	0
Zotu21971	0	0	0	0	2	0	0	0	0	5	0	0	0	0	0	0	0	0	0	0	0	0	0	0	3	1	0	0	0	0	0	0	0	0	1	2	0	0	0	0	0	0	0	0	1	2	0	0	0
Zotu21979	0	0	0	0	3	0	0	0	5	2	1	0	0	7	5	6	0	0	0	0	1	0	0	0	0	0	0	0	3	0	0	0	3	8	0	0	0	1	0	1	0	1	0	0	0	0	0	1	0
Zotu220	26	19	13	38	1	9	2	3	2	5	0	2	0	2	1	0	7	23	57	82	19	21	92	16	1	21	2	2	0	27	10	3	28	6	44	2	9	112	80	112	10	39	46	5	0	0	1	0	2
Zotu22024	1	1	0	0	0	0	0	0	1	0	0	3	0	0	0	0	0	0	0	1	0	0	0	2	1	0	5	0	0	0	0	2	0	0	1	0	0	0	0	1	1	0	0	0	0	0	0	0	0
Zotu22028	0	2	0	0	0	0	0	0	0	2	0	0	0	2	0	0	0	0	1	1	0	2	0	0	1	0	0	0	0	0	0	1	1	0	0	0	0	0	2	7	0	0	0	0	1	0	0	0	0
Zotu22077	0	0	0	0	0	0	10	1	1	1	0	0	0	0	0	0	0	0	0	0	0	2	0	0	0	0	0	0	0	0	0	0	0	0	0	15	0	0	0	1	0	0	0	0	0	0	0	0	0
Zotu22083	0	0	0	0	0	0	0	0	0	0	0	0	0	0	0	0	2	1	0	6	0	0	0	0	0	0	0	0	0	0	0	0	0	0	0	0	2	4	2	0	1	4	0	0	0	0	0	1	0
Zotu22124	0	0	0	2	0	2	0	0	0	0	0	0	0	0	0	0	2	2	3	4	0	0	1	0	7	12	1	0	0	0	0	0	0	0	3	3	0	2	3	0	1	1	0	1	0	0	0	0	0
Zotu2215	3	0	0	1	2	6	7	9	7	26	1	2	0	4	1	10	0	6	2	5	1	0	1	2	7	12	4	1	15	1	13	5	10	8	12	15	0	10	6	2	1	8	2	0	0	0	0	0	0
Zotu22150	0	0	0	0	2	0	0	5	0	0	0	0	0	0	0	0	0	0	0	0	0	0	0	0	0	0	0	0	0	0	0	0	0	0	1	2	0	0	0	0	0	0	0	0	0	0	0	0	0
Zotu2235	0	2	8	7	0	0	0	0	0	2	0	0	0	0	0	1	0	0	4	3	2	2	53	7	1	1	0	0	0	15	0	1	0	0	0	0	0	0	0	18	0	1	25	4	0	0	0	0	0
Zotu2254	1	12	1	4	1	5	7	0	14	7	2	5	0	2	2	10	6	6	0	7	4	2	0	0	2	0	22	3	13	0	27	4	3	3	4	0	0	3	5	1	2	5	1	1	0	2	0	0	0
Zotu2260	7	9	5	8	1	1	4	0	1	1	2	4	0	2	2	0	6	7	2	5	12	8	2	16	0	2	4	0	2	0	1	0	0	0	2	0	3	21	17	2	2	14	0	6	0	0	1	0	2
Zotu2273	0	0	0	0	0	0	2	1	17	1	9	8	0	0	0	0	0	1	0	0	0	0	0	0	2	1	11	0	17	0	57	9	1	0	20	1	0	4	0	1	0	7	0	0	0	0	0	0	2
Zotu2280	15	14	1	28	1	2	0	1	0	1	0	0	0	0	0	0	3	7	1	6	9	14	0	14	0	1	1	1	0	0	0	0	0	0	0	0	3	11	6	2	8	9	3	7	0	0	0	0	0
Zotu2320	4	0	0	19	0	0	0	0	0	0	0	0	0	0	0	0	0	0	0	60	7	2	2	13	0	0	0	0	0	0	0	0	0	0	0	0	0	2	29	5	7	0	1	4	0	0	0	0	0
Zotu2349	8	8	0	7	0	0	0	0	2	4	0	0	2	7	3	6	1	0	7	7	14	4	3	24	2	2	0	1	0	3	5	0	19	15	21	0	3	7	1	0	6	3	1	1	0	0	0	0	1
Zotu2354	13	4	0	63	0	0	0	0	0	0	0	0	0	1	0	0	4	1	9	5	10	5	0	9	0	0	0	0	0	0	0	0	0	3	2	0	6	6	14	5	3	0	3	18	0	0	0	0	0
Zotu2357	1	0	1	0	1	0	1	0	0	0	0	0	2	7	2	1	4	7	0	46	3	0	0	0	2	2	6	0	0	0	0	0	2	19	8	0	3	28	60	1	2	25	0	0	0	0	1	0	0
Zotu2360	0	0	0	0	2	11	6	4	13	4	1	7	0	3	5	1	2	6	0	4	0	0	0	0	10	20	2	4	5	0	4	6	1	7	17	0	4	9	0	0	0	7	0	0	0	1	0	0	0
Zotu2372	4	10	1	10	0	0	0	0	0	0	0	0	0	0	1	1	1	7	0	4	14	18	9	12	0	0	0	0	0	0	0	1	3	6	0	0	1	8	13	4	7	1	8	8	0	0	0	0	0
Zotu2380	3	14	2	32	1	5	0	2	1	2	1	0	0	1	1	3	0	4	4	4	8	20	1	32	0	5	0	0	0	1	0	1	1	3	1	0	1	8	3	2	2	2	6	8	2	0	0	0	1
Zotu239	16	27	17	61	4	7	2	1	10	12	4	3	0	6	1	1	34	35	53	79	13	51	21	23	6	11	3	2	1	5	7	5	4	10	17	1	29	84	82	48	6	79	45	16	0	0	0	0	0
Zotu2427	1	2	1	1	2	2	0	5	17	2	13	6	0	0	3	0	4	7	3	14	1	0	0	1	5	4	5	0	12	0	30	10	0	5	28	0	4	32	16	1	0	12	0	0	0	0	1	0	1
Zotu2452	2	0	0	1	0	5	0	0	2	2	0	0	2	14	2	5	2	2	0	20	10	0	0	5	0	0	0	0	1	0	0	0	39	34	0	0	0	13	8	0	2	4	0	0	0	0	1	2	0
Zotu2456	1	2	0	1	0	0	0	0	0	0	0	0	1	0	1	10	1	8	1	19	5	0	0	4	0	1	0	0	0	0	1	0	5	5	2	0	1	19	19	1	3	17	0	2	0	0	1	2	0
Zotu2481	1	0	0	0	0	0	0	1	34	0	7	1	0	0	0	0	0	1	0	0	4	0	0	1	2	0	0	0	33	0	21	1	0	0	17	0	0	3	0	0	0	2	0	1	0	0	0	0	0
Zotu2499	2	5	2	0	8	1	2	3	10	13	2	5	0	1	4	4	17	12	0	2	0	1	1	0	5	1	7	5	14	0	17	4	9	4	1	0	1	11	0	1	1	9	1	1	0	0	1	0	1
Zotu2533	4	4	1	0	0	0	0	0	0	0	0	0	0	4	2	1	11	8	0	34	3	1	1	1	0	0	0	0	0	0	0	0	0	4	0	0	5	29	24	1	1	25	0	0	0	0	0	0	0
Zotu2548	1	0	2	0	0	12	3	8	21	1	0	1	0	9	1	14	0	0	0	3	1	0	0	1	0	16	5	1	18	0	1	0	2	8	24	0	0	1	1	0	0	1	1	1	1	0	1	0	1
Zotu2569	0	5	12	8	0	0	0	0	0	0	0	0	0	1	0	0	5	3	9	0	0	12	32	1	0	0	0	0	0	5	0	0	0	2	1	0	4	8	5	9	0	7	17	4	0	0	0	0	0
Zotu2588	6	22	6	9	0	0	0	0	0	0	0	0	0	0	0	0	10	0	2	10	5	13	10	9	1	0	0	0	0	6	0	0	0	0	0	0	5	1	12	2	7	1	14	4	0	0	0	0	0
Zotu2590	16	5	0	8	0	0	0	0	0	0	0	0	0	0	0	0	5	3	10	15	23	3	7	22	0	0	1	0	0	1	0	1	0	0	12	0	3	5	15	2	5	4	2	4	0	0	0	0	0
Zotu2613	2	1	0	1	0	0	0	0	0	0	0	0	0	0	0	1	4	3	0	51	5	0	0	1	0	1	0	0	0	0	1	0	2	1	3	0	3	34	24	3	4	11	2	0	0	0	0	0	0
Zotu2619	6	21	3	11	0	0	0	0	0	0	0	0	0	3	0	0	6	3	1	1	22	26	3	16	1	0	0	2	0	1	0	0	0	0	0	0	3	9	0	1	9	5	1	12	0	0	0	0	0
Zotu2641	5	0	0	1	0	0	5	1	11	2	4	2	2	30	32	9	0	2	0	9	8	0	0	1	0	0	2	0	7	0	5	2	48	28	3	0	1	1	4	1	1	4	1	0	0	0	0	0	0
Zotu266	2	10	9	17	2	27	7	12	25	39	14	16	3	13	25	26	12	5	58	41	4	17	23	6	17	61	23	8	16	4	46	25	48	42	76	15	8	8	14	30	4	4	22	4	20	4	5	1	11
Zotu2663	0	0	0	1	0	0	0	0	0	1	0	1	2	20	12	15	0	1	0	1	1	0	0	3	0	0	1	0	0	1	1	0	49	43	1	0	0	0	0	4	2	1	0	0	0	2	2	0	0
Zotu2672	2	9	3	7	1	3	0	0	0	0	0	1	0	0	0	0	1	0	27	20	1	21	6	1	7	5	0	0	0	0	0	2	0	0	2	0	1	1	17	9	0	0	10	4	1	0	0	0	0
Zotu2685	0	0	1	0	15	14	19	5	0	24	0	0	0	0	2	2	0	1	9	0	0	0	1	0	35	13	14	12	0	0	8	2	0	1	4	16	0	0	0	5	0	0	1	0	3	3	0	0	0
Zotu2687	3	2	0	0	2	0	3	0	0	7	0	7	1	2	2	8	0	0	0	9	21	0	1	1	3	0	2	0	0	0	3	5	20	8	28	0	0	2	13	0	3	2	0	0	0	0	0	1	0
Zotu2691	2	1	0	6	0	3	0	0	0	1	0	0	1	4	1	9	1	0	0	8	2	0	0	5	0	3	3	0	0	0	0	0	31	42	1	0	0	2	8	1	1	3	1	3	3	1	1	2	0
Zotu2710	4	5	8	1	0	0	0	0	0	2	0	0	0	0	0	0	0	7	9	5	8	10	9	1	0	0	0	0	0	3	1	0	0	0	1	0	0	26	13	5	6	12	7	0	1	0	0	0	0
Zotu2731	4	0	4	20	0	0	0	0	2	5	0	0	0	4	4	1	3	7	2	3	7	2	6	20	2	0	0	0	1	4	0	0	2	4	7	3	1	24	12	1	3	12	11	3	1	1	1	0	1
Zotu2759	0	0	1	2	2	10	2	2	0	5	1	5	0	0	0	0	0	4	4	0	2	0	0	2	1	23	0	0	0	0	5	1	3	1	32	2	2	4	1	3	2	1	2	4	0	2	1	0	2
Zotu2767	2	0	0	0	0	0	0	0	2	7	0	1	5	13	5	3	0	0	3	0	1	0	0	0	0	0	1	0	0	0	7	1	65	16	0	0	0	0	0	0	1	0	0	0	0	0	1	0	0
Zotu2772	0	0	0	0	0	4	1	2	0	0	0	1	0	0	4	0	0	1	0	94	0	0	0	0	0	7	1	0	0	1	0	0	0	0	1	1	0	1	40	0	1	1	0	1	3	0	0	0	0
Zotu2783	0	7	4	0	0	0	0	0	0	0	0	1	0	0	0	0	0	0	36	13	0	16	5	0	0	1	0	0	0	4	0	0	0	0	0	0	0	0	37	19	1	0	4	1	0	0	0	0	0
Zotu2832	1	2	0	1	1	4	3	1	3	2	0	0	0	1	1	16	4	5	0	6	0	0	0	0	0	9	1	1	4	1	1	1	25	13	6	0	4	0	3	1	1	3	2	1	0	0	0	0	0
Zotu284	30	28	22	109	1	5	0	0	2	5	0	0	0	0	0	1	10	13	29	54	50	62	27	31	0	2	0	0	0	3	2	2	2	2	6	3	4	32	65	114	40	26	64	19	2	2	0	0	3
Zotu2865	0	1	0	0	0	2	0	0	0	1	0	0	0	0	0	0	1	2	0	51	0	0	0	0	0	0	0	0	0	0	0	0	0	0	0	1	0	10	56	1	0	4	0	0	0	0	0	0	0
Zotu2874	0	1	0	0	0	3	1	0	0	9	0	1	0	0	0	0	8	16	0	0	0	1	0	1	0	0	3	0	0	0	0	0	0	0	0	0	11	30	1	0	0	23	3	0	0	0	0	0	0
Zotu2908	1	0	0	0	0	0	2	0	14	0	0	0	0	14	9	8	1	1	0	0	0	0	0	0	0	1	1	0	11	0	8	0	40	17	0	0	0	1	0	0	0	1	0	0	0	0	1	2	0
Zotu2931	6	0	0	4	3	0	1	2	1	0	0	0	3	4	15	5	0	1	4	38	12	0	0	8	1	0	1	0	0	0	0	0	20	6	0	0	0	4	10	1	5	1	0	1	0	0	0	2	0
Zotu2958	0	1	1	0	0	0	0	2	0	0	0	0	0	9	4	1	8	11	0	22	0	0	5	0	1	0	0	0	1	1	0	0	1	12	0	1	1	28	20	2	0	18	1	0	0	0	1	0	0
Zotu2960	7	10	0	9	0	0	0	0	2	0	0	0	0	0	0	0	0	0	0	32	16	1	0	6	0	0	0	0	1	0	8	0	0	2	2	0	0	1	41	1	4	0	0	2	0	0	0	0	0
Zotu2968	1	1	4	35	1	0	1	0	0	1	0	0	0	0	0	0	0	0	0	0	13	13	4	29	0	0	1	0	0	0	0	0	0	0	0	0	0	0	0	0	9	1	8	4	0	0	0	0	0
Zotu2975	6	2	8	0	3	1	0	1	0	1	0	1	0	1	0	0	0	4	0	18	10	8	8	0	5	2	4	0	1	1	4	0	0	1	1	3	5	4	36	0	3	2	4	0	0	1	0	0	1
Zotu2977	5	2	2	0	7	3	10	11	4	20	3	6	0	0	8	1	3	2	0	2	4	0	0	3	7	4	14	0	8	1	13	6	0	1	17	6	2	7	7	1	4	4	0	0	0	0	0	0	2
Zotu2981	7	0	0	9	0	0	0	0	0	0	0	0	0	0	0	0	0	0	0	40	13	1	3	4	0	0	0	0	0	1	0	0	0	0	0	0	0	0	25	3	19	1	2	2	0	0	0	0	0
Zotu2982	0	1	0	1	0	1	0	5	0	1	2	0	0	1	0	0	1	2	1	68	0	1	0	0	0	2	0	0	0	0	5	0	0	2	0	1	5	6	46	0	0	7	1	1	0	0	0	0	0
Zotu2991	3	2	1	4	0	0	0	1	0	0	0	0	0	0	0	0	1	17	7	13	9	0	7	4	0	0	0	0	0	0	0	0	0	0	5	0	10	20	4	6	8	12	3	1	0	0	0	0	0
Zotu301	24	3	0	5	1	9	3	7	4	25	0	3	1	16	9	8	5	23	5	325	26	2	0	6	10	7	5	6	8	1	7	2	38	29	22	10	2	44	107	5	17	40	1	1	1	0	2	0	0
Zotu3025	0	10	11	8	0	0	0	0	0	0	0	0	0	0	0	0	0	0	15	7	1	20	16	4	1	0	0	0	0	1	2	0	0	0	0	0	0	0	14	7	0	1	19	3	0	0	0	0	0
Zotu3059	0	0	0	0	0	0	0	5	0	1	0	0	0	1	37	2	0	0	0	0	0	0	0	0	0	0	0	0	1	0	1	0	106	4	6	0	0	0	0	0	0	0	0	0	0	0	0	0	0
Zotu3079	4	6	0	28	0	0	0	0	0	0	0	0	0	0	0	0	0	6	1	1	5	7	3	13	0	2	0	0	0	0	0	0	0	0	1	0	3	10	12	0	0	6	5	5	3	0	0	0	1
Zotu3101	11	1	0	0	0	0	0	0	0	0	0	0	0	1	0	0	0	1	3	33	16	0	0	4	0	0	0	0	0	0	0	0	0	2	0	0	0	7	27	3	20	1	0	1	0	0	0	0	0
Zotu3141	2	0	0	0	4	0	3	0	28	3	2	0	0	10	10	5	1	1	0	0	4	0	0	0	6	0	3	2	21	0	32	1	3	20	6	0	1	4	0	0	1	4	0	0	0	2	0	0	0
Zotu3145	3	0	0	5	3	7	3	0	2	8	3	8	0	6	1	15	0	0	0	1	4	1	0	8	4	5	11	1	5	0	10	8	2	9	6	0	2	4	3	0	1	2	0	3	2	1	0	0	0
Zotu3159	3	0	0	0	0	2	0	1	0	0	0	0	0	0	1	1	0	1	0	62	1	0	0	3	0	0	1	0	0	0	0	0	0	0	0	0	1	5	30	1	0	2	0	0	2	0	0	0	0
Zotu3168	4	1	5	7	0	0	0	0	0	0	0	0	0	0	0	0	0	0	0	74	7	0	4	6	0	0	0	0	0	0	0	0	0	0	0	0	0	0	3	1	0	0	3	2	0	0	0	0	0
Zotu3181	6	2	1	5	0	4	1	5	2	1	2	0	0	3	5	0	1	4	1	3	1	5	10	7	2	9	0	1	1	3	13	7	4	6	4	2	1	7	6	3	0	5	4	0	1	0	0	0	0
Zotu3188	0	1	5	29	0	2	0	0	0	4	0	0	0	0	0	0	0	0	25	0	0	11	6	6	0	2	0	0	0	1	0	0	0	0	0	0	0	0	3	7	0	0	8	4	0	0	0	0	0
Zotu3190	2	9	1	37	1	0	0	1	0	12	0	0	0	1	0	4	0	3	35	2	7	6	1	7	2	0	3	1	1	0	2	1	2	1	4	1	0	12	6	9	11	1	0	7	0	1	0	0	0
Zotu3202	16	4	6	17	0	0	0	0	0	0	0	0	0	0	0	0	0	0	0	4	13	4	7	10	0	0	0	0	0	1	0	0	0	0	0	0	0	0	0	2	13	0	8	18	0	0	0	0	0
Zotu3222	11	4	2	18	1	2	1	0	0	10	0	0	0	0	0	0	1	1	2	8	17	13	8	14	1	1	0	0	0	0	0	0	0	1	0	4	1	8	7	4	3	6	9	10	0	0	0	0	0
Zotu3237	0	0	3	0	0	2	0	4	0	0	0	0	0	0	0	0	0	0	2	0	0	2	55	1	5	0	0	1	0	20	0	0	0	0	0	0	1	2	4	17	3	0	10	0	1	0	0	0	0
Zotu3281	0	0	0	0	16	12	1	1	0	2	0	0	0	0	0	0	0	0	0	0	0	0	0	0	16	6	1	12	0	0	0	0	0	0	0	0	0	0	0	0	0	0	0	0	7	23	0	0	0
Zotu330	13	12	11	16	1	1	0	1	6	5	2	1	0	12	7	0	19	33	90	44	14	68	33	13	1	3	0	0	4	9	7	4	2	22	62	0	19	114	70	68	9	47	34	3	0	0	3	0	2
Zotu3301	0	0	0	0	4	13	0	9	0	28	0	0	0	0	0	0	0	0	8	0	0	0	0	0	2	21	0	0	0	0	0	0	0	0	12	35	0	0	0	9	0	0	2	0	22	2	0	0	1
Zotu331	2	6	5	24	2	18	2	6	53	38	18	12	0	9	13	27	1	6	7	3	5	1	4	14	17	48	10	5	45	1	57	9	12	16	41	4	1	7	7	8	3	3	8	15	5	0	0	2	1
Zotu3328	0	0	0	0	0	0	0	0	19	2	5	8	1	6	0	2	0	6	0	1	2	0	1	0	1	1	3	0	11	0	28	5	1	6	33	0	1	16	0	0	0	0	1	0	0	0	0	0	0
Zotu3351	0	6	11	0	1	1	1	4	0	3	0	5	0	0	0	1	1	3	9	2	1	18	8	0	7	2	7	2	1	1	0	5	0	0	0	4	2	4	6	7	1	9	16	0	0	1	0	0	0
Zotu3360	4	1	0	0	0	0	0	0	0	0	1	0	0	5	1	2	0	13	0	13	3	0	0	0	0	0	0	0	0	0	0	0	2	11	1	1	0	27	19	0	1	3	0	0	1	0	1	1	0
Zotu3362	0	3	3	9	1	0	0	4	2	3	0	1	0	0	2	5	1	2	0	1	6	2	0	7	0	1	1	1	1	0	2	0	0	0	6	0	1	12	2	0	1	6	1	7	0	0	0	0	1
Zotu3379	2	0	0	0	0	0	1	0	1	1	0	0	1	5	4	0	5	9	0	2	0	0	0	0	0	0	1	0	1	0	2	0	6	9	0	0	2	10	20	2	6	9	0	0	0	0	0	0	0
Zotu3388	0	0	0	0	12	58	10	5	0	8	0	0	0	0	0	0	0	0	0	0	0	0	0	0	0	11	0	0	0	0	0	0	0	0	0	0	0	0	0	0	0	0	0	0	6	2	0	0	0
Zotu3406	0	0	0	0	0	0	0	0	7	0	0	7	1	24	8	15	0	1	0	0	1	0	0	0	2	0	1	0	4	0	1	2	6	29	9	0	0	1	2	0	0	1	0	0	0	0	1	1	2
Zotu3424	0	0	0	0	6	2	0	3	16	4	10	0	0	0	2	6	0	0	0	1	0	0	0	0	1	2	1	2	20	0	44	1	1	1	4	0	0	1	1	0	0	2	0	0	0	0	0	0	1
Zotu3446	2	1	0	1	0	0	0	0	1	0	0	0	0	0	0	0	0	0	0	63	2	0	0	0	0	1	2	0	0	0	0	0	0	0	0	0	0	1	47	4	1	0	0	1	1	0	0	0	0
Zotu3471	1	0	0	0	3	2	5	2	14	3	3	0	2	4	8	4	0	1	1	0	0	0	0	0	1	2	2	0	13	0	8	0	27	14	0	0	1	0	0	0	0	0	0	1	0	0	0	0	0
Zotu3484	0	0	0	0	0	0	0	0	1	1	0	0	0	2	0	4	1	0	0	111	0	0	0	0	0	0	1	0	1	0	0	0	0	6	0	0	0	0	22	0	0	0	0	0	1	0	0	0	0
Zotu3498	2	2	4	14	0	1	1	0	0	1	0	0	0	2	2	4	9	6	1	6	11	2	1	8	1	0	0	0	0	0	0	0	1	8	0	0	2	20	15	0	2	8	3	5	0	0	0	0	0
Zotu3514	0	0	0	0	0	0	0	0	22	0	4	0	2	15	6	4	0	0	0	0	0	0	0	0	0	0	0	0	12	0	5	0	24	15	0	0	0	0	0	0	1	0	0	0	0	0	0	0	0
Zotu3542	2	1	0	1	0	0	0	0	0	0	0	0	0	0	0	0	11	10	0	25	5	0	1	0	0	0	0	0	0	0	0	1	0	1	6	0	5	17	30	3	4	24	0	0	0	0	0	0	0
Zotu3556	0	2	3	1	0	1	0	0	0	4	0	0	0	0	0	0	0	0	13	0	0	35	11	0	3	5	0	0	0	2	0	0	0	0	0	11	0	0	0	11	0	0	11	0	0	0	0	0	0
Zotu3560	1	1	0	1	0	0	0	0	0	1	0	0	5	21	4	1	0	2	0	0	7	2	1	2	0	1	0	0	0	0	0	0	26	35	0	0	0	7	0	1	4	4	0	0	0	1	1	1	0
Zotu3562	9	0	0	3	0	1	0	3	7	3	3	3	1	1	1	0	0	3	0	0	3	1	0	6	0	0	1	0	4	0	14	0	16	2	13	0	2	3	1	0	4	5	2	0	0	0	0	0	10
Zotu3567	0	0	0	0	1	1	0	0	7	1	5	9	0	0	0	1	3	5	18	0	1	0	1	0	2	1	3	0	8	0	29	8	0	0	10	0	1	7	6	3	0	4	0	0	0	0	0	0	0
Zotu357	1	1	0	1	1	10	6	7	42	16	40	18	0	10	0	0	1	24	0	7	0	1	2	2	3	14	13	2	30	0	74	11	9	43	180	0	1	19	12	0	0	12	3	3	3	6	3	0	16
Zotu3625	5	1	1	36	0	0	0	0	0	0	0	0	0	0	0	0	0	0	0	0	1	1	1	32	0	0	0	0	0	0	0	0	0	0	0	0	0	0	0	1	2	0	0	28	0	0	0	0	0
Zotu3638	0	0	0	0	9	6	0	16	0	1	0	0	0	0	0	0	0	0	0	0	0	0	0	0	9	4	1	5	0	0	0	0	0	0	0	1	0	0	0	0	0	0	0	0	6	22	0	0	0
Zotu3655	14	4	11	5	0	1	0	9	1	3	1	0	0	0	3	0	1	3	1	29	8	2	3	3	1	0	1	0	1	0	2	0	6	1	5	0	2	6	12	1	8	6	10	10	0	0	0	0	0
Zotu3689	11	0	0	0	0	0	0	0	0	0	0	0	1	0	0	0	4	6	0	26	4	2	2	1	0	0	0	0	1	1	0	0	0	2	5	0	0	14	25	6	1	9	3	0	0	0	0	0	0
Zotu3717	1	2	0	4	2	4	0	0	25	2	3	0	1	5	8	3	4	1	3	2	2	4	0	3	4	0	3	0	7	0	4	1	31	7	7	0	4	6	4	4	0	8	1	0	1	0	0	0	0
Zotu3722	4	5	1	25	1	0	10	2	0	1	0	2	0	2	3	0	1	0	0	2	5	18	6	18	1	1	3	0	4	1	2	2	1	1	5	2	0	6	1	2	3	2	6	10	1	0	0	0	0
Zotu3728	2	0	0	0	0	7	1	1	0	78	0	8	0	2	0	1	0	1	1	1	1	0	0	1	1	1	10	5	0	0	1	6	0	0	11	1	2	0	2	0	0	0	0	0	0	0	0	0	0
Zotu3737	12	2	3	31	0	0	0	0	1	9	0	0	0	0	1	2	0	0	0	2	20	7	2	22	0	0	0	0	0	3	0	1	3	5	1	1	0	1	2	2	14	1	2	7	0	0	0	1	0
Zotu3738	2	3	0	0	0	12	0	1	1	0	0	4	0	0	1	5	2	17	0	4	4	0	0	2	0	26	3	1	1	0	1	1	1	0	5	0	1	18	9	1	0	15	0	0	0	0	0	0	1
Zotu3756	12	20	1	12	0	0	0	0	0	2	0	0	0	0	0	0	0	0	0	9	15	11	2	17	0	0	0	0	0	0	0	0	0	1	0	0	0	0	0	0	5	0	1	4	0	0	0	0	0
Zotu3781	0	0	0	0	0	0	1	11	0	1	0	0	2	0	19	6	0	0	0	2	4	0	0	0	0	0	0	0	1	0	1	0	50	1	14	1	0	1	0	0	1	1	0	1	0	0	0	0	0
Zotu3802	2	0	0	3	0	1	0	1	0	0	0	0	0	1	0	0	3	1	0	63	1	1	0	0	0	0	0	0	0	0	3	0	0	1	0	1	0	9	23	0	1	4	0	0	0	0	0	0	0
Zotu3833	0	0	0	0	0	3	2	1	1	9	0	0	4	12	13	2	0	0	0	0	1	1	1	0	0	6	8	0	1	0	2	1	64	11	1	0	0	0	4	0	0	0	2	0	3	0	0	0	0
Zotu3838	0	0	0	2	1	9	0	5	7	4	3	0	0	4	16	11	1	1	1	6	0	0	1	3	9	20	2	2	13	0	3	1	9	2	2	1	3	3	1	0	0	0	0	0	1	0	0	0	0
Zotu3847	5	4	2	0	0	0	0	0	0	0	0	0	0	0	0	0	4	10	0	3	6	9	1	0	0	0	0	0	0	1	0	0	0	0	0	0	3	26	5	3	5	8	4	0	0	0	0	0	0
Zotu3854	4	0	0	4	1	0	0	0	2	3	0	2	0	2	0	1	3	1	0	3	5	0	0	1	2	0	1	1	1	0	10	2	2	2	2	1	4	14	7	3	2	9	0	0	0	1	0	0	0
Zotu3866	0	0	0	0	0	11	0	1	0	43	0	1	0	0	0	0	0	0	3	0	0	0	0	0	1	3	5	1	0	1	4	3	0	0	12	0	0	0	0	0	0	0	0	0	8	2	0	0	0
Zotu3869	0	2	0	1	6	1	6	0	9	9	3	11	0	0	0	0	2	0	2	0	0	5	0	1	7	2	11	0	4	0	28	4	0	0	7	0	0	0	0	2	0	0	0	0	1	1	0	0	1
Zotu3882	3	0	0	3	0	0	0	0	1	0	0	0	0	6	1	2	10	8	0	6	2	0	0	3	0	0	0	0	0	0	0	0	2	10	0	0	3	19	0	1	4	16	1	1	0	0	1	0	0
Zotu3925	0	0	0	0	1	0	8	0	3	2	0	19	0	0	0	0	0	0	1	0	0	0	0	0	0	0	11	1	5	0	0	29	0	0	19	0	0	3	0	0	0	1	0	0	0	0	0	0	0
Zotu3931	0	0	0	0	0	0	0	0	0	0	0	0	0	0	0	0	0	0	0	82	0	0	0	0	0	0	0	0	0	0	0	0	0	1	0	0	0	0	38	0	0	0	0	0	0	0	0	0	0
Zotu3960	2	1	0	0	1	1	3	1	7	0	0	1	4	7	6	5	0	1	0	0	2	0	0	0	0	1	0	2	5	0	6	0	31	25	11	0	0	4	6	0	2	1	0	0	0	0	0	0	0
Zotu3971	5	2	0	5	0	1	0	0	0	0	0	0	0	1	1	0	4	9	1	1	19	2	0	9	0	1	1	0	0	2	1	0	0	0	0	0	2	21	5	1	5	7	0	5	0	0	0	0	0
Zotu3997	2	2	0	0	0	3	0	0	0	3	0	0	0	0	0	0	16	8	0	15	2	3	0	0	0	2	0	1	0	2	0	0	0	0	1	1	11	17	15	0	0	9	2	1	0	0	0	0	0
Zotu4004	0	0	0	0	0	0	0	0	0	0	0	0	0	0	0	0	0	1	1	71	0	0	0	0	0	0	0	0	0	0	1	0	0	0	0	0	0	1	24	4	0	0	0	0	0	0	0	0	0
Zotu4016	4	8	4	13	0	0	0	0	0	0	0	0	0	0	0	0	0	0	10	2	11	7	2	9	0	0	0	0	0	1	0	1	0	0	0	0	2	1	5	2	5	4	3	6	0	0	0	0	0
Zotu4025	1	11	2	3	0	2	1	0	0	1	0	0	0	0	0	0	0	1	14	1	1	11	1	4	1	7	3	0	0	0	0	0	0	0	0	5	1	1	0	13	2	1	4	0	3	0	0	0	0
Zotu404	25	17	2	10	0	0	0	0	0	0	0	0	1	2	0	0	12	24	10	58	46	7	0	11	0	0	0	0	0	0	0	0	2	1	1	1	10	70	125	22	45	45	3	2	0	0	0	0	0
Zotu4054	0	14	0	0	0	0	2	4	0	5	0	2	0	0	0	0	1	2	10	23	0	4	0	0	1	0	10	0	0	0	1	1	0	0	0	0	0	0	24	12	1	2	0	0	0	0	0	0	0
Zotu4057	0	2	0	32	0	0	0	0	0	0	0	0	0	0	0	0	0	1	3	1	0	13	1	21	0	0	0	0	0	2	1	0	0	0	1	0	0	1	0	3	1	1	3	8	0	0	0	0	0
Zotu4061	8	6	0	13	0	0	2	0	0	0	0	0	0	0	0	0	0	1	0	11	14	5	1	6	0	0	8	0	0	0	1	3	0	0	0	0	0	5	1	2	11	3	0	5	0	0	0	0	0
Zotu4074	0	0	1	0	0	11	0	5	1	2	0	0	0	0	0	0	1	0	23	2	0	2	10	0	1	16	0	1	0	1	1	0	0	0	1	0	3	0	4	20	0	2	7	0	2	0	0	0	0
Zotu4087	5	1	0	5	0	2	0	0	0	0	0	0	0	0	0	0	3	5	0	6	6	2	2	0	0	8	1	0	0	0	0	0	0	0	3	1	1	27	4	2	8	27	2	1	0	0	0	0	1
Zotu4089	1	0	0	10	0	0	0	1	1	0	0	2	0	0	0	0	2	5	0	18	1	0	0	9	0	0	1	0	2	0	5	0	0	0	0	0	0	10	33	0	0	7	1	2	0	0	0	0	0
Zotu4091	4	0	0	3	0	0	0	0	0	0	0	0	0	0	2	0	0	5	0	28	5	1	0	4	0	0	0	0	0	0	0	0	3	2	0	0	0	3	27	1	5	1	1	2	0	0	1	0	0
Zotu4104	1	3	0	2	1	4	5	8	2	19	1	5	0	9	7	4	2	7	5	5	3	1	0	0	7	7	25	4	5	0	2	5	0	16	8	0	2	12	16	0	1	4	0	0	0	0	0	0	0
Zotu4148	0	0	0	0	0	0	1	0	3	0	0	36	0	0	0	0	0	0	0	0	0	0	0	0	1	0	6	0	3	0	6	31	0	0	3	0	0	1	6	0	0	1	0	0	0	0	0	0	0
Zotu4151	0	0	2	0	2	1	4	0	0	4	0	1	0	0	0	0	3	3	0	18	2	0	0	0	2	2	1	1	0	0	0	0	0	0	8	10	4	14	16	4	0	8	0	0	0	3	0	0	2
Zotu4171	2	0	11	5	0	0	0	0	0	0	0	1	0	6	0	0	0	0	4	4	4	5	5	3	0	0	0	0	0	2	0	0	3	7	0	0	0	0	12	7	1	0	24	6	0	0	0	0	0
Zotu4194	0	0	0	1	2	0	2	2	1	3	0	2	1	9	2	3	1	1	0	0	0	0	0	0	0	0	20	2	0	0	12	0	6	13	0	0	0	0	0	0	0	0	0	0	0	0	2	0	1
Zotu4209	4	1	0	0	0	0	8	13	0	0	2	2	0	2	0	0	5	3	0	48	1	1	0	0	2	1	4	0	3	0	4	2	4	1	1	0	0	6	17	0	3	10	0	0	0	0	0	0	0
Zotu4215	0	0	0	0	2	0	0	1	30	0	3	7	0	0	3	1	0	0	0	0	0	0	0	0	2	1	4	0	26	1	14	4	0	0	0	0	0	0	0	0	0	0	0	0	0	0	0	0	0
Zotu4228	0	5	10	2	0	0	0	0	0	0	0	0	0	0	0	0	1	0	14	2	1	15	9	1	0	0	0	0	0	2	0	0	0	0	3	0	0	2	0	15	1	2	16	1	0	0	0	0	0
Zotu4232	0	0	9	0	0	0	0	0	0	0	0	0	0	0	0	0	1	0	4	1	0	6	24	0	0	0	0	0	0	6	0	0	0	0	1	0	1	0	0	15	0	0	23	0	0	0	0	0	1
Zotu4247	0	0	0	0	0	3	8	2	3	5	0	1	1	5	1	2	0	1	0	1	0	0	0	2	0	9	3	1	5	0	1	2	33	22	0	0	1	1	0	0	1	1	0	0	0	0	0	0	0
Zotu4265	1	0	0	0	0	0	0	0	0	0	0	0	0	1	0	0	0	0	0	53	2	0	0	0	0	0	0	0	0	0	0	0	0	1	0	0	0	3	24	1	0	1	0	0	0	0	0	0	0
Zotu4276	0	0	0	0	0	0	0	0	1	0	0	0	0	20	3	4	0	0	0	0	0	0	0	0	0	0	0	0	0	0	0	1	10	53	0	0	0	0	0	0	0	0	0	0	0	0	1	0	0
Zotu430	11	11	6	14	6	7	3	6	2	23	3	6	3	12	4	2	26	14	57	31	10	13	6	16	7	13	5	4	6	1	23	8	16	19	21	1	13	43	72	13	19	30	14	4	0	0	0	0	0
Zotu4395	0	2	0	0	0	0	0	0	0	11	1	2	0	0	0	0	0	0	0	0	0	0	1	0	0	0	3	0	0	0	0	5	0	0	3	0	0	0	0	0	0	0	1	0	6	3	0	0	0
Zotu4419	0	6	0	0	0	1	0	2	1	2	0	0	0	2	0	0	2	6	0	7	1	1	0	1	2	22	2	1	1	0	2	0	0	2	7	3	1	4	9	1	3	3	0	1	2	0	0	0	2
Zotu4446	0	0	0	1	0	1	0	0	10	2	0	0	4	10	5	4	0	0	0	0	1	0	0	1	1	0	0	0	6	1	2	0	24	17	0	0	0	1	0	0	0	4	0	0	0	0	1	0	0
Zotu4458	7	0	2	1	1	0	0	2	0	0	0	0	0	1	1	2	0	8	2	13	11	1	2	7	1	1	0	1	0	1	0	0	0	3	0	0	1	14	20	8	9	8	1	0	1	0	1	0	0
Zotu4470	1	0	0	1	0	0	0	0	0	0	0	0	1	24	7	3	0	0	0	0	3	0	0	0	0	0	0	0	0	0	0	0	31	40	1	0	0	1	0	0	1	0	0	0	0	0	1	1	0
Zotu4484	0	0	0	0	0	1	0	6	1	0	1	0	1	0	25	4	0	0	8	0	0	0	0	0	1	1	0	0	8	0	4	0	24	3	25	2	0	0	0	0	1	0	0	0	0	0	0	0	0
Zotu4506	1	0	0	0	1	0	0	0	4	2	4	2	0	2	3	0	4	5	1	3	3	0	0	0	1	5	1	1	1	0	17	0	1	0	10	5	0	8	5	0	1	13	3	0	0	0	0	0	0
Zotu4537	1	1	1	0	2	1	2	1	5	6	3	5	2	6	1	0	4	1	9	7	4	3	3	2	3	1	4	1	3	0	8	3	6	12	7	2	2	6	15	2	1	4	4	2	2	0	0	0	0
Zotu4544	3	31	3	4	1	0	0	0	4	8	0	0	0	0	1	0	3	2	1	5	6	9	0	0	0	2	2	0	2	0	4	1	0	1	6	0	2	2	12	6	1	0	3	3	5	0	0	0	0
Zotu4553	1	0	0	0	0	1	1	3	24	1	4	0	1	2	4	0	1	0	2	0	0	0	0	0	0	2	1	0	19	0	12	1	23	2	1	0	0	0	1	0	1	0	0	0	1	0	0	0	0
Zotu4559	0	0	0	0	0	1	0	0	2	0	1	0	10	13	1	0	0	0	0	0	0	0	0	0	0	1	0	0	0	0	0	0	61	14	3	0	0	0	0	0	0	0	0	0	0	0	0	0	0
Zotu458	8	8	1	3	9	19	6	8	45	12	18	17	4	21	12	21	1	4	2	8	15	1	0	8	6	31	26	2	29	0	59	19	25	39	4	0	0	3	6	2	9	5	1	5	2	1	3	2	1
Zotu4594	0	0	0	0	6	2	3	1	1	18	0	0	0	0	0	0	0	0	12	0	0	3	0	0	15	7	6	2	1	1	0	4	0	0	12	15	0	0	0	0	0	1	0	0	0	0	0	0	0
Zotu4609	0	3	0	2	0	1	0	0	0	3	0	0	0	1	0	0	2	8	0	2	10	0	0	0	2	0	0	0	0	0	0	0	0	0	0	0	10	42	4	0	2	13	1	0	0	0	0	0	0
Zotu4624	1	0	0	0	3	4	5	3	6	12	5	10	0	0	2	0	1	1	3	1	0	0	0	0	8	7	1	5	18	2	11	4	0	1	7	2	3	10	2	0	2	4	0	0	1	0	0	0	0
Zotu4677	2	4	4	7	0	0	0	0	0	0	0	0	0	1	0	0	1	0	2	8	5	3	18	10	0	0	0	0	0	2	0	0	1	0	0	0	0	1	8	1	1	1	12	1	0	0	0	1	0
Zotu4688	3	0	0	1	0	1	0	3	18	1	7	3	0	0	2	0	1	2	0	1	2	0	0	0	2	1	6	0	12	0	18	6	2	2	10	1	0	8	0	0	0	4	0	0	0	0	0	0	0
Zotu4734	10	5	1	24	0	2	0	0	0	0	0	0	0	0	0	0	0	0	2	0	3	3	2	12	0	1	0	0	0	1	0	0	2	1	0	0	0	0	0	0	3	0	1	8	0	0	0	0	0
Zotu4748	0	0	0	1	1	1	0	1	11	0	0	1	3	14	3	9	0	1	0	5	1	0	0	1	0	2	1	0	6	0	3	1	37	17	5	0	0	1	0	0	1	0	1	0	0	0	1	0	0
[truncated: 19,893 more rows]
[truncated: 16 more columns]
