# Supplementary material for: Agroforestry Management Systems Drive the Composition, Diversity, and Function of Fungal and Bacterial Endophyte Communities in Theobroma Cacao Leaves
Source: Microorganisms. 2020 Mar 13;8(3):405. doi: 10.3390/microorganisms8030405 (PMC7143032; doi:10.3390/microorganisms8030405)
Supplement: Supplementary file 1 [file microorganisms-08-00405-s001.zip › Table_S4.xlsx]

## Sheet: EnvData_Statistics
Table S4. Statistical analysis of environmental data with Kruskal-Wallis test. Multiple comparison were performed using the Dunn test. P-values were adjusted with the Benjamini-Hochberg method. Statistically significant (p ≤ 0.05) and marginally significant (p ≤ 0.1) values are written in bold and are underlined, respectively.
	Plantation Age		Tree Height		Altitude		Temperature		Humidity		Rainfall		Cacao Tree Density		Rate Insecticides		Rate Fungicides		Shade Tree Diversity		Shade Cover		Shade Tree Height
Kruskal-Wallis test (DF = 6)	chi2	P value	chi2	P value	chi2	P value	chi2	P value	chi2	P value	chi2	P value	chi2	P value	chi2	P value	chi2	P value	chi2	P value	chi2	P value	chi2	P value
	63	0	37.24	0	48.28	0	46.76	0	48.01	0	58.56	0	34.08	0	50.35	0	38.08	0	51.68	0	43.18	0	51.3	0
Multiple Comparison	Z	P.adj	Z	P.adj	Z	P.adj	Z	P.adj	Z	P.adj	Z	P.adj	Z	P.adj	Z	P.adj	Z	P.adj	Z	P.adj	Z	P.adj	Z	P.adj
Bakoa - Ekabita Essélé	-1.32288	0.205443	-0.147829	0.926602	1.82877	0.128737	1.72136	0.149075	-2.39398	0.0349997	-3.18577	0.00378964	-2.41155	0.0416977	-1.75277	0.139373	0.914072	0.541018	-2.43774	0.0310369	-1.7212	0.111844	-4.35679	< 0.001
Bakoa - Kédia	2.64575	0.015561	1.95538	0.0884429	0.4303	0.700326	-2.58204	0.0229178	1.77531	0.132731	-0.539962	0.618685	1.02965	0.397916	-0.215725	0.870662	0.430152	0.737305	0.758407	0.495387	2.1515	0.0660173	-0.107575	0.96005
Ekabita Essélé - Kédia	3.96863	< 0.001	2.1032	0.0676733	-1.39847	0.261645	-4.30339	< 0.001	4.1693	< 0.001	2.64581	0.0142616	3.4412	0.00304047	1.53704	0.173996	-0.483921	0.733183	3.19615	0.00365602	3.8727	< 0.001	4.24921	< 0.001
Bakoa - Nkolobang	-1.32288	0.216856	-1.16919	0.318053	-1.50605	0.231095	1.61377	0.172162	-2.71677	0.015382	-1.67388	0.123577	-2.95347	0.0131973	-1.59097	0.167423	1.18292	0.382591	-2.49191	0.0296469	-1.7212	0.119301	-4.14164	< 0.001
Ekabita Essélé - Nkolobang	0	1	-1.02136	0.358262	-3.33482	0.00358484	-0.107585	0.914325	-0.322784	0.784202	1.51189	0.161281	-0.541921	0.726195	0.161794	0.871468	0.268845	0.827452	-0.054172	0.956798	0	1	0.21515	0.916982
Kédia - Nkolobang	-3.96863	< 0.001	-3.12457	0.00534198	-1.93635	0.110932	4.19581	< 0.001	-4.49208	< 0.001	-1.13392	0.299633	-3.98312	< 0.001	-1.37525	0.221884	0.752766	0.557847	-3.25032	0.00345829	-3.8727	0.000565093	-4.03406	< 0.001
Bakoa - Pan Makak	-3.08671	0.00531261	3.29928	0.00339272	0.8606	0.481096	2.1517	0.0659846	-1.53322	0.202279	-5.02164	< 0.001	-0.514825	0.670535	1.10559	0.31372	-2.15076	0.0551167	-4.11707	< 0.001	-2.25907	0.0557171	-1.77499	0.10626
Ekabita Essélé - Pan Makak	-1.76383	0.108864	3.4471	0.0029748	-0.968175	0.437006	0.430339	0.700296	0.860758	0.51105	-1.83587	0.0929277	1.89673	0.121515	2.85836	0.0127751	-3.06483	0.00653379	-1.67933	0.122177	-0.537875	0.652839	2.5818	0.0229336
Kédia - Pan Makak	-5.73246	< 0.001	1.3439	0.268471	0.4303	0.737186	4.73373	< 0.001	-3.30854	0.00281353	-4.48168	< 0.001	-1.54448	0.183709	1.32132	0.230253	-2.58091	0.0206934	-4.87548	< 0.001	-4.41057	< 0.001	-1.66741	0.125255
Nkolobang - Pan Makak	-1.76383	0.11664	4.46847	< 0.001	2.36665	0.0538498	0.537924	0.689068	1.18354	0.331232	-3.34776	0.002444	2.43865	0.0442271	2.69657	0.0183904	-3.33368	0.00299973	-1.62516	0.12863	-0.537875	0.689107	2.36665	0.0342681
Bakoa - Simanya	-3.08671	0.00607155	3.33287	0.00361007	-0.322725	0.746904	1.18343	0.354956	-2.17879	0.0560261	-5.88558	< 0.001	-0.514825	0.707788	1.64491	0.161521	-2.90352	0.00860973	-4.65879	< 0.001	-3.4424	0.00201803	-1.99014	0.0752379
Ekabita Essélé - Simanya	-1.76383	0.125612	3.4807	0.00350071	-2.1515	0.0825216	-0.537924	0.729601	0.21519	0.82962	-2.69981	0.0132452	1.89673	0.135017	3.39767	0.00285439	-3.8176	0.000943306	-2.22105	0.0502999	-1.7212	0.127822	2.36665	0.0376949
Kédia - Simanya	-5.73246	< 0.001	1.3775	0.271964	-0.753025	0.526674	3.76547	0.000581827	-3.95411	< 0.001	-5.34562	< 0.001	-1.54448	0.197841	1.86063	0.119884	-3.33368	0.00359967	-5.4172	< 0.001	-5.5939	< 0.001	-1.88256	0.0896397
Nkolobang - Simanya	-1.76383	0.13608	4.50207	< 0.001	1.18332	0.331353	-0.430339	0.737154	0.537974	0.652763	-4.2117	< 0.001	2.43865	0.0515983	3.23588	0.0042444	-4.08644	0.000919884	-2.16688	0.0529273	-1.7212	0.137654	2.1515	0.0550144
Pan Makak - Simanya	0	1	0.0335975	0.973198	-1.18332	0.355021	-0.968264	0.436948	-0.645568	0.640573	-0.863939	0.428424	0	1	0.539313	0.651741	-0.752766	0.592713	-0.54172	0.617412	-1.18332	0.29237	-0.21515	0.967925
Bakoa - Talba	1.52753	0.156426	0.954359	0.375681	4.22337	< 0.001	-1.86342	0.119132	1.45982	0.216511	-3.80331	< 0.001	1.22023	0.311331	-3.89216	0.000695496	-2.51453	0.022755	-1.03211	0.352355	0.0621084	0.998	-5.03078	< 0.001
Ekabita Essélé - Talba	3.05505	0.00472548	1.12506	0.321874	2.11169	0.0809977	-3.85108	< 0.001	4.22415	< 0.001	-0.124699	0.900762	4.00485	0.00065161	-1.86824	0.129631	-3.57001	0.00187411	1.78274	0.104479	2.04958	0.0707098	0	1
Kédia - Talba	-1.52753	0.166203	-1.30351	0.269359	3.72651	0.0010193	1.11805	0.368961	-0.590139	0.647614	-3.17982	0.00343855	0.0312878	1	-3.64306	0.00141444	-3.01122	0.00683021	-1.90785	0.0911253	-2.42223	0.0404923	-4.90657	< 0.001
Nkolobang - Talba	3.05505	0.00525053	2.30443	0.0445173	5.96241	< 0.001	-3.72685	0.000581667	4.59687	< 0.001	-1.87048	0.0921253	4.6306	< 0.001	-2.05506	0.0930376	-3.88044	0.00109481	1.8453	0.0974919	2.04958	0.0771379	-0.248434	0.992928
Pan Makak - Talba	5.09175	< 0.001	-2.85532	0.0100319	3.22964	0.00433814	-4.34799	< 0.001	3.23023	0.00324686	1.99518	0.074345	1.8147	0.121749	-5.16879	< 0.001	-0.0310435	0.975235	3.72187	0.000692144	2.67066	0.0227105	-2.9812	0.0086135
Simanya - Talba	5.09175	< 0.001	-2.89411	0.00998111	4.59602	< 0.001	-3.22994	0.00325023	3.97567	< 0.001	2.99277	0.00580559	1.8147	0.132817	-5.79153	< 0.001	0.838175	0.562705	4.34739	< 0.001	4.03705	< 0.001	-2.73277	0.016486
