# Supplementary material for: Agroforestry Management Systems Drive the Composition, Diversity, and Function of Fungal and Bacterial Endophyte Communities in Theobroma Cacao Leaves
Source: Microorganisms. 2020 Mar 13;8(3):405. doi: 10.3390/microorganisms8030405 (PMC7143032; doi:10.3390/microorganisms8030405)
Supplement: Supplementary file 1 [file microorganisms-08-00405-s001.zip › Table_S5.xlsx]

## Sheet: SeqCharacteristics_AlphaDiv
Table S5. Sequence characteristics and alpha diversity values of the fungal dataset. Alpha diversity values were calculated at the same surveying effort (number of sequences = 2025). Every value was calculated 10 times in R. The average of all 10 iterations is provided. For further information on the Sample ID see Supplementary Table S1.
SeqID_Fungi	Tree ID	Raw sequences	After processing and denoising	After removal of chimeric and non-fungal sequences	Observed zOTUs (Richness)	Shannon diversity index H'	Michaelis-Menten Fit (MMF)	Good's Coverage (%)
Cocoa_Fungi_01	1	77185	63886	63145	70.9	1.66685	99.2465	99.9113
Cocoa_Fungi_02	2	35580	20260	19100	314.3	4.60781	449.51	99.356
Cocoa_Fungi_03	3	70469	30862	29547	276.3	4.59726	357.345	99.7935
Cocoa_Fungi_04	4	33026	19654	18652	255.8	4.77003	314.574	99.6783
Cocoa_Fungi_05	5	24406	13016	11944	353.7	4.82064	493.478	99.0121
Cocoa_Fungi_06	6	5590	2340	2066	314.2	4.74811	424.289	94.5789
Cocoa_Fungi_07	7	36553	18251	17292	331.6	4.97516	443.318	99.6588
Cocoa_Fungi_08	8	41988	34083	33721	86.5	1.52891	143.397	99.5581
Cocoa_Fungi_09	9	30487	13970	12537	442.6	5.29113	651.972	99.1625
Cocoa_Fungi_10	10	35320	19645	17964	425.2	5.3385	598.687	99.3988
Cocoa_Fungi_11	11	43472	28394	26053	286.5	4.43708	400.557	99.5471
Cocoa_Fungi_12	12	44110	11290	11097	132.6	1.72444	218.958	99.3692
Cocoa_Fungi_13	13	37586	25957	24622	333.7	4.6896	474.734	99.5857
Cocoa_Fungi_14	14	26182	10394	9826	223.7	3.05638	331.839	99.2469
Cocoa_Fungi_15	15	97452	71179	66326	307.2	4.77849	396.025	99.8176
Cocoa_Fungi_16	16	46481	35910	32810	306.6	4.41714	465.438	99.4453
Cocoa_Fungi_17	17	109343	86281	77684	152.7	3.56676	187.04	99.9768
Cocoa_Fungi_18	18	54324	42368	38159	272.1	4.194	383.142	99.6908
Cocoa_Fungi_19	19	65758	46219	42067	331.9	4.67217	480.923	99.691
Cocoa_Fungi_20	20	28564	14432	13296	318.1	4.8281	427.153	99.2404
Cocoa_Fungi_21	21	151131	106591	95436	279.5	4.86373	346.758	99.8984
Cocoa_Fungi_22	22	123161	98067	91280	285.7	4.27128	401.078	99.8565
Cocoa_Fungi_23	23	69604	52414	46610	207.2	3.59446	299.948	99.7147
Cocoa_Fungi_24	24	76345	54580	47315	307.1	4.44755	441.855	99.7422
Cocoa_Fungi_25	25	25014	18776	16905	303.3	4.41401	428.822	99.5563
Cocoa_Fungi_26	26	42032	31100	28348	347.5	4.67918	518.978	99.4003
Cocoa_Fungi_27	27	80988	44583	41512	257.7	4.10278	353.799	99.7952
Cocoa_Fungi_28	28	20804	15940	13807	315.5	4.56799	454.914	98.7905
Cocoa_Fungi_29	29	50274	34106	29197	338.7	4.85515	475.779	99.565
Cocoa_Fungi_30	30	116067	78718	69385	380.1	4.83837	564.874	99.8688
Cocoa_Fungi_31	31	51942	38136	34419	296.1	4.64803	387.974	99.7007
Cocoa_Fungi_32	32	73219	46641	38661	271.1	4.426	365.646	99.7439
Cocoa_Fungi_33	33	75870	63071	62259	75.4	1.31919	121.826	99.7976
Cocoa_Fungi_34	34	123636	99417	90467	263.1	3.60587	428.272	99.8198
Cocoa_Fungi_35	35	64260	45769	40128	308.6	4.58302	442.624	99.6312
Cocoa_Fungi_36	36	10164	7721	3733	188.8	3.70266	241.354	97.6159
Cocoa_Fungi_37	37	76746	52235	43640	274.4	4.36519	375.897	99.6677
Cocoa_Fungi_38	38	116458	90327	77490	298.1	3.82191	458.469	99.769
Cocoa_Fungi_39	39	120528	94794	83207	281.3	4.12706	403.745	99.6971
Cocoa_Fungi_40	40	56492	45135	43359	161.3	2.30273	266.182	99.6541
Cocoa_Fungi_41	41	65004	46693	40212	325.6	4.80695	452.212	99.5126
Cocoa_Fungi_42	42	179592	139262	133391	208.3	3.78242	286.612	99.9258
Cocoa_Fungi_43	43	210911	154730	144753	225.4	3.51231	345.83	99.933
Cocoa_Fungi_44	44	137396	97818	92627	321.6	4.35086	467.778	99.8769
Cocoa_Fungi_45	45	93879	66401	62594	386.4	4.50711	624.325	99.8115
Cocoa_Fungi_46	46	139086	93988	86952	442.2	5.21267	679.71	99.847
Cocoa_Fungi_47	47	106442	67270	62540	433.2	5.19907	661.228	99.7314
Cocoa_Fungi_48	48	39302	14362	13637	299.7	3.96112	440.045	99.648
Cocoa_Fungi_49	49	26901	8491	8273	97.9	1.67303	144.608	99.6615
Cocoa_Fungi_50	50	124200	38855	37944	197	2.41377	319.892	99.8867
Cocoa_Fungi_51	51	32816	6078	5957	180.9	2.57253	256.06	99.2949
Cocoa_Fungi_52	52	11118	2083	2025	106	1.91724	146.193	97.9753
Cocoa_Fungi_53	53	13470	3884	3800	131.6	2.67342	174.61	98.8684
Cocoa_Fungi_54	54	103144	45732	43658	314.7	4.111	492.814	99.842
Cocoa_Fungi_55	55	21554	2617	2494	141.5	2.95808	175.025	98.4763
Cocoa_Fungi_56	56	23858	3180	2882	223.3	4.46788	267.769	98.5427
Cocoa_Fungi_57	57	48845	31402	28436	379	4.73433	575.502	99.7538
Cocoa_Fungi_58	58	31595	9524	9111	177.9	2.9263	258.557	99.2427
Cocoa_Fungi_59	59	68662	15356	14837	170.7	2.50558	251.474	99.6832
Cocoa_Fungi_60	60	65023	17699	17348	172.9	2.33119	260.424	99.8155
Cocoa_Fungi_61	61	60127	23969	23697	112.8	2.09265	148.446	99.8903
Cocoa_Fungi_62	62	57903	39125	38687	188	3.81481	231.797	99.8759
Cocoa_Fungi_63	63	49660	23564	23360	113.9	3.02135	132.709	99.863
Cocoa_Fungi_64	64	7390	4419	4362	140.7	4.4682	150.22	99.5415
