# Supplementary material for: Agroforestry Management Systems Drive the Composition, Diversity, and Function of Fungal and Bacterial Endophyte Communities in Theobroma Cacao Leaves
Source: Microorganisms. 2020 Mar 13;8(3):405. doi: 10.3390/microorganisms8030405 (PMC7143032; doi:10.3390/microorganisms8030405)
Supplement: Supplementary file 1 [file microorganisms-08-00405-s001.zip › Table_S6.xlsx]

## Sheet: SeqCharacteristics
Table S6. Sequence characteristics and alpha diversity values of the prokaryotic dataset. Alpha diversity values were calculated at the same surveying effort (number of sequences = 3105). Every value was calculated 10 times in R. The average of all 10 iterations is provided. For further information on the Sample ID see Supplementary Table S1.
SeqID_Bacteria	Tree ID	Raw sequences	After processing and denoising	After removal of chimeric and non-prokaryotic sequences	Observed zOTUs (Richness)	Shannon diversity index H'	Michaelis-Menten Fit (MMF)	Good's Coverage (%)
Cocoa_Prok_01	1	56707	30739	25913	1874.2	7.26336	5420.95	91.0663
Cocoa_Prok_02	2	80885	44769	34215	1787.5	7.06297	5404.71	92.3484
Cocoa_Prok_03	3	59005	30191	23387	1684.4	7.0619	4440.39	90.3536
Cocoa_Prok_04	4	113128	64171	50627	1785.4	7.13624	5090.64	94.8367
Cocoa_Prok_05	5	97477	49893	38514	1784.6	7.13552	5121.87	92.7689
Cocoa_Prok_06	6	90271	46306	34576	1943	7.28405	6287.44	90.4674
Cocoa_Prok_07	7	69147	37661	28853	1910.5	7.23219	6026	89.6822
Cocoa_Prok_08	8	173395	93988	69753	1738.7	7.07491	4812.88	96.0848
Cocoa_Prok_09	9	177581	95070	69455	1785.9	7.12355	5190.02	96.5704
Cocoa_Prok_10	10	109309	58064	44080	1877	7.21515	5755.63	93.074
Cocoa_Prok_11	11	42104	17565	13099	1773.5	7.10593	5150.51	82.2811
Cocoa_Prok_12	12	74073	39377	29229	1737.1	7.04195	5030.44	91.2382
Cocoa_Prok_13	13	8768	4509	3105	1706	7.1178	4360.25	64.1868
Cocoa_Prok_14	14	70293	39918	30374	1910.8	7.30829	5622.5	92.0952
Cocoa_Prok_15	15	72960	40368	29981	1873.1	7.28213	5317.07	91.9449
Cocoa_Prok_16	16	50514	28601	22029	1943.9	7.31294	6027.46	88.674
Cocoa_Prok_17	17	31991	17243	14188	1800.3	7.18562	5055.14	84.1909
Cocoa_Prok_18	18	62820	33934	24258	1731.6	7.09435	4747.56	89.3437
Cocoa_Prok_19	19	107706	61085	48574	1640	6.98495	4287.95	94.9129
Cocoa_Prok_20	20	134924	76684	61034	1722.6	7.14052	4453.92	95.8728
Cocoa_Prok_21	21	94915	50188	39614	1861.3	7.25079	5381.13	93.8885
Cocoa_Prok_22	22	105891	59495	47194	1664.7	7.00924	4394.81	95.1286
Cocoa_Prok_23	23	91331	50412	40767	1660.6	7.07506	4151.02	94.839
Cocoa_Prok_24	24	108172	53243	39553	1821.8	7.18628	5232.66	93.9549
Cocoa_Prok_25	25	141582	73637	55043	1976.9	7.34313	6298.06	94.5134
Cocoa_Prok_26	26	153371	81307	62688	2095.9	7.43932	7375.82	94.7103
Cocoa_Prok_27	27	124230	62108	51221	1969.4	7.32161	6297.11	94.2875
Cocoa_Prok_28	28	26283	13416	11088	1935.1	7.28569	6095.45	77.6515
Cocoa_Prok_29	29	142790	74820	55368	1736.5	7.06446	4953.77	95.9273
Cocoa_Prok_30	30	40763	20531	12089	1621.2	7.00297	4071.13	84.2253
Cocoa_Prok_31	31	203439	106954	81806	1843.5	7.17988	5594.1	97.087
Cocoa_Prok_32	32	58985	29988	24612	1779	7.12676	5121.55	89.2085
Cocoa_Prok_33	33	192038	99290	73909	1824.4	7.23822	5013.1	97.0464
Cocoa_Prok_34	34	172808	91027	64733	1926.2	7.3122	5794.17	96.4531
Cocoa_Prok_35	35	150678	78956	59674	2059.4	7.39971	7133.04	94.604
Cocoa_Prok_36	36	76009	39123	28106	1627.7	7.03465	4019.71	92.1191
Cocoa_Prok_37	37	26668	14575	12390	1802.9	7.17428	5140.23	82.5585
Cocoa_Prok_38	38	152580	75577	60804	1548.3	6.7857	4090.28	95.8177
Cocoa_Prok_39	39	122524	61076	49295	1748.9	7.13852	4736.8	94.9731
Cocoa_Prok_40	40	81432	46088	37061	1772.1	7.14376	4967.47	92.1778
Cocoa_Prok_41	41	49801	27640	23323	1847.7	7.24875	5225.25	89.3667
Cocoa_Prok_42	42	62675	33964	28296	1828.8	7.21259	5221.06	90.6913
Cocoa_Prok_43	43	94321	53442	40974	1594	6.98363	3945.51	94.3672
Cocoa_Prok_44	44	42563	23896	18488	1783.5	7.12375	5125.54	87.7055
Cocoa_Prok_45	45	176270	100649	84048	1920.2	7.23152	6187.97	96.9839
Cocoa_Prok_46	46	78037	43859	33667	1800.8	7.11071	5385.41	92.1466
Cocoa_Prok_47	47	86545	49015	28810	1680.6	6.94291	4763.11	92.4511
Cocoa_Prok_48	48	59905	33009	18733	1796.7	7.07773	5336.16	88.0758
Cocoa_Prok_49	49	202967	109861	51877	1818.5	7.08593	5771.31	94.6123
Cocoa_Prok_50	50	113407	41713	35681	1460.8	6.5546	3759.41	94.4116
Cocoa_Prok_51	51	127576	68326	36097	1824.1	7.19646	5171.9	93.3983
Cocoa_Prok_52	52	90323	46269	25323	1719.3	7.03195	4664.43	91.3241
Cocoa_Prok_53	53	107248	62369	34057	1205.7	6.13103	2794.66	94.5092
Cocoa_Prok_54	54	164248	92162	45908	1665.5	7.00304	4337.73	95.2928
Cocoa_Prok_55	55	97065	55557	44949	1631.4	6.96957	4253.55	95.1636
Cocoa_Prok_56	56	113080	62660	41793	2051.4	7.38488	7100.21	92.9677
Cocoa_Prok_57	57	139117	75518	60419	2037.2	7.38358	6905.53	95.2747
Cocoa_Prok_58	58	101102	55254	46560	1922.8	7.2765	6040.2	94.2898
Cocoa_Prok_59	59	89443	49334	26271	1760.9	7.1122	4860.63	91.1081
Cocoa_Prok_60	60	42333	22828	11477	1814	7.13314	5325.36	81.6693
Cocoa_Prok_61	61	27987	13870	7593	1877.8	7.15156	6067.57	73.0146
Cocoa_Prok_62	62	61617	34004	20622	1669.2	7.00065	4450.08	89.7828
Cocoa_Prok_63	63	33168	18702	11376	1474.2	6.77123	3579.5	84.9859
Cocoa_Prok_64	64	32445	18242	9700	1724.3	7.05384	4692.93	81.9485
