# Supplementary material for: Agroforestry Management Systems Drive the Composition, Diversity, and Function of Fungal and Bacterial Endophyte Communities in Theobroma Cacao Leaves
Source: Microorganisms. 2020 Mar 13;8(3):405. doi: 10.3390/microorganisms8030405 (PMC7143032; doi:10.3390/microorganisms8030405)
Supplement: Supplementary file 1 [file microorganisms-08-00405-s001.zip › Table_S7.xlsx]

## Sheet: Bacteria
Table S7. Differences in the relative abundances of foliar endophytes between sites tested by pairwise comparison using t tests with pooled SD. P value adjustment method: Benjamini-Hochberg. Statistically significant (P ≤ 0.05) and marginally significant (P ≤ 0.1) values are written in bold and are underlined, respectively.
Xanthomonadales
	Bakoa	Ekabita Essélé	Kédia	Nkolobang	Pan Makak	Simanya
Ekabita Essélé	0.544	-	-	-	-	-
Kédia	0.544	0.147	-	-	-	-
Nkolobang	0.544	0.147	0.998	-	-	-
Pan Makak	0.544	0.147	0.998	0.998	-	-
Simanya	0.544	0.147	0.976	0.976	0.976	-
Talba	0.219	0.055	0.801	0.801	0.801	0.976
Betaproteobacteriales
	Bakoa	Ekabita Essélé	Kédia	Nkolobang	Pan Makak	Simanya
Ekabita Essélé	0.00126	-	-	-	-	-
Kédia	0.98521	0.00126	-	-	-	-
Nkolobang	0.14571	0.11918	0.14571	-	-	-
Pan Makak	0.98521	0.00126	0.98521	0.14571	-	-
Simanya	0.94339	0.0009	0.94339	0.09888	0.95534	-
Talba	0.94339	< 0.001	0.94339	0.04645	0.94339	0.98521
Myxococcales
	Bakoa	Ekabita Essélé	Kédia	Nkolobang	Pan Makak	Simanya
Ekabita Essélé	< 0.001	-	-	-	-	-
Kédia	0.048	< 0.001	-	-	-	-
Nkolobang	< 0.001	0.0383	0.0082	-	-	-
Pan Makak	0.7711	< 0.001	0.0168	< 0.001	-	-
Simanya	0.9291	< 0.001	0.0344	< 0.001	0.852	-
Talba	0.9291	< 0.001	0.0182	< 0.001	0.7781	0.933
Sphingomonadales
	Bakoa	Ekabita Essélé	Kédia	Nkolobang	Pan Makak	Simanya
Ekabita Essélé	0.95	-	-	-	-	-
Kédia	0.95	0.95	-	-	-	-
Nkolobang	0.76	0.76	0.76	-	-	-
Pan Makak	0.95	0.95	0.95	0.76	-	-
Simanya	0.95	0.96	0.95	0.76	0.95	-
Talba	0.76	0.76	0.84	0.33	0.95	0.76
Rhizobiales
Ekabita Essélé	0.0211	-	-	-	-	-
Kédia	0.1422	0.46	-	-	-	-
Nkolobang	0.002	0.4329	0.1034	-	-	-
Pan Makak	0.8938	0.0201	0.1175	0.0019	-	-
Simanya	0.8938	0.0329	0.1884	0.003	0.8422	-
Talba	0.818	0.0211	0.1796	0.0019	0.7283	0.8938
Azospirillales
	Bakoa	Ekabita Essélé	Kédia	Nkolobang	Pan Makak	Simanya
Ekabita Essélé	0.39	-	-	-	-	-
Kédia	0.76	0.34	-	-	-	-
Nkolobang	0.76	0.6	0.64	-	-	-
Pan Makak	0.93	0.39	0.76	0.76	-	-
Simanya	0.7	0.64	0.6	0.8	0.67	-
Talba	0.64	0.09	0.76	0.48	0.64	0.39
Pirellulales
	Bakoa	Ekabita Essélé	Kédia	Nkolobang	Pan Makak	Simanya
Ekabita Essélé	< 0.001	-	-	-	-	-
Kédia	0.00847	0.09529	-	-	-	-
Nkolobang	< 0.001	0.82261	0.14141	-	-	-
Pan Makak	0.06368	0.01369	0.3873	0.02241	-	-
Simanya	0.51538	< 0.001	0.04257	0.00072	0.21534	-
Talba	0.06368	0.00237	0.21534	0.00441	0.80456	0.23363
Gemmatales
	Bakoa	Ekabita Essélé	Kédia	Nkolobang	Pan Makak	Simanya
Ekabita Essélé	0.72	-	-	-	-	-
Kédia	0.72	0.97	-	-	-	-
Nkolobang	0.68	0.72	0.72	-	-	-
Pan Makak	0.72	0.97	0.97	0.72	-	-
Simanya	0.97	0.72	0.72	0.68	0.72	-
Talba	0.72	0.79	0.75	0.72	0.75	0.68
Gemmatimonadales
	Bakoa	Ekabita Essélé	Kédia	Nkolobang	Pan Makak	Simanya
Ekabita Essélé	0.51	-	-	-	-	-
Kédia	0.51	0.99	-	-	-	-
Nkolobang	0.99	0.51	0.51	-	-	-
Pan Makak	0.51	0.99	0.99	0.56	-	-
Simanya	0.99	0.51	0.51	0.99	0.51	-
Talba	0.99	0.51	0.51	0.99	0.51	0.99
Solirubrobacterales
	Bakoa	Ekabita Essélé	Kédia	Nkolobang	Pan Makak	Simanya
Ekabita Essélé	0.094	-	-	-	-	-
Kédia	0.03	0.551	-	-	-	-
Nkolobang	0.024	0.397	0.761	-	-	-
Pan Makak	0.535	0.362	0.107	0.057	-	-
Simanya	0.457	0.397	0.134	0.071	0.877	-
Talba	0.551	0.177	0.056	0.026	0.865	0.761
Streptomycetales
	Bakoa	Ekabita Essélé	Kédia	Nkolobang	Pan Makak	Simanya
Ekabita Essélé	0.68	-	-	-	-	-
Kédia	0.35	0.56	-	-	-	-
Nkolobang	0.38	0.56	0.84	-	-	-
Pan Makak	0.2	0.29	0.59	0.56	-	-
Simanya	0.56	0.76	0.59	0.68	0.38	-
Talba	0.56	0.84	0.56	0.56	0.29	0.84
Pseudonocardiales
	Bakoa	Ekabita Essélé	Kédia	Nkolobang	Pan Makak	Simanya
Ekabita Essélé	0.51	-	-	-	-	-
Kédia	0.48	1	-	-	-	-
Nkolobang	0.48	1	1	-	-	-
Pan Makak	0.22	0.48	0.48	0.56	-	-
Simanya	0.48	1	1	1	0.48	-
Talba	0.48	1	1	1	0.48	1
Propionibacteriales
	Bakoa	Ekabita Essélé	Kédia	Nkolobang	Pan Makak	Simanya
Ekabita Essélé	0.068	-	-	-	-	-
Kédia	0.135	0.592	-	-	-	-
Nkolobang	0.055	0.772	0.46	-	-	-
Pan Makak	0.533	0.149	0.39	0.115	-	-
Simanya	0.115	0.772	0.772	0.592	0.303	-
Talba	0.372	0.149	0.424	0.115	0.772	0.303
Micromonosporales
	Bakoa	Ekabita Essélé	Kédia	Nkolobang	Pan Makak	Simanya
Ekabita Essélé	0.0085	-	-	-	-	-
Kédia	0.7118	0.0189	-	-	-	-
Nkolobang	0.0085	0.9458	0.0208	-	-	-
Pan Makak	0.0208	< 0.001	0.0085	< 0.001	-	-
Simanya	0.9458	0.0085	0.6956	0.0085	0.0214	-
Talba	0.0344	< 0.001	0.0129	< 0.001	0.61	0.039
Micrococcales
	Bakoa	Ekabita Essélé	Kédia	Nkolobang	Pan Makak	Simanya
Ekabita Essélé	0.419	-	-	-	-	-
Kédia	0.139	0.554	-	-	-	-
Nkolobang	0.021	0.139	0.419	-	-	-
Pan Makak	0.907	0.464	0.174	0.021	-	-
Simanya	0.461	0.909	0.54	0.139	0.511	-
Talba	0.553	0.61	0.317	0.022	0.61	0.676
Frankiales
	Bakoa	Ekabita Essélé	Kédia	Nkolobang	Pan Makak	Simanya
Ekabita Essélé	0.91	-	-	-	-	-
Kédia	0.72	0.72	-	-	-	-
Nkolobang	0.85	0.85	0.83	-	-	-
Pan Makak	0.72	0.72	0.91	0.85	-	-
Simanya	0.19	0.19	0.57	0.23	0.55	-
Talba	0.72	0.82	0.85	0.85	0.85	0.23
Microtrichales
	Bakoa	Ekabita Essélé	Kédia	Nkolobang	Pan Makak	Simanya
Ekabita Essélé	0.79	-	-	-	-	-
Kédia	0.43	0.59	-	-	-	-
Nkolobang	0.43	0.59	0.96	-	-	-
Pan Makak	0.96	0.79	0.43	0.43	-	-
Simanya	0.59	0.79	0.59	0.59	0.59	-
Talba	0.59	0.76	0.59	0.59	0.59	0.96
Pyrinomonadales
	Bakoa	Ekabita Essélé	Kédia	Nkolobang	Pan Makak	Simanya
Ekabita Essélé	0.172	-	-	-	-	-
Kédia	0.424	0.541	-	-	-	-
Nkolobang	0.149	0.903	0.485	-	-	-
Pan Makak	0.313	0.013	0.076	0.013	-	-
Simanya	0.651	0.356	0.682	0.313	0.149	-
Talba	0.424	0.013	0.096	0.013	0.651	0.184
Solibacterales
	Bakoa	Ekabita Essélé	Kédia	Nkolobang	Pan Makak	Simanya
Ekabita Essélé	0.00076	-	-	-	-	-
Kédia	0.12326	0.07337	-	-	-	-
Nkolobang	< 0.001	0.29042	0.00327	-	-	-
Pan Makak	0.16629	0.04769	0.85558	0.00187	-	-
Simanya	0.85558	0.00052	0.09049	< 0.001	0.12403	-
Talba	0.54002	0.00082	0.22073	< 0.001	0.3035	0.42886
Thermomicrobiales
	Bakoa	Ekabita Essélé	Kédia	Nkolobang	Pan Makak	Simanya
Ekabita Essélé	< 0.001	-	-	-	-	-
Kédia	0.0229	0.00151	-	-	-	-
Nkolobang	< 0.001	0.92847	0.00182	-	-	-
Pan Makak	0.41135	< 0.001	0.15309	< 0.001	-	-
Simanya	0.28173	< 0.001	0.00097	< 0.001	0.05301	-
Talba	0.48494	< 0.001	0.00102	< 0.001	0.09487	0.55968
Tepidisphaerales
	Bakoa	Ekabita Essélé	Kédia	Nkolobang	Pan Makak	Simanya
Ekabita Essélé	< 0.001	-	-	-	-	-
Kédia	0.0025	0.00147	-	-	-	-
Nkolobang	< 0.001	0.03306	0.24339	-	-	-
Pan Makak	0.07208	< 0.001	0.19642	0.01745	-	-
Simanya	0.66314	< 0.001	0.00817	< 0.001	0.16669	-
Talba	0.19642	< 0.001	0.02412	0.00054	0.39402	0.39173

## Sheet: Fungi
Table S7. Differences in the relative abundances of foliar endophytes between sites. Differences were tested by pairwise comparison using t tests with pooled SD. P value adjustment method: Benjamini-Hochberg. Statistically significant (p ≤ 0.05) and marginally significant (p ≤ 0.1) values are written in bold and are underlined, respectively.
Tremellales
	Bakoa	Ekabita Essélé	Kédia	Nkolobang	Pan Makak	Simanya
Ekabita Essélé	0.74	-	-	-	-	-
Kédia	0.56	0.39	-	-	-	-
Nkolobang	0.56	0.75	0.34	-	-	-
Pan Makak	0.56	0.74	0.34	0.91	-	-
Simanya	0.74	0.56	0.74	0.39	0.39	-
Talba	0.75	0.56	0.56	0.39	0.39	0.89
Symbiotaphrinales
	Bakoa	Ekabita Essélé	Kédia	Nkolobang	Pan Makak	Simanya
Ekabita Essélé	0.64	-	-	-	-	-
Kédia	0.64	0.97	-	-	-	-
Nkolobang	0.16	0.21	0.21	-	-	-
Pan Makak	0.99	0.64	0.64	0.16	-	-
Simanya	0.21	0.51	0.49	0.64	0.21	-
Talba	0.21	0.55	0.51	0.51	0.21	0.76
Xylariales
	Bakoa	Ekabita Essélé	Kédia	Nkolobang	Pan Makak	Simanya
Ekabita Essélé	0.989	-	-	-	-	-
Kédia	0.081	0.065	-	-	-	-
Nkolobang	0.989	0.989	0.065	-	-	-
Pan Makak	0.065	0.065	0.989	0.065	-	-
Simanya	0.989	0.989	0.085	0.989	0.067	-
Talba	0.989	0.989	0.065	0.989	0.065	0.989
Hypocreales
	Bakoa	Ekabita Essélé	Kédia	Nkolobang	Pan Makak	Simanya
Ekabita Essélé	0.802	-	-	-	-	-
Kédia	0.567	0.788	-	-	-	-
Nkolobang	0.683	0.788	0.974	-	-	-
Pan Makak	0.788	0.974	0.788	0.788	-	-
Simanya	0.788	0.974	0.788	0.788	0.974	-
Talba	0.012	0.022	0.14	0.1	0.022	0.022
Glomerellales
	Bakoa	Ekabita Essélé	Kédia	Nkolobang	Pan Makak	Simanya
Ekabita Essélé	0.85	-	-	-	-	-
Kédia	0.85	0.85	-	-	-	-
Nkolobang	0.85	0.85	0.94	-	-	-
Pan Makak	0.41	0.59	0.5	0.5	-	-
Simanya	0.54	0.79	0.66	0.67	0.85	-
Talba	0.38	0.41	0.38	0.38	0.85	0.67
Lecanorales
	Bakoa	Ekabita Essélé	Kédia	Nkolobang	Pan Makak	Simanya
Ekabita Essélé	0.371	-	-	-	-	-
Kédia	0.371	0.988	-	-	-	-
Nkolobang	0.572	0.071	0.071	-	-	-
Pan Makak	0.628	0.755	0.755	0.125	-	-
Simanya	0.625	0.755	0.755	0.125	0.988	-
Talba	0.622	0.755	0.755	0.092	0.988	0.988
Eurotiales
	Bakoa	Ekabita Essélé	Kédia	Nkolobang	Pan Makak	Simanya
Ekabita Essélé	0.735	-	-	-	-	-
Kédia	0.035	0.093	-	-	-	-
Nkolobang	0.481	0.735	0.191	-	-	-
Pan Makak	0.035	0.08	0.937	0.18	-	-
Simanya	0.481	0.735	0.191	0.971	0.18	-
Talba	0.735	0.937	0.035	0.65	0.035	0.65
Chaetothyriales
	Bakoa	Ekabita Essélé	Kédia	Nkolobang	Pan Makak	Simanya
Ekabita Essélé	0.52	-	-	-	-	-
Kédia	0.4	0.78	-	-	-	-
Nkolobang	0.4	0.78	0.95	-	-	-
Pan Makak	0.81	0.78	0.52	0.52	-	-
Simanya	0.95	0.54	0.4	0.4	0.82	-
Talba	0.23	0.52	0.78	0.78	0.37	0.23
Strigulales
	Bakoa	Ekabita Essélé	Kédia	Nkolobang	Pan Makak	Simanya
Ekabita Essélé	0.99	-	-	-	-	-
Kédia	0.99	0.99	-	-	-	-
Nkolobang	0.99	0.99	0.99	-	-	-
Pan Makak	0.99	0.99	0.99	0.99	-	-
Simanya	0.99	0.99	0.99	0.99	0.99	-
Talba	0.27	0.27	0.27	0.27	0.27	0.27
Pleosporales
	Bakoa	Ekabita Essélé	Kédia	Nkolobang	Pan Makak	Simanya
Ekabita Essélé	0.309	-	-	-	-	-
Kédia	0.983	0.309	-	-	-	-
Nkolobang	0.447	0.716	0.447	-	-	-
Pan Makak	0.582	0.582	0.582	0.739	-	-
Simanya	0.444	0.067	0.444	0.142	0.241	-
Talba	0.716	0.385	0.716	0.582	0.716	0.256
Myriangiales
	Bakoa	Ekabita Essélé	Kédia	Nkolobang	Pan Makak	Simanya
Ekabita Essélé	0.3	-	-	-	-	-
Kédia	0.3	0.89	-	-	-	-
Nkolobang	0.3	0.89	0.89	-	-	-
Pan Makak	0.41	0.89	0.89	0.89	-	-
Simanya	0.56	0.89	0.89	0.89	0.89	-
Talba	0.3	0.89	0.89	0.89	0.89	0.89
Capnodiales
	Bakoa	Ekabita Essélé	Kédia	Nkolobang	Pan Makak	Simanya
Ekabita Essélé	0.5	-	-	-	-	-
Kédia	0.81	0.81	-	-	-	-
Nkolobang	0.52	0.96	0.81	-	-	-
Pan Makak	0.81	0.81	0.96	0.85	-	-
Simanya	0.5	0.96	0.81	0.96	0.81	-
Talba	0.67	0.81	0.96	0.85	0.97	0.81
Botryosphaeriales
	Bakoa	Ekabita Essélé	Kédia	Nkolobang	Pan Makak	Simanya
Ekabita Essélé	0.042	-	-	-	-	-
Kédia	0.101	0.76	-	-	-	-
Nkolobang	0.042	0.976	0.76	-	-	-
Pan Makak	0.775	0.085	0.315	0.085	-	-
Simanya	0.051	0.948	0.775	0.948	0.101	-
Talba	0.042	0.932	0.775	0.932	0.085	0.961
