# Supplementary material for: Agroforestry Management Systems Drive the Composition, Diversity, and Function of Fungal and Bacterial Endophyte Communities in Theobroma Cacao Leaves
Source: Microorganisms. 2020 Mar 13;8(3):405. doi: 10.3390/microorganisms8030405 (PMC7143032; doi:10.3390/microorganisms8030405)
Supplement: Supplementary file 1 [file microorganisms-08-00405-s001.zip › Table_S8.xlsx]

## Sheet: Core_Community
Table S8. Microbial core community and significantly (p < 0.01) associated bacterial and fungal zOTUs with the seven sites.
fungal zOTU	Abundance (%)	Taxonomy
Zotu11	0.993582	d:Fungi(1.0000)
Zotu43	0.53815	d:Fungi(1.0000)
Zotu6	5.06343	d:Fungi(1.0000)
Zotu3	2.87413	d:Fungi(1.0000),p:Ascomycota(0.7700),c:Sordariomycetes(0.5929)
Zotu20	0.933752	d:Fungi(1.0000),p:Ascomycota(0.9900),c:Dothideomycetes(0.9405),o:Myriangiales(0.8370),f:Elsinoaceae(0.3599)
Zotu29	0.855247	d:Fungi(1.0000),p:Ascomycota(0.9900),c:Sordariomycetes(0.9702),o:Hypocreales(0.9508),f:Nectriaceae(0.9318),g:Ophionectria(0.9131),s:Ophionectria_trichospora_SH1636097.08FU(0.8949)
Zotu5	1.41754	d:Fungi(1.0000),p:Ascomycota(1.0000),c:Dothideomycetes(0.6700),o:Pleosporales(0.4489),f:Corynesporascaceae(0.2963),g:Corynespora(0.1955)
Zotu12	0.754382	d:Fungi(1.0000),p:Ascomycota(1.0000),c:Dothideomycetes(1.0000)
Zotu1	5.86573	d:Fungi(1.0000),p:Ascomycota(1.0000),c:Dothideomycetes(1.0000),o:Botryosphaeriales(1.0000),f:Botryosphaeriaceae(1.0000),g:Lasiodiplodia(0.9300),s:Lasiodiplodia_brasiliensis_SH1507501.08FU(0.2697)
Zotu22	0.769046	d:Fungi(1.0000),p:Ascomycota(1.0000),c:Sordariomycetes(1.0000),o:Glomerellales(1.0000),f:Glomerellaceae(1.0000),g:Colletotrichum(1.0000),s:Colletotrichum_hymenocallidis_SH2218984.08FU(0.1100)
Sum	20.065
bacterial zOTU	Abundance (%)	Taxonomy
Zotu347	0.0247456	d:Bacteria(1.0000),p:Acidobacteria(1.0000),c:Acidobacteriia(1.0000),o:Solibacterales(1.0000),f:Solibacteraceae_(Subgroup_3)(1.0000),g:Bryobacter(1.0000)
Zotu593	0.019428	d:Bacteria(1.0000),p:Acidobacteria(1.0000),c:Acidobacteriia(1.0000),o:Solibacterales(1.0000),f:Solibacteraceae_(Subgroup_3)(1.0000),g:Bryobacter(1.0000)
Zotu152	0.0496587	d:Bacteria(1.0000),p:Acidobacteria(1.0000),c:Blastocatellia_(Subgroup_4)(1.0000),o:Blastocatellales(1.0000),f:Blastocatellaceae(1.0000)
Zotu39	0.0973495	d:Bacteria(1.0000),p:Acidobacteria(1.0000),c:Blastocatellia_(Subgroup_4)(1.0000),o:Blastocatellales(1.0000),f:Blastocatellaceae(1.0000)
Zotu390	0.023322	d:Bacteria(1.0000),p:Acidobacteria(1.0000),c:Blastocatellia_(Subgroup_4)(1.0000),o:Blastocatellales(1.0000),f:Blastocatellaceae(1.0000),g:Stenotrophobacter(1.0000)
Zotu98	0.0831972	d:Bacteria(1.0000),p:Acidobacteria(1.0000),c:Blastocatellia_(Subgroup_4)(1.0000),o:Pyrinomonadales(1.0000),f:Pyrinomonadaceae(1.0000),g:RB41(1.0000)
Zotu194	0.0575304	d:Bacteria(1.0000),p:Acidobacteria(1.0000),c:Subgroup_6(1.0000)
Zotu266	0.0418289	d:Bacteria(1.0000),p:Acidobacteria(1.0000),c:Subgroup_6(1.0000)
Zotu720	0.0207679	d:Bacteria(1.0000),p:Actinobacteria(1.0000),c:Acidimicrobiia(1.0000),o:IMCC26256(1.0000)
Zotu409	0.0262948	d:Bacteria(1.0000),p:Actinobacteria(1.0000),c:Acidimicrobiia(1.0000),o:Microtrichales(1.0000)
Zotu677	0.0184231	d:Bacteria(1.0000),p:Actinobacteria(1.0000),c:Acidimicrobiia(1.0000),o:Microtrichales(1.0000)
Zotu89	0.0762467	d:Bacteria(1.0000),p:Actinobacteria(1.0000),c:Acidimicrobiia(1.0000),o:Microtrichales(1.0000)
Zotu1678	0.011975	d:Bacteria(1.0000),p:Actinobacteria(1.0000),c:Acidimicrobiia(1.0000),o:Microtrichales(1.0000),f:Ilumatobacteraceae(1.0000)
Zotu171	0.0517941	d:Bacteria(1.0000),p:Actinobacteria(1.0000),c:Acidimicrobiia(1.0000),o:Microtrichales(1.0000),f:Ilumatobacteraceae(1.0000)
Zotu372	0.0305657	d:Bacteria(1.0000),p:Actinobacteria(1.0000),c:Acidimicrobiia(1.0000),o:Microtrichales(1.0000),f:Ilumatobacteraceae(1.0000)
Zotu620	0.0226521	d:Bacteria(1.0000),p:Actinobacteria(1.0000),c:Acidimicrobiia(1.0000),o:Microtrichales(1.0000),f:Ilumatobacteraceae(1.0000)
Zotu865	0.0154503	d:Bacteria(1.0000),p:Actinobacteria(1.0000),c:Acidimicrobiia(1.0000),o:Microtrichales(1.0000),f:Ilumatobacteraceae(1.0000)
Zotu40	0.110916	d:Bacteria(1.0000),p:Actinobacteria(1.0000),c:Acidimicrobiia(1.0000),o:Microtrichales(1.0000),f:Ilumatobacteraceae(1.0000),g:Ilumatobacter(0.9900)
Zotu482	0.0214378	d:Bacteria(1.0000),p:Actinobacteria(1.0000),c:Acidimicrobiia(1.0000),o:Microtrichales(1.0000),f:Ilumatobacteraceae(1.0000),g:Ilumatobacter(0.9900)
Zotu986	0.0162459	d:Bacteria(1.0000),p:Actinobacteria(1.0000),c:Actinobacteria(1.0000),o:Corynebacteriales(1.0000),f:Mycobacteriaceae(1.0000),g:Mycobacterium(1.0000)
Zotu323	0.0382699	d:Bacteria(1.0000),p:Actinobacteria(1.0000),c:Actinobacteria(1.0000),o:Frankiales(1.0000)
Zotu1708	0.0124356	d:Bacteria(1.0000),p:Actinobacteria(1.0000),c:Actinobacteria(1.0000),o:Frankiales(1.0000),f:Geodermatophilaceae(0.9500),g:Geodermatophilus(0.8455)
Zotu581	0.0214797	d:Bacteria(1.0000),p:Actinobacteria(1.0000),c:Actinobacteria(1.0000),o:Frankiales(1.0000),f:Geodermatophilaceae(0.9600),g:Blastococcus(0.6816)
Zotu233	0.0339572	d:Bacteria(1.0000),p:Actinobacteria(1.0000),c:Actinobacteria(1.0000),o:Frankiales(1.0000),f:Geodermatophilaceae(0.9900),g:Blastococcus(0.7029)
Zotu14	0.185948	d:Bacteria(1.0000),p:Actinobacteria(1.0000),c:Actinobacteria(1.0000),o:Frankiales(1.0000),f:Geodermatophilaceae(1.0000),g:Blastococcus(0.9600)
Zotu66	0.0937905	d:Bacteria(1.0000),p:Actinobacteria(1.0000),c:Actinobacteria(1.0000),o:Frankiales(1.0000),f:Geodermatophilaceae(1.0000),g:Blastococcus(0.9600)
Zotu212	0.0440062	d:Bacteria(1.0000),p:Actinobacteria(1.0000),c:Actinobacteria(1.0000),o:Frankiales(1.0000),f:Geodermatophilaceae(1.0000),g:Blastococcus(0.9700)
Zotu16	0.195202	d:Bacteria(1.0000),p:Actinobacteria(1.0000),c:Actinobacteria(1.0000),o:Frankiales(1.0000),f:Geodermatophilaceae(1.0000),g:Blastococcus(0.9800)
Zotu33	0.130302	d:Bacteria(1.0000),p:Actinobacteria(1.0000),c:Actinobacteria(1.0000),o:Frankiales(1.0000),f:Geodermatophilaceae(1.0000),g:Blastococcus(0.9800)
Zotu12	0.210903	d:Bacteria(1.0000),p:Actinobacteria(1.0000),c:Actinobacteria(1.0000),o:Frankiales(1.0000),f:Geodermatophilaceae(1.0000),g:Blastococcus(0.9900)
Zotu17	0.167316	d:Bacteria(1.0000),p:Actinobacteria(1.0000),c:Actinobacteria(1.0000),o:Frankiales(1.0000),f:Geodermatophilaceae(1.0000),g:Blastococcus(0.9900)
Zotu554	0.0280115	d:Bacteria(1.0000),p:Actinobacteria(1.0000),c:Actinobacteria(1.0000),o:Frankiales(1.0000),f:Geodermatophilaceae(1.0000),g:Blastococcus(0.9900)
Zotu64	0.0927438	d:Bacteria(1.0000),p:Actinobacteria(1.0000),c:Actinobacteria(1.0000),o:Frankiales(1.0000),f:Geodermatophilaceae(1.0000),g:Blastococcus(0.9900)
Zotu1103	0.0144873	d:Bacteria(1.0000),p:Actinobacteria(1.0000),c:Actinobacteria(1.0000),o:Kineosporiales(0.9800),f:Kineosporiaceae(0.9604)
Zotu79	0.0902315	d:Bacteria(1.0000),p:Actinobacteria(1.0000),c:Actinobacteria(1.0000),o:Kineosporiales(0.9900),f:Kineosporiaceae(0.9801)
Zotu32	0.136708	d:Bacteria(1.0000),p:Actinobacteria(1.0000),c:Actinobacteria(1.0000),o:Micrococcales(1.0000),f:Intrasporangiaceae(1.0000),g:Tetrasphaera(0.3600)
Zotu252	0.0341665	d:Bacteria(1.0000),p:Actinobacteria(1.0000),c:Actinobacteria(1.0000),o:Micrococcales(1.0000),f:Micrococcaceae(1.0000),g:Paenarthrobacter(0.8600)
Zotu1	0.485492	d:Bacteria(1.0000),p:Actinobacteria(1.0000),c:Actinobacteria(1.0000),o:Micrococcales(1.0000),f:Micrococcaceae(1.0000),g:Pseudarthrobacter(0.5400)
Zotu24	0.169995	d:Bacteria(1.0000),p:Actinobacteria(1.0000),c:Actinobacteria(1.0000),o:Micrococcales(1.0000),f:Micrococcaceae(1.0000),g:Pseudarthrobacter(0.6300)
Zotu114	0.0750743	d:Bacteria(1.0000),p:Actinobacteria(1.0000),c:Actinobacteria(1.0000),o:Micrococcales(1.0000),f:Micrococcaceae(1.0000),g:Pseudarthrobacter(0.6600)
Zotu113	0.0633923	d:Bacteria(1.0000),p:Actinobacteria(1.0000),c:Actinobacteria(1.0000),o:Micromonosporales(1.0000),f:Micromonosporaceae(1.0000),g:Dactylosporangium(1.0000)
Zotu130	0.0752836	d:Bacteria(1.0000),p:Actinobacteria(1.0000),c:Actinobacteria(1.0000),o:Micromonosporales(1.0000),f:Micromonosporaceae(1.0000),g:Virgisporangium(0.7000)
Zotu427	0.0319474	d:Bacteria(1.0000),p:Actinobacteria(1.0000),c:Actinobacteria(1.0000),o:Propionibacteriales(1.0000),f:Nocardioidaceae(1.0000),g:Aeromicrobium(1.0000)
Zotu521	0.0289327	d:Bacteria(1.0000),p:Actinobacteria(1.0000),c:Actinobacteria(1.0000),o:Propionibacteriales(1.0000),f:Nocardioidaceae(1.0000),g:Aeromicrobium(1.0000)
Zotu582	0.0207679	d:Bacteria(1.0000),p:Actinobacteria(1.0000),c:Actinobacteria(1.0000),o:Propionibacteriales(1.0000),f:Nocardioidaceae(1.0000),g:Kribbella(1.0000)
Zotu917	0.0175439	d:Bacteria(1.0000),p:Actinobacteria(1.0000),c:Actinobacteria(1.0000),o:Propionibacteriales(1.0000),f:Nocardioidaceae(1.0000),g:Marmoricola(0.5300)
Zotu476	0.0263786	d:Bacteria(1.0000),p:Actinobacteria(1.0000),c:Actinobacteria(1.0000),o:Propionibacteriales(1.0000),f:Nocardioidaceae(1.0000),g:Marmoricola(0.6400)
Zotu200	0.045346	d:Bacteria(1.0000),p:Actinobacteria(1.0000),c:Actinobacteria(1.0000),o:Propionibacteriales(1.0000),f:Nocardioidaceae(1.0000),g:Marmoricola(0.7200)
Zotu132	0.0572373	d:Bacteria(1.0000),p:Actinobacteria(1.0000),c:Actinobacteria(1.0000),o:Propionibacteriales(1.0000),f:Nocardioidaceae(1.0000),g:Marmoricola(0.7900)
Zotu297	0.039191	d:Bacteria(1.0000),p:Actinobacteria(1.0000),c:Actinobacteria(1.0000),o:Propionibacteriales(1.0000),f:Nocardioidaceae(1.0000),g:Nocardioides(0.6000)
Zotu251	0.0527153	d:Bacteria(1.0000),p:Actinobacteria(1.0000),c:Actinobacteria(1.0000),o:Propionibacteriales(1.0000),f:Nocardioidaceae(1.0000),g:Nocardioides(0.6500)
Zotu29	0.184734	d:Bacteria(1.0000),p:Actinobacteria(1.0000),c:Actinobacteria(1.0000),o:Propionibacteriales(1.0000),f:Nocardioidaceae(1.0000),g:Nocardioides(0.7000)
Zotu1008	0.018465	d:Bacteria(1.0000),p:Actinobacteria(1.0000),c:Actinobacteria(1.0000),o:Propionibacteriales(1.0000),f:Nocardioidaceae(1.0000),g:Nocardioides(1.0000)
Zotu165	0.0476908	d:Bacteria(1.0000),p:Actinobacteria(1.0000),c:Actinobacteria(1.0000),o:Propionibacteriales(1.0000),f:Nocardioidaceae(1.0000),g:Nocardioides(1.0000)
Zotu169	0.0584935	d:Bacteria(1.0000),p:Actinobacteria(1.0000),c:Actinobacteria(1.0000),o:Propionibacteriales(1.0000),f:Nocardioidaceae(1.0000),g:Nocardioides(1.0000)
Zotu192	0.049575	d:Bacteria(1.0000),p:Actinobacteria(1.0000),c:Actinobacteria(1.0000),o:Propionibacteriales(1.0000),f:Nocardioidaceae(1.0000),g:Nocardioides(1.0000)
Zotu479	0.0291002	d:Bacteria(1.0000),p:Actinobacteria(1.0000),c:Actinobacteria(1.0000),o:Propionibacteriales(1.0000),f:Nocardioidaceae(1.0000),g:Nocardioides(1.0000)
Zotu488	0.0262948	d:Bacteria(1.0000),p:Actinobacteria(1.0000),c:Actinobacteria(1.0000),o:Propionibacteriales(1.0000),f:Nocardioidaceae(1.0000),g:Nocardioides(1.0000)
Zotu445	0.0271323	d:Bacteria(1.0000),p:Actinobacteria(1.0000),c:Actinobacteria(1.0000),o:Pseudonocardiales(0.9700),f:Pseudonocardiaceae(0.9409),g:Lechevalieria(0.7904)
Zotu688	0.0196374	d:Bacteria(1.0000),p:Actinobacteria(1.0000),c:Actinobacteria(1.0000),o:Pseudonocardiales(0.9900),f:Pseudonocardiaceae(0.9801),g:Lechevalieria(0.8135)
Zotu34	0.129967	d:Bacteria(1.0000),p:Actinobacteria(1.0000),c:Actinobacteria(1.0000),o:Pseudonocardiales(1.0000),f:Pseudonocardiaceae(1.0000),g:Lechevalieria(0.9200)
Zotu47	0.123226	d:Bacteria(1.0000),p:Actinobacteria(1.0000),c:Actinobacteria(1.0000),o:Pseudonocardiales(1.0000),f:Pseudonocardiaceae(1.0000),g:Pseudonocardia(0.9900)
Zotu655	0.0243269	d:Bacteria(1.0000),p:Actinobacteria(1.0000),c:Actinobacteria(1.0000),o:Pseudonocardiales(1.0000),f:Pseudonocardiaceae(1.0000),g:Pseudonocardia(1.0000)
Zotu2655	0.0147385	d:Bacteria(1.0000),p:Actinobacteria(1.0000),c:Actinobacteria(1.0000),o:Streptomycetales(1.0000),f:Streptomycetaceae(1.0000),g:Streptomyces(0.8000)
Zotu173	0.0538039	d:Bacteria(1.0000),p:Actinobacteria(1.0000),c:Actinobacteria(1.0000),o:Streptomycetales(1.0000),f:Streptomycetaceae(1.0000),g:Streptomyces(0.9400)
Zotu698	0.0208935	d:Bacteria(1.0000),p:Actinobacteria(1.0000),c:Actinobacteria(1.0000),o:Streptomycetales(1.0000),f:Streptomycetaceae(1.0000),g:Streptomyces(0.9800)
Zotu22	0.153917	d:Bacteria(1.0000),p:Actinobacteria(1.0000),c:Actinobacteria(1.0000),o:Streptomycetales(1.0000),f:Streptomycetaceae(1.0000),g:Streptomyces(0.9900)
Zotu43	0.117154	d:Bacteria(1.0000),p:Actinobacteria(1.0000),c:Actinobacteria(1.0000),o:Streptomycetales(1.0000),f:Streptomycetaceae(1.0000),g:Streptomyces(0.9900)
Zotu56	0.0939999	d:Bacteria(1.0000),p:Actinobacteria(1.0000),c:Actinobacteria(1.0000),o:Streptomycetales(1.0000),f:Streptomycetaceae(1.0000),g:Streptomyces(0.9900)
Zotu110	0.0670351	d:Bacteria(1.0000),p:Actinobacteria(1.0000),c:Actinobacteria(1.0000),o:Streptomycetales(1.0000),f:Streptomycetaceae(1.0000),g:Streptomyces(1.0000)
Zotu188	0.0468115	d:Bacteria(1.0000),p:Actinobacteria(1.0000),c:Actinobacteria(1.0000),o:Streptomycetales(1.0000),f:Streptomycetaceae(1.0000),g:Streptomyces(1.0000)
Zotu2	0.420927	d:Bacteria(1.0000),p:Actinobacteria(1.0000),c:Actinobacteria(1.0000),o:Streptomycetales(1.0000),f:Streptomycetaceae(1.0000),g:Streptomyces(1.0000)
Zotu219	0.0352552	d:Bacteria(1.0000),p:Actinobacteria(1.0000),c:Actinobacteria(1.0000),o:Streptomycetales(1.0000),f:Streptomycetaceae(1.0000),g:Streptomyces(1.0000)
Zotu237	0.0458485	d:Bacteria(1.0000),p:Actinobacteria(1.0000),c:Actinobacteria(1.0000),o:Streptomycetales(1.0000),f:Streptomycetaceae(1.0000),g:Streptomyces(1.0000)
Zotu1080	0.017167	d:Bacteria(1.0000),p:Actinobacteria(1.0000),c:MB-A2-108(1.0000)
Zotu623	0.0194699	d:Bacteria(1.0000),p:Actinobacteria(1.0000),c:MB-A2-108(1.0000)
Zotu42	0.103002	d:Bacteria(1.0000),p:Actinobacteria(1.0000),c:Rubrobacteria(0.8700),o:Rubrobacterales(0.7569),f:Rubrobacteriaceae(0.6585),g:Rubrobacter(0.5729)
Zotu80	0.0702592	d:Bacteria(1.0000),p:Actinobacteria(1.0000),c:Rubrobacteria(0.9500),o:Rubrobacterales(0.9025),f:Rubrobacteriaceae(0.8574),g:Rubrobacter(0.8145)
Zotu120	0.0769166	d:Bacteria(1.0000),p:Actinobacteria(1.0000),c:Rubrobacteria(1.0000),o:Rubrobacterales(1.0000),f:Rubrobacteriaceae(1.0000),g:Rubrobacter(1.0000)
Zotu61	0.105891	d:Bacteria(1.0000),p:Actinobacteria(1.0000),c:Rubrobacteria(1.0000),o:Rubrobacterales(1.0000),f:Rubrobacteriaceae(1.0000),g:Rubrobacter(1.0000)
Zotu11	0.184315	d:Bacteria(1.0000),p:Actinobacteria(1.0000),c:Thermoleophilia(0.8000),o:Gaiellales(0.6400)
Zotu36	0.101746	d:Bacteria(1.0000),p:Actinobacteria(1.0000),c:Thermoleophilia(0.8300),o:Gaiellales(0.6889)
Zotu190	0.0454298	d:Bacteria(1.0000),p:Actinobacteria(1.0000),c:Thermoleophilia(1.0000),o:Gaiellales(1.0000)
Zotu465	0.0263367	d:Bacteria(1.0000),p:Actinobacteria(1.0000),c:Thermoleophilia(1.0000),o:Gaiellales(1.0000),f:Gaiellaceae(0.9800),g:Gaiella(0.9604)
Zotu511	0.0252481	d:Bacteria(1.0000),p:Actinobacteria(1.0000),c:Thermoleophilia(1.0000),o:Gaiellales(1.0000),f:Gaiellaceae(1.0000),g:Gaiella(1.0000)
Zotu406	0.0335385	d:Bacteria(1.0000),p:Actinobacteria(1.0000),c:Thermoleophilia(1.0000),o:Solirubrobacterales(0.9500),f:67-14(0.8740)
Zotu1329	0.0163296	d:Bacteria(1.0000),p:Actinobacteria(1.0000),c:Thermoleophilia(1.0000),o:Solirubrobacterales(1.0000),f:Solirubrobacteraceae(1.0000),g:Solirubrobacter(0.9900)
Zotu293	0.0420801	d:Bacteria(1.0000),p:Actinobacteria(1.0000),c:Thermoleophilia(1.0000),o:Solirubrobacterales(1.0000),f:Solirubrobacteraceae(1.0000),g:Solirubrobacter(0.9900)
Zotu540	0.0245781	d:Bacteria(1.0000),p:Actinobacteria(1.0000),c:Thermoleophilia(1.0000),o:Solirubrobacterales(1.0000),f:Solirubrobacteraceae(1.0000),g:Solirubrobacter(0.9900)
Zotu669	0.0195955	d:Bacteria(1.0000),p:Actinobacteria(1.0000),c:Thermoleophilia(1.0000),o:Solirubrobacterales(1.0000),f:Solirubrobacteraceae(1.0000),g:Solirubrobacter(0.9900)
Zotu1242	0.013273	d:Bacteria(1.0000),p:Chloroflexi(1.0000),c:Dehalococcoidia(1.0000),o:S085(1.0000)
Zotu180	0.0426244	d:Bacteria(1.0000),p:Chloroflexi(1.0000),c:KD4-96(1.0000)
Zotu20	0.271239	d:Bacteria(1.0000),p:Chloroflexi(1.0000),c:KD4-96(1.0000)
Zotu201	0.0513336	d:Bacteria(1.0000),p:Chloroflexi(1.0000),c:KD4-96(1.0000)
Zotu26	0.157015	d:Bacteria(1.0000),p:Chloroflexi(1.0000),c:KD4-96(1.0000)
Zotu506	0.0236151	d:Bacteria(1.0000),p:Firmicutes(1.0000),c:Bacilli(1.0000),o:Bacillales(1.0000),f:Bacillaceae(0.9700),g:Bacillus(0.9409)
Zotu44	0.117364	d:Bacteria(1.0000),p:Firmicutes(1.0000),c:Bacilli(1.0000),o:Bacillales(1.0000),f:Bacillaceae(0.9800),g:Bacillus(0.9506)
Zotu175	0.0525897	d:Bacteria(1.0000),p:Firmicutes(1.0000),c:Bacilli(1.0000),o:Bacillales(1.0000),f:Bacillaceae(0.9900),g:Bacillus(0.9603)
Zotu333	0.032408	d:Bacteria(1.0000),p:Firmicutes(1.0000),c:Bacilli(1.0000),o:Bacillales(1.0000),f:Bacillaceae(0.9900),g:Bacillus(0.9801)
Zotu1039	0.0143617	d:Bacteria(1.0000),p:Firmicutes(1.0000),c:Bacilli(1.0000),o:Bacillales(1.0000),f:Bacillaceae(1.0000),g:Bacillus(1.0000)
Zotu186	0.0470209	d:Bacteria(1.0000),p:Gemmatimonadetes(1.0000),c:Gemmatimonadetes(1.0000),o:Gemmatimonadales(1.0000),f:Gemmatimonadaceae(1.0000)
Zotu52	0.0877193	d:Bacteria(1.0000),p:Gemmatimonadetes(1.0000),c:Gemmatimonadetes(1.0000),o:Gemmatimonadales(1.0000),f:Gemmatimonadaceae(1.0000)
Zotu62	0.0783821	d:Bacteria(1.0000),p:Gemmatimonadetes(1.0000),c:Gemmatimonadetes(1.0000),o:Gemmatimonadales(1.0000),f:Gemmatimonadaceae(1.0000)
Zotu74	0.0629318	d:Bacteria(1.0000),p:Gemmatimonadetes(1.0000),c:Gemmatimonadetes(1.0000),o:Gemmatimonadales(1.0000),f:Gemmatimonadaceae(1.0000)
Zotu94	0.061885	d:Bacteria(1.0000),p:Nitrospirae(1.0000),c:Nitrospira(1.0000),o:Nitrospirales(1.0000),f:Nitrospiraceae(1.0000),g:Nitrospira(1.0000)
Zotu104	0.0617175	d:Bacteria(1.0000),p:Planctomycetes(1.0000),c:Phycisphaerae(1.0000),o:Tepidisphaerales(0.9900),f:WD2101_soil_group(0.9801)
Zotu10	0.19181	d:Bacteria(1.0000),p:Planctomycetes(1.0000),c:Phycisphaerae(1.0000),o:Tepidisphaerales(1.0000),f:WD2101_soil_group(1.0000)
Zotu101	0.0663233	d:Bacteria(1.0000),p:Planctomycetes(1.0000),c:Phycisphaerae(1.0000),o:Tepidisphaerales(1.0000),f:WD2101_soil_group(1.0000)
Zotu108	0.0610476	d:Bacteria(1.0000),p:Planctomycetes(1.0000),c:Phycisphaerae(1.0000),o:Tepidisphaerales(1.0000),f:WD2101_soil_group(1.0000)
Zotu1216	0.0115145	d:Bacteria(1.0000),p:Planctomycetes(1.0000),c:Phycisphaerae(1.0000),o:Tepidisphaerales(1.0000),f:WD2101_soil_group(1.0000)
Zotu134	0.0465603	d:Bacteria(1.0000),p:Planctomycetes(1.0000),c:Phycisphaerae(1.0000),o:Tepidisphaerales(1.0000),f:WD2101_soil_group(1.0000)
Zotu139	0.0517941	d:Bacteria(1.0000),p:Planctomycetes(1.0000),c:Phycisphaerae(1.0000),o:Tepidisphaerales(1.0000),f:WD2101_soil_group(1.0000)
Zotu15	0.159821	d:Bacteria(1.0000),p:Planctomycetes(1.0000),c:Phycisphaerae(1.0000),o:Tepidisphaerales(1.0000),f:WD2101_soil_group(1.0000)
Zotu221	0.031738	d:Bacteria(1.0000),p:Planctomycetes(1.0000),c:Phycisphaerae(1.0000),o:Tepidisphaerales(1.0000),f:WD2101_soil_group(1.0000)
Zotu343	0.0249131	d:Bacteria(1.0000),p:Planctomycetes(1.0000),c:Phycisphaerae(1.0000),o:Tepidisphaerales(1.0000),f:WD2101_soil_group(1.0000)
Zotu350	0.0256249	d:Bacteria(1.0000),p:Planctomycetes(1.0000),c:Phycisphaerae(1.0000),o:Tepidisphaerales(1.0000),f:WD2101_soil_group(1.0000)
Zotu381	0.0252062	d:Bacteria(1.0000),p:Planctomycetes(1.0000),c:Phycisphaerae(1.0000),o:Tepidisphaerales(1.0000),f:WD2101_soil_group(1.0000)
Zotu400	0.0247038	d:Bacteria(1.0000),p:Planctomycetes(1.0000),c:Phycisphaerae(1.0000),o:Tepidisphaerales(1.0000),f:WD2101_soil_group(1.0000)
Zotu424	0.0231127	d:Bacteria(1.0000),p:Planctomycetes(1.0000),c:Phycisphaerae(1.0000),o:Tepidisphaerales(1.0000),f:WD2101_soil_group(1.0000)
Zotu54	0.0873424	d:Bacteria(1.0000),p:Planctomycetes(1.0000),c:Phycisphaerae(1.0000),o:Tepidisphaerales(1.0000),f:WD2101_soil_group(1.0000)
Zotu68	0.0827366	d:Bacteria(1.0000),p:Planctomycetes(1.0000),c:Phycisphaerae(1.0000),o:Tepidisphaerales(1.0000),f:WD2101_soil_group(1.0000)
Zotu7	0.278357	d:Bacteria(1.0000),p:Planctomycetes(1.0000),c:Phycisphaerae(1.0000),o:Tepidisphaerales(1.0000),f:WD2101_soil_group(1.0000)
Zotu72	0.0687937	d:Bacteria(1.0000),p:Planctomycetes(1.0000),c:Phycisphaerae(1.0000),o:Tepidisphaerales(1.0000),f:WD2101_soil_group(1.0000)
Zotu73	0.0846208	d:Bacteria(1.0000),p:Planctomycetes(1.0000),c:Phycisphaerae(1.0000),o:Tepidisphaerales(1.0000),f:WD2101_soil_group(1.0000)
Zotu8	0.210484	d:Bacteria(1.0000),p:Planctomycetes(1.0000),c:Phycisphaerae(1.0000),o:Tepidisphaerales(1.0000),f:WD2101_soil_group(1.0000)
Zotu83	0.0718921	d:Bacteria(1.0000),p:Planctomycetes(1.0000),c:Phycisphaerae(1.0000),o:Tepidisphaerales(1.0000),f:WD2101_soil_group(1.0000)
Zotu9	0.229536	d:Bacteria(1.0000),p:Planctomycetes(1.0000),c:Phycisphaerae(1.0000),o:Tepidisphaerales(1.0000),f:WD2101_soil_group(1.0000)
Zotu1123	0.0150316	d:Bacteria(1.0000),p:Planctomycetes(1.0000),c:Planctomycetacia(1.0000),o:Gemmatales(1.0000),f:Gemmataceae(1.0000)
Zotu198	0.0461416	d:Bacteria(1.0000),p:Planctomycetes(1.0000),c:Planctomycetacia(1.0000),o:Gemmatales(1.0000),f:Gemmataceae(1.0000)
Zotu781	0.0189256	d:Bacteria(1.0000),p:Planctomycetes(1.0000),c:Planctomycetacia(1.0000),o:Gemmatales(1.0000),f:Gemmataceae(1.0000)
Zotu1410	0.0131893	d:Bacteria(1.0000),p:Planctomycetes(1.0000),c:Planctomycetacia(1.0000),o:Gemmatales(1.0000),f:Gemmataceae(1.0000),g:Fimbriiglobus(0.9900)
Zotu17212	0.012645	d:Bacteria(1.0000),p:Planctomycetes(1.0000),c:Planctomycetacia(1.0000),o:Gemmatales(1.0000),f:Gemmataceae(1.0000),g:Gemmata(0.9500)
Zotu555	0.0238663	d:Bacteria(1.0000),p:Planctomycetes(1.0000),c:Planctomycetacia(1.0000),o:Gemmatales(1.0000),f:Gemmataceae(1.0000),g:Gemmata(1.0000)
Zotu943	0.0152828	d:Bacteria(1.0000),p:Planctomycetes(1.0000),c:Planctomycetacia(1.0000),o:Gemmatales(1.0000),f:Gemmataceae(1.0000),g:Gemmata(1.0000)
Zotu226	0.0351296	d:Bacteria(1.0000),p:Planctomycetes(1.0000),c:Planctomycetacia(1.0000),o:Pirellulales(1.0000),f:Pirellulaceae(1.0000),g:Pirellula(1.0000)
Zotu107	0.0658627	d:Bacteria(1.0000),p:Proteobacteria(1.0000),c:Alphaproteobacteria(1.0000),o:Azospirillales(0.9900),f:Azospirillaceae(0.9801),g:Skermanella(0.9115)
Zotu100	0.0699242	d:Bacteria(1.0000),p:Proteobacteria(1.0000),c:Alphaproteobacteria(1.0000),o:Azospirillales(1.0000)
Zotu763	0.0154922	d:Bacteria(1.0000),p:Proteobacteria(1.0000),c:Alphaproteobacteria(1.0000),o:Azospirillales(1.0000),f:Azospirillaceae(1.0000)
Zotu544	0.0201817	d:Bacteria(1.0000),p:Proteobacteria(1.0000),c:Alphaproteobacteria(1.0000),o:Azospirillales(1.0000),f:Azospirillaceae(1.0000),g:Skermanella(0.9800)
Zotu5	0.304107	d:Bacteria(1.0000),p:Proteobacteria(1.0000),c:Alphaproteobacteria(1.0000),o:Azospirillales(1.0000),f:Azospirillaceae(1.0000),g:Skermanella(1.0000)
Zotu55	0.0831135	d:Bacteria(1.0000),p:Proteobacteria(1.0000),c:Alphaproteobacteria(1.0000),o:Azospirillales(1.0000),f:Azospirillaceae(1.0000),g:Skermanella(1.0000)
Zotu82	0.0700917	d:Bacteria(1.0000),p:Proteobacteria(1.0000),c:Alphaproteobacteria(1.0000),o:Azospirillales(1.0000),f:Azospirillaceae(1.0000),g:Skermanella(1.0000)
Zotu84	0.0670351	d:Bacteria(1.0000),p:Proteobacteria(1.0000),c:Alphaproteobacteria(1.0000),o:Azospirillales(1.0000),f:Azospirillaceae(1.0000),g:Skermanella(1.0000)
Zotu1057	0.0122263	d:Bacteria(1.0000),p:Proteobacteria(1.0000),c:Alphaproteobacteria(1.0000),o:Caulobacterales(1.0000),f:Caulobacteraceae(1.0000)
Zotu1038	0.0125612	d:Bacteria(1.0000),p:Proteobacteria(1.0000),c:Alphaproteobacteria(1.0000),o:Caulobacterales(1.0000),f:Caulobacteraceae(1.0000),g:Phenylobacterium(0.9900)
Zotu361	0.0306075	d:Bacteria(1.0000),p:Proteobacteria(1.0000),c:Alphaproteobacteria(1.0000),o:Caulobacterales(1.0000),f:Caulobacteraceae(1.0000),g:Phenylobacterium(1.0000)
Zotu138	0.0509567	d:Bacteria(1.0000),p:Proteobacteria(1.0000),c:Alphaproteobacteria(1.0000),o:Dongiales(1.0000),f:Dongiaceae(1.0000),g:Dongia(1.0000)
Zotu1702	0.0113051	d:Bacteria(1.0000),p:Proteobacteria(1.0000),c:Alphaproteobacteria(1.0000),o:Rhizobiales(0.9800)
Zotu4527	0.0164552	d:Bacteria(1.0000),p:Proteobacteria(1.0000),c:Alphaproteobacteria(1.0000),o:Rhizobiales(1.0000)
Zotu272	0.0354227	d:Bacteria(1.0000),p:Proteobacteria(1.0000),c:Alphaproteobacteria(1.0000),o:Rhizobiales(1.0000),f:Beijerinckiaceae(1.0000)
Zotu46	0.0889754	d:Bacteria(1.0000),p:Proteobacteria(1.0000),c:Alphaproteobacteria(1.0000),o:Rhizobiales(1.0000),f:Beijerinckiaceae(1.0000),g:Microvirga(0.8100)
Zotu164	0.0448855	d:Bacteria(1.0000),p:Proteobacteria(1.0000),c:Alphaproteobacteria(1.0000),o:Rhizobiales(1.0000),f:Beijerinckiaceae(1.0000),g:Microvirga(0.9100)
Zotu31	0.114726	d:Bacteria(1.0000),p:Proteobacteria(1.0000),c:Alphaproteobacteria(1.0000),o:Rhizobiales(1.0000),f:Beijerinckiaceae(1.0000),g:Microvirga(0.9600)
Zotu103	0.0618013	d:Bacteria(1.0000),p:Proteobacteria(1.0000),c:Alphaproteobacteria(1.0000),o:Rhizobiales(1.0000),f:Beijerinckiaceae(1.0000),g:Microvirga(0.9800)
Zotu21	0.141816	d:Bacteria(1.0000),p:Proteobacteria(1.0000),c:Alphaproteobacteria(1.0000),o:Rhizobiales(1.0000),f:Beijerinckiaceae(1.0000),g:Microvirga(0.9900)
Zotu232	0.0414521	d:Bacteria(1.0000),p:Proteobacteria(1.0000),c:Alphaproteobacteria(1.0000),o:Rhizobiales(1.0000),f:Beijerinckiaceae(1.0000),g:Microvirga(0.9900)
Zotu376	0.0271741	d:Bacteria(1.0000),p:Proteobacteria(1.0000),c:Alphaproteobacteria(1.0000),o:Rhizobiales(1.0000),f:Beijerinckiaceae(1.0000),g:Microvirga(0.9900)
Zotu218	0.0396935	d:Bacteria(1.0000),p:Proteobacteria(1.0000),c:Alphaproteobacteria(1.0000),o:Rhizobiales(1.0000),f:Beijerinckiaceae(1.0000),g:Psychroglaciecola(0.5000)
Zotu588	0.0247456	d:Bacteria(1.0000),p:Proteobacteria(1.0000),c:Alphaproteobacteria(1.0000),o:Rhizobiales(1.0000),f:Devosiaceae(1.0000),g:Devosia(0.8600)
Zotu518	0.0193862	d:Bacteria(1.0000),p:Proteobacteria(1.0000),c:Alphaproteobacteria(1.0000),o:Rhizobiales(1.0000),f:Devosiaceae(1.0000),g:Devosia(0.9200)
Zotu125	0.0521291	d:Bacteria(1.0000),p:Proteobacteria(1.0000),c:Alphaproteobacteria(1.0000),o:Rhizobiales(1.0000),f:Hyphomicrobiaceae(1.0000),g:Hyphomicrobium(1.0000)
Zotu306	0.0329523	d:Bacteria(1.0000),p:Proteobacteria(1.0000),c:Alphaproteobacteria(1.0000),o:Rhizobiales(1.0000),f:Hyphomicrobiaceae(1.0000),g:Pedomicrobium(0.9500)
Zotu263	0.0321568	d:Bacteria(1.0000),p:Proteobacteria(1.0000),c:Alphaproteobacteria(1.0000),o:Rhizobiales(1.0000),f:Labraceae(1.0000),g:Labrys(1.0000)
Zotu462	0.0248294	d:Bacteria(1.0000),p:Proteobacteria(1.0000),c:Alphaproteobacteria(1.0000),o:Rhizobiales(1.0000),f:Rhizobiaceae(1.0000),g:Allorhizobium-Neorhizobium-Pararhizobium-Rhizobium(0.8800)
Zotu466	0.0224427	d:Bacteria(1.0000),p:Proteobacteria(1.0000),c:Alphaproteobacteria(1.0000),o:Rhizobiales(1.0000),f:Rhizobiales_Incertae_Sedis(1.0000),g:Nordella(1.0000)
Zotu765	0.0152828	d:Bacteria(1.0000),p:Proteobacteria(1.0000),c:Alphaproteobacteria(1.0000),o:Rhizobiales(1.0000),f:Rhizobiales_Incertae_Sedis(1.0000),g:Nordella(1.0000)
Zotu162	0.0458066	d:Bacteria(1.0000),p:Proteobacteria(1.0000),c:Alphaproteobacteria(1.0000),o:Rhizobiales(1.0000),f:Rhodomicrobiaceae(1.0000),g:Rhodomicrobium(1.0000)
Zotu63	0.0767072	d:Bacteria(1.0000),p:Proteobacteria(1.0000),c:Alphaproteobacteria(1.0000),o:Rhizobiales(1.0000),f:Xanthobacteraceae(1.0000)
Zotu90	0.0694217	d:Bacteria(1.0000),p:Proteobacteria(1.0000),c:Alphaproteobacteria(1.0000),o:Rhizobiales(1.0000),f:Xanthobacteraceae(1.0000)
Zotu109	0.0627224	d:Bacteria(1.0000),p:Proteobacteria(1.0000),c:Alphaproteobacteria(1.0000),o:Rhizobiales(1.0000),f:Xanthobacteraceae(1.0000),g:Bradyrhizobium(0.9200)
Zotu6	0.300046	d:Bacteria(1.0000),p:Proteobacteria(1.0000),c:Alphaproteobacteria(1.0000),o:Rhizobiales(1.0000),f:Xanthobacteraceae(1.0000),g:Bradyrhizobium(0.9600)
Zotu1710	0.0103002	d:Bacteria(1.0000),p:Proteobacteria(1.0000),c:Alphaproteobacteria(1.0000),o:Rhizobiales(1.0000),f:Xanthobacteraceae(1.0000),g:Pseudorhodoplanes(0.9800)
Zotu253	0.0347527	d:Bacteria(1.0000),p:Proteobacteria(1.0000),c:Alphaproteobacteria(1.0000),o:Rhodobacterales(1.0000),f:Rhodobacteraceae(1.0000),g:Rubellimicrobium(1.0000)
Zotu178	0.0458904	d:Bacteria(1.0000),p:Proteobacteria(1.0000),c:Alphaproteobacteria(1.0000),o:Sphingomonadales(1.0000),f:Sphingomonadaceae(1.0000)
Zotu2001	0.00858351	d:Bacteria(1.0000),p:Proteobacteria(1.0000),c:Alphaproteobacteria(1.0000),o:Sphingomonadales(1.0000),f:Sphingomonadaceae(1.0000)
Zotu729	0.0176695	d:Bacteria(1.0000),p:Proteobacteria(1.0000),c:Alphaproteobacteria(1.0000),o:Sphingomonadales(1.0000),f:Sphingomonadaceae(1.0000),g:Ellin6055(0.5000)
Zotu1086	0.0131056	d:Bacteria(1.0000),p:Proteobacteria(1.0000),c:Alphaproteobacteria(1.0000),o:Sphingomonadales(1.0000),f:Sphingomonadaceae(1.0000),g:Ellin6055(0.5700)
Zotu260	0.0349621	d:Bacteria(1.0000),p:Proteobacteria(1.0000),c:Alphaproteobacteria(1.0000),o:Sphingomonadales(1.0000),f:Sphingomonadaceae(1.0000),g:Ellin6055(0.6900)
Zotu492	0.0223171	d:Bacteria(1.0000),p:Proteobacteria(1.0000),c:Alphaproteobacteria(1.0000),o:Sphingomonadales(1.0000),f:Sphingomonadaceae(1.0000),g:Ellin6055(0.7700)
Zotu1067	0.0124775	d:Bacteria(1.0000),p:Proteobacteria(1.0000),c:Alphaproteobacteria(1.0000),o:Sphingomonadales(1.0000),f:Sphingomonadaceae(1.0000),g:Qipengyuania(0.2300)
Zotu248	0.0312775	d:Bacteria(1.0000),p:Proteobacteria(1.0000),c:Alphaproteobacteria(1.0000),o:Sphingomonadales(1.0000),f:Sphingomonadaceae(1.0000),g:Sphingomonas(0.9400)
Zotu360	0.026253	d:Bacteria(1.0000),p:Proteobacteria(1.0000),c:Alphaproteobacteria(1.0000),o:Sphingomonadales(1.0000),f:Sphingomonadaceae(1.0000),g:Sphingomonas(0.9700)
Zotu542	0.0184231	d:Bacteria(1.0000),p:Proteobacteria(1.0000),c:Alphaproteobacteria(1.0000),o:Sphingomonadales(1.0000),f:Sphingomonadaceae(1.0000),g:Sphingomonas(0.9700)
Zotu30	0.124691	d:Bacteria(1.0000),p:Proteobacteria(1.0000),c:Alphaproteobacteria(1.0000),o:Sphingomonadales(1.0000),f:Sphingomonadaceae(1.0000),g:Sphingomonas(0.9800)
Zotu59	0.0687937	d:Bacteria(1.0000),p:Proteobacteria(1.0000),c:Alphaproteobacteria(1.0000),o:Sphingomonadales(1.0000),f:Sphingomonadaceae(1.0000),g:Sphingomonas(1.0000)
Zotu250	0.0345015	d:Bacteria(1.0000),p:Proteobacteria(1.0000),c:Alphaproteobacteria(1.0000),o:Tistrellales(1.0000),f:Geminicoccaceae(1.0000),g:Candidatus_Alysiosphaera(1.0000)
Zotu3250	0.024285	d:Bacteria(1.0000),p:Proteobacteria(1.0000),c:Alphaproteobacteria(1.0000),o:Tistrellales(1.0000),f:Geminicoccaceae(1.0000),g:Geminicoccus(0.9700)
Zotu12769	0.0173764	d:Bacteria(1.0000),p:Proteobacteria(1.0000),c:Deltaproteobacteria(1.0000),o:Myxococcales(1.0000)
Zotu318	0.0344178	d:Bacteria(1.0000),p:Proteobacteria(1.0000),c:Deltaproteobacteria(1.0000),o:Myxococcales(1.0000),f:Archangiaceae(0.9100),g:Archangium(0.5005)
Zotu242	0.0396516	d:Bacteria(1.0000),p:Proteobacteria(1.0000),c:Deltaproteobacteria(1.0000),o:Myxococcales(1.0000),f:Archangiaceae(0.9400),g:Archangium(0.7520)
Zotu327	0.0388142	d:Bacteria(1.0000),p:Proteobacteria(1.0000),c:Deltaproteobacteria(1.0000),o:Myxococcales(1.0000),f:Archangiaceae(0.9900),g:Archangium(0.4554)
Zotu294	0.0347527	d:Bacteria(1.0000),p:Proteobacteria(1.0000),c:Deltaproteobacteria(1.0000),o:Myxococcales(1.0000),f:Polyangiaceae(1.0000),g:Sorangium(1.0000)
Zotu1044	0.0145292	d:Bacteria(1.0000),p:Proteobacteria(1.0000),c:Gammaproteobacteria(1.0000),o:Betaproteobacteriales(1.0000),f:Burkholderiaceae(1.0000),g:Caenimonas(0.5100)
Zotu199	0.0527572	d:Bacteria(1.0000),p:Proteobacteria(1.0000),c:Gammaproteobacteria(1.0000),o:CCD24(1.0000)
Zotu118	0.0522547	d:Bacteria(1.0000),p:Proteobacteria(1.0000),c:Gammaproteobacteria(1.0000),o:Gammaproteobacteria_Incertae_Sedis(0.9900),f:Gammaproteobacteria_Incertae_Sedis(0.9801),g:Acidibacter(0.9703)
Zotu129	0.0555625	d:Bacteria(1.0000),p:Proteobacteria(1.0000),c:Gammaproteobacteria(1.0000),o:Steroidobacterales(1.0000),f:Steroidobacteraceae(1.0000),g:Steroidobacter(0.7300)
Zotu1914	0.00900221	d:Bacteria(1.0000),p:Proteobacteria(1.0000),c:Gammaproteobacteria(1.0000),o:Steroidobacterales(1.0000),f:Steroidobacteraceae(1.0000),g:Steroidobacter(0.7400)
Zotu320	0.027551	d:Bacteria(1.0000),p:Proteobacteria(1.0000),c:Gammaproteobacteria(1.0000),o:Steroidobacterales(1.0000),f:Steroidobacteraceae(1.0000),g:Steroidobacter(0.8200)
Zotu207	0.0406146	d:Bacteria(1.0000),p:Proteobacteria(1.0000),c:Gammaproteobacteria(1.0000),o:Steroidobacterales(1.0000),f:Steroidobacteraceae(1.0000),g:Steroidobacter(0.8300)
Sum	12.6237

## Sheet: Unique_fungal_zOTUs
Table S8. Microbial core community and significantly (p < 0.01) associated bacterial and fungal zOTUs.
zOTU	Site	Weight	Taxonomy
Zotu1720	Bakoa	0.501842	d:Fungi(1.0000)
Zotu203	Bakoa	0.490321	d:Fungi(1.0000)
Zotu5352	Bakoa	0.383961	d:Fungi(1.0000)
Zotu423	Bakoa	0.343577	d:Fungi(1.0000),p:Ascomycota(0.8200),c:Dothideomycetes(0.3936),o:Capnodiales(0.1811),f:Mycosphaerellaceae(0.0543),g:Stomiopeltis(0.0130)
Zotu45	Bakoa	0.462193	d:Fungi(1.0000),p:Ascomycota(0.9900),c:Dothideomycetes(0.6534),o:Pleosporales(0.4312),f:Corynesporascaceae(0.2846),g:Corynespora(0.1878)
Zotu233	Bakoa	0.486651	d:Fungi(1.0000),p:Ascomycota(1.0000),c:Dothideomycetes(1.0000),o:Botryosphaeriales(1.0000),f:Botryosphaeriaceae(1.0000),g:Lasiodiplodia(0.8700),s:Lasiodiplodia_jatrophicola_SH2131041.08FU(0.2958)
Zotu2	Bakoa	0.487832	d:Fungi(1.0000),p:Ascomycota(1.0000),c:Dothideomycetes(1.0000),o:Botryosphaeriales(1.0000),f:Botryosphaeriaceae(1.0000),g:Lasiodiplodia(0.9300),s:Lasiodiplodia_jatrophicola_SH2131041.08FU(0.2418)
Zotu333	Bakoa	0.662738	d:Fungi(1.0000),p:Ascomycota(1.0000),c:Dothideomycetes(1.0000),o:Pleosporales(1.0000),f:Phaeosphaeriaceae(0.6100)
Zotu283	Ekabita Essélé	0.470301	d:Fungi(1.0000)
Zotu34	Ekabita Essélé	0.545116	d:Fungi(1.0000)
Zotu6	Ekabita Essélé	0.581338	d:Fungi(1.0000)
Zotu103	Ekabita Essélé	0.512019	d:Fungi(1.0000),p:Ascomycota(0.8100),c:Dothideomycetes(0.5832)
Zotu325	Ekabita Essélé	0.523152	d:Fungi(1.0000),p:Ascomycota(0.8300),c:Dothideomycetes(0.5229)
Zotu138	Ekabita Essélé	0.575015	d:Fungi(1.0000),p:Ascomycota(0.9200),c:Dothideomycetes(0.8464),o:Capnodiales(0.7702)
Zotu141	Ekabita Essélé	0.54038	d:Fungi(1.0000),p:Ascomycota(0.9200),c:Dothideomycetes(0.8464),o:Capnodiales(0.7787)
Zotu11	Nkolobang	0.469044	d:Fungi(1.0000)
Zotu34	Nkolobang	0.545116	d:Fungi(1.0000)
Zotu6	Nkolobang	0.581338	d:Fungi(1.0000)
Zotu818	Nkolobang	0.631835	d:Fungi(1.0000),p:Ascomycota(0.4300),c:Xylonomycetes(0.0387),o:Symbiotaphrinales(0.0035),f:Symbiotaphrinaceae(0.0003),g:Symbiotaphrina(0.0000),s:Symbiotaphrina_buchneri_SH1641879.08FU(0.0000)
Zotu103	Nkolobang	0.512019	d:Fungi(1.0000),p:Ascomycota(0.8100),c:Dothideomycetes(0.5832)
Zotu138	Nkolobang	0.575015	d:Fungi(1.0000),p:Ascomycota(0.9200),c:Dothideomycetes(0.8464),o:Capnodiales(0.7702)
Zotu60	Nkolobang	0.479763	d:Fungi(1.0000),p:Ascomycota(0.9300)
Zotu1308	Nkolobang	0.417639	d:Fungi(1.0000),p:Basidiomycota(0.9300),c:Malasseziomycetes(0.8649),o:Malasseziales(0.8044),f:Malasseziaceae(0.7481),g:Malassezia(0.6957),s:Malassezia_restricta_SH1515384.08FU(0.6331)
Zotu152	Pan Makak	0.644151	d:Fungi(1.0000)
Zotu203	Pan Makak	0.490321	d:Fungi(1.0000)
Zotu162	Pan Makak	0.62592	d:Fungi(1.0000),p:Ascomycota(0.8700),c:Eurotiomycetes(0.7308),o:Chaetothyriales(0.6066)
Zotu297	Pan Makak	0.397704	d:Fungi(1.0000),p:Ascomycota(0.8900),c:Eurotiomycetes(0.7476),o:Chaetothyriales(0.6280)
Zotu5587	Pan Makak	0.688826	d:Fungi(1.0000),p:Ascomycota(0.9000),c:Eurotiomycetes(0.8100),o:Chaetothyriales(0.7209),f:Cyphellophoraceae(0.4542),g:Cyphellophora(0.2861),s:Cyphellophora_phyllostachydis_SH1228288.08FU(0.1373)
Zotu98	Pan Makak	0.669625	d:Fungi(1.0000),p:Ascomycota(0.9300),c:Eurotiomycetes(0.8649),o:Chaetothyriales(0.7957),f:Cyphellophoraceae(0.6207),g:Cyphellophora(0.4841),s:Cyphellophora_phyllostachydis_SH1228288.08FU(0.2808)
Zotu135	Pan Makak	0.696695	d:Fungi(1.0000),p:Ascomycota(0.9700),c:Eurotiomycetes(0.9409),o:Chaetothyriales(0.9127),f:Cyphellophoraceae(0.7849),g:Cyphellophora(0.6750),s:Cyphellophora_phyllostachydis_SH1228288.08FU(0.4793)
Zotu501	Pan Makak	0.517671	d:Fungi(1.0000),p:Ascomycota(1.0000),c:Eurotiomycetes(1.0000),o:Chaetothyriales(1.0000)
Zotu261	Pan Makak	0.542159	d:Fungi(1.0000),p:Ascomycota(1.0000),c:Eurotiomycetes(1.0000),o:Eurotiales(1.0000),f:Aspergillaceae(1.0000),g:Aspergillus(1.0000),s:Aspergillus_gracilis_SH1649123.08FU(0.9200)
Zotu123	Pan Makak	0.504202	d:Fungi(1.0000),p:Ascomycota(1.0000),c:Sordariomycetes(0.9900),o:Glomerellales(0.9207),f:Glomerellaceae(0.8378),g:Colletotrichum(0.6284),s:Colletotrichum_truncatum_SH1543738.08FU(0.0566)
Zotu1481	Simanya	0.47409	d:Fungi(1.0000)
Zotu203	Simanya	0.490321	d:Fungi(1.0000)
Zotu500	Simanya	0.51659	d:Fungi(1.0000)
Zotu162	Simanya	0.62592	d:Fungi(1.0000),p:Ascomycota(0.8700),c:Eurotiomycetes(0.7308),o:Chaetothyriales(0.6066)
Zotu929	Simanya	0.464365	d:Fungi(1.0000),p:Ascomycota(0.8700),c:Eurotiomycetes(0.7482),o:Chaetothyriales(0.6360)
Zotu362	Simanya	0.5806	d:Fungi(1.0000),p:Ascomycota(0.8900),c:Dothideomycetes(0.6853),o:Pleosporales(0.4660)
Zotu5587	Simanya	0.688826	d:Fungi(1.0000),p:Ascomycota(0.9000),c:Eurotiomycetes(0.8100),o:Chaetothyriales(0.7209),f:Cyphellophoraceae(0.4542),g:Cyphellophora(0.2861),s:Cyphellophora_phyllostachydis_SH1228288.08FU(0.1373)
Zotu161	Simanya	0.611656	d:Fungi(1.0000),p:Ascomycota(0.9100),c:Dothideomycetes(0.7735),o:Pleosporales(0.6188)
Zotu1790	Simanya	0.432828	d:Fungi(1.0000),p:Ascomycota(0.9200),c:Dothideomycetes(0.8464),o:Capnodiales(0.7448)
Zotu98	Simanya	0.669625	d:Fungi(1.0000),p:Ascomycota(0.9300),c:Eurotiomycetes(0.8649),o:Chaetothyriales(0.7957),f:Cyphellophoraceae(0.6207),g:Cyphellophora(0.4841),s:Cyphellophora_phyllostachydis_SH1228288.08FU(0.2808)
Zotu1080	Simanya	0.520527	d:Fungi(1.0000),p:Ascomycota(0.9300),c:Sordariomycetes(0.8649)
Zotu135	Simanya	0.696695	d:Fungi(1.0000),p:Ascomycota(0.9700),c:Eurotiomycetes(0.9409),o:Chaetothyriales(0.9127),f:Cyphellophoraceae(0.7849),g:Cyphellophora(0.6750),s:Cyphellophora_phyllostachydis_SH1228288.08FU(0.4793)
Zotu762	Simanya	0.609081	d:Fungi(1.0000),p:Ascomycota(0.9800),c:Eurotiomycetes(0.9604),o:Chaetothyriales(0.9412),f:Chaetothyriales_fam_Incertae_sedis(0.9224),g:Strelitziana(0.9039),s:Strelitziana_malaysiana_SH1214601.08FU(0.8226)
Zotu45	Simanya	0.462193	d:Fungi(1.0000),p:Ascomycota(0.9900),c:Dothideomycetes(0.6534),o:Pleosporales(0.4312),f:Corynesporascaceae(0.2846),g:Corynespora(0.1878)
Zotu532	Simanya	0.394975	d:Fungi(1.0000),p:Ascomycota(1.0000),c:Dothideomycetes(1.0000),o:Capnodiales(1.0000)
Zotu843	Talba	0.563167	d:Fungi(1.0000)
Zotu5577	Talba	0.53867	d:Fungi(1.0000),p:Ascomycota(0.7000),c:Sordariomycetes(0.4900)
Zotu1231	Talba	0.498487	d:Fungi(1.0000),p:Ascomycota(0.7500),c:Sordariomycetes(0.5625)
Zotu30	Talba	0.537048	d:Fungi(1.0000),p:Ascomycota(0.7900),c:Sordariomycetes(0.6004)
Zotu4901	Talba	0.532349	d:Fungi(1.0000),p:Ascomycota(0.8000),c:Sordariomycetes(0.6080)
Zotu157	Talba	0.578301	d:Fungi(1.0000),p:Ascomycota(0.8400),c:Sordariomycetes(0.7056)
Zotu121	Talba	0.545556	d:Fungi(1.0000),p:Ascomycota(0.9100),c:Dothideomycetes(0.3822)
Zotu138	Talba	0.575015	d:Fungi(1.0000),p:Ascomycota(0.9200),c:Dothideomycetes(0.8464),o:Capnodiales(0.7702)
Zotu107	Talba	0.591885	d:Fungi(1.0000),p:Ascomycota(0.9300),c:Dothideomycetes(0.8649),o:Capnodiales(0.5968),f:Cladosporiaceae(0.4118),g:Cladosporium(0.2553),s:Cladosporium_aphidis_SH1966719.08FU(0.0587)
Zotu117	Kédia	0.369147	d:Fungi(1.0000)
Zotu318	Kédia	0.713358	d:Fungi(1.0000)
Zotu453	Kédia	0.395764	d:Fungi(1.0000)
Zotu478	Kédia	0.592129	d:Fungi(1.0000)
Zotu603	Kédia	0.558564	d:Fungi(1.0000)
Zotu95	Kédia	0.595384	d:Fungi(1.0000),p:Ascomycota(0.9000),c:Sordariomycetes(0.6660),o:Hypocreales(0.3663)
Zotu303	Kédia	0.576383	d:Fungi(1.0000),p:Ascomycota(0.9200),c:Sordariomycetes(0.7544),o:Hypocreales(0.4677)
Zotu249	Kédia	0.662755	d:Fungi(1.0000),p:Ascomycota(0.9400),c:Dothideomycetes(0.8836),o:Pleosporales(0.8129),f:Didymellaceae(0.5609),g:Didymella(0.2075)
Zotu514	Kédia	0.550173	d:Fungi(1.0000),p:Ascomycota(0.9500),c:Dothideomycetes(0.9025),o:Pleosporales(0.8393),f:Didymellaceae(0.6127),g:Didymella(0.2022)
Zotu51	Kédia	0.385953	d:Fungi(1.0000),p:Ascomycota(0.9500),c:Sordariomycetes(0.8930),o:Xylariales(0.7948),f:Xylariaceae(0.5961)
Zotu92	Kédia	0.515826	d:Fungi(1.0000),p:Ascomycota(0.9600),c:Dothideomycetes(0.9216),o:Pleosporales(0.8663),f:Didymellaceae(0.6237),g:Didymella(0.2121)
Zotu726	Kédia	0.596476	d:Fungi(1.0000),p:Ascomycota(0.9700),c:Dothideomycetes(0.9312),o:Pleosporales(0.8660),f:Didymosphaeriaceae(0.6755),g:Montagnula(0.3783),s:Montagnula_aloes_SH1195444.08FU(0.1589)
Zotu41	Kédia	0.589475	d:Fungi(1.0000),p:Ascomycota(0.9700),c:Dothideomycetes(0.9312),o:Pleosporales(0.8753),f:Halotthiaceae(0.6040)
Zotu55	Kédia	0.447964	d:Fungi(1.0000),p:Ascomycota(0.9900),c:Dothideomycetes(0.9801),o:Pleosporales(0.9311)
Zotu339	Kédia	0.628677	d:Fungi(1.0000),p:Ascomycota(0.9900),c:Dothideomycetes(0.9801),o:Pleosporales(0.9703)
Zotu345	Kédia	0.648952	d:Fungi(1.0000),p:Ascomycota(0.9900),c:Eurotiomycetes(0.9801),o:Chaetothyriales(0.9703)
Zotu323	Kédia	0.619342	d:Fungi(1.0000),p:Ascomycota(1.0000),c:Dothideomycetes(1.0000),o:Pleosporales(1.0000)
Zotu333	Kédia	0.662738	d:Fungi(1.0000),p:Ascomycota(1.0000),c:Dothideomycetes(1.0000),o:Pleosporales(1.0000),f:Phaeosphaeriaceae(0.6100)
Zotu309	Kédia	0.635538	d:Fungi(1.0000),p:Ascomycota(1.0000),c:Dothideomycetes(1.0000),o:Pleosporales(1.0000),f:Phaeosphaeriaceae(1.0000)
Zotu231	Kédia	0.653401	d:Fungi(1.0000),p:Ascomycota(1.0000),c:Eurotiomycetes(1.0000),o:Chaetothyriales(1.0000),f:Trichomeriaceae(1.0000),g:Brycekendrickomyces(1.0000),s:Brycekendrickomyces_acaciae_SH1191218.08FU(0.9000)
Zotu33	Kédia	0.523269	d:Fungi(1.0000),p:Ascomycota(1.0000),c:Sordariomycetes(1.0000),o:Xylariales(1.0000),f:Sporocadaceae(1.0000),g:Pestalotiopsis(1.0000)
Zotu402	Kédia	0.355038	d:Fungi(1.0000),p:Basidiomycota(0.9000),c:Agaricostilbomycetes(0.4050),o:Agaricostilbales(0.1823)

## Sheet: Unique_bacterial_zOTUs
Table S8. Microbial core community and significantly (p < 0.01) associated bacterial and fungal zOTUs.
zOTU	Site	Weight	Taxonomy
Zotu97	Bakoa	0.526263	d:Bacteria(1.0000),p:Acidobacteria(1.0000),c:Blastocatellia_(Subgroup_4)(1.0000),o:Blastocatellales(1.0000),f:Blastocatellaceae(1.0000)
Zotu397	Bakoa	0.550026	d:Bacteria(1.0000),p:Acidobacteria(1.0000),c:Blastocatellia_(Subgroup_4)(1.0000),o:Blastocatellales(1.0000),f:Blastocatellaceae(1.0000),g:Stenotrophobacter(1.0000)
Zotu1455	Bakoa	0.467667	d:Bacteria(1.0000),p:Acidobacteria(1.0000),c:Blastocatellia_(Subgroup_4)(1.0000),o:Pyrinomonadales(1.0000),f:Pyrinomonadaceae(1.0000),g:RB41(1.0000)
Zotu2809	Bakoa	0.501371	d:Bacteria(1.0000),p:Acidobacteria(1.0000),c:Subgroup_17(1.0000)
Zotu1041	Bakoa	0.481827	d:Bacteria(1.0000),p:Acidobacteria(1.0000),c:Subgroup_6(1.0000)
Zotu1053	Bakoa	0.556877	d:Bacteria(1.0000),p:Acidobacteria(1.0000),c:Subgroup_6(1.0000)
Zotu1144	Bakoa	0.514773	d:Bacteria(1.0000),p:Acidobacteria(1.0000),c:Subgroup_6(1.0000)
Zotu1679	Bakoa	0.603783	d:Bacteria(1.0000),p:Acidobacteria(1.0000),c:Subgroup_6(1.0000)
Zotu1787	Bakoa	0.557058	d:Bacteria(1.0000),p:Acidobacteria(1.0000),c:Subgroup_6(1.0000)
Zotu1860	Bakoa	0.633748	d:Bacteria(1.0000),p:Acidobacteria(1.0000),c:Subgroup_6(1.0000)
Zotu1911	Bakoa	0.478824	d:Bacteria(1.0000),p:Acidobacteria(1.0000),c:Subgroup_6(1.0000)
Zotu239	Bakoa	0.462879	d:Bacteria(1.0000),p:Acidobacteria(1.0000),c:Subgroup_6(1.0000)
Zotu266	Bakoa	0.667127	d:Bacteria(1.0000),p:Acidobacteria(1.0000),c:Subgroup_6(1.0000)
Zotu330	Bakoa	0.53888	d:Bacteria(1.0000),p:Acidobacteria(1.0000),c:Subgroup_6(1.0000)
Zotu430	Bakoa	0.425007	d:Bacteria(1.0000),p:Acidobacteria(1.0000),c:Subgroup_6(1.0000)
Zotu489	Bakoa	0.501323	d:Bacteria(1.0000),p:Acidobacteria(1.0000),c:Subgroup_6(1.0000)
Zotu603	Bakoa	0.59817	d:Bacteria(1.0000),p:Acidobacteria(1.0000),c:Subgroup_6(1.0000)
Zotu772	Bakoa	0.466134	d:Bacteria(1.0000),p:Acidobacteria(1.0000),c:Subgroup_6(1.0000)
Zotu9364	Bakoa	0.475785	d:Bacteria(1.0000),p:Acidobacteria(1.0000),c:Subgroup_6(1.0000)
Zotu355	Bakoa	0.498173	d:Bacteria(1.0000),p:Actinobacteria(1.0000),c:Acidimicrobiia(1.0000),o:IMCC26256(1.0000)
Zotu643	Bakoa	0.518279	d:Bacteria(1.0000),p:Actinobacteria(1.0000),c:Acidimicrobiia(1.0000),o:Microtrichales(1.0000)
Zotu181	Bakoa	0.553469	d:Bacteria(1.0000),p:Actinobacteria(1.0000),c:Actinobacteria(1.0000),o:Corynebacteriales(1.0000),f:Mycobacteriaceae(1.0000),g:Mycobacterium(1.0000)
Zotu1397	Bakoa	0.544358	d:Bacteria(1.0000),p:Actinobacteria(1.0000),c:Actinobacteria(1.0000),o:Micromonosporales(1.0000),f:Micromonosporaceae(1.0000),g:Actinoplanes(0.4700)
Zotu828	Bakoa	0.592569	d:Bacteria(1.0000),p:Actinobacteria(1.0000),c:Actinobacteria(1.0000),o:Micromonosporales(1.0000),f:Micromonosporaceae(1.0000),g:Actinoplanes(0.9100)
Zotu60	Bakoa	0.485952	d:Bacteria(1.0000),p:Actinobacteria(1.0000),c:Actinobacteria(1.0000),o:Micromonosporales(1.0000),f:Micromonosporaceae(1.0000),g:Krasilnikovia(0.5000)
Zotu615	Bakoa	0.500966	d:Bacteria(1.0000),p:Actinobacteria(1.0000),c:Actinobacteria(1.0000),o:Micromonosporales(1.0000),f:Micromonosporaceae(1.0000),g:Krasilnikovia(0.5300)
Zotu128	Bakoa	0.559674	d:Bacteria(1.0000),p:Actinobacteria(1.0000),c:Actinobacteria(1.0000),o:Micromonosporales(1.0000),f:Micromonosporaceae(1.0000),g:Micromonospora(0.3800)
Zotu621	Bakoa	0.527804	d:Bacteria(1.0000),p:Actinobacteria(1.0000),c:Actinobacteria(1.0000),o:Micromonosporales(1.0000),f:Micromonosporaceae(1.0000),g:Micromonospora(0.8300)
Zotu130	Bakoa	0.622764	d:Bacteria(1.0000),p:Actinobacteria(1.0000),c:Actinobacteria(1.0000),o:Micromonosporales(1.0000),f:Micromonosporaceae(1.0000),g:Virgisporangium(0.7000)
Zotu383	Bakoa	0.500549	d:Bacteria(1.0000),p:Chloroflexi(0.9000),c:Chloroflexia(0.8100),o:Thermomicrobiales(0.7290),f:JG30-KF-CM45(0.6561)
Zotu477	Bakoa	0.525775	d:Bacteria(1.0000),p:Chloroflexi(0.9900),c:Ktedonobacteria(0.9801),o:C0119(0.9703)
Zotu994	Bakoa	0.488314	d:Bacteria(1.0000),p:Chloroflexi(1.0000),c:Anaerolineae(1.0000),o:Caldilineales(1.0000),f:Caldilineaceae(1.0000)
Zotu1372	Bakoa	0.432581	d:Bacteria(1.0000),p:Chloroflexi(1.0000),c:Chloroflexia(1.0000),o:Kallotenuales(1.0000),f:AKIW781(0.9000)
Zotu298	Bakoa	0.470083	d:Bacteria(1.0000),p:Chloroflexi(1.0000),c:Chloroflexia(1.0000),o:Thermomicrobiales(1.0000),f:AKYG1722(1.0000)
Zotu1567	Bakoa	0.572587	d:Bacteria(1.0000),p:Chloroflexi(1.0000),c:Chloroflexia(1.0000),o:Thermomicrobiales(1.0000),f:JG30-KF-CM45(1.0000)
Zotu217	Bakoa	0.513531	d:Bacteria(1.0000),p:Chloroflexi(1.0000),c:Chloroflexia(1.0000),o:Thermomicrobiales(1.0000),f:JG30-KF-CM45(1.0000)
Zotu2243	Bakoa	0.55689	d:Bacteria(1.0000),p:Chloroflexi(1.0000),c:Chloroflexia(1.0000),o:Thermomicrobiales(1.0000),f:JG30-KF-CM45(1.0000)
Zotu27	Bakoa	0.563929	d:Bacteria(1.0000),p:Chloroflexi(1.0000),c:Chloroflexia(1.0000),o:Thermomicrobiales(1.0000),f:JG30-KF-CM45(1.0000)
Zotu3114	Bakoa	0.589812	d:Bacteria(1.0000),p:Chloroflexi(1.0000),c:Chloroflexia(1.0000),o:Thermomicrobiales(1.0000),f:JG30-KF-CM45(1.0000)
Zotu53	Bakoa	0.554971	d:Bacteria(1.0000),p:Chloroflexi(1.0000),c:Chloroflexia(1.0000),o:Thermomicrobiales(1.0000),f:JG30-KF-CM45(1.0000)
Zotu8426	Bakoa	0.663866	d:Bacteria(1.0000),p:Chloroflexi(1.0000),c:Chloroflexia(1.0000),o:Thermomicrobiales(1.0000),f:JG30-KF-CM45(1.0000)
Zotu552	Bakoa	0.545926	d:Bacteria(1.0000),p:Chloroflexi(1.0000),c:Gitt-GS-136(1.0000)
Zotu1328	Bakoa	0.544812	d:Bacteria(1.0000),p:Chloroflexi(1.0000),c:KD4-96(1.0000)
Zotu20	Bakoa	0.501362	d:Bacteria(1.0000),p:Chloroflexi(1.0000),c:KD4-96(1.0000)
Zotu26	Bakoa	0.656476	d:Bacteria(1.0000),p:Chloroflexi(1.0000),c:KD4-96(1.0000)
Zotu346	Bakoa	0.512639	d:Bacteria(1.0000),p:Gemmatimonadetes(1.0000),c:Gemmatimonadetes(1.0000),o:Gemmatimonadales(1.0000),f:Gemmatimonadaceae(1.0000)
Zotu1252	Bakoa	0.542364	d:Bacteria(1.0000),p:Latescibacteria(1.0000)
Zotu94	Bakoa	0.614776	d:Bacteria(1.0000),p:Nitrospirae(1.0000),c:Nitrospira(1.0000),o:Nitrospirales(1.0000),f:Nitrospiraceae(1.0000),g:Nitrospira(1.0000)
Zotu205	Bakoa	0.56238	d:Bacteria(1.0000),p:Planctomycetes(1.0000),c:Phycisphaerae(0.9500),o:Tepidisphaerales(0.5035),f:Tepidisphaeraceae(0.1561),g:Tepidisphaera(0.0406)
Zotu115	Bakoa	0.473937	d:Bacteria(1.0000),p:Planctomycetes(1.0000),c:Phycisphaerae(1.0000),o:Tepidisphaerales(1.0000),f:WD2101_soil_group(1.0000)
Zotu116	Bakoa	0.488491	d:Bacteria(1.0000),p:Planctomycetes(1.0000),c:Phycisphaerae(1.0000),o:Tepidisphaerales(1.0000),f:WD2101_soil_group(1.0000)
Zotu1169	Bakoa	0.503287	d:Bacteria(1.0000),p:Planctomycetes(1.0000),c:Phycisphaerae(1.0000),o:Tepidisphaerales(1.0000),f:WD2101_soil_group(1.0000)
Zotu155	Bakoa	0.509858	d:Bacteria(1.0000),p:Planctomycetes(1.0000),c:Phycisphaerae(1.0000),o:Tepidisphaerales(1.0000),f:WD2101_soil_group(1.0000)
Zotu28	Bakoa	0.578783	d:Bacteria(1.0000),p:Planctomycetes(1.0000),c:Phycisphaerae(1.0000),o:Tepidisphaerales(1.0000),f:WD2101_soil_group(1.0000)
Zotu422	Bakoa	0.62266	d:Bacteria(1.0000),p:Planctomycetes(1.0000),c:Phycisphaerae(1.0000),o:Tepidisphaerales(1.0000),f:WD2101_soil_group(1.0000)
Zotu449	Bakoa	0.473521	d:Bacteria(1.0000),p:Planctomycetes(1.0000),c:Phycisphaerae(1.0000),o:Tepidisphaerales(1.0000),f:WD2101_soil_group(1.0000)
Zotu564	Bakoa	0.515284	d:Bacteria(1.0000),p:Planctomycetes(1.0000),c:Phycisphaerae(1.0000),o:Tepidisphaerales(1.0000),f:WD2101_soil_group(1.0000)
Zotu7	Bakoa	0.676496	d:Bacteria(1.0000),p:Planctomycetes(1.0000),c:Phycisphaerae(1.0000),o:Tepidisphaerales(1.0000),f:WD2101_soil_group(1.0000)
Zotu8	Bakoa	0.604418	d:Bacteria(1.0000),p:Planctomycetes(1.0000),c:Phycisphaerae(1.0000),o:Tepidisphaerales(1.0000),f:WD2101_soil_group(1.0000)
Zotu83	Bakoa	0.628677	d:Bacteria(1.0000),p:Planctomycetes(1.0000),c:Phycisphaerae(1.0000),o:Tepidisphaerales(1.0000),f:WD2101_soil_group(1.0000)
Zotu1015	Bakoa	0.575217	d:Bacteria(1.0000),p:Planctomycetes(1.0000),c:Planctomycetacia(1.0000),o:Isosphaerales(1.0000),f:Isosphaeraceae(1.0000)
Zotu1447	Bakoa	0.53715	d:Bacteria(1.0000),p:Planctomycetes(1.0000),c:Planctomycetacia(1.0000),o:Isosphaerales(1.0000),f:Isosphaeraceae(1.0000)
Zotu408	Bakoa	0.513961	d:Bacteria(1.0000),p:Planctomycetes(1.0000),c:Planctomycetacia(1.0000),o:Isosphaerales(1.0000),f:Isosphaeraceae(1.0000)
Zotu215	Bakoa	0.483484	d:Bacteria(1.0000),p:Planctomycetes(1.0000),c:Planctomycetacia(1.0000),o:Pirellulales(1.0000),f:Pirellulaceae(1.0000)
Zotu124	Bakoa	0.53587	d:Bacteria(1.0000),p:Planctomycetes(1.0000),c:Planctomycetacia(1.0000),o:Pirellulales(1.0000),f:Pirellulaceae(1.0000),g:Pir4_lineage(1.0000)
Zotu151	Bakoa	0.637333	d:Bacteria(1.0000),p:Planctomycetes(1.0000),c:Planctomycetacia(1.0000),o:Pirellulales(1.0000),f:Pirellulaceae(1.0000),g:Pir4_lineage(1.0000)
Zotu222	Bakoa	0.490023	d:Bacteria(1.0000),p:Planctomycetes(1.0000),c:Planctomycetacia(1.0000),o:Pirellulales(1.0000),f:Pirellulaceae(1.0000),g:Pir4_lineage(1.0000)
Zotu431	Bakoa	0.616091	d:Bacteria(1.0000),p:Planctomycetes(1.0000),c:Planctomycetacia(1.0000),o:Pirellulales(1.0000),f:Pirellulaceae(1.0000),g:Pir4_lineage(1.0000)
Zotu954	Bakoa	0.465955	d:Bacteria(1.0000),p:Planctomycetes(1.0000),c:Planctomycetacia(1.0000),o:Pirellulales(1.0000),f:Pirellulaceae(1.0000),g:Pir4_lineage(1.0000)
Zotu991	Bakoa	0.492932	d:Bacteria(1.0000),p:Planctomycetes(1.0000),c:Planctomycetacia(1.0000),o:Pirellulales(1.0000),f:Pirellulaceae(1.0000),g:Pir4_lineage(1.0000)
Zotu226	Bakoa	0.473399	d:Bacteria(1.0000),p:Planctomycetes(1.0000),c:Planctomycetacia(1.0000),o:Pirellulales(1.0000),f:Pirellulaceae(1.0000),g:Pirellula(1.0000)
Zotu384	Bakoa	0.542978	d:Bacteria(1.0000),p:Planctomycetes(1.0000),c:Planctomycetacia(1.0000),o:Pirellulales(1.0000),f:Pirellulaceae(1.0000),g:Pirellula(1.0000)
Zotu927	Bakoa	0.576101	d:Bacteria(1.0000),p:Planctomycetes(1.0000),c:Planctomycetacia(1.0000),o:Planctomycetales(1.0000),f:Rubinisphaeraceae(1.0000),g:SH-PL14(1.0000)
Zotu184	Bakoa	0.530525	d:Bacteria(1.0000),p:Proteobacteria(1.0000),c:Alphaproteobacteria(1.0000),o:Reyranellales(1.0000),f:Reyranellaceae(1.0000),g:Reyranella(1.0000)
Zotu407	Bakoa	0.490781	d:Bacteria(1.0000),p:Proteobacteria(1.0000),c:Alphaproteobacteria(1.0000),o:Rhizobiales(1.0000),f:Xanthobacteraceae(1.0000),g:Pseudolabrys(0.8700)
Zotu1034	Bakoa	0.585054	d:Bacteria(1.0000),p:Proteobacteria(1.0000),c:Alphaproteobacteria(1.0000),o:Sphingomonadales(1.0000),f:Sphingomonadaceae(1.0000),g:Altererythrobacter(0.9400)
Zotu1282	Bakoa	0.469853	d:Bacteria(1.0000),p:Proteobacteria(1.0000),c:Alphaproteobacteria(1.0000),o:Sphingomonadales(1.0000),f:Sphingomonadaceae(1.0000),g:Altererythrobacter(0.9700)
Zotu1114	Bakoa	0.540929	d:Bacteria(1.0000),p:Proteobacteria(1.0000),c:Alphaproteobacteria(1.0000),o:Sphingomonadales(1.0000),f:Sphingomonadaceae(1.0000),g:Sphingomonas(0.9500)
Zotu695	Bakoa	0.500256	d:Bacteria(1.0000),p:Proteobacteria(1.0000),c:Alphaproteobacteria(1.0000),o:Sphingomonadales(1.0000),f:Sphingomonadaceae(1.0000),g:Sphingomonas(0.9800)
Zotu1158	Bakoa	0.506599	d:Bacteria(1.0000),p:Proteobacteria(1.0000),c:Alphaproteobacteria(1.0000),o:Tistrellales(1.0000),f:Geminicoccaceae(1.0000),g:Candidatus_Alysiosphaera(0.9900)
Zotu1643	Bakoa	0.532815	d:Bacteria(1.0000),p:Proteobacteria(1.0000),c:Gammaproteobacteria(1.0000),o:Betaproteobacteriales(1.0000),f:Nitrosomonadaceae(1.0000),g:MND1(1.0000)
Zotu1155	Bakoa	0.527767	d:Bacteria(1.0000),p:Proteobacteria(1.0000),c:Gammaproteobacteria(1.0000),o:PLTA13(1.0000)
Zotu464	Bakoa	0.488271	d:Bacteria(1.0000),p:Proteobacteria(1.0000),c:Gammaproteobacteria(1.0000),o:Xanthomonadales(1.0000),f:Xanthomonadaceae(1.0000),g:Lysobacter(0.9100)
Zotu1378	Ekabita Essélé	0.508801	d:Bacteria(1.0000),p:Actinobacteria(1.0000),c:Acidimicrobiia(1.0000),o:IMCC26256(1.0000)
Zotu720	Ekabita Essélé	0.532631	d:Bacteria(1.0000),p:Actinobacteria(1.0000),c:Acidimicrobiia(1.0000),o:IMCC26256(1.0000)
Zotu1648	Ekabita Essélé	0.544549	d:Bacteria(1.0000),p:Actinobacteria(1.0000),c:Acidimicrobiia(1.0000),o:Microtrichales(0.9900)
Zotu1150	Ekabita Essélé	0.530901	d:Bacteria(1.0000),p:Actinobacteria(1.0000),c:Acidimicrobiia(1.0000),o:Microtrichales(1.0000)
Zotu677	Ekabita Essélé	0.602683	d:Bacteria(1.0000),p:Actinobacteria(1.0000),c:Acidimicrobiia(1.0000),o:Microtrichales(1.0000)
Zotu1079	Ekabita Essélé	0.506645	d:Bacteria(1.0000),p:Actinobacteria(1.0000),c:Actinobacteria(1.0000),o:Micrococcales(1.0000),f:Cellulomonadaceae(0.9800),g:Cellulomonas(0.9408)
Zotu1691	Ekabita Essélé	0.568696	d:Bacteria(1.0000),p:Actinobacteria(1.0000),c:Actinobacteria(1.0000),o:Micrococcales(1.0000),f:Microbacteriaceae(1.0000),g:Lysinimonas(0.3300)
Zotu476	Ekabita Essélé	0.546774	d:Bacteria(1.0000),p:Actinobacteria(1.0000),c:Actinobacteria(1.0000),o:Propionibacteriales(1.0000),f:Nocardioidaceae(1.0000),g:Marmoricola(0.6400)
Zotu200	Ekabita Essélé	0.50555	d:Bacteria(1.0000),p:Actinobacteria(1.0000),c:Actinobacteria(1.0000),o:Propionibacteriales(1.0000),f:Nocardioidaceae(1.0000),g:Marmoricola(0.7200)
Zotu132	Ekabita Essélé	0.486383	d:Bacteria(1.0000),p:Actinobacteria(1.0000),c:Actinobacteria(1.0000),o:Propionibacteriales(1.0000),f:Nocardioidaceae(1.0000),g:Marmoricola(0.7900)
Zotu2047	Ekabita Essélé	0.552281	d:Bacteria(1.0000),p:Actinobacteria(1.0000),c:Actinobacteria(1.0000),o:Propionibacteriales(1.0000),f:Nocardioidaceae(1.0000),g:Nocardioides(0.4800)
Zotu750	Ekabita Essélé	0.54461	d:Bacteria(1.0000),p:Actinobacteria(1.0000),c:Actinobacteria(1.0000),o:Propionibacteriales(1.0000),f:Nocardioidaceae(1.0000),g:Nocardioides(0.5900)
Zotu297	Ekabita Essélé	0.480216	d:Bacteria(1.0000),p:Actinobacteria(1.0000),c:Actinobacteria(1.0000),o:Propionibacteriales(1.0000),f:Nocardioidaceae(1.0000),g:Nocardioides(0.6000)
Zotu842	Ekabita Essélé	0.508804	d:Bacteria(1.0000),p:Actinobacteria(1.0000),c:Actinobacteria(1.0000),o:Propionibacteriales(1.0000),f:Nocardioidaceae(1.0000),g:Nocardioides(0.6700)
Zotu726	Ekabita Essélé	0.548183	d:Bacteria(1.0000),p:Actinobacteria(1.0000),c:Actinobacteria(1.0000),o:Propionibacteriales(1.0000),f:Nocardioidaceae(1.0000),g:Nocardioides(1.0000)
Zotu2109	Ekabita Essélé	0.435596	d:Bacteria(1.0000),p:Actinobacteria(1.0000),c:Thermoleophilia(1.0000),o:Solirubrobacterales(1.0000),f:Solirubrobacteraceae(1.0000),g:Solirubrobacter(0.9800)
Zotu669	Ekabita Essélé	0.513182	d:Bacteria(1.0000),p:Actinobacteria(1.0000),c:Thermoleophilia(1.0000),o:Solirubrobacterales(1.0000),f:Solirubrobacteraceae(1.0000),g:Solirubrobacter(0.9900)
Zotu7909	Ekabita Essélé	0.493658	d:Bacteria(1.0000),p:Actinobacteria(1.0000),c:Thermoleophilia(1.0000),o:Solirubrobacterales(1.0000),f:Solirubrobacteraceae(1.0000),g:Solirubrobacter(1.0000)
Zotu1077	Ekabita Essélé	0.559845	d:Bacteria(1.0000),p:Armatimonadetes(1.0000),c:Fimbriimonadia(1.0000),o:Fimbriimonadales(1.0000),f:Fimbriimonadaceae(1.0000)
Zotu1255	Ekabita Essélé	0.528299	d:Bacteria(1.0000),p:Armatimonadetes(1.0000),c:Fimbriimonadia(1.0000),o:Fimbriimonadales(1.0000),f:Fimbriimonadaceae(1.0000)
Zotu3	Ekabita Essélé	0.550393	d:Bacteria(1.0000),p:Epsilonbacteraeota(1.0000),c:Campylobacteria(1.0000),o:Campylobacterales(1.0000),f:Arcobacteraceae(1.0000),g:Arcobacter(1.0000)
Zotu429	Ekabita Essélé	0.539213	d:Bacteria(1.0000),p:Planctomycetes(1.0000),c:OM190(1.0000)
Zotu11519	Ekabita Essélé	0.599771	d:Bacteria(1.0000),p:Planctomycetes(1.0000),c:Planctomycetacia(1.0000),o:Gemmatales(1.0000),f:Gemmataceae(1.0000)
Zotu1259	Ekabita Essélé	0.504281	d:Bacteria(1.0000),p:Planctomycetes(1.0000),c:Planctomycetacia(1.0000),o:Gemmatales(1.0000),f:Gemmataceae(1.0000)
Zotu1470	Ekabita Essélé	0.562917	d:Bacteria(1.0000),p:Planctomycetes(1.0000),c:Planctomycetacia(1.0000),o:Gemmatales(1.0000),f:Gemmataceae(1.0000)
Zotu1894	Ekabita Essélé	0.660233	d:Bacteria(1.0000),p:Planctomycetes(1.0000),c:Planctomycetacia(1.0000),o:Gemmatales(1.0000),f:Gemmataceae(1.0000)
Zotu463	Ekabita Essélé	0.515928	d:Bacteria(1.0000),p:Planctomycetes(1.0000),c:Planctomycetacia(1.0000),o:Gemmatales(1.0000),f:Gemmataceae(1.0000)
Zotu1716	Ekabita Essélé	0.555255	d:Bacteria(1.0000),p:Planctomycetes(1.0000),c:Planctomycetacia(1.0000),o:Gemmatales(1.0000),f:Gemmataceae(1.0000),g:Fimbriiglobus(0.4400)
Zotu1096	Ekabita Essélé	0.582751	d:Bacteria(1.0000),p:Planctomycetes(1.0000),c:Planctomycetacia(1.0000),o:Gemmatales(1.0000),f:Gemmataceae(1.0000),g:Gemmata(1.0000)
Zotu555	Ekabita Essélé	0.532257	d:Bacteria(1.0000),p:Planctomycetes(1.0000),c:Planctomycetacia(1.0000),o:Gemmatales(1.0000),f:Gemmataceae(1.0000),g:Gemmata(1.0000)
Zotu183	Ekabita Essélé	0.555001	d:Bacteria(1.0000),p:Proteobacteria(1.0000),c:Alphaproteobacteria(1.0000)
Zotu1038	Ekabita Essélé	0.605449	d:Bacteria(1.0000),p:Proteobacteria(1.0000),c:Alphaproteobacteria(1.0000),o:Caulobacterales(1.0000),f:Caulobacteraceae(1.0000),g:Phenylobacterium(0.9900)
Zotu1406	Ekabita Essélé	0.683626	d:Bacteria(1.0000),p:Proteobacteria(1.0000),c:Alphaproteobacteria(1.0000),o:Caulobacterales(1.0000),f:Caulobacteraceae(1.0000),g:Phenylobacterium(1.0000)
Zotu1270	Ekabita Essélé	0.585956	d:Bacteria(1.0000),p:Proteobacteria(1.0000),c:Alphaproteobacteria(1.0000),o:Reyranellales(1.0000),f:Reyranellaceae(1.0000),g:Reyranella(1.0000)
Zotu1474	Ekabita Essélé	0.566098	d:Bacteria(1.0000),p:Proteobacteria(1.0000),c:Alphaproteobacteria(1.0000),o:Rhizobiales(0.9800),f:KF-JG30-B3(0.9604)
Zotu648	Ekabita Essélé	0.652897	d:Bacteria(1.0000),p:Proteobacteria(1.0000),c:Alphaproteobacteria(1.0000),o:Rhizobiales(0.9800),f:KF-JG30-B3(0.9604)
Zotu1576	Ekabita Essélé	0.564665	d:Bacteria(1.0000),p:Proteobacteria(1.0000),c:Alphaproteobacteria(1.0000),o:Rhizobiales(1.0000),f:Beijerinckiaceae(1.0000)
Zotu1110	Ekabita Essélé	0.51479	d:Bacteria(1.0000),p:Proteobacteria(1.0000),c:Alphaproteobacteria(1.0000),o:Rhizobiales(1.0000),f:Beijerinckiaceae(1.0000),g:Neo-b11(0.6600)
Zotu172	Ekabita Essélé	0.437763	d:Bacteria(1.0000),p:Proteobacteria(1.0000),c:Alphaproteobacteria(1.0000),o:Rhizobiales(1.0000),f:Beijerinckiaceae(1.0000),g:Psychroglaciecola(0.8400)
Zotu1174	Ekabita Essélé	0.505295	d:Bacteria(1.0000),p:Proteobacteria(1.0000),c:Alphaproteobacteria(1.0000),o:Rhizobiales(1.0000),f:Devosiaceae(1.0000),g:Devosia(0.9200)
Zotu835	Ekabita Essélé	0.602305	d:Bacteria(1.0000),p:Proteobacteria(1.0000),c:Alphaproteobacteria(1.0000),o:Rhizobiales(1.0000),f:KF-JG30-B3(1.0000)
Zotu462	Ekabita Essélé	0.59835	d:Bacteria(1.0000),p:Proteobacteria(1.0000),c:Alphaproteobacteria(1.0000),o:Rhizobiales(1.0000),f:Rhizobiaceae(1.0000),g:Allorhizobium-Neorhizobium-Pararhizobium-Rhizobium(0.8800)
Zotu282	Ekabita Essélé	0.599313	d:Bacteria(1.0000),p:Proteobacteria(1.0000),c:Alphaproteobacteria(1.0000),o:Sphingomonadales(1.0000),f:Sphingomonadaceae(1.0000)
Zotu12769	Ekabita Essélé	0.579597	d:Bacteria(1.0000),p:Proteobacteria(1.0000),c:Deltaproteobacteria(1.0000),o:Myxococcales(1.0000)
Zotu1291	Ekabita Essélé	0.536452	d:Bacteria(1.0000),p:Proteobacteria(1.0000),c:Deltaproteobacteria(1.0000),o:Myxococcales(1.0000),f:Archangiaceae(0.9100),g:Archangium(0.3913)
Zotu1063	Ekabita Essélé	0.49626	d:Bacteria(1.0000),p:Proteobacteria(1.0000),c:Deltaproteobacteria(1.0000),o:Myxococcales(1.0000),f:Archangiaceae(0.9400),g:Archangium(0.7332)
Zotu327	Ekabita Essélé	0.562513	d:Bacteria(1.0000),p:Proteobacteria(1.0000),c:Deltaproteobacteria(1.0000),o:Myxococcales(1.0000),f:Archangiaceae(0.9900),g:Archangium(0.4554)
Zotu975	Ekabita Essélé	0.676476	d:Bacteria(1.0000),p:Proteobacteria(1.0000),c:Deltaproteobacteria(1.0000),o:Myxococcales(1.0000),f:BIrii41(0.9300)
Zotu863	Ekabita Essélé	0.604168	d:Bacteria(1.0000),p:Proteobacteria(1.0000),c:Deltaproteobacteria(1.0000),o:Myxococcales(1.0000),f:BIrii41(0.9500)
Zotu1295	Ekabita Essélé	0.627888	d:Bacteria(1.0000),p:Proteobacteria(1.0000),c:Deltaproteobacteria(1.0000),o:Myxococcales(1.0000),f:BIrii41(0.9900)
Zotu1797	Ekabita Essélé	0.538708	d:Bacteria(1.0000),p:Proteobacteria(1.0000),c:Deltaproteobacteria(1.0000),o:Myxococcales(1.0000),f:BIrii41(1.0000)
Zotu2111	Ekabita Essélé	0.702035	d:Bacteria(1.0000),p:Proteobacteria(1.0000),c:Deltaproteobacteria(1.0000),o:Myxococcales(1.0000),f:BIrii41(1.0000)
Zotu1373	Ekabita Essélé	0.565984	d:Bacteria(1.0000),p:Proteobacteria(1.0000),c:Deltaproteobacteria(1.0000),o:Myxococcales(1.0000),f:Haliangiaceae(1.0000),g:Haliangium(1.0000)
Zotu1459	Ekabita Essélé	0.593661	d:Bacteria(1.0000),p:Proteobacteria(1.0000),c:Deltaproteobacteria(1.0000),o:Myxococcales(1.0000),f:Haliangiaceae(1.0000),g:Haliangium(1.0000)
Zotu2561	Ekabita Essélé	0.520364	d:Bacteria(1.0000),p:Proteobacteria(1.0000),c:Deltaproteobacteria(1.0000),o:Myxococcales(1.0000),f:Haliangiaceae(1.0000),g:Haliangium(1.0000)
Zotu2610	Ekabita Essélé	0.500149	d:Bacteria(1.0000),p:Proteobacteria(1.0000),c:Deltaproteobacteria(1.0000),o:Myxococcales(1.0000),f:mle1-27(1.0000)
Zotu1900	Ekabita Essélé	0.609221	d:Bacteria(1.0000),p:Proteobacteria(1.0000),c:Deltaproteobacteria(1.0000),o:Myxococcales(1.0000),f:Polyangiaceae(0.9900)
Zotu6195	Ekabita Essélé	0.476362	d:Bacteria(1.0000),p:Proteobacteria(1.0000),c:Deltaproteobacteria(1.0000),o:Myxococcales(1.0000),f:Polyangiaceae(0.9900)
Zotu4805	Ekabita Essélé	0.644684	d:Bacteria(1.0000),p:Proteobacteria(1.0000),c:Deltaproteobacteria(1.0000),o:Myxococcales(1.0000),f:Polyangiaceae(0.9900),g:Pajaroellobacter(0.9603)
Zotu1557	Ekabita Essélé	0.580374	d:Bacteria(1.0000),p:Proteobacteria(1.0000),c:Deltaproteobacteria(1.0000),o:Myxococcales(1.0000),f:Polyangiaceae(0.9900),g:Sorangium(0.9306)
Zotu2468	Ekabita Essélé	0.601281	d:Bacteria(1.0000),p:Proteobacteria(1.0000),c:Deltaproteobacteria(1.0000),o:Myxococcales(1.0000),f:Polyangiaceae(1.0000)
Zotu869	Ekabita Essélé	0.583512	d:Bacteria(1.0000),p:Proteobacteria(1.0000),c:Deltaproteobacteria(1.0000),o:Myxococcales(1.0000),f:Polyangiaceae(1.0000)
Zotu1598	Ekabita Essélé	0.462642	d:Bacteria(1.0000),p:Proteobacteria(1.0000),c:Deltaproteobacteria(1.0000),o:Myxococcales(1.0000),f:Polyangiaceae(1.0000),g:Pajaroellobacter(1.0000)
Zotu2800	Ekabita Essélé	0.630672	d:Bacteria(1.0000),p:Proteobacteria(1.0000),c:Deltaproteobacteria(1.0000),o:Myxococcales(1.0000),f:Polyangiaceae(1.0000),g:Pajaroellobacter(1.0000)
Zotu49	Ekabita Essélé	0.434829	d:Bacteria(1.0000),p:Proteobacteria(1.0000),c:Gammaproteobacteria(1.0000),o:Betaproteobacteriales(1.0000),f:Burkholderiaceae(1.0000),g:Aquabacterium(1.0000)
Zotu1357	Ekabita Essélé	0.353007	d:Bacteria(1.0000),p:Proteobacteria(1.0000),c:Gammaproteobacteria(1.0000),o:Betaproteobacteriales(1.0000),f:Burkholderiaceae(1.0000),g:Duganella(0.8500)
Zotu912	Ekabita Essélé	0.497765	d:Bacteria(1.0000),p:Proteobacteria(1.0000),c:Gammaproteobacteria(1.0000),o:Betaproteobacteriales(1.0000),f:Burkholderiaceae(1.0000),g:Ramlibacter(0.8500)
Zotu158	Ekabita Essélé	0.479248	d:Bacteria(1.0000),p:Proteobacteria(1.0000),c:Gammaproteobacteria(1.0000),o:Pseudomonadales(1.0000),f:Moraxellaceae(1.0000),g:Acinetobacter(1.0000)
Zotu1037	Ekabita Essélé	0.485858	d:Bacteria(1.0000),p:Verrucomicrobia(1.0000),c:Verrucomicrobiae(1.0000),o:Pedosphaerales(1.0000),f:Pedosphaeraceae(1.0000)
Zotu1116	Ekabita Essélé	0.529688	d:Bacteria(1.0000),p:Verrucomicrobia(1.0000),c:Verrucomicrobiae(1.0000),o:Pedosphaerales(1.0000),f:Pedosphaeraceae(1.0000)
Zotu399	Ekabita Essélé	0.573523	d:Bacteria(1.0000),p:Verrucomicrobia(1.0000),c:Verrucomicrobiae(1.0000),o:Pedosphaerales(1.0000),f:Pedosphaeraceae(1.0000)
Zotu548	Ekabita Essélé	0.62636	d:Bacteria(1.0000),p:Verrucomicrobia(1.0000),c:Verrucomicrobiae(1.0000),o:Pedosphaerales(1.0000),f:Pedosphaeraceae(1.0000)
Zotu75	Ekabita Essélé	0.588868	d:Bacteria(1.0000),p:Verrucomicrobia(1.0000),c:Verrucomicrobiae(1.0000),o:Pedosphaerales(1.0000),f:Pedosphaeraceae(1.0000)
Zotu347	Nkolobang	0.493914	d:Bacteria(1.0000),p:Acidobacteria(1.0000),c:Acidobacteriia(1.0000),o:Solibacterales(1.0000),f:Solibacteraceae_(Subgroup_3)(1.0000),g:Bryobacter(1.0000)
Zotu7853	Nkolobang	0.552723	d:Bacteria(1.0000),p:Acidobacteria(1.0000),c:Holophagae(1.0000),o:Subgroup_7(1.0000)
Zotu1378	Nkolobang	0.508801	d:Bacteria(1.0000),p:Actinobacteria(1.0000),c:Acidimicrobiia(1.0000),o:IMCC26256(1.0000)
Zotu720	Nkolobang	0.532631	d:Bacteria(1.0000),p:Actinobacteria(1.0000),c:Acidimicrobiia(1.0000),o:IMCC26256(1.0000)
Zotu1648	Nkolobang	0.544549	d:Bacteria(1.0000),p:Actinobacteria(1.0000),c:Acidimicrobiia(1.0000),o:Microtrichales(0.9900)
Zotu1150	Nkolobang	0.530901	d:Bacteria(1.0000),p:Actinobacteria(1.0000),c:Acidimicrobiia(1.0000),o:Microtrichales(1.0000)
Zotu677	Nkolobang	0.602683	d:Bacteria(1.0000),p:Actinobacteria(1.0000),c:Acidimicrobiia(1.0000),o:Microtrichales(1.0000)
Zotu171	Nkolobang	0.572364	d:Bacteria(1.0000),p:Actinobacteria(1.0000),c:Acidimicrobiia(1.0000),o:Microtrichales(1.0000),f:Ilumatobacteraceae(1.0000)
Zotu1079	Nkolobang	0.506645	d:Bacteria(1.0000),p:Actinobacteria(1.0000),c:Actinobacteria(1.0000),o:Micrococcales(1.0000),f:Cellulomonadaceae(0.9800),g:Cellulomonas(0.9408)
Zotu114	Nkolobang	0.503564	d:Bacteria(1.0000),p:Actinobacteria(1.0000),c:Actinobacteria(1.0000),o:Micrococcales(1.0000),f:Micrococcaceae(1.0000),g:Pseudarthrobacter(0.6600)
Zotu476	Nkolobang	0.546774	d:Bacteria(1.0000),p:Actinobacteria(1.0000),c:Actinobacteria(1.0000),o:Propionibacteriales(1.0000),f:Nocardioidaceae(1.0000),g:Marmoricola(0.6400)
Zotu132	Nkolobang	0.486383	d:Bacteria(1.0000),p:Actinobacteria(1.0000),c:Actinobacteria(1.0000),o:Propionibacteriales(1.0000),f:Nocardioidaceae(1.0000),g:Marmoricola(0.7900)
Zotu1128	Nkolobang	0.510523	d:Bacteria(1.0000),p:Actinobacteria(1.0000),c:Actinobacteria(1.0000),o:Propionibacteriales(1.0000),f:Nocardioidaceae(1.0000),g:Marmoricola(0.9600)
Zotu2047	Nkolobang	0.552281	d:Bacteria(1.0000),p:Actinobacteria(1.0000),c:Actinobacteria(1.0000),o:Propionibacteriales(1.0000),f:Nocardioidaceae(1.0000),g:Nocardioides(0.4800)
Zotu750	Nkolobang	0.54461	d:Bacteria(1.0000),p:Actinobacteria(1.0000),c:Actinobacteria(1.0000),o:Propionibacteriales(1.0000),f:Nocardioidaceae(1.0000),g:Nocardioides(0.5900)
Zotu297	Nkolobang	0.480216	d:Bacteria(1.0000),p:Actinobacteria(1.0000),c:Actinobacteria(1.0000),o:Propionibacteriales(1.0000),f:Nocardioidaceae(1.0000),g:Nocardioides(0.6000)
Zotu978	Nkolobang	0.503696	d:Bacteria(1.0000),p:Actinobacteria(1.0000),c:Actinobacteria(1.0000),o:Pseudonocardiales(1.0000),f:Pseudonocardiaceae(1.0000),g:Pseudonocardia(1.0000)
Zotu9854	Nkolobang	0.489082	d:Bacteria(1.0000),p:Actinobacteria(1.0000),c:Thermoleophilia(1.0000),o:Solirubrobacterales(0.9900),f:Solirubrobacteraceae(0.9801),g:Parviterribacter(0.4999)
Zotu2109	Nkolobang	0.435596	d:Bacteria(1.0000),p:Actinobacteria(1.0000),c:Thermoleophilia(1.0000),o:Solirubrobacterales(1.0000),f:Solirubrobacteraceae(1.0000),g:Solirubrobacter(0.9800)
Zotu669	Nkolobang	0.513182	d:Bacteria(1.0000),p:Actinobacteria(1.0000),c:Thermoleophilia(1.0000),o:Solirubrobacterales(1.0000),f:Solirubrobacteraceae(1.0000),g:Solirubrobacter(0.9900)
Zotu7909	Nkolobang	0.493658	d:Bacteria(1.0000),p:Actinobacteria(1.0000),c:Thermoleophilia(1.0000),o:Solirubrobacterales(1.0000),f:Solirubrobacteraceae(1.0000),g:Solirubrobacter(1.0000)
Zotu1199	Nkolobang	0.514312	d:Bacteria(1.0000),p:Entotheonellaeota(1.0000),c:Entotheonellia(1.0000),o:Entotheonellales(1.0000),f:Entotheonellaceae(1.0000),g:Candidatus_Entotheonella(1.0000)
Zotu1298	Nkolobang	0.641516	d:Bacteria(1.0000),p:Firmicutes(1.0000),c:Bacilli(1.0000),o:Bacillales(1.0000),f:Bacillaceae(1.0000),g:Bacillus(1.0000)
Zotu21875	Nkolobang	0.549206	d:Bacteria(1.0000),p:Gemmatimonadetes(1.0000),c:Gemmatimonadetes(0.9900),o:Gemmatimonadales(0.9801),f:Gemmatimonadaceae(0.9703),g:Gemmatirosa(0.6113)
Zotu346	Nkolobang	0.512639	d:Bacteria(1.0000),p:Gemmatimonadetes(1.0000),c:Gemmatimonadetes(1.0000),o:Gemmatimonadales(1.0000),f:Gemmatimonadaceae(1.0000)
Zotu3831	Nkolobang	0.531146	d:Bacteria(1.0000),p:Gemmatimonadetes(1.0000),c:Gemmatimonadetes(1.0000),o:Gemmatimonadales(1.0000),f:Gemmatimonadaceae(1.0000),g:Gemmatirosa(0.9200)
Zotu11519	Nkolobang	0.599771	d:Bacteria(1.0000),p:Planctomycetes(1.0000),c:Planctomycetacia(1.0000),o:Gemmatales(1.0000),f:Gemmataceae(1.0000)
Zotu1259	Nkolobang	0.504281	d:Bacteria(1.0000),p:Planctomycetes(1.0000),c:Planctomycetacia(1.0000),o:Gemmatales(1.0000),f:Gemmataceae(1.0000)
Zotu1470	Nkolobang	0.562917	d:Bacteria(1.0000),p:Planctomycetes(1.0000),c:Planctomycetacia(1.0000),o:Gemmatales(1.0000),f:Gemmataceae(1.0000)
Zotu1894	Nkolobang	0.660233	d:Bacteria(1.0000),p:Planctomycetes(1.0000),c:Planctomycetacia(1.0000),o:Gemmatales(1.0000),f:Gemmataceae(1.0000)
Zotu2549	Nkolobang	0.5288	d:Bacteria(1.0000),p:Planctomycetes(1.0000),c:Planctomycetacia(1.0000),o:Gemmatales(1.0000),f:Gemmataceae(1.0000)
Zotu3075	Nkolobang	0.656445	d:Bacteria(1.0000),p:Planctomycetes(1.0000),c:Planctomycetacia(1.0000),o:Gemmatales(1.0000),f:Gemmataceae(1.0000)
Zotu463	Nkolobang	0.515928	d:Bacteria(1.0000),p:Planctomycetes(1.0000),c:Planctomycetacia(1.0000),o:Gemmatales(1.0000),f:Gemmataceae(1.0000)
Zotu781	Nkolobang	0.630466	d:Bacteria(1.0000),p:Planctomycetes(1.0000),c:Planctomycetacia(1.0000),o:Gemmatales(1.0000),f:Gemmataceae(1.0000)
Zotu1716	Nkolobang	0.555255	d:Bacteria(1.0000),p:Planctomycetes(1.0000),c:Planctomycetacia(1.0000),o:Gemmatales(1.0000),f:Gemmataceae(1.0000),g:Fimbriiglobus(0.4400)
Zotu1096	Nkolobang	0.582751	d:Bacteria(1.0000),p:Planctomycetes(1.0000),c:Planctomycetacia(1.0000),o:Gemmatales(1.0000),f:Gemmataceae(1.0000),g:Gemmata(1.0000)
Zotu555	Nkolobang	0.532257	d:Bacteria(1.0000),p:Planctomycetes(1.0000),c:Planctomycetacia(1.0000),o:Gemmatales(1.0000),f:Gemmataceae(1.0000),g:Gemmata(1.0000)
Zotu183	Nkolobang	0.555001	d:Bacteria(1.0000),p:Proteobacteria(1.0000),c:Alphaproteobacteria(1.0000)
Zotu1038	Nkolobang	0.605449	d:Bacteria(1.0000),p:Proteobacteria(1.0000),c:Alphaproteobacteria(1.0000),o:Caulobacterales(1.0000),f:Caulobacteraceae(1.0000),g:Phenylobacterium(0.9900)
Zotu864	Nkolobang	0.503067	d:Bacteria(1.0000),p:Proteobacteria(1.0000),c:Alphaproteobacteria(1.0000),o:Caulobacterales(1.0000),f:Caulobacteraceae(1.0000),g:PMMR1(0.8400)
Zotu1270	Nkolobang	0.585956	d:Bacteria(1.0000),p:Proteobacteria(1.0000),c:Alphaproteobacteria(1.0000),o:Reyranellales(1.0000),f:Reyranellaceae(1.0000),g:Reyranella(1.0000)
Zotu1474	Nkolobang	0.566098	d:Bacteria(1.0000),p:Proteobacteria(1.0000),c:Alphaproteobacteria(1.0000),o:Rhizobiales(0.9800),f:KF-JG30-B3(0.9604)
Zotu4527	Nkolobang	0.52637	d:Bacteria(1.0000),p:Proteobacteria(1.0000),c:Alphaproteobacteria(1.0000),o:Rhizobiales(1.0000)
Zotu1110	Nkolobang	0.51479	d:Bacteria(1.0000),p:Proteobacteria(1.0000),c:Alphaproteobacteria(1.0000),o:Rhizobiales(1.0000),f:Beijerinckiaceae(1.0000),g:Neo-b11(0.6600)
Zotu172	Nkolobang	0.437763	d:Bacteria(1.0000),p:Proteobacteria(1.0000),c:Alphaproteobacteria(1.0000),o:Rhizobiales(1.0000),f:Beijerinckiaceae(1.0000),g:Psychroglaciecola(0.8400)
Zotu835	Nkolobang	0.602305	d:Bacteria(1.0000),p:Proteobacteria(1.0000),c:Alphaproteobacteria(1.0000),o:Rhizobiales(1.0000),f:KF-JG30-B3(1.0000)
Zotu178	Nkolobang	0.562964	d:Bacteria(1.0000),p:Proteobacteria(1.0000),c:Alphaproteobacteria(1.0000),o:Sphingomonadales(1.0000),f:Sphingomonadaceae(1.0000)
Zotu2001	Nkolobang	0.534817	d:Bacteria(1.0000),p:Proteobacteria(1.0000),c:Alphaproteobacteria(1.0000),o:Sphingomonadales(1.0000),f:Sphingomonadaceae(1.0000)
Zotu282	Nkolobang	0.599313	d:Bacteria(1.0000),p:Proteobacteria(1.0000),c:Alphaproteobacteria(1.0000),o:Sphingomonadales(1.0000),f:Sphingomonadaceae(1.0000)
Zotu492	Nkolobang	0.515421	d:Bacteria(1.0000),p:Proteobacteria(1.0000),c:Alphaproteobacteria(1.0000),o:Sphingomonadales(1.0000),f:Sphingomonadaceae(1.0000),g:Ellin6055(0.7700)
Zotu651	Nkolobang	0.528824	d:Bacteria(1.0000),p:Proteobacteria(1.0000),c:Alphaproteobacteria(1.0000),o:Sphingomonadales(1.0000),f:Sphingomonadaceae(1.0000),g:Sphingomonas(0.4600)
Zotu1114	Nkolobang	0.540929	d:Bacteria(1.0000),p:Proteobacteria(1.0000),c:Alphaproteobacteria(1.0000),o:Sphingomonadales(1.0000),f:Sphingomonadaceae(1.0000),g:Sphingomonas(0.9500)
Zotu695	Nkolobang	0.500256	d:Bacteria(1.0000),p:Proteobacteria(1.0000),c:Alphaproteobacteria(1.0000),o:Sphingomonadales(1.0000),f:Sphingomonadaceae(1.0000),g:Sphingomonas(0.9800)
Zotu1451	Nkolobang	0.549217	d:Bacteria(1.0000),p:Proteobacteria(1.0000),c:Alphaproteobacteria(1.0000),o:Tistrellales(1.0000),f:Geminicoccaceae(1.0000),g:Candidatus_Alysiosphaera(1.0000)
Zotu12769	Nkolobang	0.579597	d:Bacteria(1.0000),p:Proteobacteria(1.0000),c:Deltaproteobacteria(1.0000),o:Myxococcales(1.0000)
Zotu1291	Nkolobang	0.536452	d:Bacteria(1.0000),p:Proteobacteria(1.0000),c:Deltaproteobacteria(1.0000),o:Myxococcales(1.0000),f:Archangiaceae(0.9100),g:Archangium(0.3913)
Zotu1063	Nkolobang	0.49626	d:Bacteria(1.0000),p:Proteobacteria(1.0000),c:Deltaproteobacteria(1.0000),o:Myxococcales(1.0000),f:Archangiaceae(0.9400),g:Archangium(0.7332)
Zotu327	Nkolobang	0.562513	d:Bacteria(1.0000),p:Proteobacteria(1.0000),c:Deltaproteobacteria(1.0000),o:Myxococcales(1.0000),f:Archangiaceae(0.9900),g:Archangium(0.4554)
Zotu975	Nkolobang	0.676476	d:Bacteria(1.0000),p:Proteobacteria(1.0000),c:Deltaproteobacteria(1.0000),o:Myxococcales(1.0000),f:BIrii41(0.9300)
Zotu1017	Nkolobang	0.579318	d:Bacteria(1.0000),p:Proteobacteria(1.0000),c:Deltaproteobacteria(1.0000),o:Myxococcales(1.0000),f:Haliangiaceae(1.0000),g:Haliangium(1.0000)
Zotu2561	Nkolobang	0.520364	d:Bacteria(1.0000),p:Proteobacteria(1.0000),c:Deltaproteobacteria(1.0000),o:Myxococcales(1.0000),f:Haliangiaceae(1.0000),g:Haliangium(1.0000)
Zotu1823	Nkolobang	0.5892	d:Bacteria(1.0000),p:Proteobacteria(1.0000),c:Deltaproteobacteria(1.0000),o:Myxococcales(1.0000),f:Polyangiaceae(0.9900)
Zotu1900	Nkolobang	0.609221	d:Bacteria(1.0000),p:Proteobacteria(1.0000),c:Deltaproteobacteria(1.0000),o:Myxococcales(1.0000),f:Polyangiaceae(0.9900)
Zotu2468	Nkolobang	0.601281	d:Bacteria(1.0000),p:Proteobacteria(1.0000),c:Deltaproteobacteria(1.0000),o:Myxococcales(1.0000),f:Polyangiaceae(1.0000)
Zotu869	Nkolobang	0.583512	d:Bacteria(1.0000),p:Proteobacteria(1.0000),c:Deltaproteobacteria(1.0000),o:Myxococcales(1.0000),f:Polyangiaceae(1.0000)
Zotu2800	Nkolobang	0.630672	d:Bacteria(1.0000),p:Proteobacteria(1.0000),c:Deltaproteobacteria(1.0000),o:Myxococcales(1.0000),f:Polyangiaceae(1.0000),g:Pajaroellobacter(1.0000)
Zotu1044	Nkolobang	0.629298	d:Bacteria(1.0000),p:Proteobacteria(1.0000),c:Gammaproteobacteria(1.0000),o:Betaproteobacteriales(1.0000),f:Burkholderiaceae(1.0000),g:Caenimonas(0.5100)
Zotu1657	Nkolobang	0.57773	d:Bacteria(1.0000),p:Proteobacteria(1.0000),c:Gammaproteobacteria(1.0000),o:Betaproteobacteriales(1.0000),f:Burkholderiaceae(1.0000),g:Massilia(1.0000)
Zotu2050	Nkolobang	0.472661	d:Bacteria(1.0000),p:Proteobacteria(1.0000),c:Gammaproteobacteria(1.0000),o:Betaproteobacteriales(1.0000),f:Burkholderiaceae(1.0000),g:Massilia(1.0000)
Zotu2444	Nkolobang	0.439425	d:Bacteria(1.0000),p:Proteobacteria(1.0000),c:Gammaproteobacteria(1.0000),o:Betaproteobacteriales(1.0000),f:Burkholderiaceae(1.0000),g:Ramlibacter(0.5400)
Zotu912	Nkolobang	0.497765	d:Bacteria(1.0000),p:Proteobacteria(1.0000),c:Gammaproteobacteria(1.0000),o:Betaproteobacteriales(1.0000),f:Burkholderiaceae(1.0000),g:Ramlibacter(0.8500)
Zotu1116	Nkolobang	0.529688	d:Bacteria(1.0000),p:Verrucomicrobia(1.0000),c:Verrucomicrobiae(1.0000),o:Pedosphaerales(1.0000),f:Pedosphaeraceae(1.0000)
Zotu548	Nkolobang	0.62636	d:Bacteria(1.0000),p:Verrucomicrobia(1.0000),c:Verrucomicrobiae(1.0000),o:Pedosphaerales(1.0000),f:Pedosphaeraceae(1.0000)
Zotu2809	Pan Makak	0.501371	d:Bacteria(1.0000),p:Acidobacteria(1.0000),c:Subgroup_17(1.0000)
Zotu1041	Pan Makak	0.481827	d:Bacteria(1.0000),p:Acidobacteria(1.0000),c:Subgroup_6(1.0000)
Zotu1144	Pan Makak	0.514773	d:Bacteria(1.0000),p:Acidobacteria(1.0000),c:Subgroup_6(1.0000)
Zotu239	Pan Makak	0.462879	d:Bacteria(1.0000),p:Acidobacteria(1.0000),c:Subgroup_6(1.0000)
Zotu430	Pan Makak	0.425007	d:Bacteria(1.0000),p:Acidobacteria(1.0000),c:Subgroup_6(1.0000)
Zotu489	Pan Makak	0.501323	d:Bacteria(1.0000),p:Acidobacteria(1.0000),c:Subgroup_6(1.0000)
Zotu9364	Pan Makak	0.475785	d:Bacteria(1.0000),p:Acidobacteria(1.0000),c:Subgroup_6(1.0000)
Zotu355	Pan Makak	0.498173	d:Bacteria(1.0000),p:Actinobacteria(1.0000),c:Acidimicrobiia(1.0000),o:IMCC26256(1.0000)
Zotu1056	Pan Makak	0.557408	d:Bacteria(1.0000),p:Actinobacteria(1.0000),c:Acidimicrobiia(1.0000),o:Microtrichales(1.0000)
Zotu181	Pan Makak	0.553469	d:Bacteria(1.0000),p:Actinobacteria(1.0000),c:Actinobacteria(1.0000),o:Corynebacteriales(1.0000),f:Mycobacteriaceae(1.0000),g:Mycobacterium(1.0000)
Zotu527	Pan Makak	0.474107	d:Bacteria(1.0000),p:Actinobacteria(1.0000),c:Actinobacteria(1.0000),o:Micromonosporales(1.0000),f:Micromonosporaceae(1.0000)
Zotu1397	Pan Makak	0.544358	d:Bacteria(1.0000),p:Actinobacteria(1.0000),c:Actinobacteria(1.0000),o:Micromonosporales(1.0000),f:Micromonosporaceae(1.0000),g:Actinoplanes(0.4700)
Zotu45	Pan Makak	0.484849	d:Bacteria(1.0000),p:Actinobacteria(1.0000),c:Actinobacteria(1.0000),o:Micromonosporales(1.0000),f:Micromonosporaceae(1.0000),g:Actinoplanes(0.4700)
Zotu1709	Pan Makak	0.483467	d:Bacteria(1.0000),p:Actinobacteria(1.0000),c:Actinobacteria(1.0000),o:Micromonosporales(1.0000),f:Micromonosporaceae(1.0000),g:Actinoplanes(0.4800)
Zotu1394	Pan Makak	0.415282	d:Bacteria(1.0000),p:Actinobacteria(1.0000),c:Actinobacteria(1.0000),o:Micromonosporales(1.0000),f:Micromonosporaceae(1.0000),g:Catellatospora(0.9400)
Zotu60	Pan Makak	0.485952	d:Bacteria(1.0000),p:Actinobacteria(1.0000),c:Actinobacteria(1.0000),o:Micromonosporales(1.0000),f:Micromonosporaceae(1.0000),g:Krasilnikovia(0.5000)
Zotu615	Pan Makak	0.500966	d:Bacteria(1.0000),p:Actinobacteria(1.0000),c:Actinobacteria(1.0000),o:Micromonosporales(1.0000),f:Micromonosporaceae(1.0000),g:Krasilnikovia(0.5300)
Zotu128	Pan Makak	0.559674	d:Bacteria(1.0000),p:Actinobacteria(1.0000),c:Actinobacteria(1.0000),o:Micromonosporales(1.0000),f:Micromonosporaceae(1.0000),g:Micromonospora(0.3800)
Zotu621	Pan Makak	0.527804	d:Bacteria(1.0000),p:Actinobacteria(1.0000),c:Actinobacteria(1.0000),o:Micromonosporales(1.0000),f:Micromonosporaceae(1.0000),g:Micromonospora(0.8300)
Zotu130	Pan Makak	0.622764	d:Bacteria(1.0000),p:Actinobacteria(1.0000),c:Actinobacteria(1.0000),o:Micromonosporales(1.0000),f:Micromonosporaceae(1.0000),g:Virgisporangium(0.7000)
Zotu439	Pan Makak	0.530776	d:Bacteria(1.0000),p:Actinobacteria(1.0000),c:Actinobacteria(1.0000),o:Micromonosporales(1.0000),f:Micromonosporaceae(1.0000),g:Virgisporangium(0.9400)
Zotu200	Pan Makak	0.50555	d:Bacteria(1.0000),p:Actinobacteria(1.0000),c:Actinobacteria(1.0000),o:Propionibacteriales(1.0000),f:Nocardioidaceae(1.0000),g:Marmoricola(0.7200)
Zotu121	Pan Makak	0.551796	d:Bacteria(1.0000),p:Actinobacteria(1.0000),c:Actinobacteria(1.0000),o:Pseudonocardiales(1.0000),f:Pseudonocardiaceae(1.0000),g:Amycolatopsis(1.0000)
Zotu47	Pan Makak	0.487402	d:Bacteria(1.0000),p:Actinobacteria(1.0000),c:Actinobacteria(1.0000),o:Pseudonocardiales(1.0000),f:Pseudonocardiaceae(1.0000),g:Pseudonocardia(0.9900)
Zotu91	Pan Makak	0.470067	d:Bacteria(1.0000),p:Actinobacteria(1.0000),c:Actinobacteria(1.0000),o:Streptomycetales(1.0000),f:Streptomycetaceae(1.0000),g:Streptomyces(0.9900)
Zotu406	Pan Makak	0.550608	d:Bacteria(1.0000),p:Actinobacteria(1.0000),c:Thermoleophilia(1.0000),o:Solirubrobacterales(0.9500),f:67-14(0.8740)
Zotu383	Pan Makak	0.500549	d:Bacteria(1.0000),p:Chloroflexi(0.9000),c:Chloroflexia(0.8100),o:Thermomicrobiales(0.7290),f:JG30-KF-CM45(0.6561)
Zotu477	Pan Makak	0.525775	d:Bacteria(1.0000),p:Chloroflexi(0.9900),c:Ktedonobacteria(0.9801),o:C0119(0.9703)
Zotu994	Pan Makak	0.488314	d:Bacteria(1.0000),p:Chloroflexi(1.0000),c:Anaerolineae(1.0000),o:Caldilineales(1.0000),f:Caldilineaceae(1.0000)
Zotu298	Pan Makak	0.470083	d:Bacteria(1.0000),p:Chloroflexi(1.0000),c:Chloroflexia(1.0000),o:Thermomicrobiales(1.0000),f:AKYG1722(1.0000)
Zotu1567	Pan Makak	0.572587	d:Bacteria(1.0000),p:Chloroflexi(1.0000),c:Chloroflexia(1.0000),o:Thermomicrobiales(1.0000),f:JG30-KF-CM45(1.0000)
Zotu217	Pan Makak	0.513531	d:Bacteria(1.0000),p:Chloroflexi(1.0000),c:Chloroflexia(1.0000),o:Thermomicrobiales(1.0000),f:JG30-KF-CM45(1.0000)
Zotu2243	Pan Makak	0.55689	d:Bacteria(1.0000),p:Chloroflexi(1.0000),c:Chloroflexia(1.0000),o:Thermomicrobiales(1.0000),f:JG30-KF-CM45(1.0000)
Zotu27	Pan Makak	0.563929	d:Bacteria(1.0000),p:Chloroflexi(1.0000),c:Chloroflexia(1.0000),o:Thermomicrobiales(1.0000),f:JG30-KF-CM45(1.0000)
Zotu8426	Pan Makak	0.663866	d:Bacteria(1.0000),p:Chloroflexi(1.0000),c:Chloroflexia(1.0000),o:Thermomicrobiales(1.0000),f:JG30-KF-CM45(1.0000)
Zotu20	Pan Makak	0.501362	d:Bacteria(1.0000),p:Chloroflexi(1.0000),c:KD4-96(1.0000)
Zotu26	Pan Makak	0.656476	d:Bacteria(1.0000),p:Chloroflexi(1.0000),c:KD4-96(1.0000)
Zotu449	Pan Makak	0.473521	d:Bacteria(1.0000),p:Planctomycetes(1.0000),c:Phycisphaerae(1.0000),o:Tepidisphaerales(1.0000),f:WD2101_soil_group(1.0000)
Zotu8	Pan Makak	0.604418	d:Bacteria(1.0000),p:Planctomycetes(1.0000),c:Phycisphaerae(1.0000),o:Tepidisphaerales(1.0000),f:WD2101_soil_group(1.0000)
Zotu1447	Pan Makak	0.53715	d:Bacteria(1.0000),p:Planctomycetes(1.0000),c:Planctomycetacia(1.0000),o:Isosphaerales(1.0000),f:Isosphaeraceae(1.0000)
Zotu408	Pan Makak	0.513961	d:Bacteria(1.0000),p:Planctomycetes(1.0000),c:Planctomycetacia(1.0000),o:Isosphaerales(1.0000),f:Isosphaeraceae(1.0000)
Zotu8033	Pan Makak	0.543932	d:Bacteria(1.0000),p:Planctomycetes(1.0000),c:Planctomycetacia(1.0000),o:Isosphaerales(1.0000),f:Isosphaeraceae(1.0000),g:Singulisphaera(0.9600)
Zotu124	Pan Makak	0.53587	d:Bacteria(1.0000),p:Planctomycetes(1.0000),c:Planctomycetacia(1.0000),o:Pirellulales(1.0000),f:Pirellulaceae(1.0000),g:Pir4_lineage(1.0000)
Zotu954	Pan Makak	0.465955	d:Bacteria(1.0000),p:Planctomycetes(1.0000),c:Planctomycetacia(1.0000),o:Pirellulales(1.0000),f:Pirellulaceae(1.0000),g:Pir4_lineage(1.0000)
Zotu226	Pan Makak	0.473399	d:Bacteria(1.0000),p:Planctomycetes(1.0000),c:Planctomycetacia(1.0000),o:Pirellulales(1.0000),f:Pirellulaceae(1.0000),g:Pirellula(1.0000)
Zotu184	Pan Makak	0.530525	d:Bacteria(1.0000),p:Proteobacteria(1.0000),c:Alphaproteobacteria(1.0000),o:Reyranellales(1.0000),f:Reyranellaceae(1.0000),g:Reyranella(1.0000)
Zotu756	Pan Makak	0.446205	d:Bacteria(1.0000),p:Proteobacteria(1.0000),c:Alphaproteobacteria(1.0000),o:Rhizobiales(1.0000),f:Xanthobacteraceae(1.0000),g:Bradyrhizobium(0.9800)
Zotu407	Pan Makak	0.490781	d:Bacteria(1.0000),p:Proteobacteria(1.0000),c:Alphaproteobacteria(1.0000),o:Rhizobiales(1.0000),f:Xanthobacteraceae(1.0000),g:Pseudolabrys(0.8700)
Zotu1019	Pan Makak	0.462881	d:Bacteria(1.0000),p:Proteobacteria(1.0000),c:Alphaproteobacteria(1.0000),o:Tistrellales(1.0000),f:Geminicoccaceae(1.0000),g:Candidatus_Alysiosphaera(0.9900)
Zotu1158	Pan Makak	0.506599	d:Bacteria(1.0000),p:Proteobacteria(1.0000),c:Alphaproteobacteria(1.0000),o:Tistrellales(1.0000),f:Geminicoccaceae(1.0000),g:Candidatus_Alysiosphaera(0.9900)
Zotu592	Pan Makak	0.464629	d:Bacteria(1.0000),p:Proteobacteria(1.0000),c:Alphaproteobacteria(1.0000),o:Tistrellales(1.0000),f:Geminicoccaceae(1.0000),g:Candidatus_Alysiosphaera(0.9900)
Zotu1395	Simanya	0.838623	d:Bacteria(1.0000),p:Acidobacteria(1.0000),c:Blastocatellia_(Subgroup_4)(1.0000),o:Blastocatellales(1.0000),f:Blastocatellaceae(1.0000)
Zotu1601	Simanya	0.570795	d:Bacteria(1.0000),p:Acidobacteria(1.0000),c:Blastocatellia_(Subgroup_4)(1.0000),o:Blastocatellales(1.0000),f:Blastocatellaceae(1.0000),g:JGI_0001001-H03(0.5200)
Zotu1135	Simanya	0.538627	d:Bacteria(1.0000),p:Acidobacteria(1.0000),c:Blastocatellia_(Subgroup_4)(1.0000),o:Blastocatellales(1.0000),f:Blastocatellaceae(1.0000),g:JGI_0001001-H03(0.6400)
Zotu390	Simanya	0.544943	d:Bacteria(1.0000),p:Acidobacteria(1.0000),c:Blastocatellia_(Subgroup_4)(1.0000),o:Blastocatellales(1.0000),f:Blastocatellaceae(1.0000),g:Stenotrophobacter(1.0000)
Zotu397	Simanya	0.550026	d:Bacteria(1.0000),p:Acidobacteria(1.0000),c:Blastocatellia_(Subgroup_4)(1.0000),o:Blastocatellales(1.0000),f:Blastocatellaceae(1.0000),g:Stenotrophobacter(1.0000)
Zotu2809	Simanya	0.501371	d:Bacteria(1.0000),p:Acidobacteria(1.0000),c:Subgroup_17(1.0000)
Zotu1041	Simanya	0.481827	d:Bacteria(1.0000),p:Acidobacteria(1.0000),c:Subgroup_6(1.0000)
Zotu1144	Simanya	0.514773	d:Bacteria(1.0000),p:Acidobacteria(1.0000),c:Subgroup_6(1.0000)
Zotu1176	Simanya	0.709377	d:Bacteria(1.0000),p:Acidobacteria(1.0000),c:Subgroup_6(1.0000)
Zotu1275	Simanya	0.549551	d:Bacteria(1.0000),p:Acidobacteria(1.0000),c:Subgroup_6(1.0000)
Zotu1581	Simanya	0.737176	d:Bacteria(1.0000),p:Acidobacteria(1.0000),c:Subgroup_6(1.0000)
Zotu1679	Simanya	0.603783	d:Bacteria(1.0000),p:Acidobacteria(1.0000),c:Subgroup_6(1.0000)
Zotu1787	Simanya	0.557058	d:Bacteria(1.0000),p:Acidobacteria(1.0000),c:Subgroup_6(1.0000)
Zotu1860	Simanya	0.633748	d:Bacteria(1.0000),p:Acidobacteria(1.0000),c:Subgroup_6(1.0000)
Zotu1911	Simanya	0.478824	d:Bacteria(1.0000),p:Acidobacteria(1.0000),c:Subgroup_6(1.0000)
Zotu266	Simanya	0.667127	d:Bacteria(1.0000),p:Acidobacteria(1.0000),c:Subgroup_6(1.0000)
Zotu331	Simanya	0.561544	d:Bacteria(1.0000),p:Acidobacteria(1.0000),c:Subgroup_6(1.0000)
Zotu430	Simanya	0.425007	d:Bacteria(1.0000),p:Acidobacteria(1.0000),c:Subgroup_6(1.0000)
Zotu458	Simanya	0.684423	d:Bacteria(1.0000),p:Acidobacteria(1.0000),c:Subgroup_6(1.0000)
Zotu522	Simanya	0.557254	d:Bacteria(1.0000),p:Acidobacteria(1.0000),c:Subgroup_6(1.0000)
Zotu603	Simanya	0.59817	d:Bacteria(1.0000),p:Acidobacteria(1.0000),c:Subgroup_6(1.0000)
Zotu772	Simanya	0.466134	d:Bacteria(1.0000),p:Acidobacteria(1.0000),c:Subgroup_6(1.0000)
Zotu9364	Simanya	0.475785	d:Bacteria(1.0000),p:Acidobacteria(1.0000),c:Subgroup_6(1.0000)
Zotu471	Simanya	0.57405	d:Bacteria(1.0000),p:Acidobacteria(1.0000),c:Subgroup_6(1.0000),o:Unknown_Order(0.9800),f:Unknown_Order(0.9604),g:Vicinamibacter(0.9412)
Zotu1648	Simanya	0.544549	d:Bacteria(1.0000),p:Actinobacteria(1.0000),c:Acidimicrobiia(1.0000),o:Microtrichales(0.9900)
Zotu1056	Simanya	0.557408	d:Bacteria(1.0000),p:Actinobacteria(1.0000),c:Acidimicrobiia(1.0000),o:Microtrichales(1.0000)
Zotu643	Simanya	0.518279	d:Bacteria(1.0000),p:Actinobacteria(1.0000),c:Acidimicrobiia(1.0000),o:Microtrichales(1.0000)
Zotu181	Simanya	0.553469	d:Bacteria(1.0000),p:Actinobacteria(1.0000),c:Actinobacteria(1.0000),o:Corynebacteriales(1.0000),f:Mycobacteriaceae(1.0000),g:Mycobacterium(1.0000)
Zotu307	Simanya	0.570182	d:Bacteria(1.0000),p:Actinobacteria(1.0000),c:Actinobacteria(1.0000),o:Frankiales(0.9800),f:Geodermatophilaceae(0.9408),g:Blastococcus(0.7244)
Zotu57	Simanya	0.503435	d:Bacteria(1.0000),p:Actinobacteria(1.0000),c:Actinobacteria(1.0000),o:Frankiales(1.0000),f:Geodermatophilaceae(0.9800),g:Geodermatophilus(0.8820)
Zotu351	Simanya	0.578275	d:Bacteria(1.0000),p:Actinobacteria(1.0000),c:Actinobacteria(1.0000),o:Frankiales(1.0000),f:Geodermatophilaceae(1.0000),g:Blastococcus(0.9600)
Zotu1834	Simanya	0.606192	d:Bacteria(1.0000),p:Actinobacteria(1.0000),c:Actinobacteria(1.0000),o:Frankiales(1.0000),f:Geodermatophilaceae(1.0000),g:Blastococcus(0.9700)
Zotu212	Simanya	0.46574	d:Bacteria(1.0000),p:Actinobacteria(1.0000),c:Actinobacteria(1.0000),o:Frankiales(1.0000),f:Geodermatophilaceae(1.0000),g:Blastococcus(0.9700)
Zotu33	Simanya	0.579759	d:Bacteria(1.0000),p:Actinobacteria(1.0000),c:Actinobacteria(1.0000),o:Frankiales(1.0000),f:Geodermatophilaceae(1.0000),g:Blastococcus(0.9800)
Zotu12	Simanya	0.624303	d:Bacteria(1.0000),p:Actinobacteria(1.0000),c:Actinobacteria(1.0000),o:Frankiales(1.0000),f:Geodermatophilaceae(1.0000),g:Blastococcus(0.9900)
Zotu17	Simanya	0.446245	d:Bacteria(1.0000),p:Actinobacteria(1.0000),c:Actinobacteria(1.0000),o:Frankiales(1.0000),f:Geodermatophilaceae(1.0000),g:Blastococcus(0.9900)
Zotu2399	Simanya	0.639585	d:Bacteria(1.0000),p:Actinobacteria(1.0000),c:Actinobacteria(1.0000),o:Frankiales(1.0000),f:Geodermatophilaceae(1.0000),g:Blastococcus(0.9900)
Zotu1599	Simanya	0.60187	d:Bacteria(1.0000),p:Actinobacteria(1.0000),c:Actinobacteria(1.0000),o:Frankiales(1.0000),f:Geodermatophilaceae(1.0000),g:Geodermatophilus(0.9600)
Zotu114	Simanya	0.503564	d:Bacteria(1.0000),p:Actinobacteria(1.0000),c:Actinobacteria(1.0000),o:Micrococcales(1.0000),f:Micrococcaceae(1.0000),g:Pseudarthrobacter(0.6600)
Zotu527	Simanya	0.474107	d:Bacteria(1.0000),p:Actinobacteria(1.0000),c:Actinobacteria(1.0000),o:Micromonosporales(1.0000),f:Micromonosporaceae(1.0000)
Zotu1397	Simanya	0.544358	d:Bacteria(1.0000),p:Actinobacteria(1.0000),c:Actinobacteria(1.0000),o:Micromonosporales(1.0000),f:Micromonosporaceae(1.0000),g:Actinoplanes(0.4700)
Zotu45	Simanya	0.484849	d:Bacteria(1.0000),p:Actinobacteria(1.0000),c:Actinobacteria(1.0000),o:Micromonosporales(1.0000),f:Micromonosporaceae(1.0000),g:Actinoplanes(0.4700)
Zotu828	Simanya	0.592569	d:Bacteria(1.0000),p:Actinobacteria(1.0000),c:Actinobacteria(1.0000),o:Micromonosporales(1.0000),f:Micromonosporaceae(1.0000),g:Actinoplanes(0.9100)
Zotu1394	Simanya	0.415282	d:Bacteria(1.0000),p:Actinobacteria(1.0000),c:Actinobacteria(1.0000),o:Micromonosporales(1.0000),f:Micromonosporaceae(1.0000),g:Catellatospora(0.9400)
Zotu128	Simanya	0.559674	d:Bacteria(1.0000),p:Actinobacteria(1.0000),c:Actinobacteria(1.0000),o:Micromonosporales(1.0000),f:Micromonosporaceae(1.0000),g:Micromonospora(0.3800)
Zotu621	Simanya	0.527804	d:Bacteria(1.0000),p:Actinobacteria(1.0000),c:Actinobacteria(1.0000),o:Micromonosporales(1.0000),f:Micromonosporaceae(1.0000),g:Micromonospora(0.8300)
Zotu130	Simanya	0.622764	d:Bacteria(1.0000),p:Actinobacteria(1.0000),c:Actinobacteria(1.0000),o:Micromonosporales(1.0000),f:Micromonosporaceae(1.0000),g:Virgisporangium(0.7000)
Zotu439	Simanya	0.530776	d:Bacteria(1.0000),p:Actinobacteria(1.0000),c:Actinobacteria(1.0000),o:Micromonosporales(1.0000),f:Micromonosporaceae(1.0000),g:Virgisporangium(0.9400)
Zotu295	Simanya	0.732359	d:Bacteria(1.0000),p:Actinobacteria(1.0000),c:Actinobacteria(1.0000),o:Propionibacteriales(1.0000),f:Nocardioidaceae(1.0000),g:Aeromicrobium(0.9900)
Zotu737	Simanya	0.510536	d:Bacteria(1.0000),p:Actinobacteria(1.0000),c:Actinobacteria(1.0000),o:Propionibacteriales(1.0000),f:Nocardioidaceae(1.0000),g:Aeromicrobium(0.9900)
Zotu906	Simanya	0.570572	d:Bacteria(1.0000),p:Actinobacteria(1.0000),c:Actinobacteria(1.0000),o:Propionibacteriales(1.0000),f:Nocardioidaceae(1.0000),g:Aeromicrobium(0.9900)
Zotu1069	Simanya	0.576627	d:Bacteria(1.0000),p:Actinobacteria(1.0000),c:Actinobacteria(1.0000),o:Propionibacteriales(1.0000),f:Nocardioidaceae(1.0000),g:Aeromicrobium(1.0000)
Zotu243	Simanya	0.549058	d:Bacteria(1.0000),p:Actinobacteria(1.0000),c:Actinobacteria(1.0000),o:Propionibacteriales(1.0000),f:Nocardioidaceae(1.0000),g:Aeromicrobium(1.0000)
Zotu427	Simanya	0.522287	d:Bacteria(1.0000),p:Actinobacteria(1.0000),c:Actinobacteria(1.0000),o:Propionibacteriales(1.0000),f:Nocardioidaceae(1.0000),g:Aeromicrobium(1.0000)
Zotu76	Simanya	0.606039	d:Bacteria(1.0000),p:Actinobacteria(1.0000),c:Actinobacteria(1.0000),o:Propionibacteriales(1.0000),f:Nocardioidaceae(1.0000),g:Aeromicrobium(1.0000)
Zotu940	Simanya	0.563059	d:Bacteria(1.0000),p:Actinobacteria(1.0000),c:Actinobacteria(1.0000),o:Propionibacteriales(1.0000),f:Nocardioidaceae(1.0000),g:Marmoricola(0.5400)
Zotu132	Simanya	0.486383	d:Bacteria(1.0000),p:Actinobacteria(1.0000),c:Actinobacteria(1.0000),o:Propionibacteriales(1.0000),f:Nocardioidaceae(1.0000),g:Marmoricola(0.7900)
Zotu951	Simanya	0.524012	d:Bacteria(1.0000),p:Actinobacteria(1.0000),c:Actinobacteria(1.0000),o:Propionibacteriales(1.0000),f:Nocardioidaceae(1.0000),g:Nocardioides(0.5200)
Zotu1014	Simanya	0.436571	d:Bacteria(1.0000),p:Actinobacteria(1.0000),c:Actinobacteria(1.0000),o:Pseudonocardiales(1.0000),f:Pseudonocardiaceae(1.0000),g:Alloactinosynnema(0.6700)
Zotu1006	Simanya	0.653355	d:Bacteria(1.0000),p:Actinobacteria(1.0000),c:Actinobacteria(1.0000),o:Pseudonocardiales(1.0000),f:Pseudonocardiaceae(1.0000),g:Amycolatopsis(1.0000)
Zotu173	Simanya	0.511407	d:Bacteria(1.0000),p:Actinobacteria(1.0000),c:Actinobacteria(1.0000),o:Streptomycetales(1.0000),f:Streptomycetaceae(1.0000),g:Streptomyces(0.9400)
Zotu1634	Simanya	0.611841	d:Bacteria(1.0000),p:Actinobacteria(1.0000),c:Actinobacteria(1.0000),o:Streptosporangiales(1.0000),f:Streptosporangiaceae(1.0000),g:Nonomuraea(1.0000)
Zotu546	Simanya	0.532741	d:Bacteria(1.0000),p:Chloroflexi(1.0000),c:Anaerolineae(1.0000),o:SBR1031(1.0000),f:A4b(1.0000),g:OLB13(1.0000)
Zotu1372	Simanya	0.432581	d:Bacteria(1.0000),p:Chloroflexi(1.0000),c:Chloroflexia(1.0000),o:Kallotenuales(1.0000),f:AKIW781(0.9000)
Zotu298	Simanya	0.470083	d:Bacteria(1.0000),p:Chloroflexi(1.0000),c:Chloroflexia(1.0000),o:Thermomicrobiales(1.0000),f:AKYG1722(1.0000)
Zotu1567	Simanya	0.572587	d:Bacteria(1.0000),p:Chloroflexi(1.0000),c:Chloroflexia(1.0000),o:Thermomicrobiales(1.0000),f:JG30-KF-CM45(1.0000)
Zotu217	Simanya	0.513531	d:Bacteria(1.0000),p:Chloroflexi(1.0000),c:Chloroflexia(1.0000),o:Thermomicrobiales(1.0000),f:JG30-KF-CM45(1.0000)
Zotu2243	Simanya	0.55689	d:Bacteria(1.0000),p:Chloroflexi(1.0000),c:Chloroflexia(1.0000),o:Thermomicrobiales(1.0000),f:JG30-KF-CM45(1.0000)
Zotu27	Simanya	0.563929	d:Bacteria(1.0000),p:Chloroflexi(1.0000),c:Chloroflexia(1.0000),o:Thermomicrobiales(1.0000),f:JG30-KF-CM45(1.0000)
Zotu3114	Simanya	0.589812	d:Bacteria(1.0000),p:Chloroflexi(1.0000),c:Chloroflexia(1.0000),o:Thermomicrobiales(1.0000),f:JG30-KF-CM45(1.0000)
Zotu53	Simanya	0.554971	d:Bacteria(1.0000),p:Chloroflexi(1.0000),c:Chloroflexia(1.0000),o:Thermomicrobiales(1.0000),f:JG30-KF-CM45(1.0000)
Zotu730	Simanya	0.509256	d:Bacteria(1.0000),p:Chloroflexi(1.0000),c:Chloroflexia(1.0000),o:Thermomicrobiales(1.0000),f:JG30-KF-CM45(1.0000)
Zotu8426	Simanya	0.663866	d:Bacteria(1.0000),p:Chloroflexi(1.0000),c:Chloroflexia(1.0000),o:Thermomicrobiales(1.0000),f:JG30-KF-CM45(1.0000)
Zotu245	Simanya	0.651356	d:Bacteria(1.0000),p:Chloroflexi(1.0000),c:Gitt-GS-136(1.0000)
Zotu259	Simanya	0.563401	d:Bacteria(1.0000),p:Chloroflexi(1.0000),c:Gitt-GS-136(1.0000)
Zotu552	Simanya	0.545926	d:Bacteria(1.0000),p:Chloroflexi(1.0000),c:Gitt-GS-136(1.0000)
Zotu795	Simanya	0.494514	d:Bacteria(1.0000),p:Chloroflexi(1.0000),c:Gitt-GS-136(1.0000)
Zotu1328	Simanya	0.544812	d:Bacteria(1.0000),p:Chloroflexi(1.0000),c:KD4-96(1.0000)
Zotu26	Simanya	0.656476	d:Bacteria(1.0000),p:Chloroflexi(1.0000),c:KD4-96(1.0000)
Zotu329	Simanya	0.590099	d:Bacteria(1.0000),p:Chloroflexi(1.0000),c:KD4-96(1.0000)
Zotu21875	Simanya	0.549206	d:Bacteria(1.0000),p:Gemmatimonadetes(1.0000),c:Gemmatimonadetes(0.9900),o:Gemmatimonadales(0.9801),f:Gemmatimonadaceae(0.9703),g:Gemmatirosa(0.6113)
Zotu186	Simanya	0.72751	d:Bacteria(1.0000),p:Gemmatimonadetes(1.0000),c:Gemmatimonadetes(1.0000),o:Gemmatimonadales(1.0000),f:Gemmatimonadaceae(1.0000)
Zotu225	Simanya	0.619152	d:Bacteria(1.0000),p:Gemmatimonadetes(1.0000),c:Gemmatimonadetes(1.0000),o:Gemmatimonadales(1.0000),f:Gemmatimonadaceae(1.0000)
Zotu338	Simanya	0.647327	d:Bacteria(1.0000),p:Gemmatimonadetes(1.0000),c:Gemmatimonadetes(1.0000),o:Gemmatimonadales(1.0000),f:Gemmatimonadaceae(1.0000)
Zotu346	Simanya	0.512639	d:Bacteria(1.0000),p:Gemmatimonadetes(1.0000),c:Gemmatimonadetes(1.0000),o:Gemmatimonadales(1.0000),f:Gemmatimonadaceae(1.0000)
Zotu428	Simanya	0.475022	d:Bacteria(1.0000),p:Gemmatimonadetes(1.0000),c:Gemmatimonadetes(1.0000),o:Gemmatimonadales(1.0000),f:Gemmatimonadaceae(1.0000)
Zotu52	Simanya	0.76242	d:Bacteria(1.0000),p:Gemmatimonadetes(1.0000),c:Gemmatimonadetes(1.0000),o:Gemmatimonadales(1.0000),f:Gemmatimonadaceae(1.0000)
Zotu1515	Simanya	0.629193	d:Bacteria(1.0000),p:Planctomycetes(1.0000),c:OM190(1.0000)
Zotu205	Simanya	0.56238	d:Bacteria(1.0000),p:Planctomycetes(1.0000),c:Phycisphaerae(0.9500),o:Tepidisphaerales(0.5035),f:Tepidisphaeraceae(0.1561),g:Tepidisphaera(0.0406)
Zotu935	Simanya	0.535838	d:Bacteria(1.0000),p:Planctomycetes(1.0000),c:Phycisphaerae(1.0000),o:Tepidisphaerales(0.9900),f:WD2101_soil_group(0.9801)
Zotu115	Simanya	0.473937	d:Bacteria(1.0000),p:Planctomycetes(1.0000),c:Phycisphaerae(1.0000),o:Tepidisphaerales(1.0000),f:WD2101_soil_group(1.0000)
Zotu1169	Simanya	0.503287	d:Bacteria(1.0000),p:Planctomycetes(1.0000),c:Phycisphaerae(1.0000),o:Tepidisphaerales(1.0000),f:WD2101_soil_group(1.0000)
Zotu155	Simanya	0.509858	d:Bacteria(1.0000),p:Planctomycetes(1.0000),c:Phycisphaerae(1.0000),o:Tepidisphaerales(1.0000),f:WD2101_soil_group(1.0000)
Zotu229	Simanya	0.471908	d:Bacteria(1.0000),p:Planctomycetes(1.0000),c:Phycisphaerae(1.0000),o:Tepidisphaerales(1.0000),f:WD2101_soil_group(1.0000)
Zotu422	Simanya	0.62266	d:Bacteria(1.0000),p:Planctomycetes(1.0000),c:Phycisphaerae(1.0000),o:Tepidisphaerales(1.0000),f:WD2101_soil_group(1.0000)
Zotu533	Simanya	0.5411	d:Bacteria(1.0000),p:Planctomycetes(1.0000),c:Phycisphaerae(1.0000),o:Tepidisphaerales(1.0000),f:WD2101_soil_group(1.0000)
Zotu564	Simanya	0.515284	d:Bacteria(1.0000),p:Planctomycetes(1.0000),c:Phycisphaerae(1.0000),o:Tepidisphaerales(1.0000),f:WD2101_soil_group(1.0000)
Zotu7	Simanya	0.676496	d:Bacteria(1.0000),p:Planctomycetes(1.0000),c:Phycisphaerae(1.0000),o:Tepidisphaerales(1.0000),f:WD2101_soil_group(1.0000)
Zotu8	Simanya	0.604418	d:Bacteria(1.0000),p:Planctomycetes(1.0000),c:Phycisphaerae(1.0000),o:Tepidisphaerales(1.0000),f:WD2101_soil_group(1.0000)
Zotu96	Simanya	0.488375	d:Bacteria(1.0000),p:Planctomycetes(1.0000),c:Phycisphaerae(1.0000),o:Tepidisphaerales(1.0000),f:WD2101_soil_group(1.0000)
Zotu1015	Simanya	0.575217	d:Bacteria(1.0000),p:Planctomycetes(1.0000),c:Planctomycetacia(1.0000),o:Isosphaerales(1.0000),f:Isosphaeraceae(1.0000)
Zotu1447	Simanya	0.53715	d:Bacteria(1.0000),p:Planctomycetes(1.0000),c:Planctomycetacia(1.0000),o:Isosphaerales(1.0000),f:Isosphaeraceae(1.0000)
Zotu408	Simanya	0.513961	d:Bacteria(1.0000),p:Planctomycetes(1.0000),c:Planctomycetacia(1.0000),o:Isosphaerales(1.0000),f:Isosphaeraceae(1.0000)
Zotu806	Simanya	0.510984	d:Bacteria(1.0000),p:Planctomycetes(1.0000),c:Planctomycetacia(1.0000),o:Pirellulales(1.0000),f:Pirellulaceae(1.0000)
Zotu124	Simanya	0.53587	d:Bacteria(1.0000),p:Planctomycetes(1.0000),c:Planctomycetacia(1.0000),o:Pirellulales(1.0000),f:Pirellulaceae(1.0000),g:Pir4_lineage(1.0000)
Zotu151	Simanya	0.637333	d:Bacteria(1.0000),p:Planctomycetes(1.0000),c:Planctomycetacia(1.0000),o:Pirellulales(1.0000),f:Pirellulaceae(1.0000),g:Pir4_lineage(1.0000)
Zotu222	Simanya	0.490023	d:Bacteria(1.0000),p:Planctomycetes(1.0000),c:Planctomycetacia(1.0000),o:Pirellulales(1.0000),f:Pirellulaceae(1.0000),g:Pir4_lineage(1.0000)
Zotu392	Simanya	0.568643	d:Bacteria(1.0000),p:Planctomycetes(1.0000),c:Planctomycetacia(1.0000),o:Pirellulales(1.0000),f:Pirellulaceae(1.0000),g:Pir4_lineage(1.0000)
Zotu431	Simanya	0.616091	d:Bacteria(1.0000),p:Planctomycetes(1.0000),c:Planctomycetacia(1.0000),o:Pirellulales(1.0000),f:Pirellulaceae(1.0000),g:Pir4_lineage(1.0000)
Zotu954	Simanya	0.465955	d:Bacteria(1.0000),p:Planctomycetes(1.0000),c:Planctomycetacia(1.0000),o:Pirellulales(1.0000),f:Pirellulaceae(1.0000),g:Pir4_lineage(1.0000)
Zotu384	Simanya	0.542978	d:Bacteria(1.0000),p:Planctomycetes(1.0000),c:Planctomycetacia(1.0000),o:Pirellulales(1.0000),f:Pirellulaceae(1.0000),g:Pirellula(1.0000)
Zotu927	Simanya	0.576101	d:Bacteria(1.0000),p:Planctomycetes(1.0000),c:Planctomycetacia(1.0000),o:Planctomycetales(1.0000),f:Rubinisphaeraceae(1.0000),g:SH-PL14(1.0000)
Zotu184	Simanya	0.530525	d:Bacteria(1.0000),p:Proteobacteria(1.0000),c:Alphaproteobacteria(1.0000),o:Reyranellales(1.0000),f:Reyranellaceae(1.0000),g:Reyranella(1.0000)
Zotu1034	Simanya	0.585054	d:Bacteria(1.0000),p:Proteobacteria(1.0000),c:Alphaproteobacteria(1.0000),o:Sphingomonadales(1.0000),f:Sphingomonadaceae(1.0000),g:Altererythrobacter(0.9400)
Zotu1114	Simanya	0.540929	d:Bacteria(1.0000),p:Proteobacteria(1.0000),c:Alphaproteobacteria(1.0000),o:Sphingomonadales(1.0000),f:Sphingomonadaceae(1.0000),g:Sphingomonas(0.9500)
Zotu3250	Simanya	0.49447	d:Bacteria(1.0000),p:Proteobacteria(1.0000),c:Alphaproteobacteria(1.0000),o:Tistrellales(1.0000),f:Geminicoccaceae(1.0000),g:Geminicoccus(0.9700)
Zotu2444	Simanya	0.439425	d:Bacteria(1.0000),p:Proteobacteria(1.0000),c:Gammaproteobacteria(1.0000),o:Betaproteobacteriales(1.0000),f:Burkholderiaceae(1.0000),g:Ramlibacter(0.5400)
Zotu1155	Simanya	0.527767	d:Bacteria(1.0000),p:Proteobacteria(1.0000),c:Gammaproteobacteria(1.0000),o:PLTA13(1.0000)
Zotu1455	Talba	0.467667	d:Bacteria(1.0000),p:Acidobacteria(1.0000),c:Blastocatellia_(Subgroup_4)(1.0000),o:Pyrinomonadales(1.0000),f:Pyrinomonadaceae(1.0000),g:RB41(1.0000)
Zotu2809	Talba	0.501371	d:Bacteria(1.0000),p:Acidobacteria(1.0000),c:Subgroup_17(1.0000)
Zotu1041	Talba	0.481827	d:Bacteria(1.0000),p:Acidobacteria(1.0000),c:Subgroup_6(1.0000)
Zotu1144	Talba	0.514773	d:Bacteria(1.0000),p:Acidobacteria(1.0000),c:Subgroup_6(1.0000)
Zotu1275	Talba	0.549551	d:Bacteria(1.0000),p:Acidobacteria(1.0000),c:Subgroup_6(1.0000)
Zotu239	Talba	0.462879	d:Bacteria(1.0000),p:Acidobacteria(1.0000),c:Subgroup_6(1.0000)
Zotu266	Talba	0.667127	d:Bacteria(1.0000),p:Acidobacteria(1.0000),c:Subgroup_6(1.0000)
Zotu330	Talba	0.53888	d:Bacteria(1.0000),p:Acidobacteria(1.0000),c:Subgroup_6(1.0000)
Zotu430	Talba	0.425007	d:Bacteria(1.0000),p:Acidobacteria(1.0000),c:Subgroup_6(1.0000)
Zotu489	Talba	0.501323	d:Bacteria(1.0000),p:Acidobacteria(1.0000),c:Subgroup_6(1.0000)
Zotu603	Talba	0.59817	d:Bacteria(1.0000),p:Acidobacteria(1.0000),c:Subgroup_6(1.0000)
Zotu772	Talba	0.466134	d:Bacteria(1.0000),p:Acidobacteria(1.0000),c:Subgroup_6(1.0000)
Zotu9364	Talba	0.475785	d:Bacteria(1.0000),p:Acidobacteria(1.0000),c:Subgroup_6(1.0000)
Zotu471	Talba	0.57405	d:Bacteria(1.0000),p:Acidobacteria(1.0000),c:Subgroup_6(1.0000),o:Unknown_Order(0.9800),f:Unknown_Order(0.9604),g:Vicinamibacter(0.9412)
Zotu355	Talba	0.498173	d:Bacteria(1.0000),p:Actinobacteria(1.0000),c:Acidimicrobiia(1.0000),o:IMCC26256(1.0000)
Zotu181	Talba	0.553469	d:Bacteria(1.0000),p:Actinobacteria(1.0000),c:Actinobacteria(1.0000),o:Corynebacteriales(1.0000),f:Mycobacteriaceae(1.0000),g:Mycobacterium(1.0000)
Zotu527	Talba	0.474107	d:Bacteria(1.0000),p:Actinobacteria(1.0000),c:Actinobacteria(1.0000),o:Micromonosporales(1.0000),f:Micromonosporaceae(1.0000)
Zotu1397	Talba	0.544358	d:Bacteria(1.0000),p:Actinobacteria(1.0000),c:Actinobacteria(1.0000),o:Micromonosporales(1.0000),f:Micromonosporaceae(1.0000),g:Actinoplanes(0.4700)
Zotu45	Talba	0.484849	d:Bacteria(1.0000),p:Actinobacteria(1.0000),c:Actinobacteria(1.0000),o:Micromonosporales(1.0000),f:Micromonosporaceae(1.0000),g:Actinoplanes(0.4700)
Zotu1709	Talba	0.483467	d:Bacteria(1.0000),p:Actinobacteria(1.0000),c:Actinobacteria(1.0000),o:Micromonosporales(1.0000),f:Micromonosporaceae(1.0000),g:Actinoplanes(0.4800)
Zotu1394	Talba	0.415282	d:Bacteria(1.0000),p:Actinobacteria(1.0000),c:Actinobacteria(1.0000),o:Micromonosporales(1.0000),f:Micromonosporaceae(1.0000),g:Catellatospora(0.9400)
Zotu60	Talba	0.485952	d:Bacteria(1.0000),p:Actinobacteria(1.0000),c:Actinobacteria(1.0000),o:Micromonosporales(1.0000),f:Micromonosporaceae(1.0000),g:Krasilnikovia(0.5000)
Zotu615	Talba	0.500966	d:Bacteria(1.0000),p:Actinobacteria(1.0000),c:Actinobacteria(1.0000),o:Micromonosporales(1.0000),f:Micromonosporaceae(1.0000),g:Krasilnikovia(0.5300)
Zotu128	Talba	0.559674	d:Bacteria(1.0000),p:Actinobacteria(1.0000),c:Actinobacteria(1.0000),o:Micromonosporales(1.0000),f:Micromonosporaceae(1.0000),g:Micromonospora(0.3800)
Zotu621	Talba	0.527804	d:Bacteria(1.0000),p:Actinobacteria(1.0000),c:Actinobacteria(1.0000),o:Micromonosporales(1.0000),f:Micromonosporaceae(1.0000),g:Micromonospora(0.8300)
Zotu130	Talba	0.622764	d:Bacteria(1.0000),p:Actinobacteria(1.0000),c:Actinobacteria(1.0000),o:Micromonosporales(1.0000),f:Micromonosporaceae(1.0000),g:Virgisporangium(0.7000)
Zotu439	Talba	0.530776	d:Bacteria(1.0000),p:Actinobacteria(1.0000),c:Actinobacteria(1.0000),o:Micromonosporales(1.0000),f:Micromonosporaceae(1.0000),g:Virgisporangium(0.9400)
Zotu1069	Talba	0.576627	d:Bacteria(1.0000),p:Actinobacteria(1.0000),c:Actinobacteria(1.0000),o:Propionibacteriales(1.0000),f:Nocardioidaceae(1.0000),g:Aeromicrobium(1.0000)
Zotu427	Talba	0.522287	d:Bacteria(1.0000),p:Actinobacteria(1.0000),c:Actinobacteria(1.0000),o:Propionibacteriales(1.0000),f:Nocardioidaceae(1.0000),g:Aeromicrobium(1.0000)
Zotu47	Talba	0.487402	d:Bacteria(1.0000),p:Actinobacteria(1.0000),c:Actinobacteria(1.0000),o:Pseudonocardiales(1.0000),f:Pseudonocardiaceae(1.0000),g:Pseudonocardia(0.9900)
Zotu173	Talba	0.511407	d:Bacteria(1.0000),p:Actinobacteria(1.0000),c:Actinobacteria(1.0000),o:Streptomycetales(1.0000),f:Streptomycetaceae(1.0000),g:Streptomyces(0.9400)
Zotu406	Talba	0.550608	d:Bacteria(1.0000),p:Actinobacteria(1.0000),c:Thermoleophilia(1.0000),o:Solirubrobacterales(0.9500),f:67-14(0.8740)
Zotu383	Talba	0.500549	d:Bacteria(1.0000),p:Chloroflexi(0.9000),c:Chloroflexia(0.8100),o:Thermomicrobiales(0.7290),f:JG30-KF-CM45(0.6561)
Zotu477	Talba	0.525775	d:Bacteria(1.0000),p:Chloroflexi(0.9900),c:Ktedonobacteria(0.9801),o:C0119(0.9703)
Zotu994	Talba	0.488314	d:Bacteria(1.0000),p:Chloroflexi(1.0000),c:Anaerolineae(1.0000),o:Caldilineales(1.0000),f:Caldilineaceae(1.0000)
Zotu1372	Talba	0.432581	d:Bacteria(1.0000),p:Chloroflexi(1.0000),c:Chloroflexia(1.0000),o:Kallotenuales(1.0000),f:AKIW781(0.9000)
Zotu298	Talba	0.470083	d:Bacteria(1.0000),p:Chloroflexi(1.0000),c:Chloroflexia(1.0000),o:Thermomicrobiales(1.0000),f:AKYG1722(1.0000)
Zotu1567	Talba	0.572587	d:Bacteria(1.0000),p:Chloroflexi(1.0000),c:Chloroflexia(1.0000),o:Thermomicrobiales(1.0000),f:JG30-KF-CM45(1.0000)
Zotu217	Talba	0.513531	d:Bacteria(1.0000),p:Chloroflexi(1.0000),c:Chloroflexia(1.0000),o:Thermomicrobiales(1.0000),f:JG30-KF-CM45(1.0000)
Zotu2243	Talba	0.55689	d:Bacteria(1.0000),p:Chloroflexi(1.0000),c:Chloroflexia(1.0000),o:Thermomicrobiales(1.0000),f:JG30-KF-CM45(1.0000)
Zotu27	Talba	0.563929	d:Bacteria(1.0000),p:Chloroflexi(1.0000),c:Chloroflexia(1.0000),o:Thermomicrobiales(1.0000),f:JG30-KF-CM45(1.0000)
Zotu3114	Talba	0.589812	d:Bacteria(1.0000),p:Chloroflexi(1.0000),c:Chloroflexia(1.0000),o:Thermomicrobiales(1.0000),f:JG30-KF-CM45(1.0000)
Zotu53	Talba	0.554971	d:Bacteria(1.0000),p:Chloroflexi(1.0000),c:Chloroflexia(1.0000),o:Thermomicrobiales(1.0000),f:JG30-KF-CM45(1.0000)
Zotu730	Talba	0.509256	d:Bacteria(1.0000),p:Chloroflexi(1.0000),c:Chloroflexia(1.0000),o:Thermomicrobiales(1.0000),f:JG30-KF-CM45(1.0000)
Zotu8426	Talba	0.663866	d:Bacteria(1.0000),p:Chloroflexi(1.0000),c:Chloroflexia(1.0000),o:Thermomicrobiales(1.0000),f:JG30-KF-CM45(1.0000)
Zotu259	Talba	0.563401	d:Bacteria(1.0000),p:Chloroflexi(1.0000),c:Gitt-GS-136(1.0000)
Zotu1328	Talba	0.544812	d:Bacteria(1.0000),p:Chloroflexi(1.0000),c:KD4-96(1.0000)
Zotu20	Talba	0.501362	d:Bacteria(1.0000),p:Chloroflexi(1.0000),c:KD4-96(1.0000)
Zotu26	Talba	0.656476	d:Bacteria(1.0000),p:Chloroflexi(1.0000),c:KD4-96(1.0000)
Zotu115	Talba	0.473937	d:Bacteria(1.0000),p:Planctomycetes(1.0000),c:Phycisphaerae(1.0000),o:Tepidisphaerales(1.0000),f:WD2101_soil_group(1.0000)
Zotu116	Talba	0.488491	d:Bacteria(1.0000),p:Planctomycetes(1.0000),c:Phycisphaerae(1.0000),o:Tepidisphaerales(1.0000),f:WD2101_soil_group(1.0000)
Zotu1169	Talba	0.503287	d:Bacteria(1.0000),p:Planctomycetes(1.0000),c:Phycisphaerae(1.0000),o:Tepidisphaerales(1.0000),f:WD2101_soil_group(1.0000)
Zotu229	Talba	0.471908	d:Bacteria(1.0000),p:Planctomycetes(1.0000),c:Phycisphaerae(1.0000),o:Tepidisphaerales(1.0000),f:WD2101_soil_group(1.0000)
Zotu422	Talba	0.62266	d:Bacteria(1.0000),p:Planctomycetes(1.0000),c:Phycisphaerae(1.0000),o:Tepidisphaerales(1.0000),f:WD2101_soil_group(1.0000)
Zotu449	Talba	0.473521	d:Bacteria(1.0000),p:Planctomycetes(1.0000),c:Phycisphaerae(1.0000),o:Tepidisphaerales(1.0000),f:WD2101_soil_group(1.0000)
Zotu533	Talba	0.5411	d:Bacteria(1.0000),p:Planctomycetes(1.0000),c:Phycisphaerae(1.0000),o:Tepidisphaerales(1.0000),f:WD2101_soil_group(1.0000)
Zotu7	Talba	0.676496	d:Bacteria(1.0000),p:Planctomycetes(1.0000),c:Phycisphaerae(1.0000),o:Tepidisphaerales(1.0000),f:WD2101_soil_group(1.0000)
Zotu8	Talba	0.604418	d:Bacteria(1.0000),p:Planctomycetes(1.0000),c:Phycisphaerae(1.0000),o:Tepidisphaerales(1.0000),f:WD2101_soil_group(1.0000)
Zotu96	Talba	0.488375	d:Bacteria(1.0000),p:Planctomycetes(1.0000),c:Phycisphaerae(1.0000),o:Tepidisphaerales(1.0000),f:WD2101_soil_group(1.0000)
Zotu1015	Talba	0.575217	d:Bacteria(1.0000),p:Planctomycetes(1.0000),c:Planctomycetacia(1.0000),o:Isosphaerales(1.0000),f:Isosphaeraceae(1.0000)
Zotu1447	Talba	0.53715	d:Bacteria(1.0000),p:Planctomycetes(1.0000),c:Planctomycetacia(1.0000),o:Isosphaerales(1.0000),f:Isosphaeraceae(1.0000)
Zotu408	Talba	0.513961	d:Bacteria(1.0000),p:Planctomycetes(1.0000),c:Planctomycetacia(1.0000),o:Isosphaerales(1.0000),f:Isosphaeraceae(1.0000)
Zotu806	Talba	0.510984	d:Bacteria(1.0000),p:Planctomycetes(1.0000),c:Planctomycetacia(1.0000),o:Pirellulales(1.0000),f:Pirellulaceae(1.0000)
Zotu124	Talba	0.53587	d:Bacteria(1.0000),p:Planctomycetes(1.0000),c:Planctomycetacia(1.0000),o:Pirellulales(1.0000),f:Pirellulaceae(1.0000),g:Pir4_lineage(1.0000)
Zotu151	Talba	0.637333	d:Bacteria(1.0000),p:Planctomycetes(1.0000),c:Planctomycetacia(1.0000),o:Pirellulales(1.0000),f:Pirellulaceae(1.0000),g:Pir4_lineage(1.0000)
Zotu954	Talba	0.465955	d:Bacteria(1.0000),p:Planctomycetes(1.0000),c:Planctomycetacia(1.0000),o:Pirellulales(1.0000),f:Pirellulaceae(1.0000),g:Pir4_lineage(1.0000)
Zotu226	Talba	0.473399	d:Bacteria(1.0000),p:Planctomycetes(1.0000),c:Planctomycetacia(1.0000),o:Pirellulales(1.0000),f:Pirellulaceae(1.0000),g:Pirellula(1.0000)
Zotu184	Talba	0.530525	d:Bacteria(1.0000),p:Proteobacteria(1.0000),c:Alphaproteobacteria(1.0000),o:Reyranellales(1.0000),f:Reyranellaceae(1.0000),g:Reyranella(1.0000)
Zotu407	Talba	0.490781	d:Bacteria(1.0000),p:Proteobacteria(1.0000),c:Alphaproteobacteria(1.0000),o:Rhizobiales(1.0000),f:Xanthobacteraceae(1.0000),g:Pseudolabrys(0.8700)
Zotu1019	Talba	0.462881	d:Bacteria(1.0000),p:Proteobacteria(1.0000),c:Alphaproteobacteria(1.0000),o:Tistrellales(1.0000),f:Geminicoccaceae(1.0000),g:Candidatus_Alysiosphaera(0.9900)
Zotu1158	Talba	0.506599	d:Bacteria(1.0000),p:Proteobacteria(1.0000),c:Alphaproteobacteria(1.0000),o:Tistrellales(1.0000),f:Geminicoccaceae(1.0000),g:Candidatus_Alysiosphaera(0.9900)
Zotu592	Talba	0.464629	d:Bacteria(1.0000),p:Proteobacteria(1.0000),c:Alphaproteobacteria(1.0000),o:Tistrellales(1.0000),f:Geminicoccaceae(1.0000),g:Candidatus_Alysiosphaera(0.9900)
Zotu1041	Kédia	0.481827	d:Bacteria(1.0000),p:Acidobacteria(1.0000),c:Subgroup_6(1.0000)
Zotu1144	Kédia	0.514773	d:Bacteria(1.0000),p:Acidobacteria(1.0000),c:Subgroup_6(1.0000)
Zotu239	Kédia	0.462879	d:Bacteria(1.0000),p:Acidobacteria(1.0000),c:Subgroup_6(1.0000)
Zotu430	Kédia	0.425007	d:Bacteria(1.0000),p:Acidobacteria(1.0000),c:Subgroup_6(1.0000)
Zotu489	Kédia	0.501323	d:Bacteria(1.0000),p:Acidobacteria(1.0000),c:Subgroup_6(1.0000)
Zotu1378	Kédia	0.508801	d:Bacteria(1.0000),p:Actinobacteria(1.0000),c:Acidimicrobiia(1.0000),o:IMCC26256(1.0000)
Zotu720	Kédia	0.532631	d:Bacteria(1.0000),p:Actinobacteria(1.0000),c:Acidimicrobiia(1.0000),o:IMCC26256(1.0000)
Zotu1648	Kédia	0.544549	d:Bacteria(1.0000),p:Actinobacteria(1.0000),c:Acidimicrobiia(1.0000),o:Microtrichales(0.9900)
Zotu677	Kédia	0.602683	d:Bacteria(1.0000),p:Actinobacteria(1.0000),c:Acidimicrobiia(1.0000),o:Microtrichales(1.0000)
Zotu171	Kédia	0.572364	d:Bacteria(1.0000),p:Actinobacteria(1.0000),c:Acidimicrobiia(1.0000),o:Microtrichales(1.0000),f:Ilumatobacteraceae(1.0000)
Zotu181	Kédia	0.553469	d:Bacteria(1.0000),p:Actinobacteria(1.0000),c:Actinobacteria(1.0000),o:Corynebacteriales(1.0000),f:Mycobacteriaceae(1.0000),g:Mycobacterium(1.0000)
Zotu45	Kédia	0.484849	d:Bacteria(1.0000),p:Actinobacteria(1.0000),c:Actinobacteria(1.0000),o:Micromonosporales(1.0000),f:Micromonosporaceae(1.0000),g:Actinoplanes(0.4700)
Zotu1394	Kédia	0.415282	d:Bacteria(1.0000),p:Actinobacteria(1.0000),c:Actinobacteria(1.0000),o:Micromonosporales(1.0000),f:Micromonosporaceae(1.0000),g:Catellatospora(0.9400)
Zotu60	Kédia	0.485952	d:Bacteria(1.0000),p:Actinobacteria(1.0000),c:Actinobacteria(1.0000),o:Micromonosporales(1.0000),f:Micromonosporaceae(1.0000),g:Krasilnikovia(0.5000)
Zotu615	Kédia	0.500966	d:Bacteria(1.0000),p:Actinobacteria(1.0000),c:Actinobacteria(1.0000),o:Micromonosporales(1.0000),f:Micromonosporaceae(1.0000),g:Krasilnikovia(0.5300)
Zotu621	Kédia	0.527804	d:Bacteria(1.0000),p:Actinobacteria(1.0000),c:Actinobacteria(1.0000),o:Micromonosporales(1.0000),f:Micromonosporaceae(1.0000),g:Micromonospora(0.8300)
Zotu130	Kédia	0.622764	d:Bacteria(1.0000),p:Actinobacteria(1.0000),c:Actinobacteria(1.0000),o:Micromonosporales(1.0000),f:Micromonosporaceae(1.0000),g:Virgisporangium(0.7000)
Zotu1128	Kédia	0.510523	d:Bacteria(1.0000),p:Actinobacteria(1.0000),c:Actinobacteria(1.0000),o:Propionibacteriales(1.0000),f:Nocardioidaceae(1.0000),g:Marmoricola(0.9600)
Zotu2047	Kédia	0.552281	d:Bacteria(1.0000),p:Actinobacteria(1.0000),c:Actinobacteria(1.0000),o:Propionibacteriales(1.0000),f:Nocardioidaceae(1.0000),g:Nocardioides(0.4800)
Zotu750	Kédia	0.54461	d:Bacteria(1.0000),p:Actinobacteria(1.0000),c:Actinobacteria(1.0000),o:Propionibacteriales(1.0000),f:Nocardioidaceae(1.0000),g:Nocardioides(0.5900)
Zotu297	Kédia	0.480216	d:Bacteria(1.0000),p:Actinobacteria(1.0000),c:Actinobacteria(1.0000),o:Propionibacteriales(1.0000),f:Nocardioidaceae(1.0000),g:Nocardioides(0.6000)
Zotu47	Kédia	0.487402	d:Bacteria(1.0000),p:Actinobacteria(1.0000),c:Actinobacteria(1.0000),o:Pseudonocardiales(1.0000),f:Pseudonocardiaceae(1.0000),g:Pseudonocardia(0.9900)
Zotu1227	Kédia	0.434823	d:Bacteria(1.0000),p:Actinobacteria(1.0000),c:Actinobacteria(1.0000),o:Pseudonocardiales(1.0000),f:Pseudonocardiaceae(1.0000),g:Pseudonocardia(1.0000)
Zotu978	Kédia	0.503696	d:Bacteria(1.0000),p:Actinobacteria(1.0000),c:Actinobacteria(1.0000),o:Pseudonocardiales(1.0000),f:Pseudonocardiaceae(1.0000),g:Pseudonocardia(1.0000)
Zotu9854	Kédia	0.489082	d:Bacteria(1.0000),p:Actinobacteria(1.0000),c:Thermoleophilia(1.0000),o:Solirubrobacterales(0.9900),f:Solirubrobacteraceae(0.9801),g:Parviterribacter(0.4999)
Zotu7909	Kédia	0.493658	d:Bacteria(1.0000),p:Actinobacteria(1.0000),c:Thermoleophilia(1.0000),o:Solirubrobacterales(1.0000),f:Solirubrobacteraceae(1.0000),g:Solirubrobacter(1.0000)
Zotu383	Kédia	0.500549	d:Bacteria(1.0000),p:Chloroflexi(0.9000),c:Chloroflexia(0.8100),o:Thermomicrobiales(0.7290),f:JG30-KF-CM45(0.6561)
Zotu477	Kédia	0.525775	d:Bacteria(1.0000),p:Chloroflexi(0.9900),c:Ktedonobacteria(0.9801),o:C0119(0.9703)
Zotu994	Kédia	0.488314	d:Bacteria(1.0000),p:Chloroflexi(1.0000),c:Anaerolineae(1.0000),o:Caldilineales(1.0000),f:Caldilineaceae(1.0000)
Zotu1372	Kédia	0.432581	d:Bacteria(1.0000),p:Chloroflexi(1.0000),c:Chloroflexia(1.0000),o:Kallotenuales(1.0000),f:AKIW781(0.9000)
Zotu298	Kédia	0.470083	d:Bacteria(1.0000),p:Chloroflexi(1.0000),c:Chloroflexia(1.0000),o:Thermomicrobiales(1.0000),f:AKYG1722(1.0000)
Zotu2243	Kédia	0.55689	d:Bacteria(1.0000),p:Chloroflexi(1.0000),c:Chloroflexia(1.0000),o:Thermomicrobiales(1.0000),f:JG30-KF-CM45(1.0000)
Zotu27	Kédia	0.563929	d:Bacteria(1.0000),p:Chloroflexi(1.0000),c:Chloroflexia(1.0000),o:Thermomicrobiales(1.0000),f:JG30-KF-CM45(1.0000)
Zotu20	Kédia	0.501362	d:Bacteria(1.0000),p:Chloroflexi(1.0000),c:KD4-96(1.0000)
Zotu26	Kédia	0.656476	d:Bacteria(1.0000),p:Chloroflexi(1.0000),c:KD4-96(1.0000)
Zotu449	Kédia	0.473521	d:Bacteria(1.0000),p:Planctomycetes(1.0000),c:Phycisphaerae(1.0000),o:Tepidisphaerales(1.0000),f:WD2101_soil_group(1.0000)
Zotu8	Kédia	0.604418	d:Bacteria(1.0000),p:Planctomycetes(1.0000),c:Phycisphaerae(1.0000),o:Tepidisphaerales(1.0000),f:WD2101_soil_group(1.0000)
Zotu11519	Kédia	0.599771	d:Bacteria(1.0000),p:Planctomycetes(1.0000),c:Planctomycetacia(1.0000),o:Gemmatales(1.0000),f:Gemmataceae(1.0000)
Zotu1096	Kédia	0.582751	d:Bacteria(1.0000),p:Planctomycetes(1.0000),c:Planctomycetacia(1.0000),o:Gemmatales(1.0000),f:Gemmataceae(1.0000),g:Gemmata(1.0000)
Zotu408	Kédia	0.513961	d:Bacteria(1.0000),p:Planctomycetes(1.0000),c:Planctomycetacia(1.0000),o:Isosphaerales(1.0000),f:Isosphaeraceae(1.0000)
Zotu124	Kédia	0.53587	d:Bacteria(1.0000),p:Planctomycetes(1.0000),c:Planctomycetacia(1.0000),o:Pirellulales(1.0000),f:Pirellulaceae(1.0000),g:Pir4_lineage(1.0000)
Zotu954	Kédia	0.465955	d:Bacteria(1.0000),p:Planctomycetes(1.0000),c:Planctomycetacia(1.0000),o:Pirellulales(1.0000),f:Pirellulaceae(1.0000),g:Pir4_lineage(1.0000)
Zotu226	Kédia	0.473399	d:Bacteria(1.0000),p:Planctomycetes(1.0000),c:Planctomycetacia(1.0000),o:Pirellulales(1.0000),f:Pirellulaceae(1.0000),g:Pirellula(1.0000)
Zotu184	Kédia	0.530525	d:Bacteria(1.0000),p:Proteobacteria(1.0000),c:Alphaproteobacteria(1.0000),o:Reyranellales(1.0000),f:Reyranellaceae(1.0000),g:Reyranella(1.0000)
Zotu407	Kédia	0.490781	d:Bacteria(1.0000),p:Proteobacteria(1.0000),c:Alphaproteobacteria(1.0000),o:Rhizobiales(1.0000),f:Xanthobacteraceae(1.0000),g:Pseudolabrys(0.8700)
Zotu1019	Kédia	0.462881	d:Bacteria(1.0000),p:Proteobacteria(1.0000),c:Alphaproteobacteria(1.0000),o:Tistrellales(1.0000),f:Geminicoccaceae(1.0000),g:Candidatus_Alysiosphaera(0.9900)
Zotu1158	Kédia	0.506599	d:Bacteria(1.0000),p:Proteobacteria(1.0000),c:Alphaproteobacteria(1.0000),o:Tistrellales(1.0000),f:Geminicoccaceae(1.0000),g:Candidatus_Alysiosphaera(0.9900)
Zotu592	Kédia	0.464629	d:Bacteria(1.0000),p:Proteobacteria(1.0000),c:Alphaproteobacteria(1.0000),o:Tistrellales(1.0000),f:Geminicoccaceae(1.0000),g:Candidatus_Alysiosphaera(0.9900)
Zotu12769	Kédia	0.579597	d:Bacteria(1.0000),p:Proteobacteria(1.0000),c:Deltaproteobacteria(1.0000),o:Myxococcales(1.0000)
Zotu1063	Kédia	0.49626	d:Bacteria(1.0000),p:Proteobacteria(1.0000),c:Deltaproteobacteria(1.0000),o:Myxococcales(1.0000),f:Archangiaceae(0.9400),g:Archangium(0.7332)
Zotu2561	Kédia	0.520364	d:Bacteria(1.0000),p:Proteobacteria(1.0000),c:Deltaproteobacteria(1.0000),o:Myxococcales(1.0000),f:Haliangiaceae(1.0000),g:Haliangium(1.0000)
Zotu1900	Kédia	0.609221	d:Bacteria(1.0000),p:Proteobacteria(1.0000),c:Deltaproteobacteria(1.0000),o:Myxococcales(1.0000),f:Polyangiaceae(0.9900)
Zotu548	Kédia	0.62636	d:Bacteria(1.0000),p:Verrucomicrobia(1.0000),c:Verrucomicrobiae(1.0000),o:Pedosphaerales(1.0000),f:Pedosphaeraceae(1.0000)
