# Supplementary material for: Agroforestry Management Systems Drive the Composition, Diversity, and Function of Fungal and Bacterial Endophyte Communities in Theobroma Cacao Leaves
Source: Microorganisms. 2020 Mar 13;8(3):405. doi: 10.3390/microorganisms8030405 (PMC7143032; doi:10.3390/microorganisms8030405)
Supplement: Supplementary file 1 [file microorganisms-08-00405-s001.zip › Table_S9.xlsx]

## Sheet: all_predicted_pathways
Table S9. Predicted pathways and unknown fraction for each sample. We focused on important pathways involved in metabolism, environmental information processing and organismal systems.
pathway	Cocoa_Prok_01	Cocoa_Prok_02	Cocoa_Prok_03	Cocoa_Prok_04	Cocoa_Prok_05	Cocoa_Prok_06	Cocoa_Prok_07	Cocoa_Prok_08	Cocoa_Prok_09	Cocoa_Prok_10	Cocoa_Prok_11	Cocoa_Prok_12	Cocoa_Prok_13	Cocoa_Prok_14	Cocoa_Prok_15	Cocoa_Prok_16	Cocoa_Prok_17	Cocoa_Prok_18	Cocoa_Prok_19	Cocoa_Prok_20	Cocoa_Prok_21	Cocoa_Prok_22	Cocoa_Prok_23	Cocoa_Prok_24	Cocoa_Prok_25	Cocoa_Prok_26	Cocoa_Prok_27	Cocoa_Prok_28	Cocoa_Prok_29	Cocoa_Prok_30	Cocoa_Prok_31	Cocoa_Prok_32	Cocoa_Prok_33	Cocoa_Prok_34	Cocoa_Prok_35	Cocoa_Prok_36	Cocoa_Prok_37	Cocoa_Prok_38	Cocoa_Prok_39	Cocoa_Prok_40	Cocoa_Prok_41	Cocoa_Prok_42	Cocoa_Prok_43	Cocoa_Prok_44	Cocoa_Prok_45	Cocoa_Prok_46	Cocoa_Prok_47	Cocoa_Prok_48	Cocoa_Prok_49
ko00010	0.00864807	0.00872557	0.00873216	0.00855541	0.00882545	0.00849143	0.00884757	0.00884549	0.00907243	0.00878327	0.00909058	0.00912177	0.00920029	0.00892804	0.0090381	0.00892997	0.00865072	0.00876619	0.00863509	0.00853573	0.00871948	0.00876357	0.00882936	0.00856614	0.00859296	0.00842989	0.0088328	0.00866701	0.00908849	0.00893089	0.00902498	0.00909475	0.00908224	0.00897058	0.00870664	0.00851062	0.00856598	0.0082595	0.00847543	0.00847209	0.00864056	0.00857287	0.00853886	0.0086805	0.00815303	0.00827746	0.00961877	0.00931723	0.00894186
ko00020	0.0051429	0.00511483	0.00504346	0.00521137	0.00447633	0.00454621	0.00459143	0.00446725	0.00495694	0.004686	0.00493064	0.00484323	0.00495436	0.00513592	0.00509265	0.00498235	0.00503855	0.004972	0.00491626	0.0052131	0.005074	0.00510827	0.00508519	0.00505943	0.00453812	0.00466068	0.00460925	0.00450913	0.00487383	0.00512996	0.00485521	0.00478583	0.00509994	0.00497073	0.00489597	0.00467394	0.005032	0.00534099	0.00522544	0.00513978	0.0051112	0.00504609	0.00508795	0.00502244	0.00473042	0.00461462	0.00534106	0.00501862	0.0048674
ko00030	0.00447703	0.00445913	0.0044384	0.00452204	0.00436129	0.00428071	0.00426142	0.00414452	0.00446219	0.00435058	0.00448374	0.00439732	0.00445539	0.00452969	0.00452518	0.00454172	0.00448985	0.00437913	0.00445268	0.00453963	0.00444669	0.00444787	0.00452782	0.00444038	0.00439534	0.004369	0.00432595	0.00412262	0.00447014	0.00451042	0.00447385	0.00440751	0.00444082	0.00448702	0.00451954	0.00434449	0.00453723	0.00457726	0.00454595	0.00453482	0.00447508	0.00454823	0.00451851	0.00437857	0.00433784	0.0041697	0.00459785	0.00457302	0.00444471
ko00040	0.00317694	0.00314433	0.00312531	0.00300259	0.00358365	0.0034098	0.00359145	0.00333812	0.00371721	0.00347249	0.00370609	0.00372603	0.00362187	0.00346113	0.00362037	0.00364896	0.00326831	0.00331913	0.00311627	0.00301464	0.00318033	0.00319133	0.00320974	0.00308023	0.00357637	0.00345583	0.00358412	0.00349417	0.00379706	0.00323148	0.00362987	0.00379754	0.00353737	0.00348234	0.00338993	0.00346572	0.0032746	0.0028727	0.00305638	0.00293562	0.00319516	0.0032921	0.00307704	0.00318005	0.00325138	0.00342187	0.0036916	0.00373266	0.00351988
ko00051	0.00408727	0.00401863	0.00404336	0.00384443	0.0043343	0.00397643	0.00418273	0.00413338	0.00454198	0.00422803	0.00452869	0.00449706	0.00466385	0.00436515	0.00444784	0.00442313	0.00408852	0.00418233	0.00396126	0.00396575	0.00413972	0.00408029	0.00419795	0.00392724	0.00416915	0.00397067	0.00419307	0.00399411	0.00450447	0.00425925	0.00448476	0.00450077	0.00444135	0.00435758	0.00407939	0.004058	0.00403071	0.00387456	0.00392343	0.00385288	0.00410002	0.00412261	0.00391884	0.00400219	0.0037506	0.00375154	0.00479561	0.0047098	0.00430071
ko00052	0.00310528	0.00313137	0.00325476	0.00271931	0.00359621	0.00313318	0.00348159	0.00334471	0.00357451	0.00325998	0.00350327	0.00362168	0.00349893	0.00325031	0.00341122	0.00342352	0.00321141	0.00327143	0.00294414	0.0029175	0.00314146	0.00309576	0.0032361	0.00283816	0.00339114	0.00310814	0.00350388	0.00328017	0.00369687	0.00341255	0.00354664	0.00361533	0.00334622	0.00330098	0.00294419	0.00323658	0.00318216	0.00284758	0.00295814	0.00280418	0.00308307	0.00310998	0.00304318	0.00297767	0.00276359	0.00291188	0.00388621	0.00374056	0.00333432
ko00053	0.00205382	0.00205071	0.00203974	0.00196396	0.00222542	0.00216307	0.00229532	0.0022508	0.00230464	0.00223337	0.0023094	0.00238845	0.00229925	0.00222872	0.00232612	0.00226937	0.00211911	0.00215432	0.00200166	0.00192559	0.00205648	0.00201242	0.00206904	0.0019514	0.00216988	0.00217883	0.00227407	0.00223951	0.00234381	0.00203667	0.00232613	0.00239537	0.00223765	0.00226521	0.00219976	0.00214418	0.00209984	0.0018532	0.0019553	0.00190256	0.00200991	0.00212347	0.00193663	0.00199745	0.00210035	0.00218902	0.00231634	0.00238318	0.00223787
ko00061	0.00882214	0.00876424	0.00889549	0.00913078	0.0102409	0.0103229	0.0103411	0.0105343	0.00981023	0.00993012	0.00995785	0.00992765	0.00979176	0.00950497	0.00942617	0.00958962	0.0089969	0.0093476	0.00958149	0.00877184	0.00900113	0.00914619	0.00887851	0.00921268	0.0103651	0.0104094	0.0101267	0.0109464	0.00987621	0.00892954	0.00971747	0.0100503	0.00955242	0.00956076	0.00975932	0.0102997	0.00907512	0.0084101	0.00877946	0.00899709	0.00903831	0.0090976	0.0088771	0.00959102	0.0102726	0.0112541	0.0086979	0.00895459	0.00960962
ko00062	4.10018e-06	3.3482e-06	3.36233e-06	5.67062e-06	2.91326e-06	1.54987e-06	2.74388e-06	1.97687e-06	3.12273e-06	2.20529e-06	2.55326e-06	2.00962e-06	3.0067e-06	3.85263e-06	2.73682e-06	2.86692e-06	4.61703e-06	4.03124e-06	2.21747e-06	3.57529e-06	3.3774e-06	3.37327e-06	2.72022e-06	3.17308e-06	2.77236e-06	1.58275e-06	2.97901e-06	1.55972e-06	2.32774e-06	1.62275e-06	2.621e-06	2.21703e-06	3.52338e-06	4.19791e-06	3.73179e-06	3.43156e-06	4.30304e-06	1.7053e-05	4.20909e-06	3.41224e-06	4.09572e-06	3.83948e-06	2.5831e-06	2.92999e-06	2.66339e-06	2.5335e-06	6.45694e-06	5.59116e-06	6.51809e-06
ko00071	0.0105788	0.0109883	0.0114156	0.0113152	0.0119532	0.0120963	0.0122192	0.0129401	0.0115029	0.0118255	0.0118257	0.0117396	0.0118493	0.0113072	0.0111854	0.0112785	0.010729	0.0114039	0.0119513	0.0108661	0.010986	0.0115213	0.0111758	0.0114232	0.0119577	0.0120292	0.0117679	0.012944	0.0112748	0.0115193	0.0111875	0.0117279	0.0118074	0.0113623	0.0116356	0.0119163	0.0106671	0.00986938	0.0105711	0.0108807	0.0108643	0.0108482	0.0110539	0.011987	0.0116967	0.0131079	0.0108951	0.0111552	0.0115705
ko00072	0.00225776	0.00218627	0.00225544	0.00242358	0.00237079	0.00237159	0.00238861	0.00254786	0.00234591	0.00240779	0.00240293	0.00250225	0.00233061	0.00231237	0.00233876	0.00236432	0.00216535	0.00228157	0.00235014	0.00221141	0.00225241	0.00224361	0.00223105	0.00233889	0.0023743	0.00239496	0.00234497	0.002499	0.00238861	0.00224642	0.00235427	0.00246145	0.00241784	0.00235882	0.00245481	0.00232951	0.00224226	0.00214752	0.00222034	0.00229526	0.00226858	0.00227148	0.00220072	0.00235584	0.00240918	0.0026224	0.00240278	0.00238758	0.00239565
ko00073	2.83981e-06	1.99194e-06	2.99591e-06	1.94668e-06	4.96827e-06	7.73126e-06	8.16809e-06	6.14503e-06	2.8752e-06	7.08844e-06	3.75562e-06	5.87621e-06	3.25721e-06	1.55858e-06	2.33021e-06	1.69412e-06	2.09338e-06	3.06307e-06	2.29972e-06	2.21624e-06	2.28534e-06	1.97001e-06	2.48524e-06	1.75725e-06	6.32171e-06	1.03978e-05	5.90316e-06	1.45199e-05	3.57932e-06	3.37683e-06	3.67031e-06	8.5748e-06	4.20876e-06	1.58335e-06	3.83603e-06	9.34979e-06	3.78315e-06	1.5042e-06	2.21203e-06	2.7856e-06	2.25446e-06	2.66458e-06	1.81936e-06	4.73551e-06	1.25075e-05	2.0658e-05	3.69349e-06	5.5079e-06	7.88858e-06
ko00100	3.77992e-05	4.97581e-05	3.88007e-05	3.59608e-05	7.74439e-05	7.42735e-05	8.04169e-05	9.21974e-05	5.3102e-05	6.4511e-05	5.14005e-05	5.8441e-05	5.36178e-05	4.34786e-05	5.497e-05	5.96206e-05	4.88657e-05	5.49741e-05	5.51765e-05	4.20197e-05	5.4573e-05	5.0259e-05	3.9877e-05	4.77525e-05	6.6606e-05	7.21693e-05	7.33442e-05	9.6479e-05	5.99849e-05	4.52512e-05	5.41355e-05	6.44892e-05	5.48723e-05	5.31587e-05	4.63514e-05	7.38088e-05	4.53931e-05	3.26481e-05	4.19478e-05	4.39175e-05	5.1677e-05	4.29852e-05	4.19673e-05	5.28141e-05	5.66142e-05	8.37851e-05	3.40984e-05	4.00969e-05	5.90737e-05
ko00120	0.000444501	0.000476884	0.000480274	0.000574567	0.000470729	0.000577936	0.00048448	0.00052501	0.000467794	0.00056695	0.000486523	0.000463995	0.00045872	0.000518948	0.000465536	0.000496652	0.00047983	0.000479781	0.000548657	0.000500346	0.000480576	0.000504635	0.000458361	0.000514069	0.00051757	0.000562205	0.000508178	0.000569918	0.000450804	0.00044944	0.000478061	0.000487351	0.000499596	0.000507856	0.000564661	0.000538289	0.000480598	0.000457222	0.000488561	0.000532013	0.00046386	0.000506311	0.000492521	0.000525502	0.000638208	0.000644172	0.000420657	0.000437061	0.000502727
ko00121	0.000159472	0.000160889	0.000160873	0.000196602	0.000205899	0.00022477	0.000213921	0.000226721	0.000198639	0.000197092	0.00019783	0.000188844	0.000173397	0.000189969	0.00018144	0.000189959	0.000170876	0.000174799	0.000194438	0.000169332	0.000166886	0.000179395	0.000157353	0.000182392	0.000219004	0.000227974	0.000200994	0.000237983	0.00019502	0.000156536	0.000181602	0.000204433	0.000199825	0.000187175	0.000209992	0.000213328	0.000176803	0.000140097	0.00016665	0.000185301	0.00016473	0.000177573	0.000168503	0.000196553	0.000220262	0.000257844	0.000146506	0.000151629	0.000176496
ko00130	0.00259528	0.00264648	0.00268039	0.00250532	0.00272705	0.00282204	0.00279402	0.00282241	0.00255469	0.00277627	0.00254825	0.00261334	0.00258739	0.00252668	0.00249777	0.0025421	0.00266992	0.00264836	0.0027095	0.00275188	0.00262619	0.00263182	0.00262319	0.00258675	0.00274705	0.00273098	0.00279	0.00282348	0.00258541	0.00267436	0.00261792	0.00260389	0.00256397	0.00257513	0.00254769	0.00274951	0.00261508	0.00250192	0.00269975	0.00263626	0.00259705	0.00263018	0.00273661	0.00263942	0.00289202	0.00277361	0.00256081	0.00255905	0.00264242
ko00140	0.00104651	0.000971779	0.000928315	0.00112717	0.00105618	0.00114039	0.00109696	0.00117964	0.00108937	0.00109861	0.00111681	0.00113993	0.00103959	0.00104814	0.00102756	0.00103385	0.00100228	0.00105215	0.00108429	0.0010066	0.00100619	0.00100987	0.000963133	0.001074	0.00109186	0.0011812	0.00109563	0.00120439	0.00111303	0.000931895	0.00107272	0.0011353	0.00106688	0.00108269	0.0011228	0.00109405	0.00105825	0.000923667	0.00101746	0.00107295	0.00103145	0.00106581	0.000958394	0.00107508	0.0011931	0.00133756	0.000921716	0.000915759	0.00101868
ko00190	0.00785648	0.00779622	0.00752035	0.00795689	0.00667396	0.00653682	0.00651734	0.00628566	0.00693369	0.00649361	0.00690918	0.00641975	0.00698747	0.00746734	0.00736098	0.00709757	0.00746176	0.00719806	0.00736753	0.00786788	0.00773805	0.00773986	0.00756963	0.00790119	0.00671102	0.00672947	0.00645495	0.00626352	0.00681519	0.00750564	0.0068683	0.00652852	0.00716996	0.00709769	0.00708376	0.00666575	0.00765619	0.00818791	0.00784221	0.00792083	0.00789914	0.00752517	0.00775861	0.00756615	0.00671063	0.00630198	0.00681186	0.00678116	0.00658439
ko00195	0.00118642	0.00118816	0.0011089	0.00122693	0.00109798	0.000945071	0.000969222	0.000938535	0.00107648	0.000981583	0.00107822	0.0010281	0.00108527	0.00117825	0.00114586	0.00111961	0.00113151	0.00114282	0.00109606	0.00119914	0.0011913	0.00118229	0.00110703	0.00120953	0.00108144	0.000979455	0.000957017	0.000890885	0.00105625	0.00107635	0.00106543	0.00101665	0.00113321	0.00110511	0.00110981	0.00098981	0.00120378	0.00126887	0.0011955	0.00124133	0.00123295	0.00115608	0.00116107	0.00115272	0.000998957	0.000926486	0.00115425	0.00112482	0.00113938
ko00196	6.43072e-07	1.84493e-07	6.72878e-07	1.69364e-06	7.44924e-05	6.75814e-07	7.0889e-06	2.61609e-06	7.0933e-07	5.75878e-08	8.0673e-08	9.79252e-08	4.12886e-07	8.9365e-06	1.54681e-07	2.28414e-06	2.90171e-06	2.87873e-05	6.95706e-07	3.80625e-08	5.83949e-07	1.68249e-07	5.38459e-08	9.6363e-08	6.39777e-05	7.50901e-06	1.0161e-05	0	1.14093e-07	8.39834e-08	1.62452e-06	1.86877e-07	5.5744e-06	1.10128e-05	7.37811e-07	1.02076e-06	2.83192e-05	2.41693e-06	1.26878e-06	4.22705e-06	1.66528e-06	9.41109e-06	1.50591e-07	2.06812e-06	1.27731e-05	6.18125e-06	5.13447e-06	1.64295e-05	5.10162e-05
ko00220	0.00356514	0.00356669	0.00347499	0.00334968	0.00347808	0.00320045	0.0034453	0.00334412	0.00351029	0.00330231	0.00353435	0.0035461	0.00360862	0.0034246	0.00352124	0.0034666	0.00350016	0.0035312	0.00335311	0.00335273	0.00353307	0.00349203	0.00354192	0.00346512	0.00337471	0.00325402	0.00334656	0.00329042	0.00350355	0.00358313	0.00347789	0.00349561	0.00348598	0.00342307	0.00333877	0.00331824	0.00349182	0.00346431	0.00335695	0.00328567	0.00352946	0.00345063	0.00339336	0.00346086	0.00303181	0.00308602	0.00375146	0.00366597	0.00344428
ko00230	0.0113869	0.0112015	0.0110937	0.0110189	0.0103358	0.0102167	0.0102035	0.00982388	0.0109263	0.0105175	0.0108961	0.0107743	0.0107893	0.0110956	0.0111651	0.0110264	0.0110367	0.0110888	0.0107307	0.0113909	0.0113353	0.0110797	0.0112495	0.0113598	0.0103489	0.0103872	0.0103165	0.00979474	0.0108255	0.0111401	0.0108376	0.0106142	0.010974	0.0109512	0.0108522	0.0103184	0.0111918	0.0113073	0.0114401	0.0111918	0.011385	0.0112211	0.0111148	0.0108805	0.010603	0.0100284	0.011661	0.0113971	0.0109592
ko00232	4.88529e-05	4.41537e-05	3.97652e-05	3.31429e-05	5.99335e-05	5.15237e-05	5.83358e-05	6.90429e-05	5.32685e-05	5.18442e-05	5.39044e-05	6.1495e-05	6.65089e-05	4.66922e-05	5.83748e-05	5.8755e-05	3.89813e-05	5.18807e-05	3.96339e-05	3.87155e-05	4.77631e-05	4.13868e-05	4.42614e-05	4.57556e-05	5.62005e-05	5.20661e-05	5.6108e-05	6.19788e-05	5.72443e-05	4.64152e-05	5.39017e-05	5.86343e-05	5.84854e-05	5.57424e-05	4.72386e-05	5.33137e-05	4.42028e-05	3.1003e-05	4.15182e-05	2.98063e-05	4.7943e-05	4.52614e-05	3.40562e-05	4.50076e-05	4.79523e-05	6.1051e-05	6.6144e-05	6.94635e-05	5.92509e-05
ko00240	0.00682626	0.00668502	0.00670555	0.00657247	0.00591304	0.00584049	0.00601847	0.00565189	0.00642387	0.00606316	0.006388	0.00633423	0.00643278	0.00657963	0.00659834	0.00639099	0.00659821	0.00657739	0.00630929	0.00685906	0.00667085	0.00658213	0.00672959	0.00657587	0.00588891	0.00592795	0.00593693	0.0056809	0.00631626	0.00682309	0.00628904	0.00621293	0.00653965	0.0064018	0.00620786	0.00590803	0.00661142	0.00671764	0.00681794	0.00672004	0.00667813	0.00657433	0.00674414	0.00647172	0.00589038	0.00566417	0.00697512	0.00667879	0.00627922
ko00250	0.00571718	0.00559217	0.00553355	0.00550209	0.00557223	0.00520274	0.00557303	0.00552011	0.00574582	0.00538588	0.0058082	0.00583664	0.00597329	0.0057871	0.00583727	0.00566836	0.00559963	0.00569794	0.00538178	0.00554784	0.00565347	0.00556774	0.0056631	0.00556092	0.00539198	0.00525454	0.00540653	0.00533456	0.00567702	0.00566857	0.00564777	0.00569896	0.00574791	0.00564631	0.00554002	0.00533123	0.0055903	0.00547083	0.00555612	0.00548972	0.00563601	0.00557958	0.00544674	0.00559868	0.00497239	0.00508011	0.00597021	0.0059392	0.00558979
ko00253	0.000280817	0.000309887	0.000306863	0.000225012	0.000491868	0.000499043	0.000595001	0.000607646	0.000416351	0.000458216	0.000425175	0.000434373	0.000448315	0.00037125	0.000350596	0.000370061	0.000373008	0.000398723	0.000345449	0.000274705	0.000309969	0.000332446	0.000314436	0.000293035	0.000476196	0.000481084	0.000512015	0.000619961	0.000417469	0.000339236	0.000432388	0.000459684	0.000362918	0.000393532	0.000331477	0.000478564	0.000331113	0.000222895	0.000284573	0.000278945	0.000301345	0.000330328	0.000308315	0.000369394	0.000438064	0.000554498	0.000289276	0.000365431	0.00041369
ko00260	0.00740717	0.00732086	0.00721326	0.00728032	0.0070601	0.00680887	0.00701914	0.00702751	0.00738967	0.00711983	0.00736289	0.0074387	0.00766086	0.00753269	0.00764144	0.00742512	0.00716022	0.00726519	0.00692634	0.00723062	0.00733581	0.00718168	0.00730401	0.00721225	0.00691093	0.0068327	0.00711263	0.00681104	0.00742987	0.00721912	0.00737673	0.00729284	0.00740998	0.00741243	0.007303	0.00691514	0.0071885	0.00721776	0.00724825	0.00716374	0.00732634	0.00720619	0.00705183	0.00703733	0.0067954	0.00665999	0.00770523	0.00760316	0.0072455
ko00261	0.0015485	0.00155905	0.00153337	0.00144457	0.00152469	0.00150352	0.00156776	0.00156506	0.00151869	0.00148745	0.00147677	0.00148331	0.00151507	0.0014921	0.0015397	0.00151074	0.00156205	0.00150921	0.00150917	0.00157826	0.00153835	0.00154562	0.00152832	0.00151453	0.00154288	0.00147801	0.00157023	0.00149085	0.00154416	0.00155567	0.00151748	0.00149172	0.00152302	0.00147368	0.0014604	0.0014996	0.0015544	0.00151451	0.00155556	0.00150499	0.00153681	0.00151768	0.00157846	0.00149777	0.00145516	0.00138923	0.00146087	0.00143773	0.0014396
ko00270	0.00644885	0.00635453	0.00633291	0.00639022	0.0054855	0.00581763	0.00560215	0.00561248	0.00575419	0.00595285	0.00566815	0.00566239	0.00579789	0.00615224	0.00613218	0.00595607	0.00621511	0.00614344	0.00620968	0.00676795	0.00639801	0.00625738	0.006417	0.00640776	0.00556771	0.00581151	0.00565351	0.00557819	0.0056948	0.00634253	0.00584049	0.00561859	0.00595774	0.00607692	0.00609884	0.00591904	0.00617652	0.00679657	0.00670941	0.00654022	0.00647258	0.00631628	0.00650075	0.00603333	0.00639733	0.00585392	0.00623778	0.00609589	0.00608228
ko00280	0.0121973	0.0123875	0.0128342	0.0129548	0.0130716	0.0132315	0.0134233	0.013899	0.0128864	0.013125	0.0131723	0.0131231	0.0131777	0.0129041	0.0126662	0.0126439	0.0122659	0.0128532	0.0131289	0.0123743	0.0124357	0.0128381	0.0126506	0.0128128	0.0130874	0.0133009	0.0129571	0.0141045	0.0126092	0.0129699	0.0125747	0.0131329	0.013193	0.0127732	0.0130281	0.0131689	0.0121848	0.0116513	0.0121832	0.0124249	0.0123122	0.012373	0.0124643	0.0133814	0.0129691	0.0143318	0.0121783	0.0123912	0.01281
ko00281	0.00290168	0.00301816	0.00311227	0.00324147	0.00317769	0.00322576	0.00319919	0.0033801	0.00304575	0.00319891	0.00314513	0.0031292	0.00306833	0.00300634	0.00291525	0.00301121	0.00294791	0.00306291	0.00329162	0.00297916	0.00300047	0.00321499	0.00304383	0.00314134	0.00320155	0.00325445	0.00309244	0.00346348	0.00296812	0.00311704	0.0029503	0.00311676	0.00308244	0.00296701	0.00321064	0.00322272	0.00294729	0.00286516	0.00292647	0.0030544	0.00297797	0.00302143	0.00306455	0.00327713	0.00321634	0.00361152	0.00283424	0.00287853	0.00311505
ko00290	0.00237511	0.00236769	0.00236007	0.00237258	0.00212867	0.00233667	0.00217185	0.00220279	0.00233122	0.00238694	0.0022843	0.00225086	0.0022673	0.00243297	0.00235011	0.00236349	0.00234953	0.00236527	0.00232096	0.00250267	0.00237888	0.00230351	0.00236584	0.00237679	0.00219571	0.00229993	0.00227908	0.00211301	0.00228438	0.00233272	0.00232152	0.00224511	0.00227873	0.00238169	0.00238231	0.00227223	0.00235291	0.00236873	0.00249874	0.00243154	0.00234892	0.0023873	0.00240021	0.0022839	0.00250567	0.0021965	0.00235669	0.00234834	0.00230735
ko00300	0.00310739	0.003123	0.00308081	0.00297787	0.00289804	0.00277737	0.00284318	0.00276466	0.00291405	0.00280963	0.00289931	0.00288033	0.00295616	0.0029159	0.00295858	0.00292256	0.00305117	0.00297796	0.00296946	0.00308158	0.00305993	0.00307331	0.00313028	0.00298061	0.00286582	0.00283013	0.00282434	0.00276269	0.0029314	0.00316575	0.00290452	0.00287268	0.00294008	0.00288006	0.00290472	0.00285076	0.00306581	0.00308249	0.00304993	0.00302822	0.00306727	0.00300395	0.00313426	0.00294177	0.00277886	0.00267912	0.00300025	0.00296123	0.00284168
ko00310	0.00610645	0.00616362	0.00642094	0.00652575	0.00668283	0.00673539	0.00695067	0.00716451	0.00656841	0.00669044	0.00668186	0.0068143	0.00672416	0.0064633	0.00650616	0.00641468	0.00608259	0.00642622	0.00665719	0.00620558	0.00626929	0.00638731	0.00632375	0.00649261	0.00665541	0.00671211	0.00665089	0.00719894	0.00654232	0.00643812	0.00644665	0.00681948	0.00676007	0.00653619	0.00668047	0.00663903	0.00611176	0.00566487	0.00603411	0.0061921	0.00619221	0.00618841	0.00620199	0.00672265	0.00637803	0.00711036	0.0063318	0.00640498	0.00651546
ko00311	0.000313442	0.000334606	0.000346192	0.000283382	0.00036241	0.000334536	0.000375779	0.000324922	0.000327971	0.000336	0.000302835	0.000300747	0.000314116	0.000306315	0.00031437	0.000317957	0.000356238	0.000327104	0.000324458	0.000296062	0.000316926	0.000339667	0.000336363	0.000276481	0.000342634	0.000325053	0.000369571	0.000365077	0.000334402	0.000359571	0.000317298	0.000326729	0.000323082	0.000302773	0.000261934	0.000345858	0.000341663	0.000271326	0.000301727	0.00030023	0.00031662	0.00032373	0.000328865	0.00031013	0.000266484	0.000288985	0.000304676	0.000311622	0.000304498
ko00330	0.00606897	0.00594794	0.00605416	0.00610642	0.00621251	0.00608827	0.00629756	0.00640557	0.00613471	0.00605465	0.00615466	0.00622272	0.00639131	0.0062481	0.00638508	0.00613737	0.00593234	0.00614244	0.00602592	0.0059853	0.00604126	0.00591074	0.00610822	0.00601837	0.00603358	0.00602662	0.00618177	0.00621743	0.00617143	0.00607158	0.00615855	0.00618371	0.00630297	0.00634105	0.00617727	0.00602514	0.0058689	0.00547534	0.00588107	0.00589145	0.00599099	0.00596738	0.00586512	0.00606895	0.00585122	0.00600762	0.0060448	0.00618501	0.00600066
ko00331	1.82998e-06	2.30684e-06	5.09629e-06	1.57469e-06	1.20239e-05	1.05846e-05	8.61711e-06	1.26552e-05	8.76878e-06	1.46716e-05	9.54759e-06	8.51266e-06	1.57202e-05	7.09093e-06	8.71966e-06	8.41166e-06	5.05894e-06	5.33259e-06	3.91123e-06	1.06092e-06	2.31128e-06	3.66409e-06	4.17134e-06	2.92148e-06	1.16876e-05	6.55095e-06	6.92939e-06	1.78532e-05	9.11361e-06	5.36561e-06	1.01966e-05	1.0555e-05	9.57933e-06	7.05205e-06	7.54331e-06	9.2438e-06	3.85388e-06	1.7326e-06	1.16147e-06	4.06138e-06	2.30683e-06	3.85905e-06	3.75207e-06	4.40514e-06	3.58456e-06	3.99908e-06	7.79801e-06	8.01937e-06	9.4394e-06
ko00332	0.000305614	0.000296613	0.000300282	0.000291047	0.000258069	0.000244279	0.000253504	0.00024487	0.000275313	0.000261377	0.000268454	0.000266012	0.000266707	0.000285845	0.000286959	0.000274898	0.000286346	0.000285768	0.000278062	0.00030387	0.000301995	0.000287287	0.000299145	0.000305036	0.000249166	0.000243769	0.000252093	0.000242335	0.00027553	0.000308887	0.000272763	0.000268017	0.00027948	0.000277726	0.000268969	0.000238476	0.00029112	0.000290388	0.000303559	0.000296301	0.000302815	0.000286762	0.000297262	0.000286268	0.000236497	0.000220767	0.000295127	0.000286476	0.000264718
ko00333	0.00507578	0.00496526	0.00504828	0.00528644	0.00603231	0.0060945	0.00608063	0.00623633	0.00590329	0.00584698	0.00592545	0.00586816	0.00573145	0.00562139	0.0056197	0.00564567	0.00516057	0.00542387	0.00546833	0.00496739	0.00517486	0.0052254	0.00506442	0.00529748	0.00611574	0.00607746	0.00606227	0.00641467	0.00596663	0.00505161	0.00576642	0.00595408	0.00562866	0.00565574	0.00575904	0.00593776	0.00520508	0.00473088	0.00495627	0.00514848	0.00515869	0.00526069	0.00496119	0.00551517	0.00600005	0.00660676	0.00505714	0.00520806	0.00558455
ko00340	0.00366547	0.00355692	0.00359484	0.00368073	0.00348947	0.00336869	0.00355293	0.00346546	0.00361833	0.00343652	0.00363792	0.003644	0.00367417	0.00368726	0.00374248	0.00358846	0.00351173	0.00363518	0.00348164	0.003549	0.0036324	0.00351162	0.00360102	0.00362918	0.00339914	0.00338381	0.00346754	0.0034099	0.00359492	0.00358682	0.00356658	0.00358841	0.0036873	0.00363984	0.00354134	0.0033985	0.00355494	0.00346582	0.00356662	0.00359955	0.00362859	0.0035396	0.00347312	0.00363488	0.00317491	0.00327398	0.00371262	0.0036946	0.00349362
ko00350	0.00496929	0.004943	0.00506235	0.00491356	0.00522047	0.00533009	0.00527756	0.00539173	0.00535721	0.00543001	0.00539352	0.00552034	0.00556957	0.00524426	0.00528306	0.00528356	0.00495332	0.00512416	0.00505576	0.00505689	0.00503103	0.00488746	0.00512982	0.00499027	0.00523433	0.00519772	0.00533292	0.00522786	0.00538373	0.0051539	0.00538939	0.00547472	0.00527209	0.00538604	0.00530061	0.00519071	0.00492613	0.00459656	0.00497072	0.0047996	0.00489932	0.00501314	0.00490061	0.00500751	0.00524409	0.00515615	0.00556858	0.00556567	0.00535998
ko00360	0.00670299	0.00686172	0.00708718	0.00714158	0.00745292	0.0075308	0.00746194	0.00783892	0.00739501	0.00739329	0.00749786	0.00746731	0.00757748	0.0071946	0.007065	0.00722068	0.00682009	0.00720627	0.00733676	0.00688146	0.00694259	0.00708123	0.00711808	0.00715866	0.00748999	0.00737746	0.00738943	0.00762435	0.00730201	0.00724199	0.00724249	0.00738985	0.0072736	0.00720705	0.00738497	0.00731243	0.0067492	0.0062419	0.00673962	0.00684192	0.00676977	0.00690115	0.00694371	0.00734642	0.00732054	0.00763828	0.00700015	0.00712279	0.00721618
ko00361	0.00127795	0.0013746	0.0013348	0.00141267	0.00148156	0.00158754	0.00139515	0.00154486	0.0013625	0.00148451	0.00139064	0.00141379	0.00142245	0.0013304	0.00129611	0.00138659	0.00130248	0.00132867	0.00145645	0.00131044	0.00132568	0.00134953	0.00132855	0.00139763	0.00153637	0.00155417	0.00147663	0.00147873	0.00141713	0.00133937	0.00138869	0.00139391	0.00132697	0.00139445	0.00145705	0.00148108	0.00130954	0.00114946	0.00131514	0.00138114	0.00125834	0.00131089	0.00135274	0.00139664	0.00167539	0.00161524	0.00136499	0.00140429	0.00144699
ko00362	0.00819949	0.00852275	0.00883999	0.00903743	0.00881579	0.0094347	0.0089203	0.00958581	0.00852385	0.00925163	0.00870479	0.00904772	0.00868962	0.00845256	0.00817383	0.00851346	0.00832203	0.00859067	0.00932145	0.00876533	0.00850081	0.00874008	0.00860069	0.00884869	0.00902289	0.00926991	0.00896334	0.00950506	0.00854947	0.00885791	0.00859295	0.00900895	0.00867375	0.00867195	0.009181	0.00911879	0.00834854	0.00774631	0.00854695	0.00872075	0.00827803	0.00851934	0.00881633	0.00903924	0.00945951	0.00976819	0.00829748	0.00836496	0.00882523
ko00363	0.000120492	0.000114142	0.00010712	0.000108686	0.000160145	0.000142533	0.000164841	0.000204449	0.000160636	0.000137331	0.000170737	0.000162348	0.00016345	0.000138183	0.000141938	0.000148705	0.000104299	0.000144149	0.000137283	9.02664e-05	0.000121615	0.000124117	0.000114399	0.000139056	0.000159934	0.000133853	0.000149493	0.000149918	0.000149682	0.000119113	0.000132837	0.000139004	0.000153531	0.000148807	0.000130693	0.000123559	9.9209e-05	6.62464e-05	7.98173e-05	0.000104729	0.000114069	0.000105139	8.56794e-05	0.000149518	9.5719e-05	0.000118196	0.000123503	0.000120567	0.000121108
ko00364	0.000721512	0.000736248	0.000719605	0.000799208	0.000787597	0.000889688	0.000749416	0.000786715	0.000750723	0.000866894	0.000748333	0.000826289	0.000795646	0.000755578	0.000724801	0.000793097	0.000696629	0.000724745	0.000821445	0.000750144	0.000745171	0.000694912	0.00068719	0.000819343	0.000867134	0.000869491	0.000843199	0.000791552	0.000831809	0.000681542	0.00081423	0.000819683	0.000778097	0.000842255	0.000835268	0.000818799	0.000716119	0.000622616	0.000755938	0.000742009	0.000720428	0.00075706	0.000714178	0.000760361	0.00098463	0.000911845	0.000813215	0.000786011	0.000810143
ko00365	0.000232449	0.000246966	0.000234186	0.000227685	0.000203636	0.000360499	0.000224167	0.000267507	0.000179103	0.000323425	0.000182328	0.00017629	0.000197736	0.00024288	0.00019737	0.000214377	0.000244959	0.000226943	0.000285041	0.000338921	0.000249652	0.000228854	0.000228509	0.000265075	0.000248824	0.000314793	0.000279631	0.00025806	0.000173497	0.000215923	0.000224368	0.000198689	0.000222428	0.000276772	0.000282446	0.000281363	0.000230371	0.000181406	0.000316533	0.00025005	0.000220908	0.000266901	0.000276154	0.000211453	0.000468176	0.00031609	0.000193982	0.000184099	0.000229917
ko00380	0.00644132	0.00658687	0.00684733	0.00680819	0.0071485	0.00740539	0.00729082	0.00770313	0.00693784	0.00724529	0.00705681	0.00705933	0.0071823	0.00692021	0.00678754	0.00684807	0.00653638	0.0068208	0.00714963	0.00674015	0.00663883	0.00679072	0.00674202	0.00687303	0.00723267	0.00725004	0.00717683	0.00758667	0.00686196	0.00689755	0.00686991	0.00708656	0.00707705	0.00698353	0.00706747	0.00721524	0.00645981	0.00578829	0.00657746	0.00658593	0.00652031	0.00661564	0.00669953	0.00708038	0.00723077	0.00759888	0.00652733	0.00668152	0.0068659
ko00400	0.00342657	0.00334509	0.00330227	0.00347348	0.00297817	0.00286729	0.00299637	0.00291037	0.00321262	0.00300535	0.00319945	0.00325671	0.00328428	0.00336954	0.00337549	0.00330395	0.00324183	0.0032912	0.00317532	0.00335022	0.00336431	0.00330435	0.00331673	0.00332743	0.00293384	0.00292776	0.0029538	0.00283993	0.00319912	0.00328896	0.00321493	0.00312303	0.00334348	0.00329982	0.00317882	0.00300501	0.00328832	0.00359033	0.00339041	0.00343892	0.00343771	0.00328167	0.00329092	0.00326187	0.00289722	0.00282994	0.00366332	0.00350363	0.00327132
ko00401	0.000875839	0.000860872	0.000856886	0.000897054	0.000797108	0.000746958	0.000789838	0.000829034	0.000827285	0.000786969	0.000805277	0.000858302	0.000851361	0.000852369	0.000880522	0.000867463	0.000839266	0.000849911	0.000840965	0.000860744	0.00087204	0.000837628	0.000864192	0.000864323	0.000763686	0.000754615	0.000776382	0.000731481	0.000837737	0.000853282	0.000851787	0.000814159	0.000856989	0.000870959	0.000828384	0.00078408	0.000843442	0.000899027	0.000870382	0.000898652	0.000879876	0.000846813	0.000855485	0.000828218	0.0007365	0.000697501	0.000987382	0.000946941	0.000869231
ko00404	0.000119752	8.94692e-05	0.000105818	0.000158304	0.000129333	0.00013039	0.000142969	0.00018321	0.000113957	0.000122242	0.000108193	0.000113893	0.000118156	0.000151029	0.00014328	0.000141815	0.000107181	0.000140344	0.000105453	0.000101245	0.000117004	9.52693e-05	9.04619e-05	0.000122777	0.000110305	0.000121236	0.000143109	0.000154361	0.00012695	8.4991e-05	0.00013899	0.000115791	0.000134994	0.000139416	0.000111482	0.000124869	0.000109087	8.79751e-05	0.000118768	0.00014406	0.000120395	0.000117714	9.58033e-05	0.000125641	0.000153252	0.000155416	7.86195e-05	0.000103909	0.000106217
ko00405	0.000550356	0.00053568	0.000560935	0.000513274	0.000552355	0.000595951	0.000582969	0.000600855	0.000554922	0.000597023	0.000545755	0.000572813	0.000549211	0.00055319	0.000530364	0.000547584	0.00057002	0.000562165	0.000563359	0.000573995	0.000558509	0.000533372	0.000548506	0.000534097	0.000572891	0.000563228	0.000586451	0.000599298	0.000571379	0.000563513	0.000577036	0.000558909	0.000546919	0.000565713	0.000535227	0.00054385	0.000560017	0.00050128	0.000581444	0.000551569	0.000546108	0.000559925	0.000567871	0.00053528	0.000609298	0.000561628	0.00055685	0.000577255	0.000546233
ko00410	0.00599973	0.00615707	0.00636796	0.006339	0.00665507	0.0067521	0.00686424	0.00726771	0.00633891	0.00658413	0.00651141	0.00640038	0.00654383	0.00634906	0.00629569	0.00618322	0.00607496	0.0063827	0.00662379	0.00617132	0.00618952	0.00642512	0.00633734	0.00639608	0.00655799	0.00674249	0.00650867	0.00724028	0.00616028	0.00645318	0.00619576	0.00647567	0.00653268	0.0063193	0.00650255	0.00658216	0.00600271	0.00548178	0.00599114	0.0061427	0.00608381	0.00613706	0.00621641	0.0066484	0.00659651	0.00731863	0.00580041	0.00608698	0.0063352
ko00430	0.00106351	0.00101592	0.00104251	0.00106617	0.000983123	0.000970369	0.000956259	0.000975068	0.000975253	0.000980088	0.000964331	0.000958474	0.000989896	0.00103222	0.00103567	0.000998323	0.0010083	0.00101135	0.00102903	0.00110295	0.001034	0.00100138	0.00106207	0.00103597	0.000951663	0.000971394	0.000945942	0.000954586	0.000983467	0.00105446	0.000988056	0.000975575	0.00100172	0.00103031	0.00106701	0.000935996	0.00103315	0.00110789	0.00109871	0.00106472	0.00104738	0.00105086	0.00105789	0.0009958	0.000989223	0.000943063	0.000997535	0.000988905	0.000975352
ko00440	0.000590219	0.000557495	0.000546313	0.000604201	0.000511797	0.000616909	0.000520875	0.00053251	0.000476921	0.000580709	0.000476003	0.000451857	0.000483484	0.00053487	0.000537277	0.000544031	0.000554186	0.000521182	0.000580795	0.000612795	0.000561879	0.000526556	0.000578682	0.000568682	0.000562184	0.000596578	0.000557029	0.000534369	0.000489966	0.000533763	0.000512429	0.000464096	0.000517576	0.000556742	0.000591561	0.000569996	0.000576038	0.000564341	0.000612527	0.000655141	0.000540045	0.000578706	0.000608606	0.000531304	0.000697923	0.000590236	0.000503324	0.000529873	0.000523218
ko00450	0.00316157	0.00320554	0.0032363	0.00301192	0.00278262	0.00297887	0.00286571	0.00280187	0.00295885	0.00301243	0.00292691	0.00289627	0.0030427	0.00303417	0.00302933	0.00299236	0.0031096	0.00308826	0.00315252	0.00340931	0.00317676	0.00315917	0.00320946	0.00318329	0.00289428	0.00294564	0.00289777	0.00277822	0.00292087	0.00326826	0.00292944	0.00289513	0.00300817	0.00302157	0.00298398	0.00302763	0.00303649	0.00323549	0.0033107	0.00308237	0.00315063	0.00309968	0.00327076	0.00307097	0.00312186	0.00284084	0.00316565	0.00303642	0.00298388
ko00460	0.00102883	0.000997269	0.00101213	0.000978385	0.00120662	0.00104776	0.00110104	0.00108561	0.00115935	0.00106667	0.00112609	0.00114203	0.00111618	0.00102952	0.00105243	0.00111229	0.00107622	0.00108945	0.000985518	0.000976764	0.0010277	0.000995467	0.0010217	0.000979504	0.00112966	0.00101086	0.0011276	0.00102792	0.00120239	0.0010511	0.00114998	0.00112551	0.00103265	0.00103557	0.0010077	0.00107769	0.00105701	0.000963339	0.00100732	0.000992033	0.00102054	0.00105598	0.00101208	0.00102351	0.000951234	0.000920407	0.00118318	0.00116582	0.00107694
ko00471	0.000582713	0.000569452	0.000582515	0.000583268	0.00056979	0.000547971	0.000594208	0.00062378	0.00057581	0.000563765	0.000571657	0.000593343	0.000578524	0.000597667	0.000590762	0.000591531	0.00061023	0.000602407	0.000582016	0.000583251	0.000589742	0.000582121	0.000575142	0.000557596	0.000550954	0.000541984	0.000569767	0.000590247	0.000571496	0.00058426	0.000568503	0.000573612	0.000579101	0.000561902	0.000547153	0.000570716	0.00059452	0.000603741	0.000587299	0.000596641	0.00058901	0.000582415	0.000583612	0.000574911	0.000520256	0.000539687	0.000572894	0.000558353	0.000547438
ko00472	0.000182835	0.000166835	0.000172052	0.00019604	0.000189762	0.000215932	0.000231351	0.000230187	0.000182323	0.000202717	0.000182802	0.000184355	0.000183838	0.000177775	0.000205296	0.000180664	0.000153734	0.000158231	0.00020934	0.000175546	0.000172197	0.00016697	0.000168083	0.00019747	0.000203113	0.000218819	0.000198902	0.000234868	0.000196382	0.000168183	0.000179183	0.000201895	0.000217923	0.000207916	0.000201753	0.000196338	0.000169658	0.000169271	0.000162178	0.000187528	0.000184291	0.00016473	0.000162705	0.000197493	0.000177454	0.000217401	0.000147836	0.00014319	0.000159895
ko00473	0.000506732	0.000496295	0.000483065	0.000487294	0.000522519	0.000493185	0.000522828	0.000493283	0.000499935	0.000493914	0.000495672	0.000489798	0.000488702	0.000502376	0.000480206	0.000482952	0.000521736	0.000499239	0.000473214	0.000474295	0.000508634	0.000490017	0.000482846	0.000480711	0.000520375	0.000497103	0.000515939	0.000511454	0.000497402	0.000475859	0.000481659	0.000508024	0.00048616	0.000477776	0.000467993	0.000532878	0.000522955	0.000525044	0.000488035	0.000501645	0.000516194	0.000495701	0.000468638	0.000490659	0.000463655	0.00049429	0.000486267	0.000481663	0.000494948
ko00480	0.00278782	0.00267968	0.00262518	0.00306209	0.00229375	0.00264618	0.00229139	0.00234282	0.00251697	0.00266873	0.00250319	0.00239337	0.00243752	0.00286726	0.00273781	0.00270824	0.00268658	0.00264293	0.00271723	0.00283955	0.00275027	0.00267768	0.00268003	0.00286163	0.00241985	0.00264194	0.00246894	0.00234883	0.00244385	0.00246599	0.0025799	0.00237845	0.00259685	0.00276534	0.00288977	0.00255802	0.00273814	0.00292337	0.002931	0.00303759	0.00278645	0.00282551	0.00273514	0.00264328	0.00311532	0.00276719	0.00259045	0.00266042	0.00268915
ko00500	0.00564784	0.00585299	0.00607364	0.00501653	0.00662532	0.00582001	0.00649108	0.0060215	0.00621098	0.00590259	0.00618147	0.00622916	0.00634063	0.00555971	0.00579977	0.00587675	0.00592968	0.00606824	0.00569684	0.00550746	0.00585089	0.005886	0.00602781	0.00555195	0.0062339	0.00571441	0.00634968	0.00609891	0.00640649	0.00645714	0.00618078	0.00638435	0.00598928	0.005702	0.00519587	0.00601978	0.00583414	0.00519642	0.00551985	0.0051823	0.00580527	0.00567026	0.0057566	0.00574932	0.00483439	0.00514138	0.00689404	0.00659242	0.00604231
ko00510	0.000290593	0.000314829	0.000304958	0.000280107	0.000302398	0.000295623	0.000306838	0.000262844	0.000269235	0.000282563	0.000273261	0.000252841	0.000304204	0.000287246	0.000280146	0.000283383	0.000318198	0.000298179	0.000315209	0.000322366	0.00030749	0.000317115	0.000303463	0.000310744	0.000309553	0.000303141	0.000284352	0.000290776	0.000267947	0.0003124	0.000276395	0.000272218	0.000290849	0.000279632	0.000266528	0.000298442	0.000321431	0.000315368	0.000314359	0.000300779	0.00031695	0.00031261	0.000332811	0.000310743	0.000289253	0.000265451	0.000266291	0.000268183	0.000279184
ko00511	0.000405434	0.000457743	0.000454165	0.000332634	0.000708026	0.000567302	0.000654292	0.000719876	0.000516765	0.00053511	0.000453567	0.000480225	0.000469008	0.000432094	0.000470745	0.000511562	0.000532054	0.00050089	0.0004475	0.000333579	0.000455758	0.000452196	0.000417178	0.000322377	0.000609786	0.000521299	0.000682481	0.000655987	0.00058783	0.000455458	0.000527969	0.000530979	0.000467853	0.000475556	0.000368075	0.00056191	0.000496566	0.000379004	0.0003548	0.000399712	0.000430648	0.000471599	0.000444824	0.000405729	0.000414874	0.00045399	0.000426254	0.00050024	0.00043384
ko00513	7.68211e-05	7.97687e-05	8.39867e-05	6.31979e-05	0.000152673	0.000123959	0.000153892	0.000164862	0.000106574	0.00011634	8.68174e-05	9.15517e-05	8.62206e-05	9.11542e-05	8.31234e-05	9.69412e-05	0.000103041	0.000112562	8.55626e-05	6.46185e-05	8.84792e-05	8.49505e-05	7.79198e-05	6.18031e-05	0.000126941	0.000105632	0.000162596	0.000150534	0.000122599	8.26548e-05	0.000105943	0.000104333	9.19704e-05	9.37039e-05	7.27779e-05	0.000126844	9.37951e-05	6.64654e-05	7.3291e-05	8.22969e-05	8.14347e-05	9.13987e-05	8.16998e-05	7.79972e-05	8.89517e-05	9.38452e-05	8.09347e-05	8.92792e-05	8.62247e-05
ko00514	8.60724e-05	8.70356e-05	9.65204e-05	7.83072e-05	0.000104439	0.000100927	0.000105023	0.000104385	9.27817e-05	9.37769e-05	9.67735e-05	9.90041e-05	9.56019e-05	8.80698e-05	8.23242e-05	8.6653e-05	8.51606e-05	9.17622e-05	8.75621e-05	8.06975e-05	8.51149e-05	8.54003e-05	9.57122e-05	8.18903e-05	0.000100929	0.000100714	9.66749e-05	0.000103348	9.52226e-05	0.000104005	9.15403e-05	9.95492e-05	9.11993e-05	8.50452e-05	8.55488e-05	9.74764e-05	8.68996e-05	7.74734e-05	8.07989e-05	8.42765e-05	7.97137e-05	8.08526e-05	8.89259e-05	9.2567e-05	9.3733e-05	0.000106992	0.000105691	0.000103508	0.000100627
ko00515	6.58406e-05	6.99982e-05	7.96815e-05	5.72199e-05	8.88152e-05	7.65076e-05	9.23251e-05	9.06338e-05	8.53183e-05	7.54944e-05	8.85944e-05	9.10168e-05	9.03537e-05	7.20038e-05	7.47945e-05	7.60775e-05	6.6274e-05	7.98418e-05	6.73509e-05	5.94537e-05	7.10338e-05	7.22056e-05	8.00727e-05	6.77232e-05	8.52299e-05	7.84981e-05	8.27592e-05	9.11017e-05	8.73432e-05	9.25199e-05	8.00374e-05	9.00136e-05	8.11452e-05	7.10828e-05	6.11861e-05	7.4201e-05	6.854e-05	4.36068e-05	5.97529e-05	5.51385e-05	6.4995e-05	6.33899e-05	6.81092e-05	7.90238e-05	6.34503e-05	8.82875e-05	9.70928e-05	9.42115e-05	8.19497e-05
ko00520	0.00746038	0.00748093	0.00772676	0.00683699	0.00785176	0.00719017	0.00773132	0.00746395	0.00748149	0.00735654	0.00733061	0.00733478	0.00746205	0.00730445	0.00734524	0.00745167	0.00761313	0.00747911	0.00734006	0.007548	0.00745931	0.00748651	0.0076899	0.00705907	0.00743708	0.00706883	0.00761811	0.00740741	0.00758569	0.00797861	0.00752179	0.00750138	0.00742239	0.00731927	0.00679754	0.00740975	0.00753088	0.00729456	0.00751123	0.00720146	0.00749065	0.00739926	0.0076854	0.00718852	0.00650926	0.00645384	0.00767776	0.0074456	0.0070835
ko00521	0.0021323	0.00216242	0.00215962	0.0018763	0.00224293	0.00211277	0.00230695	0.00212669	0.0024568	0.00220627	0.00236381	0.00235006	0.00237276	0.00225365	0.00227746	0.0022502	0.00225381	0.00221113	0.00199509	0.00205875	0.00214582	0.002152	0.00218441	0.00199546	0.00221925	0.00211128	0.00230386	0.00213226	0.00246278	0.00227651	0.00234216	0.00238178	0.0022109	0.00218662	0.00199831	0.00213133	0.00218806	0.00197631	0.0020869	0.00195935	0.00210918	0.00215244	0.00209047	0.00206756	0.00186367	0.00191826	0.00233652	0.0022477	0.00213217
ko00522	0.00014653	0.000201203	0.000239473	0.000114653	0.000620642	0.000591654	0.000676267	0.000727506	0.000410492	0.000438824	0.000362263	0.000470747	0.000436882	0.000263664	0.000334645	0.000373835	0.000347731	0.000446315	0.000283851	0.000138572	0.000209561	0.000256069	0.000229122	0.000174097	0.00054794	0.000492412	0.000629501	0.000825052	0.000456593	0.000290409	0.000465304	0.000528817	0.000351206	0.000321621	0.000274212	0.000551246	0.000299373	0.00013745	0.000197447	0.000180932	0.000180195	0.000223256	0.000231073	0.000363721	0.000306772	0.000502455	0.000211737	0.000367261	0.000438169
ko00523	0.00119965	0.0012106	0.001219	0.00104238	0.00139721	0.00127136	0.00135094	0.00131598	0.00135781	0.00125004	0.0013174	0.00134911	0.00135677	0.00123357	0.00120558	0.00125022	0.00133068	0.00127167	0.00117167	0.00117297	0.00120421	0.00121964	0.00121069	0.00114568	0.00138539	0.00125717	0.00133496	0.00128758	0.00136691	0.00129102	0.00131396	0.00136207	0.00116552	0.00120064	0.00111954	0.00130523	0.0012974	0.00118307	0.00120555	0.00110573	0.00117916	0.00125949	0.00121276	0.00124314	0.00108516	0.00116262	0.00115332	0.00117607	0.0011756
ko00524	0.000488011	0.000520118	0.000524829	0.0003668	0.000694826	0.000564084	0.000711013	0.000641449	0.000654363	0.000593844	0.000630186	0.000675597	0.00063535	0.00053826	0.000590433	0.000582666	0.000554087	0.000563641	0.000456767	0.000427495	0.000515658	0.000515681	0.000518018	0.000414222	0.000616966	0.000527905	0.000692062	0.000639966	0.000688575	0.000568003	0.000648907	0.000674216	0.000604039	0.000556153	0.000448905	0.000561199	0.000524854	0.000386388	0.000426951	0.000404136	0.00048317	0.000503283	0.000468074	0.000474262	0.000392734	0.000452258	0.000716079	0.000664684	0.000558653
ko00525	0.000413188	0.000415853	0.00043185	0.000385598	0.000467101	0.00044072	0.000458248	0.000455942	0.000434836	0.000419981	0.000422999	0.000417812	0.000448862	0.00043353	0.000422171	0.000422773	0.00044876	0.000408709	0.000419554	0.000423731	0.000409127	0.000413651	0.000417493	0.000394317	0.000464107	0.00043831	0.00044591	0.000436974	0.000440896	0.000440025	0.000442335	0.000442222	0.000404734	0.000420129	0.000393176	0.000448897	0.000439501	0.000437676	0.000424597	0.000410673	0.000413661	0.000421784	0.000440981	0.000414725	0.000387366	0.000389875	0.000373332	0.000384618	0.000380065
ko00531	0.000408576	0.000408177	0.000376523	0.000313907	0.000486352	0.000417113	0.000462224	0.000450605	0.000389957	0.000406309	0.000362696	0.000367591	0.000389298	0.000363999	0.000370483	0.000390128	0.000436544	0.000398792	0.000364336	0.000389768	0.000401488	0.000394092	0.000382214	0.000341867	0.000445479	0.000390546	0.000474524	0.000438887	0.000429272	0.00039765	0.000398111	0.000402526	0.000381102	0.000373168	0.0003307	0.000432637	0.000432233	0.000343821	0.000396343	0.000355949	0.000400075	0.000416121	0.000399534	0.000360027	0.000321208	0.000321383	0.000316644	0.000336758	0.000312419
ko00532	8.81247e-08	1.72193e-07	1.25949e-07	3.03915e-07	4.17777e-08	8.50557e-08	1.10325e-07	6.96753e-09	8.6377e-08	1.17095e-07	2.15128e-07	4.96154e-08	0	2.72148e-07	2.40124e-07	9.70966e-08	7.73789e-08	1.36634e-07	5.1061e-08	8.45834e-08	5.39996e-08	1.06048e-07	4.12818e-08	3.2121e-08	7.10358e-08	1.56599e-07	1.08211e-08	4.96184e-08	4.37356e-08	1.0078e-07	1.10258e-07	9.58346e-08	1.40301e-07	1.05277e-07	8.59139e-08	0	2.03257e-07	1.08988e-07	1.2246e-07	3.29884e-07	6.43284e-08	1.09547e-07	6.02364e-08	1.64276e-07	3.06931e-07	4.54934e-07	4.40097e-08	3.76608e-08	8.03857e-08
ko00534	8.81247e-08	2.21392e-07	1.25949e-07	1.12251e-06	1.84946e-06	8.93506e-07	3.33096e-07	1.18274e-06	1.5198e-07	5.77797e-07	2.15128e-07	2.45466e-07	0	2.72148e-07	2.40124e-07	1.68143e-07	7.73789e-08	1.36634e-07	5.1061e-07	8.45834e-08	5.39996e-08	1.67229e-07	9.51277e-08	2.24847e-07	1.82402e-06	1.32757e-06	2.8135e-07	1.53817e-06	7.22588e-08	2.68747e-07	1.29831e-07	6.13341e-07	1.40301e-07	1.31379e-07	9.12262e-07	4.08303e-06	2.03257e-07	1.08988e-07	1.98208e-07	6.50419e-07	6.43284e-08	1.09547e-07	1.23643e-07	2.52281e-07	2.94921e-06	1.3548e-06	4.40097e-08	3.76608e-08	8.02217e-07
ko00540	0.00132731	0.00124585	0.00109661	0.00141585	0.000913257	0.00106125	0.000853525	0.000833103	0.000896389	0.00107476	0.000879281	0.000863837	0.000871354	0.00106749	0.00102731	0.0010353	0.00124258	0.000988507	0.00119004	0.00140223	0.00118196	0.00118153	0.00106536	0.00120554	0.00101073	0.00112983	0.000912054	0.000899452	0.000916185	0.000937766	0.00100557	0.000910109	0.000913343	0.000995977	0.00123338	0.00119425	0.00129973	0.00173507	0.00143772	0.0015214	0.00128998	0.0013044	0.00132191	0.00108529	0.0013651	0.00109734	0.000862052	0.000900553	0.00104411
ko00550	0.00360352	0.00345612	0.0035441	0.00336796	0.00346615	0.00314352	0.00334784	0.00319942	0.00341269	0.00320253	0.0034302	0.00336232	0.00355122	0.00340735	0.00345356	0.00338144	0.00343604	0.00341112	0.00335116	0.00353389	0.00352612	0.0034433	0.00354112	0.00349573	0.0033641	0.00324339	0.0032092	0.00330024	0.0034557	0.00368124	0.00340428	0.0034043	0.00343195	0.00334339	0.0032916	0.00326964	0.00351635	0.00352623	0.00355727	0.00343673	0.00355927	0.003443	0.00349902	0.00345164	0.00300735	0.00309496	0.00351328	0.00342419	0.00325627
ko00561	0.0027348	0.00267689	0.00277847	0.00254269	0.00299265	0.00266861	0.00303382	0.0031158	0.00300318	0.00273086	0.00305143	0.00309686	0.00315199	0.00284826	0.00296674	0.00288918	0.00266107	0.00293199	0.00265368	0.00254512	0.00273824	0.00264843	0.00280474	0.00268476	0.00281355	0.00261996	0.00290244	0.00284019	0.00300914	0.00289199	0.0029225	0.00299349	0.00298798	0.00292413	0.00269475	0.00264343	0.00263997	0.00240515	0.00251376	0.00247299	0.00270504	0.00261461	0.00252211	0.00280671	0.00223758	0.00249666	0.00314022	0.00314474	0.00286063
ko00562	0.00165153	0.00159279	0.00163565	0.00151027	0.0016679	0.00156114	0.00172836	0.0016908	0.00185754	0.00173133	0.00179918	0.00185158	0.00183227	0.00176356	0.00180314	0.00171193	0.00164986	0.0017094	0.00154743	0.00158822	0.00163433	0.0015733	0.00167958	0.00154912	0.00160334	0.00156507	0.00172302	0.00160671	0.00188413	0.00169839	0.00179968	0.00183849	0.00171087	0.00175214	0.00160168	0.0015831	0.00161507	0.0014613	0.00160941	0.00151769	0.00161857	0.00163011	0.00156325	0.00156944	0.00141782	0.0014487	0.00179191	0.00176202	0.00170219
ko00563	3.19452e-06	2.74894e-06	1.59809e-06	6.61932e-07	1.05248e-06	6.16864e-07	6.6301e-07	6.21634e-07	1.05306e-06	1.16255e-06	1.02858e-06	1.06086e-06	1.60567e-06	1.43071e-06	9.68598e-07	1.32028e-06	1.34534e-06	8.66164e-07	1.37546e-06	2.28037e-06	3.92533e-06	1.61111e-06	1.63422e-06	1.77147e-06	1.14287e-06	8.312e-07	1.66037e-06	3.76273e-07	1.64127e-06	9.1332e-07	1.9703e-06	1.14283e-06	1.49833e-06	1.75861e-06	1.01556e-06	1.17687e-06	1.11401e-06	1.30677e-06	2.99363e-06	2.32488e-06	7.45743e-06	1.78014e-06	1.31648e-06	7.91313e-07	1.18708e-06	1.09627e-06	1.19455e-06	1.35344e-06	2.47774e-06
ko00564	0.00298617	0.00294294	0.00291438	0.00294835	0.00256861	0.00248271	0.00257512	0.00249816	0.00284247	0.00258194	0.00284193	0.00275324	0.00292306	0.00292741	0.00289635	0.00282846	0.0029112	0.00290262	0.00276261	0.00293433	0.00291981	0.00292485	0.00292567	0.00288968	0.00255461	0.00249507	0.00256629	0.00242602	0.00276993	0.00290022	0.00278156	0.00265966	0.00285596	0.00282379	0.00278295	0.00256023	0.00287985	0.00310716	0.00292664	0.00296818	0.00296961	0.00286878	0.00290762	0.00287039	0.00244574	0.00235366	0.00295032	0.00290435	0.00273282
ko00565	0.00017929	0.000160942	0.000179592	0.000204113	0.000172635	0.000164498	0.000173237	0.00021178	0.000148133	0.000155667	0.000155656	0.000165799	0.000149583	0.000179964	0.000165569	0.000162107	0.000156039	0.000171608	0.000161991	0.00016392	0.000171629	0.000156653	0.000161069	0.00017322	0.000158068	0.000159182	0.000168412	0.000182006	0.000158963	0.000160875	0.000156601	0.000158131	0.000167421	0.000173984	0.000172046	0.000168966	0.000156201	0.000169503	0.000172572	0.000195067	0.000178583	0.000161241	0.000163669	0.000169256	0.000164524	0.000172935	0.000148793	0.00015237	0.000164669
ko00571	0.000532162	0.000588489	0.000667223	0.000466338	0.00079261	0.000691595	0.000804818	0.000782017	0.000612056	0.000585668	0.00061285	0.000645178	0.000611912	0.000474352	0.000538165	0.000556578	0.000593995	0.000600716	0.000643744	0.000526755	0.000551735	0.000582814	0.000603173	0.000547815	0.000751846	0.000671614	0.000726636	0.000759432	0.000675925	0.000720797	0.000600479	0.000690974	0.000582642	0.000530559	0.000488726	0.000662889	0.000580398	0.000407468	0.000492571	0.000459108	0.000532762	0.000526811	0.00061275	0.000647059	0.000397612	0.000553298	0.000505085	0.000529536	0.000500655
ko00590	0.000179559	0.000174656	0.000162486	0.000200495	0.000127086	0.000133522	0.000124881	0.000115971	0.000143185	0.000145735	0.00014185	0.00013333	0.000138914	0.000167808	0.000145698	0.000151137	0.000171916	0.000153789	0.000158055	0.000164886	0.000170344	0.000170114	0.000155788	0.000175322	0.000134435	0.000133563	0.000132539	0.000122658	0.000138999	0.000141463	0.000148609	0.000132272	0.000148339	0.000152131	0.000163099	0.000142295	0.00017986	0.000181611	0.000171856	0.000206725	0.000181222	0.000169854	0.000165302	0.000168467	0.000152016	0.000136951	0.000147306	0.000143856	0.000158587
ko00591	0.000115109	0.000117501	0.000106916	9.04184e-05	9.44481e-05	8.41094e-05	0.000102685	9.49749e-05	0.000110741	8.30439e-05	0.000113008	0.000111111	9.9976e-05	0.000105239	9.97929e-05	9.56087e-05	0.000110646	0.000118096	8.2362e-05	7.84832e-05	0.000109399	0.00010826	0.000101894	9.29092e-05	9.26412e-05	7.94959e-05	9.59006e-05	8.83326e-05	0.000105034	0.000104767	9.19337e-05	9.77019e-05	0.000106488	9.11284e-05	7.89476e-05	6.98769e-05	0.000103355	0.000100471	8.17987e-05	8.81491e-05	9.97777e-05	9.99047e-05	8.69055e-05	0.0001067	5.56021e-05	6.59012e-05	0.000128115	0.000112872	9.68121e-05
ko00592	0.000639013	0.000645898	0.000669818	0.000702955	0.000638892	0.000591986	0.000645606	0.000647469	0.000657621	0.000635617	0.000673374	0.000706122	0.00066688	0.000647762	0.000629587	0.000636291	0.000637264	0.000654211	0.000660728	0.000603107	0.000643067	0.000662101	0.000641204	0.000643081	0.000616838	0.00059885	0.000605976	0.000654009	0.000648124	0.000678335	0.00063007	0.000681261	0.000660754	0.000626386	0.000648524	0.000625015	0.000636046	0.000632588	0.000608082	0.000657998	0.000637837	0.000630536	0.000623503	0.000693021	0.000510192	0.000611495	0.000689442	0.000647633	0.000637464
ko00600	0.000648496	0.000681971	0.000659128	0.000555157	0.000808978	0.000683709	0.000706555	0.000833207	0.000611286	0.000653069	0.000585137	0.000594792	0.000611722	0.000596859	0.000600142	0.000642464	0.000716515	0.000675799	0.000635921	0.000593995	0.000678806	0.000657154	0.000658517	0.00056963	0.000701592	0.000648853	0.000757399	0.000727255	0.000670247	0.000668724	0.000635188	0.000639409	0.000599297	0.000635241	0.000528795	0.000681387	0.000712525	0.000610798	0.000630351	0.000587496	0.000673934	0.000692733	0.000642274	0.000596869	0.000558593	0.00058985	0.000534885	0.000584077	0.000556875
ko00601	0	1.22995e-07	2.58799e-08	2.82274e-08	0	2.52641e-08	0	0	0	2.87939e-08	8.0673e-08	0	0	0	2.20973e-08	0	0	0	0	1.26875e-08	0	0	0	0	8.59304e-09	7.05403e-09	0	0	1.42616e-08	0	0	0	0	2.61018e-08	9.83747e-09	0	0	0	0	0	0	4.97941e-08	0	0	2.9116e-08	0	1.57178e-08	0	0
ko00603	0.000189152	0.000208402	0.000239345	0.000164526	0.000406309	0.000316345	0.000345675	0.000427009	0.000256907	0.000278664	0.000221709	0.000234102	0.000234031	0.000222722	0.000235863	0.000261705	0.000242856	0.000269897	0.000239507	0.000178485	0.000232573	0.000216102	0.000224242	0.000163596	0.000318729	0.000273195	0.000359606	0.000355959	0.000292392	0.000253102	0.000252299	0.00025426	0.000234485	0.000245595	0.000174801	0.000295245	0.000231022	0.000171673	0.000184388	0.000200085	0.000210463	0.00022718	0.000228176	0.00021296	0.000194117	0.000233887	0.000234468	0.000271438	0.000225093
ko00604	7.01957e-05	7.50571e-05	7.99973e-05	5.57937e-05	0.000148298	0.000122766	0.000152843	0.000163521	0.000103072	0.000113355	8.41484e-05	8.90587e-05	8.26966e-05	8.58883e-05	7.99775e-05	9.41952e-05	9.795e-05	0.000108611	8.27268e-05	6.04115e-05	8.1724e-05	7.99604e-05	7.41858e-05	5.46459e-05	0.000124962	0.000104192	0.000160347	0.00014835	0.000119913	7.96874e-05	0.000102492	0.00010212	8.9309e-05	8.96609e-05	6.99324e-05	0.000122201	8.81371e-05	5.87893e-05	6.59699e-05	7.50247e-05	7.35265e-05	8.56952e-05	7.88869e-05	7.29003e-05	8.67949e-05	9.19003e-05	7.83929e-05	8.74601e-05	8.2586e-05
ko00620	0.0111511	0.0112046	0.0113594	0.0115584	0.0110663	0.0109605	0.0110926	0.0110284	0.011335	0.0110997	0.0114447	0.0114979	0.0115097	0.0113374	0.0113725	0.0112941	0.0110298	0.0111824	0.0114209	0.0112754	0.0112141	0.011287	0.0113073	0.01134	0.0110859	0.0111175	0.0109611	0.0110877	0.0113281	0.01149	0.0112245	0.0114077	0.0115042	0.0112695	0.0114246	0.0111266	0.0110684	0.0111879	0.01117	0.0111743	0.0111838	0.0111286	0.0112653	0.0114567	0.0108558	0.0110786	0.0114761	0.0111827	0.0111903
ko00621	0.000739897	0.000819672	0.000877094	0.000863388	0.00077624	0.000915831	0.00081739	0.000866301	0.000741419	0.000827038	0.000757728	0.00078501	0.000696662	0.000725396	0.000696677	0.000734948	0.000810088	0.000751341	0.000939282	0.000874104	0.000795103	0.000806482	0.000837989	0.000806108	0.000816763	0.000850118	0.000826575	0.000800336	0.000765599	0.000912943	0.000756364	0.000777101	0.000753381	0.000778461	0.000785661	0.000780381	0.000775706	0.000630625	0.000800497	0.000868635	0.000728747	0.000756632	0.000934426	0.000848864	0.000832897	0.000701536	0.000626145	0.00065352	0.000662505
ko00622	0.00150932	0.00156844	0.00167877	0.00169835	0.00152646	0.00166876	0.00171162	0.00164484	0.00158866	0.00166451	0.00163768	0.00179632	0.00161011	0.00155176	0.00151345	0.00154024	0.00153017	0.00155714	0.00168083	0.00157684	0.00156824	0.00154003	0.0016177	0.00158445	0.00157407	0.00163631	0.00167971	0.00167679	0.00165417	0.00173386	0.00162228	0.00175812	0.00163714	0.00162728	0.00159623	0.00158541	0.00155303	0.00126033	0.00151028	0.0016166	0.00148647	0.00149925	0.00162881	0.00167342	0.00151272	0.00154966	0.00159008	0.00157594	0.00153587
ko00623	0.00091187	0.000996351	0.000884547	0.00102227	0.00110927	0.00113442	0.00105093	0.00109901	0.000914072	0.00105934	0.000932249	0.00101778	0.000963736	0.000865271	0.000887824	0.00095552	0.000921963	0.000895467	0.00102624	0.000854708	0.000935144	0.000938897	0.00088305	0.000979646	0.00111042	0.00111787	0.00107779	0.00112424	0.00100638	0.000888944	0.000978726	0.00104162	0.000945294	0.000958628	0.00102189	0.00109809	0.000967813	0.000769482	0.000869131	0.00104425	0.000904406	0.000906992	0.000954114	0.00102936	0.00111235	0.00113231	0.000954812	0.00101002	0.00104775
ko00624	0.000734763	0.000749718	0.000752773	0.000660069	0.000846599	0.00115865	0.000873215	0.000964499	0.000848391	0.00110163	0.000825174	0.000937041	0.000843811	0.000798012	0.000783387	0.000854133	0.000790953	0.000730877	0.000916149	0.000962852	0.000782148	0.000677638	0.000733341	0.000810645	0.00093648	0.00103691	0.000935187	0.000884317	0.000910717	0.000747305	0.000966098	0.000953233	0.00078698	0.00095454	0.000896532	0.000909201	0.000754975	0.000593773	0.000910948	0.00074567	0.000708213	0.000819963	0.000850786	0.000724208	0.00125798	0.000929519	0.000925476	0.000831143	0.000841756
ko00625	0.00309178	0.00307501	0.00311106	0.00297812	0.00340415	0.00336387	0.00340479	0.00342482	0.00346479	0.00334178	0.00351302	0.00341027	0.00363095	0.00332372	0.00339351	0.00336411	0.00308441	0.00321327	0.00319164	0.00307687	0.00309917	0.00308812	0.00318085	0.00313026	0.00340122	0.00332037	0.00336852	0.00333392	0.00343286	0.00318601	0.00336793	0.00343476	0.00338067	0.00336162	0.00329879	0.00328293	0.00302682	0.00281937	0.00297291	0.00291081	0.00304058	0.00307528	0.00299734	0.00322378	0.00318451	0.00328149	0.00333049	0.00339737	0.00331443
ko00626	0.00160016	0.00162413	0.00162959	0.00147494	0.00186877	0.00191966	0.00180447	0.00192348	0.00185857	0.00188016	0.00186311	0.00182767	0.0019143	0.0017352	0.00176998	0.00182363	0.001666	0.00166481	0.00173832	0.00170377	0.00164794	0.00162718	0.00165625	0.00163055	0.00189691	0.00180662	0.00184735	0.00176266	0.00187143	0.00167518	0.0018588	0.00183017	0.00175961	0.00181987	0.00176128	0.00175988	0.0016072	0.00146869	0.00163811	0.00151208	0.00159403	0.00167054	0.00165229	0.00162889	0.00185056	0.00169848	0.0018191	0.00179535	0.00174755
ko00627	0.00346519	0.00359496	0.00365204	0.00369889	0.00417203	0.00452007	0.00404275	0.00452327	0.00386242	0.00430539	0.00396858	0.0039735	0.0040401	0.00382812	0.00365437	0.00387919	0.00354443	0.00370682	0.00401233	0.00376422	0.00360767	0.00364822	0.00361769	0.00385946	0.00428454	0.00437184	0.00408203	0.00434734	0.00381555	0.00363784	0.00390462	0.00393626	0.00384786	0.00400274	0.0041312	0.00425255	0.00346738	0.00313006	0.00369237	0.00356938	0.00350972	0.00367613	0.00364989	0.00386743	0.00479632	0.00468661	0.00371372	0.0038256	0.00401807
ko00630	0.0103971	0.0104065	0.0103926	0.0106225	0.0102582	0.0102215	0.0100406	0.0102397	0.0101481	0.0103064	0.0102466	0.0103226	0.0103944	0.0102378	0.010339	0.0102847	0.0100169	0.01009	0.0104258	0.0104288	0.0103644	0.0102893	0.0103789	0.0105629	0.0103146	0.0103386	0.0101333	0.0100973	0.0103011	0.0103525	0.0102486	0.0103062	0.0102666	0.0103137	0.0105805	0.0103159	0.010203	0.0104174	0.0103385	0.0103617	0.0103426	0.0102518	0.010316	0.0103989	0.0104214	0.0103621	0.0103397	0.0103271	0.0103427
ko00633	0.000461784	0.000453011	0.000442691	0.000567795	0.000419182	0.000463171	0.000417393	0.000460005	0.000458878	0.000478414	0.000476628	0.000455699	0.000447403	0.000489753	0.000416734	0.00045552	0.000471042	0.000478922	0.000487516	0.000441128	0.00046825	0.000496451	0.000448372	0.000508913	0.000429061	0.000463909	0.000427982	0.000474353	0.000418622	0.000423678	0.000437413	0.000434004	0.000446628	0.000450712	0.000496949	0.000465133	0.000456339	0.000563439	0.00047674	0.000505313	0.000480026	0.000495226	0.000438249	0.000501003	0.000527644	0.00054971	0.000430512	0.000449888	0.000495015
ko00640	0.0110555	0.0113559	0.0115787	0.0117169	0.0116978	0.011856	0.0117425	0.0121939	0.0114171	0.0116451	0.0116584	0.0114646	0.0116784	0.0114229	0.0112563	0.0113211	0.011075	0.0113539	0.0120068	0.0114199	0.0113345	0.0117355	0.0114634	0.0116712	0.0117699	0.0119978	0.0114384	0.0123173	0.0112298	0.0116819	0.0112311	0.0115527	0.011654	0.0113503	0.0117467	0.0118555	0.011076	0.0109044	0.011196	0.0114119	0.0112519	0.01124	0.0115275	0.0119447	0.0119372	0.0126625	0.0108261	0.0109429	0.0114143
ko00642	0.00060894	0.000616157	0.000635462	0.000703506	0.000626476	0.000592091	0.000631956	0.000640693	0.000636866	0.000625979	0.000652457	0.00069249	0.000649312	0.000629817	0.00061761	0.000621535	0.000615101	0.000621827	0.000655089	0.000584254	0.00061941	0.000634692	0.000608783	0.000627411	0.00060616	0.000595946	0.000595115	0.000648296	0.000639747	0.000639586	0.000626162	0.000675507	0.000644768	0.000626438	0.000649514	0.000610202	0.000610142	0.000619048	0.000590596	0.000637957	0.000615908	0.000619212	0.000604479	0.000662042	0.000518094	0.000613399	0.000663482	0.000628035	0.000623269
ko00643	0.0017434	0.00177254	0.00179793	0.00179514	0.00186289	0.0019338	0.00185315	0.00190763	0.00189955	0.00187055	0.00194884	0.0019183	0.00203123	0.00188595	0.00184835	0.00187508	0.00174705	0.00180721	0.00184593	0.00179191	0.00175733	0.00178492	0.00180661	0.00183168	0.0019297	0.00190387	0.00188612	0.00184965	0.00189446	0.00183508	0.00188054	0.00186327	0.00187669	0.00190359	0.00189358	0.00186008	0.00170825	0.00150985	0.00175639	0.0017226	0.0017141	0.00176249	0.00177971	0.00185771	0.00194716	0.00190215	0.0018196	0.00181319	0.00180828
ko00650	0.0108578	0.0109211	0.0111387	0.0113188	0.0114826	0.0116608	0.0115089	0.0120774	0.0111282	0.0115316	0.0113126	0.0113555	0.0113156	0.0111978	0.0111116	0.0111255	0.0108809	0.0111487	0.0115417	0.0112333	0.0110179	0.0111775	0.0110942	0.0112983	0.0114995	0.0116401	0.011362	0.0119446	0.0110342	0.0111627	0.0110449	0.0113676	0.0113773	0.0112068	0.0116726	0.0114772	0.0109124	0.0105064	0.011037	0.0110706	0.0109172	0.0111112	0.0111354	0.0114386	0.0117224	0.0122242	0.0106643	0.0109296	0.011192
ko00660	0.00184592	0.00190889	0.00191338	0.0018999	0.00164598	0.00213712	0.00173374	0.00188561	0.00172223	0.00212055	0.00169067	0.00169843	0.0016944	0.00189704	0.00176558	0.00184401	0.00190859	0.00180927	0.00201417	0.0022116	0.00189943	0.00184321	0.00187909	0.00193639	0.00182603	0.00202576	0.00187917	0.00178889	0.00168113	0.00183445	0.00181329	0.00175005	0.00175956	0.00194088	0.00197654	0.00196313	0.00188192	0.00185354	0.00213867	0.00202722	0.00184533	0.00195538	0.00205875	0.00182163	0.00243722	0.00196725	0.00178953	0.00177326	0.00185815
ko00670	0.00183	0.00179923	0.00177062	0.00185891	0.00151887	0.00151232	0.00156397	0.00146571	0.00178321	0.00162034	0.00177309	0.00174315	0.00182822	0.00191686	0.00188534	0.00181222	0.0017421	0.00177451	0.00168504	0.00181327	0.00181736	0.00180234	0.00178055	0.00180766	0.00152853	0.00152906	0.00156376	0.00149113	0.00173402	0.00176801	0.0017247	0.00169607	0.0018274	0.00180025	0.0017336	0.00156762	0.00173414	0.00181057	0.00180665	0.00184643	0.00182465	0.00175077	0.00176026	0.00178024	0.00153557	0.00148003	0.00196534	0.00187586	0.00173939
ko00680	0.00589936	0.00597194	0.00569217	0.0058564	0.00565049	0.00536329	0.00534454	0.0053682	0.00556715	0.00538031	0.00567479	0.00562523	0.00572573	0.00557583	0.00573409	0.00570473	0.0055909	0.0055381	0.00568609	0.00576124	0.00586768	0.00582428	0.00575031	0.00594499	0.00561996	0.00544073	0.00544769	0.00521041	0.00566015	0.00565014	0.00561017	0.00554297	0.00568858	0.00564297	0.00577129	0.00546094	0.00574844	0.00614253	0.00567487	0.00579758	0.00592907	0.005684	0.00572608	0.0058235	0.00528873	0.00519018	0.00589731	0.0058739	0.00566759
ko00710	0.0020114	0.0020287	0.0019347	0.00211764	0.0017792	0.00171354	0.00171805	0.00164235	0.00183332	0.00174638	0.00183902	0.00179396	0.0018351	0.00194967	0.00198739	0.00192365	0.00197322	0.00188133	0.00193558	0.00199342	0.00199631	0.00201357	0.00198161	0.00200181	0.00175292	0.00179015	0.00170452	0.00165417	0.00184199	0.00196475	0.00183255	0.00180883	0.00193982	0.00188453	0.00191385	0.00174853	0.002031	0.0021172	0.00199066	0.00212712	0.00204071	0.00198217	0.00204221	0.0019646	0.00172098	0.00166037	0.00197391	0.00193071	0.00185024
ko00720	0.00695876	0.00699461	0.0070481	0.00716964	0.00662898	0.00661747	0.00665012	0.00659647	0.00668067	0.00660816	0.00675027	0.00670467	0.00683686	0.00682025	0.00674948	0.00675898	0.00680391	0.00685704	0.0070808	0.00710777	0.00700039	0.00702917	0.00697364	0.0071177	0.0066934	0.00673477	0.0065454	0.0066651	0.00664954	0.00710885	0.00662583	0.00669184	0.00688387	0.00675783	0.00686218	0.00680232	0.00689338	0.00727142	0.00705922	0.00701954	0.00701702	0.00690296	0.0070646	0.00709469	0.00662002	0.00666745	0.00667148	0.00658713	0.0066553
ko00730	0.00165478	0.00163584	0.00162329	0.00164973	0.00151707	0.00146035	0.00151422	0.00142529	0.00150797	0.00152519	0.00152878	0.00155766	0.00159126	0.00153863	0.00157138	0.00155497	0.00157039	0.0014919	0.00156335	0.00160381	0.00159311	0.00157779	0.00159198	0.00156685	0.001521	0.00150168	0.00148878	0.00146817	0.00156463	0.00162319	0.00154453	0.00157245	0.00157632	0.00152917	0.00152548	0.0015424	0.00163922	0.00168748	0.00162668	0.00164422	0.00162969	0.00153874	0.00160179	0.00157021	0.00140166	0.00143183	0.00169746	0.00157632	0.00152418
ko00740	0.00137076	0.00134928	0.00140008	0.00133538	0.00131745	0.00125962	0.00138031	0.00132835	0.00131375	0.00126551	0.00131408	0.00137112	0.00134835	0.00129265	0.0013268	0.00130818	0.00130606	0.00131799	0.00132722	0.00133547	0.00134336	0.00131328	0.00136879	0.00132082	0.00130098	0.0012826	0.0013226	0.00130625	0.00136478	0.0014258	0.00131732	0.00135391	0.00137827	0.00130833	0.00126256	0.00126469	0.00133983	0.00125992	0.00132186	0.00133916	0.00133543	0.00128746	0.00136491	0.00136328	0.00114556	0.00122353	0.00144858	0.00137476	0.00127162
ko00750	0.00123804	0.00125209	0.00125385	0.00117838	0.00131178	0.00125965	0.00132403	0.00127118	0.00138875	0.00130034	0.00140216	0.00135967	0.00142444	0.00135037	0.00134629	0.00133779	0.00125826	0.00129604	0.00119413	0.00119712	0.00125734	0.00127306	0.00127319	0.00121806	0.00130519	0.0012754	0.00130728	0.00129247	0.00136359	0.0012921	0.00134854	0.00134901	0.0013011	0.00130867	0.00122267	0.00126781	0.00123774	0.00121504	0.00120023	0.0011754	0.00124535	0.00124058	0.00121112	0.00126447	0.0012486	0.00129934	0.00139801	0.00138501	0.00132152
ko00760	0.00412858	0.00411965	0.00413941	0.00396459	0.00395559	0.0041476	0.00401708	0.00400228	0.00413334	0.00422014	0.00416283	0.00418631	0.00422133	0.0041654	0.0042087	0.00413865	0.00400447	0.00413189	0.00408336	0.00429306	0.00417378	0.00408352	0.00417307	0.00420253	0.00405371	0.00413227	0.00407365	0.00394654	0.00409324	0.00414751	0.00412161	0.0041235	0.00419578	0.00418366	0.0041462	0.00402187	0.00401515	0.0038212	0.00418708	0.00396421	0.00408779	0.00410563	0.00411918	0.00407614	0.00431006	0.00410329	0.00436892	0.00431097	0.00416499
ko00770	0.00284873	0.00288662	0.00286919	0.00277817	0.00254671	0.00277154	0.00265681	0.00265412	0.00270353	0.00280256	0.00268098	0.00263205	0.00268865	0.00282735	0.00274259	0.00271508	0.00283308	0.00279549	0.00277434	0.00295872	0.00285525	0.00283717	0.00284373	0.00282192	0.00263197	0.00273856	0.00273607	0.00257843	0.00265572	0.00282236	0.00268665	0.00263866	0.00271778	0.00278202	0.00272729	0.0027052	0.00279388	0.00278815	0.00292938	0.00286969	0.00282501	0.00281668	0.00288545	0.00274377	0.00288878	0.00265656	0.00277944	0.00274637	0.00272501
ko00780	0.00651945	0.006373	0.00645699	0.00672298	0.0073795	0.00753573	0.00752363	0.00762929	0.0071274	0.00727199	0.00716092	0.00713053	0.00696178	0.00699232	0.00693298	0.00694489	0.00659051	0.00678791	0.00693221	0.0064826	0.00661198	0.00663402	0.00646637	0.00672321	0.0074753	0.00753357	0.00745119	0.00789408	0.00720399	0.00642037	0.0070924	0.00727615	0.00691574	0.00701422	0.00712347	0.00741572	0.00664826	0.00625282	0.00644486	0.00666927	0.00663703	0.0066975	0.00646328	0.00692442	0.00754758	0.00810274	0.00617368	0.00636541	0.00690051
ko00785	0.000293974	0.000288023	0.000303852	0.000285558	0.000236498	0.00023149	0.000242622	0.000236079	0.000279359	0.000257613	0.000278778	0.000278948	0.00026968	0.000280014	0.000280954	0.00026715	0.000273766	0.000277437	0.000267909	0.000295631	0.00028433	0.000288335	0.000298274	0.000274197	0.000235868	0.000233841	0.000245892	0.000221358	0.000274363	0.000308524	0.000270453	0.000268175	0.000271784	0.000265442	0.000254386	0.000230335	0.00027599	0.000278859	0.000289199	0.00028917	0.000280897	0.000270929	0.000289834	0.000276422	0.000233028	0.000220781	0.00032021	0.000284778	0.000266428
ko00790	0.0035582	0.00341387	0.003482	0.00361393	0.0029724	0.00296936	0.00304635	0.0029283	0.00327854	0.00312039	0.00325565	0.00321066	0.00329428	0.00347664	0.00341306	0.00331135	0.00336784	0.00334639	0.00325906	0.00351389	0.00344588	0.00339164	0.00341608	0.00339361	0.00299827	0.00298457	0.00309296	0.00291926	0.00326887	0.00343313	0.00324863	0.00316555	0.00342238	0.00332492	0.00325652	0.00305498	0.00339491	0.00359909	0.00352463	0.00365539	0.00346731	0.00337229	0.00345748	0.00338456	0.0029307	0.00285434	0.00343863	0.00331959	0.00316098
ko00791	0.000802857	0.000821896	0.000777173	0.000787829	0.00094953	0.000899371	0.000924967	0.000908237	0.000902742	0.000899551	0.000923389	0.000901118	0.000947457	0.00085089	0.000857069	0.000891102	0.000836275	0.000845302	0.00083921	0.000753621	0.000841256	0.000827425	0.000816677	0.000845135	0.000931628	0.000902812	0.000882642	0.000908356	0.000888593	0.000819414	0.000889126	0.000912414	0.000865497	0.000851618	0.000845445	0.000904511	0.000831066	0.000785172	0.000762051	0.000759868	0.0008292	0.000830218	0.000768587	0.000852548	0.000839056	0.000881555	0.000920141	0.000907425	0.000890675
ko00830	0.00117604	0.00118863	0.00119408	0.00105102	0.00135971	0.00130927	0.00132387	0.00135833	0.00141932	0.00131401	0.00142538	0.00135668	0.00148913	0.00130514	0.00131477	0.00134554	0.00119709	0.00126366	0.00120519	0.00117078	0.00119826	0.00121963	0.00122155	0.0011704	0.00136452	0.00124638	0.00133752	0.00126686	0.00139228	0.00124726	0.00135259	0.00134457	0.00130902	0.00131605	0.00123769	0.00124906	0.00113974	0.00105669	0.00113139	0.00105155	0.00116769	0.00119007	0.00115118	0.00121323	0.00120113	0.00119955	0.00134082	0.00134581	0.00128878
ko00860	0.00539608	0.00545645	0.00551899	0.00518375	0.00507345	0.00479011	0.00485928	0.00487348	0.00502566	0.00476822	0.0051052	0.00490353	0.00517547	0.00509543	0.00504117	0.00501884	0.00510147	0.00519323	0.0051358	0.00528438	0.00525666	0.00542903	0.00545219	0.00521653	0.00495864	0.00489199	0.00480955	0.00480963	0.00487503	0.00555855	0.00488814	0.00484694	0.00509152	0.00494329	0.00488146	0.00490342	0.00517844	0.00503065	0.00517043	0.00537852	0.00525879	0.00500022	0.00540055	0.00535574	0.00471319	0.00482073	0.00501874	0.0050402	0.00494151
ko00900	0.00300687	0.00304418	0.00306921	0.00304594	0.00294343	0.00287172	0.00303905	0.00302199	0.00296474	0.00291607	0.00297262	0.00299416	0.00301004	0.0029425	0.00299519	0.00293245	0.00293491	0.00302195	0.00300688	0.00298433	0.00302627	0.00303561	0.0030216	0.00305744	0.00291385	0.00288332	0.0029205	0.00296683	0.0029691	0.00311378	0.00289333	0.00297233	0.00306272	0.00293011	0.002908	0.00292441	0.00294662	0.00289568	0.00296857	0.00299332	0.0030217	0.00293072	0.00300111	0.00307936	0.00271994	0.00287105	0.00312791	0.0030512	0.00296998
ko00901	7.99425e-05	8.37526e-05	8.98779e-05	5.72433e-05	0.000104673	8.7647e-05	9.02735e-05	8.15742e-05	8.42995e-05	8.33476e-05	8.32152e-05	7.70189e-05	9.29536e-05	6.94028e-05	6.88484e-05	7.22571e-05	8.78142e-05	7.64712e-05	7.55271e-05	8.13236e-05	8.07178e-05	8.28894e-05	9.29717e-05	7.92026e-05	0.000108509	9.1974e-05	8.17207e-05	8.97904e-05	8.66585e-05	0.000104713	7.59004e-05	8.75223e-05	6.60632e-05	6.30549e-05	6.77336e-05	9.74892e-05	8.77297e-05	6.7544e-05	7.77149e-05	5.99415e-05	7.82412e-05	7.94792e-05	8.79697e-05	8.14784e-05	7.86141e-05	9.4269e-05	5.43638e-05	6.07816e-05	7.0441e-05
ko00902	1.95337e-05	1.79081e-05	1.79425e-05	2.4131e-05	2.21438e-05	3.45062e-05	2.77846e-05	3.25036e-05	1.50269e-05	2.83406e-05	2.00405e-05	1.44009e-05	1.77082e-05	1.96062e-05	1.79474e-05	2.09492e-05	1.61863e-05	1.87733e-05	2.85989e-05	1.88434e-05	1.90341e-05	2.30032e-05	1.98004e-05	2.64782e-05	2.91376e-05	3.49917e-05	2.44508e-05	3.7821e-05	1.6156e-05	1.4613e-05	1.68052e-05	1.77581e-05	2.05731e-05	2.04582e-05	2.80611e-05	2.94674e-05	2.64468e-05	1.49588e-05	2.19499e-05	2.50009e-05	2.15383e-05	2.31923e-05	2.06758e-05	2.19865e-05	4.81166e-05	5.58582e-05	1.70061e-05	2.48804e-05	2.84803e-05
ko00903	0.00282888	0.00287384	0.00298397	0.00301995	0.00330705	0.00335558	0.00339517	0.00364318	0.0031411	0.00324264	0.00321637	0.00317265	0.00319484	0.00303659	0.0030529	0.00301882	0.00280724	0.00300892	0.00317035	0.00282403	0.00291445	0.00302647	0.00296158	0.00307708	0.00330138	0.00337294	0.00319797	0.00367427	0.00307618	0.00303277	0.00301863	0.00325655	0.00315629	0.00306014	0.00318224	0.00325124	0.00280604	0.00245538	0.00272228	0.00282294	0.00284227	0.00287011	0.0028267	0.00322553	0.00325879	0.00376128	0.00278404	0.0029326	0.00308845
ko00906	0.00033996	0.000342351	0.000331845	0.00041209	0.000515675	0.000434283	0.000463907	0.000478997	0.000460988	0.000417015	0.000455283	0.000400784	0.000476928	0.000480028	0.000473231	0.000451527	0.000392226	0.000419132	0.000372715	0.000317633	0.000358876	0.000368089	0.000349122	0.000362538	0.0004694	0.000421091	0.000450982	0.000445068	0.000439373	0.00034291	0.000442772	0.000422194	0.000462685	0.000446834	0.000404861	0.000436344	0.000382638	0.00036917	0.000351179	0.000408251	0.000371878	0.00037309	0.00035539	0.000406826	0.000369048	0.000405089	0.000373703	0.000408964	0.000421641
ko00908	0.00013887	0.000140097	0.000135128	0.000143192	0.000122928	0.000115636	0.000117893	0.000111561	0.000133902	0.000119413	0.00013965	0.000132832	0.000140817	0.000136067	0.00014016	0.000133316	0.000132968	0.000133122	0.000127559	0.000129359	0.00013695	0.000136643	0.000133579	0.000137742	0.000125531	0.000121057	0.000120644	0.000112239	0.000135975	0.000132148	0.000130932	0.000127182	0.000138467	0.000132155	0.000131262	0.000114581	0.000137485	0.000138176	0.000130225	0.000135574	0.000137545	0.000132463	0.000133886	0.000135925	0.000113871	0.000113037	0.000146539	0.00014175	0.000131744
ko00909	7.03572e-05	8.80759e-05	7.50222e-05	5.90026e-05	0.000116539	0.000107335	0.000124498	0.000161661	7.41488e-05	0.000110421	7.04864e-05	9.26342e-05	7.87622e-05	6.84821e-05	5.62238e-05	6.89661e-05	9.10407e-05	8.12429e-05	8.661e-05	7.49192e-05	8.13605e-05	9.0712e-05	7.97556e-05	8.01563e-05	9.86973e-05	0.000101388	0.000124361	0.000142715	7.54731e-05	6.97527e-05	9.61101e-05	9.11707e-05	5.94147e-05	8.09316e-05	6.35391e-05	0.000126138	7.95114e-05	8.08012e-05	8.32635e-05	7.88654e-05	9.16363e-05	7.88422e-05	7.47104e-05	8.15895e-05	0.000120455	0.000144817	6.23424e-05	8.29859e-05	0.000119033
ko00910	0.00353692	0.00351918	0.00344634	0.00347875	0.00305734	0.00307637	0.00306654	0.00308735	0.00314438	0.00314172	0.00323393	0.00321133	0.00325354	0.00330823	0.00326219	0.00330205	0.00328212	0.00326882	0.00335347	0.00350171	0.00347303	0.00342076	0.00340171	0.00345926	0.00306722	0.00303456	0.00310627	0.00289659	0.00313167	0.0033209	0.00323554	0.00311838	0.00333776	0.00334154	0.00331747	0.00306013	0.00333157	0.00369307	0.00348216	0.00346269	0.00350289	0.00334459	0.00340115	0.00334388	0.00321874	0.00297706	0.00363539	0.00351686	0.00336195
ko00920	0.00693959	0.00696109	0.00693177	0.0068521	0.00623876	0.00726555	0.00669496	0.00661826	0.006275	0.00703579	0.00632475	0.00625013	0.00603133	0.00656585	0.00658143	0.00654059	0.00679416	0.00666395	0.00706046	0.00726783	0.00689104	0.00680598	0.00690689	0.00705286	0.0066065	0.00720533	0.00679427	0.00686536	0.00625554	0.006664	0.00645588	0.00638598	0.00649025	0.00674633	0.006903	0.00695255	0.00681713	0.00696967	0.00709376	0.00713041	0.00679247	0.00687241	0.00711184	0.00677756	0.00807655	0.00757587	0.0067136	0.00664773	0.00685819
ko00930	0.00280998	0.00293308	0.00304715	0.00309785	0.00322905	0.00330371	0.00322816	0.00358764	0.00299585	0.00315136	0.00307309	0.00303116	0.00305862	0.00293815	0.00286391	0.00298371	0.00279714	0.0030055	0.00327729	0.00289679	0.00292421	0.00311154	0.00296846	0.00312268	0.00329111	0.00328897	0.00315042	0.00348031	0.00296295	0.00305881	0.00290372	0.00304078	0.00307984	0.00297893	0.00311055	0.00318307	0.00280105	0.00254172	0.00280105	0.00294509	0.00287317	0.00288713	0.00298366	0.00324453	0.00324342	0.00361187	0.0026962	0.00279878	0.00302243
ko00940	0.000585057	0.000577644	0.00061034	0.00054553	0.000827561	0.000662168	0.000779966	0.000750597	0.000730188	0.000661133	0.000702865	0.00073452	0.000674846	0.00060755	0.000636127	0.000680341	0.000639559	0.000664858	0.000579114	0.00052048	0.000611263	0.000577825	0.000597481	0.00056326	0.000741078	0.000635772	0.000753368	0.000716482	0.000781615	0.000645422	0.000730688	0.000746068	0.000652102	0.000630927	0.000556208	0.00068728	0.000629468	0.000533528	0.000539626	0.000547488	0.000597715	0.000602427	0.000575678	0.000629931	0.000522901	0.000581035	0.000772953	0.000752371	0.000664265
ko00941	4.09833e-05	4.66821e-05	4.37127e-05	3.2996e-05	6.98325e-05	5.63117e-05	6.76616e-05	6.08777e-05	5.61272e-05	6.22291e-05	6.00727e-05	7.68039e-05	6.38975e-05	4.23205e-05	4.87043e-05	4.96652e-05	4.50667e-05	4.69597e-05	4.3395e-05	3.2864e-05	4.12374e-05	4.26618e-05	3.95895e-05	3.94933e-05	6.69687e-05	6.09069e-05	5.80342e-05	7.2199e-05	6.62996e-05	4.5333e-05	5.8568e-05	7.40187e-05	5.37677e-05	4.85733e-05	4.61756e-05	6.20628e-05	4.66716e-05	4.31226e-05	3.85469e-05	3.55487e-05	4.09577e-05	3.85192e-05	3.69205e-05	4.43468e-05	4.4968e-05	6.4398e-05	8.10948e-05	6.62936e-05	6.72981e-05
ko00943	4.25787e-05	3.97507e-05	3.75729e-05	2.74155e-05	3.73832e-05	3.64292e-05	5.05883e-05	3.43165e-05	5.50166e-05	4.64109e-05	5.36488e-05	5.78606e-05	5.1771e-05	4.39001e-05	3.57773e-05	4.19601e-05	4.89657e-05	5.14893e-05	2.74092e-05	3.80074e-05	3.98873e-05	4.0331e-05	4.0215e-05	3.41934e-05	3.79589e-05	3.64626e-05	4.89649e-05	4.57745e-05	5.20895e-05	4.15645e-05	4.89903e-05	5.23815e-05	4.12505e-05	4.07536e-05	3.46332e-05	4.28539e-05	4.14765e-05	3.43353e-05	4.04458e-05	2.92555e-05	4.25655e-05	4.19001e-05	3.35019e-05	3.96985e-05	3.0681e-05	3.87558e-05	5.75879e-05	5.0824e-05	5.17291e-05
ko00944	2.07164e-05	1.52188e-05	1.29921e-05	1.61361e-05	3.65462e-05	2.07708e-05	2.40804e-05	2.58627e-05	3.34047e-05	2.08137e-05	3.42303e-05	3.03823e-05	3.74166e-05	2.10939e-05	2.40581e-05	2.79277e-05	1.74344e-05	1.72725e-05	1.16539e-05	1.27219e-05	1.85276e-05	1.4482e-05	1.3785e-05	1.71966e-05	3.48431e-05	2.10213e-05	2.60952e-05	2.44055e-05	3.86505e-05	1.60359e-05	3.24438e-05	3.30972e-05	2.21375e-05	2.13808e-05	2.56566e-05	2.93621e-05	1.83469e-05	1.44191e-05	1.38719e-05	1.43798e-05	2.00558e-05	1.55566e-05	1.30863e-05	2.05694e-05	2.25787e-05	2.05599e-05	1.82499e-05	2.40618e-05	2.09496e-05
ko00945	4.09833e-05	4.66821e-05	4.37127e-05	3.2996e-05	6.98325e-05	5.63117e-05	6.76616e-05	6.08777e-05	5.61272e-05	6.22291e-05	6.00727e-05	7.68039e-05	6.38975e-05	4.23205e-05	4.87043e-05	4.96652e-05	4.50667e-05	4.69597e-05	4.3395e-05	3.2864e-05	4.12374e-05	4.26618e-05	3.95895e-05	3.94933e-05	6.69687e-05	6.09069e-05	5.80342e-05	7.2199e-05	6.62996e-05	4.5333e-05	5.8568e-05	7.40187e-05	5.37677e-05	4.85733e-05	4.61756e-05	6.20628e-05	4.66716e-05	4.31226e-05	3.85469e-05	3.55487e-05	4.09577e-05	3.85192e-05	3.69205e-05	4.43468e-05	4.4968e-05	6.4398e-05	8.10948e-05	6.62936e-05	6.72981e-05
ko00950	0.000671874	0.000645422	0.000643932	0.000642924	0.000664263	0.000622799	0.000655828	0.000671165	0.000645484	0.00064981	0.000651155	0.00066747	0.000705206	0.000656188	0.00066823	0.000664485	0.000643398	0.000661629	0.000630656	0.000654914	0.000666482	0.000630824	0.0006782	0.000662203	0.000634929	0.00062881	0.000635026	0.00064104	0.000650535	0.000667782	0.000654067	0.000657974	0.000645012	0.000662434	0.000649078	0.00067111	0.000652669	0.000635769	0.000662758	0.000641718	0.000678796	0.000650116	0.000624919	0.000642532	0.000602444	0.000632486	0.000702736	0.000697671	0.000672406
ko00960	0.000811187	0.000806647	0.000778974	0.000825877	0.000749952	0.000699971	0.000719163	0.000738858	0.000792707	0.00075322	0.000787513	0.000828318	0.000839501	0.000815275	0.000841251	0.00082462	0.000788959	0.000785935	0.000772247	0.000805581	0.000805181	0.000784127	0.000795613	0.000804863	0.000726733	0.000706994	0.000719845	0.000663574	0.000794449	0.000778701	0.000806768	0.000781489	0.000803507	0.000820093	0.000812175	0.000750588	0.000784572	0.000836589	0.000804953	0.000821298	0.000812559	0.000792649	0.000782106	0.000772208	0.000712854	0.000654257	0.0009413	0.000886581	0.000825757
ko00965	0.000203889	0.000213953	0.000207016	0.000184459	0.00022113	0.000194585	0.000212347	0.000206453	0.000200789	0.000198657	0.000203808	0.000198343	0.000225591	0.000184546	0.000178166	0.000185809	0.00020876	0.000192538	0.00018873	0.000197024	0.000204305	0.000205588	0.000210812	0.000207028	0.000218715	0.000200161	0.000191078	0.000210684	0.000200824	0.000223065	0.000194296	0.000206333	0.000174854	0.000174236	0.000184391	0.000214357	0.000210331	0.000192018	0.000192033	0.000188538	0.000211532	0.000191009	0.000208104	0.000214028	0.00018315	0.000210511	0.000155027	0.000179002	0.000184808
ko00966	0.00014159	0.00013914	0.000141712	0.000154474	0.000119985	0.000135283	0.000118462	0.000121988	0.000136373	0.000140503	0.000133938	0.000132592	0.000130482	0.000147138	0.000138619	0.000146092	0.000138858	0.000137485	0.000137954	0.000150942	0.00013887	0.000135904	0.00013777	0.000141029	0.000125467	0.000135341	0.000125349	0.000123226	0.000129665	0.000135441	0.000136964	0.000131123	0.000135294	0.000141983	0.000148155	0.000133087	0.000144023	0.000155895	0.000152545	0.000155932	0.00014072	0.000144382	0.000144452	0.000139636	0.000154117	0.000134416	0.00014595	0.000143833	0.000135183
ko00970	0.00383126	0.00384678	0.00380161	0.00384933	0.00347106	0.00346732	0.00347676	0.00334302	0.00373129	0.00353532	0.00371016	0.00358297	0.0037182	0.00381881	0.0037859	0.00371657	0.00381219	0.00373796	0.00369991	0.0038656	0.00379875	0.00385359	0.00380728	0.0037601	0.00351715	0.00354009	0.00347726	0.00340411	0.00366699	0.00384637	0.00363051	0.00358347	0.00374123	0.00366077	0.00362009	0.00354887	0.00378813	0.00393361	0.00385615	0.00387403	0.00383498	0.00376947	0.00386143	0.003775	0.00352209	0.00346902	0.00378403	0.00368108	0.00357623
ko00980	0.00192622	0.00186417	0.00184544	0.00201096	0.00192322	0.00218418	0.00185282	0.00197896	0.00196389	0.00211707	0.00197731	0.00183635	0.00197154	0.00207835	0.00200754	0.00206321	0.00190806	0.00190279	0.00204054	0.00201466	0.00193769	0.00191724	0.00190733	0.0020216	0.00204063	0.00211631	0.00198854	0.00193162	0.00191818	0.0017482	0.00199148	0.00186698	0.00193565	0.00207687	0.00216747	0.00201508	0.00191461	0.0019141	0.0020302	0.00201138	0.0019338	0.00202528	0.00193461	0.00188105	0.00247783	0.00222586	0.00187656	0.00195012	0.00203583
ko00981	0.00101202	0.000985967	0.00103392	0.00101662	0.00114229	0.00109758	0.00122676	0.00120325	0.00114815	0.00111553	0.00116715	0.00121123	0.00119928	0.00110687	0.00116519	0.00109331	0.00100501	0.00109238	0.00102598	0.000946854	0.00102136	0.000990044	0.00103803	0.00102119	0.00109603	0.00109438	0.00114617	0.00121563	0.00114962	0.00104479	0.00113384	0.0012121	0.00115712	0.00113198	0.00109129	0.00108383	0.00100218	0.000837629	0.000929168	0.000948464	0.000992963	0.00100414	0.000942376	0.00108734	0.000975028	0.00113106	0.00112833	0.00117525	0.00111541
ko00982	0.00200201	0.00192524	0.00192513	0.00206566	0.00194542	0.00223067	0.00191201	0.00201955	0.0020307	0.00217042	0.00203827	0.00189351	0.00205902	0.00217571	0.00208515	0.00213603	0.00198839	0.00199563	0.0021038	0.00212344	0.00201428	0.00197243	0.00199138	0.00207327	0.00206003	0.0021466	0.00204694	0.00195852	0.00197227	0.00183613	0.00205338	0.0019197	0.00202371	0.00216018	0.00222031	0.00206552	0.00197969	0.00196616	0.00212545	0.00208759	0.0020033	0.00209511	0.00201485	0.00193818	0.00247876	0.00220501	0.00193472	0.00200407	0.00205983
ko00983	0.00218005	0.00209241	0.00210983	0.00226358	0.00181293	0.0021194	0.00188201	0.0018332	0.00202181	0.00209609	0.00200904	0.00191941	0.00197776	0.00222094	0.00213791	0.00210649	0.00214251	0.00208908	0.00215569	0.00230015	0.00215603	0.00209418	0.00214988	0.00220523	0.00192846	0.00209712	0.0019721	0.00185003	0.00196095	0.00202582	0.00205034	0.00192005	0.00208874	0.00216584	0.00221079	0.00201135	0.00216133	0.00216329	0.00232108	0.00229726	0.00215382	0.00221246	0.00221531	0.00204128	0.00242945	0.0021168	0.00213577	0.00208585	0.00207241
ko00984	0.00115159	0.00111164	0.00122101	0.00123622	0.00137215	0.00144878	0.00153969	0.00172548	0.00140704	0.00134209	0.00142028	0.00142314	0.00143334	0.00130255	0.0012976	0.00130787	0.00111743	0.00133329	0.00137657	0.00119999	0.00120864	0.00118541	0.00117672	0.00127553	0.00138187	0.00137353	0.00144519	0.00154003	0.00137558	0.00125379	0.00129405	0.00135311	0.00145965	0.00139103	0.00128809	0.00133344	0.00108944	0.000883233	0.00109884	0.00116655	0.00116473	0.00113378	0.00112082	0.00136715	0.00118873	0.00139026	0.00114942	0.0011349	0.00118716
ko01040	0.00564072	0.00554433	0.0056314	0.00579096	0.00637654	0.0064677	0.00648291	0.0066691	0.00632042	0.00628797	0.00638411	0.00631263	0.00622419	0.00609957	0.00605295	0.00608236	0.00565386	0.00592289	0.00597718	0.00553763	0.00571395	0.00580472	0.00562322	0.0058683	0.00648841	0.00645557	0.00644786	0.00678963	0.00633777	0.0056342	0.00616544	0.00635504	0.0060778	0.00610193	0.00619071	0.0063089	0.0056781	0.00517903	0.00549758	0.00566663	0.00569073	0.00575308	0.00550494	0.00607444	0.00640984	0.0070233	0.00558385	0.00573057	0.00605458
ko01051	0.000552435	0.000685033	0.000729318	0.000517989	0.00145905	0.00134224	0.00148628	0.00156119	0.00102266	0.00106147	0.000949503	0.00111218	0.00102535	0.000782294	0.000889702	0.000955852	0.000911451	0.00105776	0.000849583	0.000555593	0.000683036	0.000756725	0.000706764	0.000598994	0.00129186	0.00120929	0.00137921	0.00173441	0.00112026	0.000821299	0.00107888	0.00121057	0.000919366	0.000857813	0.000785051	0.00127416	0.000827817	0.000587265	0.000624935	0.000632794	0.000642288	0.000713913	0.000752809	0.000964074	0.000833484	0.00117901	0.000666988	0.000906624	0.00103651
ko01052	0.00204953	0.00249323	0.00286498	0.00160731	0.00717263	0.00664373	0.00750086	0.00810713	0.0046113	0.00498766	0.00411306	0.00512042	0.0048603	0.00319394	0.00375914	0.00415906	0.00407041	0.00493684	0.00342733	0.00184397	0.00266774	0.00299563	0.00278983	0.00224001	0.00626387	0.00569945	0.00695009	0.00916902	0.00512347	0.0033914	0.00510316	0.00586185	0.00397323	0.00370929	0.00318178	0.00631123	0.00357857	0.00194384	0.00252807	0.00235691	0.00248061	0.00276181	0.00282564	0.00416274	0.0036497	0.00576444	0.00239556	0.00395726	0.00478344
ko01053	0.00246505	0.00242047	0.00256357	0.00217054	0.00458687	0.00405374	0.00445027	0.00489393	0.00313387	0.00349184	0.00285226	0.00336225	0.00306912	0.00279116	0.00285538	0.00304025	0.00339968	0.0030266	0.00298208	0.00235518	0.00265741	0.00249451	0.0024342	0.00234912	0.0041663	0.00369356	0.00404162	0.00487959	0.00340064	0.00262551	0.00317332	0.00355439	0.00291479	0.00278097	0.002623	0.0040062	0.00317208	0.00254043	0.00258051	0.00267046	0.00276271	0.0027423	0.00267283	0.0028252	0.00250546	0.00315957	0.00189591	0.00231039	0.00269662
ko01054	0.00243078	0.00222906	0.00222392	0.00213366	0.00348655	0.00296892	0.00325214	0.00374246	0.00247814	0.002645	0.00217851	0.00245392	0.00236605	0.00256109	0.00213012	0.00239686	0.00322814	0.00275724	0.00260889	0.00224197	0.00248262	0.00224333	0.00216765	0.00214072	0.00311868	0.00260494	0.00304263	0.00322383	0.00251895	0.00210976	0.00248947	0.00255889	0.00220626	0.00231121	0.00223461	0.00319303	0.00292792	0.00280752	0.00257782	0.00277412	0.00277908	0.00255893	0.00243898	0.00231917	0.00186771	0.00201629	0.00138346	0.00153521	0.00229736
ko01055	0.000803106	0.000785959	0.000850625	0.000676105	0.00114577	0.00105563	0.00114663	0.00130661	0.000939304	0.000975663	0.000867526	0.000957719	0.000939284	0.000839516	0.000862213	0.000921311	0.000924315	0.000898419	0.000860839	0.000814093	0.000832768	0.000789837	0.000820333	0.000772532	0.00108094	0.000970865	0.00107833	0.00112552	0.000975099	0.000891785	0.000965812	0.000962761	0.000823997	0.000864591	0.000764669	0.00105631	0.000879871	0.000779158	0.000821901	0.000778455	0.000836365	0.000829941	0.000823717	0.000831827	0.000828396	0.000904128	0.000695642	0.000741898	0.000805836
ko01056	0.000147565	0.000164726	0.000176097	0.00012518	0.000311428	0.000320566	0.000389902	0.000359732	0.000255983	0.00029855	0.000262421	0.000299032	0.000260575	0.000216815	0.00020766	0.000222352	0.00019835	0.000226368	0.000200296	0.000136285	0.000166556	0.000183722	0.000170284	0.000158662	0.000309574	0.000324538	0.000327433	0.000431421	0.000266801	0.0001856	0.000279274	0.000313192	0.000216052	0.000239523	0.000203418	0.000322429	0.000186058	0.000126409	0.000145694	0.00015535	0.000166331	0.000181443	0.000172152	0.000219873	0.000298504	0.000411369	0.000188898	0.000235131	0.000285526
ko01057	0.000398955	0.000438929	0.000422875	0.000328463	0.000724769	0.000733034	0.000822116	0.000983797	0.000592421	0.000663327	0.000562614	0.00059418	0.000616274	0.00053634	0.000503237	0.000560161	0.000514182	0.000576934	0.000494341	0.000395091	0.000462913	0.000458274	0.000447503	0.000417023	0.000663493	0.000648055	0.000744039	0.000858792	0.000602592	0.000488776	0.000608348	0.000606321	0.000515884	0.00058122	0.000460511	0.000650551	0.000450003	0.000307689	0.000413864	0.000416224	0.000419545	0.000461828	0.000432524	0.000505403	0.000626739	0.000742764	0.000403315	0.000500553	0.000548377
ko01059	0.000874244	0.000991151	0.00105939	0.000726917	0.00181389	0.00167992	0.00194036	0.00197891	0.00133219	0.00140886	0.00130804	0.00148286	0.00137026	0.00103775	0.00117418	0.00129681	0.00120698	0.00126012	0.00115317	0.000816547	0.00101037	0.00106365	0.00102673	0.000956452	0.00174057	0.00159018	0.00179948	0.00210961	0.00146456	0.0011445	0.00136994	0.0015308	0.00119651	0.00118434	0.00103613	0.0016791	0.00112768	0.000756041	0.000875365	0.000834208	0.000996134	0.00101025	0.00096996	0.00120479	0.00115687	0.00163575	0.00090444	0.00105928	0.00124358
ko01062	0.000117431	0.000121817	0.000114429	0.000138395	0.00015785	0.000144255	0.000150323	0.000155019	0.000128887	0.000136789	0.0001293	0.000123572	0.000137727	0.000139054	0.000136827	0.000135242	0.000132764	0.000125157	0.000130304	0.000118945	0.000124362	0.000127609	0.000114088	0.000125031	0.000145759	0.000147785	0.000137199	0.000160717	0.000128746	0.000114537	0.000132637	0.000135271	0.000131782	0.000133059	0.000129433	0.00015223	0.000131444	0.000130102	0.000126411	0.000139335	0.000129612	0.000131538	0.000129067	0.000137903	0.00013675	0.000157148	0.000105119	0.000130174	0.00012691
ko01100	0.133809	0.133771	0.134101	0.133616	0.132292	0.131196	0.132225	0.131802	0.133219	0.131771	0.133572	0.133097	0.135048	0.134065	0.134052	0.133188	0.132217	0.133209	0.133164	0.134633	0.133892	0.133594	0.134123	0.133905	0.131916	0.131491	0.13161	0.130814	0.133184	0.13526	0.132636	0.132661	0.134179	0.133307	0.132009	0.131514	0.132603	0.131104	0.133669	0.133555	0.133719	0.132529	0.133862	0.133993	0.130228	0.129875	0.135203	0.133923	0.131674
ko01110	0.0543713	0.0544329	0.0546633	0.0542843	0.0529074	0.051979	0.0529088	0.0526922	0.0537199	0.0525962	0.0537883	0.0534648	0.0544992	0.0543043	0.054121	0.0536139	0.0536185	0.0539269	0.0536935	0.0547396	0.0543184	0.0544351	0.0546376	0.054167	0.0524859	0.0522465	0.0522798	0.0521784	0.0534831	0.0553078	0.0531785	0.0531806	0.054438	0.0535466	0.0529179	0.0524897	0.0536922	0.0536557	0.0543805	0.0542373	0.054542	0.0535776	0.0544483	0.0542687	0.0514316	0.0515875	0.0553446	0.0542981	0.0531805
ko01120	0.0599493	0.0607684	0.060907	0.0603246	0.0609087	0.0624233	0.0611426	0.0627233	0.0609508	0.0623644	0.0615869	0.0620389	0.0623335	0.0606884	0.0602728	0.0609972	0.0595218	0.0603662	0.0619453	0.0614382	0.0607054	0.0607086	0.0609302	0.0613242	0.0614476	0.0618322	0.0615805	0.0614828	0.0610048	0.0614244	0.0612628	0.0616682	0.0613028	0.0616417	0.0617507	0.0611832	0.0594253	0.057527	0.0604487	0.0598106	0.0598597	0.0602364	0.0607286	0.0611904	0.0629036	0.0620471	0.0620202	0.0617969	0.0613772
ko01130	0.0500121	0.0502619	0.0506622	0.04995	0.0527272	0.0517649	0.0532422	0.0536364	0.0522229	0.0514036	0.0520478	0.0524207	0.0527356	0.0515077	0.051659	0.0516185	0.05062	0.0513935	0.0508554	0.0499974	0.0505199	0.050797	0.0505935	0.0503009	0.0522824	0.0515787	0.0523803	0.0535443	0.0524445	0.0514669	0.0518038	0.052428	0.0519201	0.0512812	0.0504845	0.0519185	0.0504386	0.0487522	0.0499526	0.0500008	0.0504691	0.0502247	0.0502918	0.0514691	0.0497941	0.0518882	0.0511183	0.051099	0.0510253
ko01200	0.0255339	0.0258922	0.0259882	0.0260373	0.0252874	0.0247767	0.0251588	0.0250468	0.0256083	0.0249979	0.0258852	0.0256625	0.026039	0.0257111	0.0257133	0.0255875	0.0252226	0.0254752	0.0258399	0.0256095	0.0256961	0.0261728	0.0258658	0.0259032	0.0252793	0.0251177	0.0249639	0.0251729	0.0255184	0.0262205	0.0253026	0.0255215	0.0259018	0.0253797	0.0255491	0.0251828	0.025386	0.0256696	0.0254236	0.0255479	0.0257557	0.0253992	0.0257993	0.0261119	0.0245311	0.0252226	0.0259244	0.0255731	0.0253999
ko01210	0.00478808	0.00477341	0.00473822	0.00465988	0.00434293	0.00446419	0.0043579	0.00435144	0.00447489	0.00452981	0.00440317	0.00442537	0.00446178	0.00455583	0.00455486	0.00450854	0.00471186	0.00462766	0.0045941	0.00484479	0.00471355	0.00461023	0.00476519	0.00466738	0.00438526	0.00449795	0.00444057	0.00426701	0.0044834	0.00476566	0.00452702	0.00444205	0.00444004	0.00455631	0.00456726	0.00450991	0.00472776	0.0048309	0.00485591	0.00470741	0.0047133	0.00471599	0.0047917	0.00450568	0.0046784	0.00431417	0.00465858	0.00463112	0.00452392
ko01212	0.0147088	0.0148963	0.015376	0.015685	0.0167326	0.0170532	0.0169925	0.0176551	0.0159206	0.0164659	0.0162611	0.0161705	0.0160255	0.0156773	0.0154109	0.0156412	0.0149492	0.0155854	0.016392	0.0149982	0.0151147	0.015665	0.0151098	0.0156625	0.0169152	0.0171498	0.0164798	0.0182043	0.0158324	0.0153933	0.0156617	0.0163482	0.0159768	0.0156754	0.0162544	0.0169413	0.0150249	0.0140663	0.0148172	0.0152834	0.0151055	0.0151883	0.0152252	0.0163258	0.0169003	0.0187666	0.0142867	0.0146687	0.0158319
ko01220	0.00680399	0.00700199	0.00702649	0.00705486	0.00780906	0.00830764	0.00796642	0.00858144	0.00757045	0.00808839	0.007669	0.00807625	0.00782921	0.00719763	0.00720162	0.00753104	0.00691642	0.00718016	0.00764524	0.00706336	0.00707641	0.00694026	0.00704721	0.00722371	0.00797957	0.00795186	0.00808776	0.00806169	0.00782993	0.0072405	0.00777548	0.00799235	0.00750289	0.00773993	0.00767556	0.00769595	0.00693615	0.00589025	0.00688099	0.00695005	0.00676628	0.00702032	0.00705428	0.00734676	0.00811271	0.00793029	0.00756876	0.00765095	0.00758783
ko01230	0.0195912	0.0194853	0.0192854	0.019404	0.0177023	0.0176294	0.0176475	0.0172914	0.0187399	0.0181451	0.0185913	0.0184317	0.0188059	0.0192266	0.0192375	0.018908	0.0190744	0.0189544	0.0186933	0.019758	0.0194113	0.0191992	0.0194424	0.0192605	0.0177089	0.017827	0.0177284	0.0170371	0.0185912	0.0194271	0.0186088	0.0182074	0.0189242	0.0188555	0.0187051	0.0179189	0.0191268	0.0199417	0.0196962	0.0195168	0.0195354	0.0191503	0.019481	0.018766	0.0181377	0.0171056	0.0198557	0.0193271	0.0185969
ko01501	0.00482816	0.00487374	0.00457306	0.00468499	0.00432371	0.00445077	0.00419169	0.00391623	0.00454422	0.00450735	0.00434751	0.00438464	0.00389515	0.00452368	0.00464441	0.00456197	0.00489086	0.00442855	0.00448675	0.00454354	0.00471939	0.00469225	0.00457396	0.00459193	0.00440567	0.00464654	0.00438885	0.00431766	0.00461689	0.00429708	0.00460784	0.00450599	0.0042661	0.00453667	0.00476605	0.00449916	0.00497053	0.00486543	0.0046606	0.00477276	0.00470762	0.00489112	0.00475451	0.00428775	0.00487431	0.00457523	0.00411899	0.00420458	0.00437286
ko01502	0.00108227	0.00107568	0.00106321	0.000982066	0.00110885	0.00102395	0.00114558	0.0011064	0.00108809	0.00103524	0.00107523	0.00107598	0.00106459	0.00104263	0.00104557	0.00103631	0.00112055	0.00111011	0.000983602	0.00100862	0.00108314	0.00105975	0.00106525	0.00100499	0.00108869	0.00100126	0.00112189	0.00107584	0.00111274	0.00110925	0.00105922	0.00108541	0.00105861	0.0010317	0.000962042	0.00103746	0.0011175	0.00105406	0.00102814	0.00102755	0.00105946	0.001065	0.00102995	0.00104721	0.000933138	0.000971763	0.001117	0.00107699	0.00101898
ko01503	0.00330558	0.00312555	0.00300593	0.00346134	0.00255207	0.00270559	0.00240538	0.00238261	0.00267264	0.00277165	0.00256148	0.00253277	0.00232046	0.00301571	0.00278728	0.00285836	0.00318152	0.00294966	0.00306125	0.0033727	0.00321128	0.003058	0.00299861	0.00330728	0.00261585	0.00279793	0.00262801	0.00244324	0.00266219	0.00271789	0.00283603	0.00255951	0.00268658	0.00291666	0.00319375	0.00280371	0.00331704	0.00380108	0.00347731	0.00366327	0.00334509	0.00332361	0.00324254	0.00292955	0.0031758	0.00269251	0.00250866	0.00263536	0.00291171
ko01522	5.13267e-06	2.01712e-06	1.40614e-06	1.41843e-06	4.69999e-07	8.10556e-07	5.64884e-07	2.81967e-07	2.20999e-06	1.4109e-06	2.2454e-06	8.65006e-07	5.87215e-06	2.09419e-06	1.42896e-06	1.5275e-06	4.41412e-06	2.08437e-06	2.21052e-06	1.96868e-06	2.92288e-06	2.34784e-06	3.85671e-06	3.59434e-06	7.6478e-07	5.63147e-07	1.18807e-06	1.32316e-07	1.67811e-06	2.19057e-06	2.01433e-06	1.49981e-06	1.512e-06	1.87498e-06	1.78714e-06	2.72602e-06	3.13681e-06	3.16502e-06	6.48909e-06	2.4975e-06	6.90493e-06	2.35692e-06	1.71198e-06	1.50342e-06	1.27079e-06	2.04078e-06	2.27908e-06	1.66335e-06	4.05893e-06
ko01523	0.000671462	0.000659985	0.000648728	0.000671956	0.000540468	0.000540751	0.000554804	0.000519135	0.000666104	0.00059496	0.000659645	0.00065242	0.00067408	0.000696497	0.000684694	0.000663178	0.000629404	0.000644941	0.000607119	0.000656346	0.000669033	0.000658822	0.000652726	0.000657722	0.000545147	0.000539765	0.000561502	0.000514022	0.000648693	0.00065251	0.000644626	0.000625774	0.000662485	0.000658254	0.000634399	0.00055375	0.000629532	0.000624909	0.000649987	0.000677707	0.000662202	0.000633571	0.00064587	0.000643229	0.000548516	0.000498904	0.000747909	0.000697805	0.000637484
ko01524	0.00134747	0.00127604	0.00120261	0.00156567	0.000973087	0.00128503	0.000983531	0.000974248	0.00102573	0.00122485	0.00102273	0.000937507	0.00100625	0.00134955	0.00126473	0.00127706	0.00131089	0.00114194	0.00137036	0.00142817	0.00132064	0.00126556	0.00123436	0.00138011	0.00109875	0.00128903	0.00108836	0.00101848	0.00101456	0.00104348	0.00113038	0.000989159	0.0012116	0.00130893	0.0014476	0.00119165	0.0013692	0.00146291	0.00146478	0.00155903	0.0013447	0.0014075	0.00138083	0.00117041	0.00163127	0.00128713	0.00104155	0.00108088	0.00115389
ko02010	0.0509148	0.0522112	0.0519596	0.043583	0.0498931	0.0511	0.0515783	0.047201	0.0523507	0.0509477	0.0514096	0.0517029	0.0469988	0.0478511	0.0520828	0.0504422	0.0517504	0.0512336	0.0483478	0.048933	0.0505033	0.050174	0.0528482	0.0485356	0.0507921	0.0515023	0.0528546	0.0487374	0.0525327	0.0524147	0.0513978	0.0518801	0.049576	0.0504064	0.0494973	0.049225	0.0512173	0.0468598	0.0484563	0.0444926	0.0484641	0.0510329	0.0504959	0.0470619	0.0515597	0.0492299	0.0545212	0.0537216	0.0511182
ko02020	0.0436275	0.0410981	0.0395571	0.0447175	0.0366631	0.0362592	0.0343237	0.0342242	0.0358027	0.0376789	0.0351303	0.0347235	0.0355957	0.0378312	0.0358345	0.0376115	0.0431726	0.0397349	0.0390516	0.0424708	0.0408694	0.0401462	0.0396705	0.0412656	0.0369306	0.0363765	0.0367278	0.0343336	0.0354097	0.0372441	0.0376608	0.0344927	0.0356992	0.0376388	0.0390151	0.0393196	0.0429855	0.057342	0.0451718	0.0453384	0.0435771	0.0428707	0.0414178	0.039163	0.0403561	0.0368249	0.0356151	0.0371354	0.0409779
ko02024	0.0291076	0.0302799	0.0298091	0.0264416	0.0299781	0.0307028	0.0301767	0.0286306	0.0301477	0.0303386	0.0295171	0.0302356	0.026603	0.0275166	0.0289691	0.0289705	0.0305363	0.0293436	0.0287117	0.0281488	0.0290093	0.0296174	0.0299861	0.0278074	0.0304231	0.0311327	0.0310378	0.0300691	0.0303959	0.0295017	0.0300913	0.0304896	0.0276584	0.0286533	0.0294421	0.0302833	0.0302848	0.0284653	0.0281799	0.0268783	0.0282888	0.0299483	0.0298082	0.0273928	0.0319611	0.0314334	0.0290351	0.0293276	0.0300878
ko02025	0.00656112	0.00602413	0.00579981	0.00698057	0.00647323	0.00627412	0.00555775	0.0053436	0.00593684	0.00610981	0.00599496	0.00577269	0.00581849	0.00635126	0.00604848	0.00618493	0.00675191	0.00601496	0.0060986	0.00649363	0.0061378	0.00600546	0.00569513	0.00626726	0.00665113	0.00642721	0.00571682	0.0056875	0.00599635	0.00518803	0.006231	0.00588503	0.00579519	0.00602743	0.00669793	0.0063428	0.00698509	0.0085408	0.00685276	0.00724229	0.00663417	0.00691286	0.00643767	0.00620443	0.00697976	0.00630797	0.00524307	0.00557472	0.00635048
ko02026	0.0046653	0.00444054	0.00426393	0.00507769	0.00444386	0.00439956	0.00409777	0.00413982	0.00419197	0.00445611	0.00415373	0.00413599	0.00416307	0.00464273	0.00439955	0.00455925	0.00473652	0.00441755	0.00441478	0.00458149	0.00452452	0.00441297	0.00418791	0.00447469	0.00446245	0.00437275	0.0042965	0.0041778	0.00424446	0.0038513	0.00449646	0.00413412	0.004305	0.0045144	0.00476061	0.00440308	0.00481407	0.0056769	0.00476043	0.00517835	0.00468298	0.00487394	0.00460464	0.00436095	0.00493457	0.00453902	0.0041937	0.00438091	0.00465475
ko02030	0.00429174	0.00400921	0.00378728	0.00503191	0.00363403	0.00376797	0.00316532	0.00301782	0.0038864	0.0039621	0.00372327	0.00365418	0.00336188	0.00403504	0.003963	0.00413171	0.00423846	0.00379698	0.00390744	0.00412106	0.0040184	0.00392053	0.00367665	0.00417438	0.00365915	0.00386058	0.00354172	0.0030984	0.00380303	0.00309508	0.00419111	0.00361883	0.00375563	0.00404013	0.00448607	0.00403475	0.00408693	0.00672464	0.00439594	0.00490495	0.00432933	0.00435856	0.00412166	0.00380625	0.00463871	0.00384093	0.00371068	0.00390497	0.00442775
ko02040	0.0024436	0.00217754	0.00192581	0.00306409	0.00155509	0.00174895	0.00133602	0.00130194	0.00179375	0.00175999	0.0018018	0.00173742	0.00180903	0.00233404	0.00231485	0.00221537	0.00209286	0.00188759	0.00211421	0.0024397	0.00226683	0.00213931	0.00183526	0.00243158	0.0016434	0.0018844	0.00148041	0.0013647	0.00182933	0.00144193	0.00202232	0.00161135	0.00220406	0.00224985	0.00253194	0.0018308	0.00210983	0.00291585	0.00243123	0.0029668	0.00243284	0.00231077	0.00228952	0.00213204	0.00246056	0.00187132	0.0021292	0.00209912	0.00207049
ko02060	0.00112902	0.000974561	0.00092621	0.00102137	0.00153776	0.00107864	0.0012829	0.00151002	0.00155547	0.00141178	0.00150529	0.00158062	0.00156139	0.00141597	0.00145606	0.00146238	0.00102303	0.0011491	0.00108873	0.00096471	0.00113325	0.000994766	0.00112633	0.00100981	0.00115656	0.00101297	0.00134108	0.00126173	0.00160673	0.00106711	0.00168118	0.00160399	0.00144036	0.00154201	0.00140897	0.00104247	0.000981893	0.00105806	0.00100031	0.00107311	0.00115248	0.00104969	0.000852967	0.000908799	0.000945472	0.000885441	0.00176331	0.00161611	0.00138214
ko03008	0.000243673	0.000250915	0.000243862	0.000232033	0.000211205	0.000193842	0.000222109	0.000193003	0.000233185	0.000200222	0.000230418	0.000232026	0.000222485	0.000224037	0.000226843	0.000227842	0.000243712	0.000240543	0.000217491	0.000226048	0.000243447	0.000241388	0.000238114	0.000230408	0.000211262	0.000195718	0.000213012	0.000193775	0.000234525	0.000248657	0.000220821	0.000221408	0.000234673	0.000217712	0.000207955	0.000195007	0.000244136	0.000248557	0.000224675	0.000235576	0.000240657	0.000232372	0.000235871	0.000239689	0.000171406	0.000174453	0.000274806	0.0002518	0.000225227
ko03010	0.00680524	0.00658157	0.00649969	0.00674822	0.00547714	0.00532985	0.00553088	0.00520411	0.00612989	0.0056206	0.00611639	0.00594336	0.00611448	0.00649564	0.00642542	0.00620452	0.00637008	0.00638318	0.00604479	0.00664079	0.00665831	0.00648253	0.0065452	0.00669518	0.00544926	0.00548453	0.00543906	0.00520282	0.00599291	0.00661005	0.0059926	0.0058472	0.00633442	0.0061478	0.00598495	0.00549169	0.00650155	0.00678394	0.00667795	0.00671009	0.0067043	0.00642245	0.00647282	0.00644579	0.00540858	0.00520049	0.00675681	0.00643487	0.00593046
ko03013	0.000235273	0.000244764	0.000225465	0.000219606	0.000239752	0.000288769	0.000233204	0.000238225	0.000220906	0.000267452	0.00020668	0.00019627	0.000237092	0.000233407	0.000212672	0.000225006	0.000265713	0.000233497	0.000261957	0.000291471	0.000237292	0.000222957	0.000224987	0.000240093	0.000260099	0.000270284	0.000256126	0.000220086	0.000225388	0.000210622	0.000238908	0.000214431	0.000229464	0.000248915	0.000255381	0.000267613	0.000249349	0.000273463	0.000285242	0.000264973	0.000234783	0.000258058	0.000272189	0.000215712	0.000307375	0.000218238	0.000200921	0.000193526	0.00023353
ko03015	7.14524e-08	7.37972e-08	0	7.05685e-08	1.08461e-07	2.52641e-07	3.34157e-07	7.11994e-07	5.74025e-08	2.30351e-07	0	0	2.75257e-07	2.89519e-08	1.32584e-07	1.06569e-07	0	4.18268e-08	2.55305e-08	0	1.31859e-07	4.58861e-08	1.34615e-08	1.73453e-07	1.37489e-07	4.16188e-07	0	9.92368e-08	1.42616e-08	0	0	2.87504e-08	1.07009e-07	5.22036e-08	6.88623e-08	0	0	2.61572e-08	0	0	3.11266e-08	0	3.17034e-08	1.7601e-07	1.05546e-07	1.49978e-07	9.43066e-08	2.82456e-07	8.20263e-09
ko03018	0.00296367	0.00294151	0.00294822	0.00297778	0.00263684	0.00260157	0.00263966	0.00249956	0.00277222	0.00268337	0.00278415	0.00273254	0.00277691	0.00285953	0.0028277	0.00278999	0.00291963	0.00282998	0.0028242	0.00295601	0.00291392	0.00294088	0.00293487	0.00288763	0.00264153	0.00266876	0.00260069	0.00261085	0.00272956	0.00295537	0.00277308	0.00274415	0.0027993	0.00274693	0.00275098	0.00271326	0.00294201	0.00312289	0.00296679	0.00301286	0.00297148	0.00290004	0.00296947	0.00289345	0.00266401	0.00267465	0.00295025	0.00288125	0.00282626
ko03020	0.00060666	0.000588406	0.000588686	0.000612828	0.000490976	0.000480997	0.000499435	0.00046406	0.000557876	0.000505767	0.000558442	0.000542994	0.000566964	0.000601197	0.000603507	0.000568483	0.000564433	0.000573295	0.000547976	0.000594277	0.000592804	0.000582458	0.000587353	0.000592641	0.000491207	0.0004981	0.000494405	0.000468093	0.000548558	0.00058891	0.000546166	0.000529872	0.000595682	0.000572726	0.000545802	0.000489157	0.000575843	0.000587615	0.000593339	0.000603785	0.000599606	0.000570606	0.000581175	0.000580837	0.000493041	0.000478933	0.000625829	0.000595096	0.000541258
ko03022	7.18724e-05	7.73232e-05	9.48749e-05	5.81098e-05	7.41115e-05	5.87253e-05	7.23656e-05	6.58086e-05	6.40999e-05	6.0545e-05	6.53645e-05	7.62056e-05	6.51486e-05	4.70229e-05	5.6643e-05	5.86406e-05	6.43242e-05	6.69054e-05	6.94215e-05	6.77266e-05	6.74782e-05	7.06944e-05	8.47629e-05	6.44256e-05	6.91439e-05	5.97295e-05	6.70624e-05	6.43107e-05	7.31171e-05	0.000100689	6.59867e-05	7.33094e-05	6.31635e-05	5.6781e-05	5.52255e-05	5.77557e-05	6.71197e-05	5.46104e-05	6.23376e-05	5.85148e-05	6.49394e-05	6.1234e-05	7.87914e-05	7.08055e-05	3.97179e-05	5.26341e-05	9.07528e-05	8.25508e-05	7.00188e-05
ko03030	0.00239056	0.00235035	0.00232335	0.00240972	0.00212327	0.0019746	0.00213255	0.00199093	0.00232243	0.00206326	0.00232803	0.00231454	0.00233796	0.00235347	0.00237431	0.00230818	0.00231377	0.0023177	0.00219683	0.00230765	0.00235794	0.00233604	0.00233474	0.00234647	0.00209975	0.00202029	0.00208495	0.00197232	0.0023057	0.00236839	0.00226814	0.00223933	0.00236685	0.00227309	0.00220148	0.00203055	0.00234817	0.00238431	0.00230973	0.0024098	0.00236702	0.00229913	0.00232739	0.00234414	0.00185832	0.00187981	0.00253357	0.00240756	0.00220519
ko03040	2.14357e-07	4.42783e-08	6.90132e-08	1.2326e-07	1.20512e-07	7.57922e-08	6.09969e-08	4.13697e-08	3.0478e-07	1.99158e-07	2.21851e-07	2.74191e-08	0	1.94943e-07	1.03121e-07	1.24331e-07	5.27583e-08	6.27403e-08	6.89324e-08	1.69167e-08	4.96043e-07	1.21343e-07	3.54485e-07	4.52906e-07	4.01008e-08	6.20754e-08	3.53941e-07	2.15013e-07	6.61738e-07	2.86943e-07	2.64228e-07	1.34168e-07	1.14936e-07	2.43617e-07	1.01654e-07	7.36546e-08	3.90879e-08	3.26965e-08	5.68111e-08	8.68115e-08	2.54201e-07	1.6598e-08	1.10962e-07	5.86701e-08	8.37085e-08	2.49964e-07	1.57178e-08	7.84601e-09	9.1596e-08
ko03050	0.000279461	0.000286727	0.000324385	0.000219644	0.00030695	0.000250475	0.00031985	0.000300589	0.000326703	0.000268424	0.000321491	0.000335042	0.000315732	0.000264079	0.000262601	0.000271359	0.000268053	0.000302922	0.000246219	0.000248884	0.000283981	0.000285515	0.000309268	0.000278231	0.000281134	0.000251899	0.000300205	0.000299399	0.000325482	0.000367477	0.000293335	0.000326966	0.000284416	0.000261424	0.000210634	0.000255203	0.000268138	0.000197809	0.000257641	0.00021633	0.000264579	0.000246249	0.000258214	0.000300102	0.000180954	0.000251173	0.0003638	0.000328505	0.000277982
ko03060	0.00235752	0.00231747	0.0022562	0.00236372	0.00201192	0.00192281	0.00200232	0.00191741	0.00219428	0.00205507	0.00218691	0.00215479	0.00219404	0.00233492	0.00229655	0.00222025	0.00225031	0.00224557	0.00214347	0.00229735	0.00231881	0.00229601	0.00226296	0.00228202	0.00197179	0.00195467	0.00201591	0.00189952	0.00214931	0.00225141	0.00215742	0.00210238	0.00228577	0.00222155	0.00214333	0.00199333	0.00226648	0.00241568	0.00232055	0.00236777	0.00233819	0.00224948	0.00225536	0.00223541	0.00197151	0.00188287	0.00243723	0.00230046	0.00214851
ko03070	0.00408027	0.00384176	0.00358347	0.00467445	0.00287616	0.0029908	0.00277571	0.00261897	0.00321069	0.00317825	0.00314902	0.00303131	0.0031974	0.00408215	0.00380098	0.00365609	0.00398707	0.00346301	0.00358376	0.00399683	0.00381093	0.00378217	0.00350622	0.00384556	0.00291295	0.00306586	0.00298101	0.00270615	0.00320293	0.0030723	0.00350657	0.00299105	0.00360712	0.00368314	0.00387919	0.00317919	0.00395032	0.00500211	0.00416587	0.00465907	0.00410181	0.00403866	0.00382906	0.00366135	0.00344206	0.00308735	0.00349125	0.00347227	0.00356481
ko03320	0.0032835	0.00348342	0.00362666	0.00362675	0.00388247	0.00408157	0.00403507	0.00433722	0.00363299	0.00388482	0.00380806	0.00374081	0.00379223	0.00362194	0.00350669	0.00359539	0.00338185	0.00367472	0.00390241	0.00344729	0.00347465	0.00371732	0.00351127	0.00370188	0.00394985	0.00409158	0.00384159	0.00444636	0.00350895	0.00365278	0.00353786	0.0037247	0.003816	0.00363067	0.00374143	0.00401332	0.00336895	0.00304787	0.0033652	0.00353262	0.00343829	0.00341915	0.00353524	0.00394218	0.00411051	0.00473172	0.00340138	0.00353605	0.00379909
ko03410	0.00234936	0.00233169	0.00235053	0.00224726	0.00213257	0.00202776	0.00213253	0.00200212	0.00232349	0.00207683	0.00232361	0.00226215	0.00232249	0.00229304	0.00230082	0.00223102	0.00229224	0.00230663	0.00214299	0.0022663	0.00230749	0.00229952	0.00234274	0.00227332	0.00211532	0.00203978	0.00210475	0.00199246	0.00226859	0.00241631	0.00222461	0.00220584	0.00230399	0.00220993	0.00209778	0.00205378	0.00226879	0.00225151	0.0022871	0.00224971	0.00230678	0.00223019	0.00227351	0.00230502	0.00191215	0.00189844	0.00251042	0.00238093	0.00218664
ko03420	0.00178414	0.00181945	0.00190053	0.00166749	0.001735	0.00158774	0.00175449	0.00160444	0.00182663	0.00164218	0.00182776	0.00181522	0.00182713	0.00170415	0.00175555	0.00171014	0.00178882	0.00179676	0.00170152	0.00173613	0.00178242	0.00182376	0.0018693	0.00172626	0.00170221	0.0016123	0.0016872	0.00164539	0.00180561	0.00198695	0.00174605	0.00178594	0.00175536	0.0016599	0.00158437	0.00165392	0.00176299	0.00165775	0.00171148	0.00169059	0.00176085	0.00170902	0.00180913	0.00181368	0.00141389	0.00151835	0.00193621	0.00183695	0.00171879
ko03430	0.00245819	0.00241122	0.00238302	0.00250843	0.00219431	0.00204474	0.00217679	0.00204789	0.00234523	0.00214259	0.00235493	0.00234363	0.00235599	0.00239832	0.00242489	0.00234767	0.00238596	0.00236313	0.00226888	0.00238529	0.00241512	0.00239507	0.00238422	0.00238644	0.00216366	0.00210006	0.00213703	0.00205242	0.00234003	0.0023869	0.00232375	0.00228452	0.00238705	0.00231581	0.00228907	0.00212815	0.00243714	0.00257757	0.00239248	0.00250402	0.0024542	0.00238405	0.00240781	0.00239504	0.00201824	0.00202488	0.00254713	0.00246192	0.00229565
ko03440	0.00286908	0.00280878	0.00277601	0.00290845	0.00252276	0.00238304	0.00251777	0.00239652	0.00276886	0.00250365	0.00278803	0.00277433	0.00278296	0.00285924	0.00287611	0.0027661	0.00275446	0.00275743	0.00262947	0.00278428	0.00281645	0.00278776	0.00276771	0.00280186	0.00249906	0.00246286	0.00246652	0.00238713	0.00273766	0.002784	0.00271338	0.00268817	0.00284993	0.00273224	0.00270038	0.00246701	0.00280805	0.00292104	0.0028012	0.00290515	0.00285038	0.00275514	0.00277956	0.00279496	0.00241391	0.0023999	0.00309755	0.00293642	0.00272427
ko03450	0.000584298	0.000599438	0.000601574	0.000481382	0.000550594	0.000506745	0.000547707	0.000514262	0.000556102	0.000495963	0.000558707	0.000552045	0.000565472	0.000520458	0.000565408	0.00053976	0.000544994	0.000578428	0.00052445	0.000571204	0.000562717	0.000570895	0.000617738	0.000575935	0.000552825	0.000501599	0.000553529	0.000486936	0.000564909	0.000652682	0.000532562	0.000517592	0.00053492	0.000535539	0.000481125	0.000477147	0.000545375	0.00053995	0.000561055	0.00046237	0.000559504	0.000537252	0.000555007	0.000567278	0.000432916	0.000433874	0.000605604	0.000564675	0.000504755
ko03460	2.78665e-06	3.46847e-06	1.1646e-06	6.01244e-06	3.37435e-07	1.34531e-06	1.15364e-06	6.76068e-07	9.06139e-07	7.91832e-07	7.86562e-07	5.67966e-07	0	6.36943e-07	7.40259e-07	1.6163e-06	3.00723e-06	9.41104e-07	2.9743e-06	1.91581e-06	2.12859e-06	3.05907e-06	2.49037e-06	2.31271e-06	7.69077e-07	1.72118e-06	9.94192e-07	7.69085e-07	1.34772e-06	1.25975e-06	1.03245e-06	5.75007e-07	5.82607e-07	7.24325e-07	2.74957e-06	1.80134e-06	3.75244e-06	2.74651e-06	1.60965e-06	9.16529e-06	1.80535e-06	2.00421e-06	4.39092e-06	3.25619e-06	1.12279e-06	7.01685e-07	1.18669e-06	2.05958e-06	1.84969e-06
ko04011	0.000177909	0.000163612	0.000164179	0.00017464	0.000155031	0.000144979	0.000138284	0.000159002	0.000166064	0.000156469	0.000164829	0.000166874	0.000157295	0.00016949	0.000165986	0.00016919	0.000154412	0.00016441	0.000161325	0.000156402	0.000171171	0.000163298	0.000157862	0.000181016	0.000146046	0.000144582	0.000147581	0.00014294	0.000167922	0.000149962	0.000173354	0.000158939	0.000156904	0.000166394	0.000171802	0.000142368	0.000166176	0.000169049	0.000169014	0.000174262	0.000180132	0.000168341	0.000148002	0.000164128	0.000150253	0.000149161	0.0001728	0.000181237	0.000168771
ko04013	0.000128229	0.000115063	0.000117412	0.000134652	8.09631e-05	9.75154e-05	8.85731e-05	9.00484e-05	0.000101542	0.000107451	9.97848e-05	9.76463e-05	9.61692e-05	0.000128251	0.000116941	0.000115886	0.000119515	0.000112228	0.000116686	0.000132912	0.00012069	0.000116643	0.00011685	0.000114216	8.27952e-05	9.7145e-05	9.83878e-05	9.09178e-05	9.5731e-05	0.00010777	0.000104934	9.71775e-05	0.00011203	0.000118833	0.000118424	0.000102651	0.000121276	0.000139549	0.000132896	0.000136456	0.000125839	0.000122893	0.000119246	0.000106966	0.000123989	0.000103138	0.000121127	0.000109741	0.000109266
ko04014	2.56599e-05	1.96314e-05	1.67754e-05	3.75586e-05	2.17147e-05	1.54966e-05	1.50672e-05	1.42141e-05	2.20404e-05	1.53836e-05	2.67222e-05	2.1894e-05	2.79386e-05	3.4314e-05	3.02591e-05	2.88339e-05	1.83467e-05	2.07991e-05	2.17315e-05	2.17936e-05	2.77301e-05	1.98203e-05	1.84975e-05	3.21626e-05	2.08012e-05	1.86017e-05	1.63228e-05	1.34947e-05	2.56184e-05	1.43539e-05	2.50405e-05	2.37863e-05	2.79821e-05	3.05181e-05	2.99852e-05	1.65956e-05	2.56689e-05	2.5196e-05	2.81967e-05	3.26701e-05	3.0809e-05	2.61445e-05	1.74931e-05	2.21777e-05	1.20614e-05	1.30801e-05	1.82072e-05	1.7039e-05	1.50143e-05
ko04015	0	0	8.62665e-09	0	1.20512e-07	0	1.59122e-08	2.83056e-08	8.20035e-09	4.79898e-09	4.03365e-08	6.52835e-09	0	9.65065e-09	0	1.18411e-08	0	6.97114e-09	0	0	0	0	4.48715e-09	0	5.72869e-09	4.70269e-09	3.11108e-07	3.30789e-08	9.50773e-09	0	1.04387e-07	1.91669e-08	1.18899e-08	1.30509e-08	6.55832e-09	1.60119e-08	0	0	6.31235e-09	6.67781e-09	0	0	0	0	8.49217e-09	7.14183e-09	0	7.84601e-09	2.46079e-08
ko04016	0.00075424	0.000726552	0.0007135	0.000757512	0.000647032	0.000573276	0.000619623	0.000601269	0.000685413	0.000588606	0.000684937	0.000685229	0.000695681	0.000714975	0.000727766	0.000719173	0.00070265	0.000678613	0.000705208	0.000731332	0.000728734	0.000721132	0.000715677	0.000727059	0.000623117	0.000593301	0.000603534	0.000550212	0.000689958	0.000723031	0.000681203	0.000660711	0.000726738	0.000686131	0.000704238	0.000593199	0.000726576	0.000763138	0.000727039	0.000754054	0.000754134	0.000714613	0.000731686	0.000694465	0.000521349	0.000508107	0.000710048	0.000685457	0.000646316
ko04020	9.26069e-06	4.85343e-06	3.40769e-06	5.9938e-06	2.43659e-06	5.38847e-07	6.24214e-07	1.46913e-06	1.8036e-06	1.67878e-06	2.01977e-06	1.56854e-06	4.44518e-06	4.86935e-06	1.77255e-06	2.26559e-06	5.29669e-06	5.49927e-06	2.32508e-06	8.83115e-06	6.20586e-06	4.35321e-06	5.25288e-06	6.66642e-06	2.13413e-06	9.6077e-07	1.58474e-06	6.5449e-07	1.672e-06	5.11086e-06	2.36696e-06	1.68787e-06	2.75333e-06	3.48679e-06	2.63652e-06	2.4858e-06	8.11168e-06	8.04173e-06	1.16245e-05	7.03746e-06	8.03107e-06	7.31579e-06	4.56272e-06	4.58297e-06	7.27195e-07	3.10193e-07	6.30382e-07	1.02816e-06	2.02088e-06
ko04022	3.41044e-05	3.22382e-05	3.50805e-05	2.26243e-05	2.18403e-05	1.55615e-05	2.41976e-05	1.6552e-05	3.26778e-05	1.97319e-05	3.15169e-05	3.75692e-05	2.56498e-05	2.2006e-05	2.90214e-05	2.93597e-05	3.17784e-05	2.82971e-05	2.33289e-05	3.19969e-05	2.84732e-05	2.75397e-05	3.60063e-05	2.30964e-05	2.15789e-05	1.71576e-05	2.34425e-05	1.30913e-05	3.80154e-05	4.15146e-05	3.41044e-05	3.60384e-05	3.0886e-05	2.68755e-05	2.19806e-05	1.20706e-05	3.35336e-05	3.8805e-05	3.01644e-05	1.814e-05	2.85264e-05	2.80415e-05	3.25479e-05	2.58793e-05	1.26051e-05	8.49494e-06	5.7015e-05	4.02622e-05	3.08447e-05
ko04024	0.000105891	9.92315e-05	0.000101321	9.27338e-05	9.49917e-05	7.19224e-05	9.00469e-05	7.26933e-05	0.000118389	8.41089e-05	0.000123292	0.000125901	0.000121478	0.000108038	0.000111757	0.000114273	9.30343e-05	0.000102312	8.60453e-05	9.20449e-05	0.00010595	9.37263e-05	0.000105517	0.00010338	9.26635e-05	7.56429e-05	8.74871e-05	6.58444e-05	0.00012473	0.000114619	0.000113426	0.000118114	0.000115539	0.000108617	9.1372e-05	7.41623e-05	0.000100879	8.97972e-05	9.64188e-05	8.20085e-05	0.000104567	9.545e-05	8.66599e-05	9.91491e-05	4.57977e-05	4.54721e-05	0.000157647	0.000123403	9.57817e-05
ko04064	4.32542e-06	9.35994e-06	2.52638e-06	5.36522e-06	9.49782e-06	2.53693e-06	5.7894e-06	4.77198e-06	5.77812e-06	2.47045e-06	8.62337e-06	5.7165e-06	1.15084e-05	5.24926e-06	6.39243e-06	5.6837e-06	5.26453e-06	3.94467e-06	5.07419e-06	3.45825e-06	7.98647e-06	8.67284e-06	4.42754e-06	8.42809e-06	9.14225e-06	4.10427e-06	3.37574e-06	2.83297e-06	7.08088e-06	2.56549e-06	6.40369e-06	5.46873e-06	6.39905e-06	5.15293e-06	5.09487e-06	3.7382e-06	8.28106e-06	2.85986e-06	2.41898e-06	5.85835e-06	1.09262e-05	4.81165e-06	4.27278e-06	6.89478e-06	1.91602e-06	2.75751e-06	4.62215e-06	4.16231e-06	4.95048e-06
ko04066	0.000801828	0.000834486	0.000832394	0.00085955	0.00073201	0.000726979	0.000749757	0.000715268	0.000833418	0.000767262	0.000803088	0.000807522	0.000816475	0.000871814	0.000871471	0.000821043	0.000835657	0.00079464	0.000799348	0.000810674	0.000807531	0.000847204	0.000828951	0.000776742	0.000719826	0.000738651	0.00076833	0.000743512	0.000832076	0.000855477	0.00082071	0.000823248	0.00087642	0.000846152	0.000793874	0.000708175	0.00081127	0.000776417	0.000815587	0.000839309	0.000800609	0.000811845	0.000840816	0.000802898	0.000703347	0.00071633	0.000876091	0.000832924	0.000781105
ko04068	0.00040296	0.000373824	0.00037949	0.000387679	0.000322497	0.000313956	0.000314735	0.000329658	0.000374335	0.000345823	0.000372172	0.000366575	0.000358757	0.000388661	0.00037223	0.000376173	0.00037217	0.000374318	0.000359359	0.000380818	0.000384471	0.000378955	0.0003737	0.000380837	0.000312408	0.000313323	0.000328645	0.00031208	0.000360898	0.00036542	0.000372257	0.000354473	0.000362894	0.000366012	0.0003718	0.000327885	0.000374945	0.000406344	0.000389312	0.000392603	0.00039594	0.000377977	0.000359045	0.000369432	0.000330662	0.000320387	0.000405283	0.000394964	0.000373244
ko04070	0.000514891	0.000510469	0.000507373	0.000553397	0.00044688	0.000471083	0.000466834	0.000410427	0.000514771	0.000470316	0.000489237	0.000469507	0.00046074	0.000545957	0.000551492	0.000519414	0.000515931	0.000516976	0.000509073	0.000534312	0.000527444	0.000517083	0.000516099	0.00053372	0.000453969	0.000484154	0.000466544	0.000437316	0.000506844	0.00049818	0.000494949	0.000474069	0.000525194	0.00052122	0.000506395	0.000467696	0.000522073	0.000545408	0.000535929	0.000554108	0.000531493	0.000528188	0.000534361	0.000510567	0.000469063	0.00044656	0.000470515	0.000476248	0.000471497
ko04071	7.53139e-05	7.3697e-05	6.73821e-05	7.74456e-05	5.98616e-05	4.82574e-05	5.83285e-05	4.87282e-05	7.27721e-05	5.29564e-05	7.50058e-05	6.63633e-05	7.89804e-05	8.39701e-05	7.37102e-05	7.34505e-05	7.85056e-05	8.17388e-05	6.09597e-05	6.30622e-05	7.99899e-05	7.40197e-05	7.221e-05	8.1551e-05	5.61559e-05	4.93599e-05	6.17449e-05	4.67078e-05	6.56522e-05	6.58039e-05	6.79755e-05	6.08819e-05	7.5339e-05	7.60116e-05	5.96196e-05	5.81012e-05	7.28332e-05	6.92199e-05	7.1897e-05	7.24732e-05	8.16159e-05	7.38469e-05	5.77249e-05	7.40946e-05	3.14581e-05	3.99132e-05	6.9893e-05	5.99189e-05	6.36916e-05
ko04072	6.60315e-05	6.21616e-05	6.38323e-05	9.23944e-05	3.86754e-05	4.41296e-05	3.23809e-05	3.11102e-05	4.0849e-05	4.62629e-05	4.53625e-05	3.7927e-05	5.05159e-05	7.49453e-05	6.71136e-05	6.10816e-05	5.84631e-05	5.25132e-05	6.65497e-05	7.57779e-05	6.70573e-05	6.43325e-05	6.16546e-05	6.95045e-05	4.1703e-05	4.63974e-05	3.70357e-05	3.26717e-05	4.18098e-05	5.40651e-05	4.9438e-05	4.10692e-05	5.83879e-05	6.43041e-05	6.88473e-05	4.35556e-05	6.57843e-05	8.65815e-05	7.69706e-05	9.05192e-05	7.13414e-05	6.8533e-05	7.28462e-05	5.66387e-05	5.81762e-05	4.23249e-05	4.3766e-05	4.38766e-05	4.67071e-05
ko04080	9.04539e-05	8.57836e-05	9.32199e-05	9.56583e-05	8.40077e-05	9.80812e-05	0.000104509	0.000102919	0.000117343	0.000107383	0.000106436	0.000114139	0.000108447	0.000110964	0.000107697	0.000108727	8.90251e-05	0.000117344	8.72467e-05	8.87034e-05	9.3332e-05	8.74605e-05	9.44486e-05	9.25614e-05	8.76598e-05	8.3983e-05	0.000116378	8.46612e-05	0.000116259	9.40431e-05	0.000111554	0.000106466	0.000109263	0.000113176	8.86814e-05	8.86544e-05	8.76734e-05	6.75483e-05	8.94397e-05	9.55539e-05	8.48833e-05	8.88477e-05	8.71816e-05	9.41254e-05	8.05759e-05	7.82872e-05	0.000105166	0.000102465	9.84667e-05
ko04112	0.00481871	0.00441812	0.00432468	0.00520588	0.00415772	0.00431003	0.0037489	0.00367223	0.00405782	0.004273	0.00404471	0.00391165	0.00399246	0.00459337	0.00445416	0.00437629	0.00455214	0.00430869	0.00438928	0.00476875	0.00450601	0.00431113	0.00430089	0.00473631	0.00431108	0.00445152	0.00397486	0.00378858	0.00401948	0.00390898	0.00428349	0.00391751	0.0042473	0.00451484	0.00470341	0.00436612	0.00472257	0.00590259	0.00499346	0.00515829	0.00473564	0.00477581	0.00455576	0.0044275	0.00515519	0.0045521	0.00410213	0.00423861	0.00456027
ko04113	0.000658956	0.000637644	0.000626	0.000608352	0.000701991	0.000712595	0.000570345	0.000602025	0.000633629	0.000679528	0.000666863	0.000633451	0.000527471	0.000613485	0.000615703	0.000658277	0.000686514	0.000689221	0.000716159	0.000760035	0.000678781	0.00066193	0.000733232	0.000797221	0.000744633	0.00076826	0.00066295	0.000562288	0.000638812	0.000601159	0.000658477	0.000623835	0.000564117	0.000638747	0.000786936	0.000683466	0.000758239	0.000714158	0.000784283	0.000659272	0.000726702	0.000756098	0.000683648	0.000589083	0.000919298	0.000732992	0.000565263	0.000601437	0.000770674
ko04114	0	0	8.62665e-09	0	1.20512e-07	0	1.59122e-08	2.83056e-08	8.20035e-09	4.79898e-09	4.03365e-08	6.52835e-09	0	9.65065e-09	0	1.18411e-08	0	6.97114e-09	0	0	0	0	4.48715e-09	0	5.72869e-09	4.70269e-09	3.11108e-07	3.30789e-08	9.50773e-09	0	1.04387e-07	1.91669e-08	1.18899e-08	1.30509e-08	6.55832e-09	1.60119e-08	0	0	6.31235e-09	6.67781e-09	0	0	0	0	8.49217e-09	7.14183e-09	0	7.84601e-09	2.46079e-08
ko04115	0.000225781	0.000241989	0.000205388	0.000224178	0.000182322	0.000236314	0.000220371	0.000173774	0.000157873	0.000219519	0.000158116	0.000148967	0.000163585	0.000210939	0.000211702	0.000219313	0.00023859	0.000186822	0.000214932	0.000200863	0.000234474	0.00022128	0.000195093	0.000204727	0.000201692	0.000238224	0.000215232	0.000229602	0.000173906	0.00017007	0.000185477	0.000184401	0.000209759	0.000223705	0.000202137	0.000225236	0.000246795	0.0002121	0.000201921	0.000221304	0.000220802	0.000235522	0.000214044	0.000185899	0.000256445	0.000219671	0.000169735	0.000183721	0.000160908
ko04122	0.00204215	0.00199167	0.00204385	0.00186945	0.00177083	0.0016563	0.00180592	0.001699	0.00186123	0.0017329	0.00189294	0.00189071	0.00189786	0.00183977	0.00181774	0.00178872	0.00192584	0.00195113	0.00180876	0.00192975	0.00195483	0.00195237	0.00201296	0.00192043	0.0017374	0.00170955	0.00176379	0.00175126	0.0018368	0.00210731	0.0018047	0.00185957	0.00184887	0.00178681	0.00172774	0.00176319	0.00194886	0.00205788	0.00197123	0.00185191	0.00196838	0.00189412	0.00190538	0.00194898	0.00159269	0.00169892	0.00199728	0.0019015	0.00182681
ko04138	8.64115e-05	9.51871e-05	8.99504e-05	6.90347e-05	7.36357e-05	6.31266e-05	7.62658e-05	6.77034e-05	8.87634e-05	7.08199e-05	8.77103e-05	8.51036e-05	8.76075e-05	7.46403e-05	8.21126e-05	8.03836e-05	8.68354e-05	8.95656e-05	8.20014e-05	8.76072e-05	8.91866e-05	9.4451e-05	9.20611e-05	8.75585e-05	7.18848e-05	6.27523e-05	7.37045e-05	6.09854e-05	8.65333e-05	9.58026e-05	8.0334e-05	7.90602e-05	8.14557e-05	7.49939e-05	7.54661e-05	6.37957e-05	8.24875e-05	7.88359e-05	8.10719e-05	6.79669e-05	9.12315e-05	8.43333e-05	8.74034e-05	8.50543e-05	4.51119e-05	4.68471e-05	9.41481e-05	8.82763e-05	7.72785e-05
ko04141	0.000460237	0.000489641	0.000467183	0.000468151	0.00052944	0.000526457	0.000546029	0.000524774	0.000491775	0.000515743	0.000491259	0.000503834	0.000471142	0.000444913	0.000461114	0.000494519	0.000504529	0.000470844	0.000510201	0.000455741	0.000473086	0.000494949	0.000467029	0.000467026	0.000528531	0.000541077	0.000510218	0.000555987	0.000517919	0.000473822	0.000494959	0.000524938	0.000461746	0.000454104	0.000474998	0.000537923	0.000512018	0.000519108	0.000458647	0.000499713	0.000491489	0.000489556	0.000486627	0.000490663	0.000491426	0.000563315	0.000504918	0.000500733	0.000514261
ko04142	0.000387753	0.000411581	0.000380104	0.000278761	0.00052241	0.000427013	0.000487891	0.000519518	0.000371359	0.000400097	0.000338752	0.000341612	0.000390962	0.000351982	0.000356603	0.000386433	0.000464626	0.000398323	0.000358548	0.000342949	0.000386575	0.000392094	0.000373458	0.000281154	0.000454003	0.000388798	0.000506947	0.000485065	0.000431039	0.000395836	0.000392039	0.000389538	0.000366719	0.000364311	0.000290749	0.000424313	0.000442448	0.00031908	0.00036408	0.000335495	0.000386259	0.000415793	0.000397584	0.000333918	0.000286934	0.00030675	0.000257216	0.000293517	0.000279884
ko04144	2.80893e-05	2.13041e-05	1.8216e-05	3.91323e-05	2.30584e-05	1.67282e-05	1.60538e-05	1.4852e-05	2.37994e-05	1.6293e-05	2.89407e-05	2.40222e-05	2.91772e-05	3.60559e-05	3.19717e-05	3.05805e-05	2.0035e-05	2.31554e-05	2.3308e-05	2.40076e-05	3.05839e-05	2.14263e-05	2.09565e-05	3.52751e-05	2.21317e-05	2.03781e-05	1.75063e-05	1.40818e-05	2.76126e-05	1.66424e-05	2.69863e-05	2.5909e-05	2.96348e-05	3.23779e-05	3.2738e-05	1.7204e-05	2.84539e-05	2.74717e-05	3.10783e-05	3.43362e-05	3.32057e-05	2.89081e-05	1.92764e-05	2.29258e-05	1.39582e-05	1.38014e-05	2.0227e-05	1.88201e-05	1.66671e-05
ko04146	0.00270159	0.00281015	0.00284195	0.0029713	0.00282593	0.00300834	0.00287794	0.00305146	0.00272839	0.00295546	0.00282679	0.00285856	0.00279765	0.00277609	0.00271085	0.00279718	0.00271299	0.00283608	0.00299071	0.00274033	0.00277587	0.00287905	0.00275389	0.00293156	0.00291224	0.00303053	0.00286425	0.003145	0.00270906	0.00278562	0.0027409	0.00281928	0.00283213	0.00281291	0.00293982	0.00299487	0.00275021	0.00263684	0.00275218	0.00285238	0.00278211	0.00276974	0.00277856	0.00300858	0.00314812	0.00340133	0.00279155	0.0028631	0.00297363
ko04151	0.000144232	0.000159417	0.000155067	0.000135469	0.000161493	0.000154087	0.000174362	0.00016017	0.000164117	0.000155258	0.000162299	0.000157002	0.000155876	0.000145623	0.000147453	0.000156107	0.000171703	0.00015638	0.000160163	0.000150668	0.00014728	0.000165309	0.000153499	0.000136841	0.000160729	0.000149609	0.000163704	0.000159533	0.000157356	0.000157515	0.000155928	0.000161687	0.000150583	0.000139632	0.000142312	0.000163205	0.000157617	0.000164984	0.000144063	0.000153805	0.000149518	0.000154372	0.000162732	0.000157266	0.000126721	0.00014238	0.000163083	0.000161057	0.000161825
ko04152	0.000319139	0.00031024	0.000303844	0.000308978	0.000322898	0.000290902	0.000302655	0.00031268	0.000303594	0.000303823	0.000311854	0.000324464	0.000306232	0.000301149	0.000275886	0.000296094	0.000331728	0.000298254	0.000282824	0.000298243	0.000299013	0.000310506	0.000299534	0.000290342	0.00031437	0.000296037	0.000297225	0.000313024	0.000296629	0.00030532	0.000309406	0.000316545	0.000270449	0.000275991	0.000298996	0.000319883	0.000327061	0.00036942	0.000316951	0.00033677	0.00030635	0.000306728	0.000303475	0.000314756	0.000297905	0.000319633	0.000317306	0.000315692	0.000336416
ko04210	0.000263669	0.000268591	0.000226673	0.000248822	0.000216813	0.000242328	0.000234046	0.000196143	0.000192663	0.000234902	0.000195479	0.000190329	0.000207849	0.000239432	0.000237909	0.000248758	0.000266597	0.000220396	0.000229974	0.000230536	0.000258386	0.000242805	0.00022342	0.000232886	0.000227826	0.000238578	0.000238185	0.000220786	0.000210775	0.000192618	0.000228133	0.000212118	0.000240261	0.00025564	0.000230517	0.00023195	0.000275682	0.000241677	0.000238299	0.000242909	0.000254702	0.000263332	0.00023454	0.000209449	0.000256856	0.000206603	0.000223233	0.000227793	0.000207942
ko04211	0.000306138	0.000278675	0.000281591	0.000309292	0.000235995	0.000242494	0.000226857	0.00024905	0.000267606	0.00026392	0.000264614	0.000264521	0.000253464	0.00029774	0.000282926	0.000285076	0.000273927	0.000276639	0.000278011	0.000289314	0.000291861	0.000279941	0.000274712	0.000295232	0.000228841	0.000241727	0.000245969	0.000233858	0.000263653	0.000257731	0.000278289	0.000256116	0.000268934	0.000285227	0.000290226	0.000245019	0.000287452	0.000308598	0.00030191	0.000310718	0.000305971	0.000291235	0.000267248	0.000271094	0.000274242	0.000252299	0.000293927	0.000290979	0.000278037
ko04212	0.00111759	0.001118	0.0011171	0.00107773	0.00108145	0.00110321	0.00109716	0.00109503	0.00105823	0.00112953	0.0010656	0.00110061	0.00104776	0.00105612	0.00103307	0.00106633	0.00111661	0.00108675	0.00108094	0.00108951	0.00110244	0.00111629	0.00109876	0.00109934	0.00109969	0.0011256	0.00111309	0.00116038	0.00106142	0.00109196	0.00109117	0.0011092	0.00102156	0.0010487	0.00105609	0.00116204	0.00113534	0.00117543	0.00112226	0.00112181	0.00112011	0.00110238	0.0010804	0.00110023	0.00120423	0.00127683	0.00113562	0.00113204	0.00118841
ko04213	0.00130108	0.00125186	0.00123429	0.00127111	0.00127041	0.00127241	0.00111246	0.00114943	0.0011972	0.00125212	0.00122654	0.00119235	0.00108425	0.00122569	0.00123556	0.00126649	0.00129324	0.00128053	0.00133506	0.00139426	0.00130799	0.00127574	0.0013323	0.00143206	0.00130429	0.00133848	0.00121585	0.00111629	0.00120961	0.00118098	0.00124411	0.00118539	0.0011459	0.00123071	0.00139993	0.00126544	0.00138984	0.0014113	0.00143555	0.00131518	0.00138436	0.00138777	0.00129531	0.0011955	0.00151123	0.00130548	0.0011585	0.00118655	0.00135984
ko04214	0.000531596	0.000526899	0.000480021	0.000621865	0.000433317	0.000506755	0.000467103	0.000415128	0.000438638	0.000493995	0.000435689	0.000420948	0.000437714	0.000548746	0.000534186	0.000524411	0.000522456	0.000475026	0.000519324	0.000506782	0.000542199	0.000512103	0.000472641	0.000539706	0.000457432	0.000509649	0.00046591	0.000463521	0.000452344	0.000425337	0.000471414	0.000453582	0.000531048	0.000541229	0.000518365	0.00048949	0.000552212	0.000540248	0.000519403	0.00059319	0.000533071	0.000546007	0.000505506	0.000498501	0.000535639	0.000471577	0.000447712	0.000450595	0.00042617
ko04215	0.000221022	0.000234551	0.000198109	0.000222882	0.000169816	0.000218883	0.000203308	0.000163528	0.000152286	0.000203262	0.000152654	0.000140618	0.000156741	0.000207155	0.000205617	0.000212067	0.000232869	0.000181672	0.000207244	0.00019805	0.000227246	0.000213965	0.000189516	0.000202751	0.000188965	0.000216337	0.000203821	0.000198858	0.000166866	0.000162981	0.000179884	0.000170925	0.000205732	0.00021853	0.000196915	0.000204138	0.000240561	0.000209687	0.000199695	0.000217342	0.000215183	0.000229668	0.000208577	0.000181257	0.000235025	0.000183288	0.000165253	0.000173943	0.000148314
ko04216	0.00131552	0.00142063	0.00143182	0.00145175	0.00156668	0.0016023	0.00158065	0.00170076	0.00143173	0.00152303	0.00150102	0.00152749	0.00151237	0.00139334	0.00137761	0.00143572	0.00135876	0.00146055	0.00154537	0.00132198	0.00138487	0.00147421	0.00139349	0.00147493	0.00158691	0.00161952	0.00152849	0.00174246	0.00142454	0.0014481	0.00142728	0.00149646	0.00149705	0.00144837	0.00149787	0.0015937	0.00137143	0.00122623	0.00132648	0.00139587	0.00138044	0.00136073	0.00139973	0.00156709	0.00162707	0.00186252	0.0014502	0.00151766	0.00156137
ko04217	0.000791749	0.000787635	0.000762407	0.000775034	0.000696887	0.000700665	0.000740262	0.000745226	0.000710349	0.000716916	0.00071796	0.000722266	0.000738233	0.000741137	0.000755515	0.000741268	0.000739647	0.000759268	0.000749758	0.000780829	0.000785662	0.000771124	0.000764471	0.000794167	0.000687096	0.00070673	0.000717553	0.000716457	0.000707042	0.000749902	0.000722524	0.000706397	0.000755952	0.000752412	0.00072311	0.000722957	0.00074765	0.000769625	0.000782021	0.000786268	0.000796065	0.000756516	0.000756832	0.000771931	0.000710054	0.000730526	0.000792919	0.000786637	0.000763765
ko04218	0	0	8.62665e-09	0	1.20512e-07	0	1.59122e-08	2.83056e-08	8.20035e-09	4.79898e-09	4.03365e-08	6.52835e-09	0	9.65065e-09	0	1.18411e-08	0	6.97114e-09	0	0	0	0	4.48715e-09	0	5.72869e-09	4.70269e-09	3.11108e-07	3.30789e-08	9.50773e-09	0	1.04387e-07	1.91669e-08	1.18899e-08	1.30509e-08	6.55832e-09	1.60119e-08	0	0	6.31235e-09	6.67781e-09	0	0	0	0	8.49217e-09	7.14183e-09	0	7.84601e-09	2.46079e-08
ko04260	0.000216321	0.000202626	0.000189795	0.000268954	0.000102699	0.00014829	0.000113063	0.000106513	0.000147906	0.000154138	0.000142151	0.000132698	0.000119941	0.000214579	0.000206395	0.000191137	0.000193658	0.000163091	0.000196664	0.000235555	0.00021014	0.000198014	0.000184273	0.00021311	0.000120579	0.000158559	0.000125933	0.000109741	0.000145535	0.000156896	0.000163174	0.00013999	0.000185326	0.000193894	0.000211918	0.00014262	0.000213337	0.000263625	0.000235447	0.000272692	0.000217892	0.000212705	0.000222471	0.000190612	0.000212659	0.000154814	0.000166555	0.000163074	0.000156066
ko04261	3.41044e-05	3.22218e-05	3.50805e-05	2.25302e-05	2.17921e-05	1.55615e-05	2.4187e-05	1.54328e-05	3.26724e-05	1.97319e-05	3.14631e-05	3.75301e-05	2.56498e-05	2.2006e-05	2.90214e-05	2.93597e-05	3.17784e-05	2.82692e-05	2.33119e-05	3.19969e-05	2.84355e-05	2.75091e-05	3.59794e-05	2.30065e-05	2.1556e-05	1.71576e-05	2.34245e-05	1.30251e-05	3.79964e-05	4.14866e-05	3.40978e-05	3.60001e-05	3.0886e-05	2.68755e-05	2.19806e-05	1.20225e-05	3.35336e-05	3.8805e-05	3.01644e-05	1.81132e-05	2.84018e-05	2.80415e-05	3.24951e-05	2.58206e-05	1.26027e-05	8.4878e-06	5.7015e-05	4.02622e-05	3.08337e-05
ko04270	0	0	8.62665e-09	0	1.20512e-07	0	1.59122e-08	2.83056e-08	8.20035e-09	4.79898e-09	4.03365e-08	6.52835e-09	0	9.65065e-09	0	1.18411e-08	0	6.97114e-09	0	0	0	0	4.48715e-09	0	5.72869e-09	4.70269e-09	3.11108e-07	3.30789e-08	9.50773e-09	0	1.04387e-07	1.91669e-08	1.18899e-08	1.30509e-08	6.55832e-09	1.60119e-08	0	0	6.31235e-09	6.67781e-09	0	0	0	0	8.49217e-09	7.14183e-09	0	7.84601e-09	2.46079e-08
ko04310	4.08768e-06	6.19691e-06	4.03943e-06	1.73834e-06	1.57068e-06	1.13478e-06	1.24381e-06	2.97535e-06	1.08996e-06	2.70303e-06	1.21682e-06	1.36442e-06	1.46804e-06	1.29077e-06	1.04594e-06	9.23602e-07	4.01843e-06	1.55631e-06	1.14355e-06	1.54365e-06	2.7926e-06	4.31329e-06	3.26216e-06	1.23826e-06	1.3978e-06	1.98924e-06	2.99272e-06	1.66635e-06	1.75774e-06	2.27105e-06	2.80702e-06	2.40784e-06	1.26529e-06	1.92175e-06	1.28051e-06	1.86939e-06	3.52769e-06	2.316e-06	1.84478e-06	2.05843e-06	2.69505e-06	2.76772e-06	3.06334e-06	1.14773e-06	1.92044e-06	2.07113e-06	1.02689e-06	1.36521e-06	2.7055e-06
ko04320	5.13267e-06	2.01712e-06	1.40614e-06	1.41843e-06	4.69999e-07	8.10556e-07	5.64884e-07	2.81967e-07	2.20999e-06	1.4109e-06	2.2454e-06	8.65006e-07	5.87215e-06	2.09419e-06	1.42896e-06	1.5275e-06	4.41412e-06	2.08437e-06	2.21052e-06	1.96868e-06	2.92288e-06	2.34784e-06	3.85671e-06	3.59434e-06	7.6478e-07	5.63147e-07	1.18807e-06	1.32316e-07	1.67811e-06	2.19057e-06	2.01433e-06	1.49981e-06	1.512e-06	1.87498e-06	1.78714e-06	2.72602e-06	3.13681e-06	3.16502e-06	6.48909e-06	2.4975e-06	6.90493e-06	2.35692e-06	1.71198e-06	1.50342e-06	1.27079e-06	2.04078e-06	2.27908e-06	1.66335e-06	4.05893e-06
ko04330	9.22034e-06	8.21403e-06	5.44557e-06	3.15676e-06	2.04068e-06	1.94533e-06	1.80869e-06	3.25732e-06	3.29996e-06	4.11393e-06	3.46222e-06	2.22943e-06	7.34019e-06	3.38497e-06	2.4749e-06	2.4511e-06	8.43254e-06	3.64068e-06	3.35407e-06	3.51232e-06	5.71548e-06	6.66113e-06	7.11887e-06	4.8326e-06	2.16258e-06	2.55238e-06	4.18079e-06	1.79867e-06	3.43586e-06	4.46162e-06	4.82135e-06	3.90765e-06	2.77729e-06	3.79673e-06	3.06765e-06	4.59541e-06	6.66449e-06	5.48103e-06	8.33388e-06	4.55594e-06	9.59998e-06	5.12465e-06	4.77532e-06	2.65115e-06	3.19124e-06	4.11191e-06	3.30597e-06	3.02856e-06	6.76443e-06
ko04370	4.32542e-06	9.35994e-06	2.52638e-06	5.36522e-06	9.49782e-06	2.53693e-06	5.7894e-06	4.77198e-06	5.77812e-06	2.47045e-06	8.62337e-06	5.7165e-06	1.15084e-05	5.24926e-06	6.39243e-06	5.6837e-06	5.26453e-06	3.94467e-06	5.07419e-06	3.45825e-06	7.98647e-06	8.67284e-06	4.42754e-06	8.42809e-06	9.14225e-06	4.10427e-06	3.37574e-06	2.83297e-06	7.08088e-06	2.56549e-06	6.40369e-06	5.46873e-06	6.39905e-06	5.15293e-06	5.09487e-06	3.7382e-06	8.28106e-06	2.85986e-06	2.41898e-06	5.85835e-06	1.09262e-05	4.81165e-06	4.27278e-06	6.89478e-06	1.91602e-06	2.75751e-06	4.62215e-06	4.16231e-06	4.95048e-06
ko04371	0	0	8.62665e-09	0	1.20512e-07	0	1.59122e-08	2.83056e-08	8.20035e-09	4.79898e-09	4.03365e-08	6.52835e-09	0	9.65065e-09	0	1.18411e-08	0	6.97114e-09	0	0	0	0	4.48715e-09	0	5.72869e-09	4.70269e-09	3.11108e-07	3.30789e-08	9.50773e-09	0	1.04387e-07	1.91669e-08	1.18899e-08	1.30509e-08	6.55832e-09	1.60119e-08	0	0	6.31235e-09	6.67781e-09	0	0	0	0	8.49217e-09	7.14183e-09	0	7.84601e-09	2.46079e-08
ko04380	2.46341e-06	4.39855e-07	1.86305e-06	1.11952e-06	1.57441e-06	1.49178e-06	7.39161e-07	5.58568e-06	6.26155e-07	9.45742e-07	8.47067e-07	8.74799e-07	1.44838e-06	1.20047e-06	1.51577e-06	8.28451e-07	8.26547e-07	1.25854e-06	7.66979e-07	6.59901e-07	1.50697e-06	5.16947e-07	9.30764e-07	6.27965e-07	8.2575e-07	1.75293e-06	6.61667e-07	1.81934e-06	4.72331e-07	9.29317e-07	1.12542e-06	1.1353e-06	5.417e-07	6.5037e-07	9.37722e-07	1.28724e-06	1.31922e-06	8.60853e-07	1.57403e-06	1.11996e-06	2.06992e-06	1.10584e-06	4.05916e-07	7.59568e-07	1.87309e-06	4.87111e-06	4.71346e-07	7.89364e-07	5.943e-07
ko04391	1.78631e-08	0	0	0	1.80769e-08	0	0	0	1.23005e-08	3.59924e-08	0	9.79252e-09	0	0	1.10486e-08	0	0	1.04567e-08	0	6.34375e-09	0	0	0	0	4.29652e-09	0	0	0	4.99156e-08	0	1.46794e-08	1.43752e-08	0	0	0	0	0	6.53931e-09	1.8937e-08	0	0	0	0	0	0	0	7.85888e-09	0	4.10131e-09
ko04392	1.78631e-08	0	0	0	1.80769e-08	0	0	0	1.23005e-08	3.59924e-08	0	9.79252e-09	0	0	1.10486e-08	0	0	1.04567e-08	0	6.34375e-09	0	0	0	0	4.29652e-09	0	0	0	4.99156e-08	0	1.46794e-08	1.43752e-08	0	0	0	0	0	6.53931e-09	1.8937e-08	0	0	0	0	0	0	0	7.85888e-09	0	4.10131e-09
ko04510	2.26266e-07	8.60967e-08	1.46653e-07	1.43489e-07	1.07256e-06	6.88446e-07	6.78922e-07	1.17468e-06	8.24135e-07	4.03115e-07	6.52107e-07	3.59059e-07	1.46804e-06	9.55414e-07	8.76526e-07	1.62222e-06	4.83618e-07	1.32452e-07	1.40418e-07	1.20531e-07	7.53483e-08	9.17722e-08	1.83973e-07	1.76665e-07	1.23883e-06	6.27808e-07	1.07535e-06	1.23219e-06	9.27004e-07	7.69848e-08	8.69344e-07	7.37926e-07	1.1771e-06	1.0767e-06	4.21372e-07	2.28169e-07	6.54723e-07	2.22336e-07	1.32559e-07	2.00334e-07	1.71197e-07	2.86316e-07	6.86906e-08	2.27347e-07	7.03637e-07	1.1909e-06	1.41984e-06	1.6712e-06	3.5408e-07
ko04512	2.26266e-07	8.60967e-08	1.46653e-07	1.43489e-07	1.07256e-06	6.88446e-07	6.78922e-07	1.17468e-06	8.24135e-07	4.03115e-07	6.52107e-07	3.59059e-07	1.46804e-06	9.55414e-07	8.76526e-07	1.62222e-06	4.83618e-07	1.32452e-07	1.40418e-07	1.20531e-07	7.53483e-08	9.17722e-08	1.83973e-07	1.76665e-07	1.23883e-06	6.27808e-07	1.07535e-06	1.23219e-06	9.27004e-07	7.69848e-08	8.69344e-07	7.37926e-07	1.1771e-06	1.0767e-06	4.21372e-07	2.28169e-07	6.54723e-07	2.22336e-07	1.32559e-07	2.00334e-07	1.71197e-07	2.86316e-07	6.86906e-08	2.27347e-07	7.03637e-07	1.1909e-06	1.41984e-06	1.6712e-06	3.5408e-07
ko04550	7.14524e-08	1.63994e-08	6.90132e-08	0	5.02135e-08	2.61062e-08	4.2963e-08	1.95744e-07	4.97488e-08	8.78214e-08	1.08909e-07	2.08907e-07	0	3.66725e-07	2.20973e-07	2.13139e-07	1.40689e-07	1.11538e-07	9.48884e-08	1.09958e-07	1.2558e-07	6.22011e-08	6.28202e-08	5.13936e-08	2.34876e-08	1.88107e-08	6.44759e-08	2.71247e-07	5.79972e-08	2.79945e-08	1.30483e-07	3.25838e-07	1.34753e-07	1.30509e-07	6.65669e-08	1.60119e-08	0	1.74381e-08	2.77743e-07	2.67112e-08	4.15022e-08	6.63922e-08	2.11356e-08	2.9335e-08	6.07797e-08	1.49978e-08	9.43066e-08	6.2768e-08	2.26939e-08
ko04611	2.61992e-07	1.59894e-07	3.79572e-07	2.39933e-07	4.94503e-06	2.57272e-06	3.67042e-06	5.86796e-06	3.07923e-06	1.80442e-06	1.74119e-06	1.98462e-06	3.02783e-06	2.18105e-06	2.61853e-06	4.44039e-06	8.79306e-07	9.86416e-07	3.59555e-07	2.5375e-07	1.72673e-07	1.91192e-07	8.36854e-07	3.01937e-07	4.39391e-06	1.78702e-06	3.57774e-06	3.39886e-06	3.53688e-06	5.94883e-07	2.42209e-06	1.53814e-06	2.67127e-06	2.41442e-06	8.31267e-07	1.26494e-06	1.14332e-06	3.92358e-07	2.84056e-07	4.2738e-07	2.54201e-07	6.14128e-07	2.00788e-07	9.1672e-07	1.39514e-06	3.16383e-06	3.34788e-06	3.61309e-06	1.22082e-06
ko04612	5.45904e-05	7.00239e-05	6.13128e-05	6.08344e-05	7.48175e-05	8.31442e-05	8.68043e-05	7.94103e-05	5.86048e-05	7.47799e-05	5.62462e-05	5.64604e-05	5.11206e-05	5.57094e-05	5.93382e-05	6.52096e-05	7.79625e-05	6.27437e-05	8.23615e-05	6.36705e-05	6.10936e-05	7.16765e-05	5.89374e-05	5.80193e-05	7.69553e-05	7.8743e-05	8.18314e-05	8.1827e-05	6.04222e-05	5.28785e-05	6.32408e-05	6.43689e-05	5.78857e-05	5.99736e-05	6.31831e-05	8.28963e-05	7.40818e-05	7.26695e-05	6.083e-05	7.47544e-05	6.6065e-05	7.12935e-05	7.48316e-05	6.41569e-05	7.14153e-05	7.50315e-05	5.26061e-05	5.75994e-05	7.03459e-05
ko04614	0.000133826	0.000111049	0.000116728	0.000148003	0.000102112	8.70553e-05	0.000101454	9.4215e-05	0.000113532	9.78423e-05	0.000117289	0.000119466	0.000128375	0.000145257	0.000142904	0.000128675	0.000126247	0.000112108	0.000108233	0.000119706	0.000118728	0.000108435	0.000112872	0.000110733	0.000101132	8.64873e-05	0.00010699	8.40655e-05	0.000126967	0.000105591	0.000122059	0.000111615	0.000141083	0.000134009	0.000121918	0.000105981	0.000127065	0.000143413	0.000131417	0.000142046	0.000131211	0.000121952	0.000118385	0.000110098	9.95065e-05	8.79966e-05	0.000136684	0.000113874	0.000113011
ko04621	0.000571856	0.000553841	0.000513834	0.000618771	0.000456221	0.000449266	0.00044915	0.000430238	0.00049515	0.000473961	0.000485983	0.000476839	0.000485062	0.000546399	0.000555296	0.00053643	0.000554119	0.000515496	0.000519091	0.000534169	0.000546304	0.000550176	0.000510166	0.000547829	0.000459108	0.000461655	0.000465972	0.000433165	0.000497184	0.000477239	0.000511855	0.000468236	0.000521203	0.000514312	0.000532474	0.000467201	0.000557313	0.000668957	0.000562341	0.000614706	0.000575042	0.000564238	0.000544331	0.000523721	0.000485759	0.00045124	0.000527812	0.000527382	0.000517143
ko04622	3.78949e-05	3.97386e-05	2.929e-05	2.91299e-05	5.11242e-05	3.13806e-05	4.42356e-05	4.82954e-05	4.44354e-05	3.72798e-05	4.84318e-05	5.07409e-05	5.60361e-05	4.62438e-05	5.68412e-05	5.05512e-05	3.22827e-05	3.80801e-05	2.78423e-05	2.96164e-05	3.87831e-05	3.4194e-05	3.83351e-05	3.32759e-05	3.77958e-05	3.09791e-05	4.22937e-05	3.65966e-05	4.89878e-05	3.25198e-05	5.18043e-05	4.34578e-05	5.29684e-05	5.22281e-05	4.06203e-05	2.44795e-05	3.38066e-05	2.6142e-05	2.92253e-05	2.70473e-05	4.00504e-05	3.46129e-05	2.74657e-05	3.12992e-05	3.49114e-05	3.61087e-05	7.1119e-05	7.32037e-05	5.16684e-05
ko04625	4.32542e-06	9.35994e-06	2.535e-06	5.36522e-06	9.61833e-06	2.53693e-06	5.80531e-06	4.80028e-06	5.78632e-06	2.47525e-06	8.6637e-06	5.72303e-06	1.15084e-05	5.25891e-06	6.39243e-06	5.69555e-06	5.26453e-06	3.95164e-06	5.07419e-06	3.45825e-06	7.98647e-06	8.67284e-06	4.43203e-06	8.42809e-06	9.14798e-06	4.10897e-06	3.68685e-06	2.86605e-06	7.09039e-06	2.56549e-06	6.50808e-06	5.4879e-06	6.41094e-06	5.16598e-06	5.10143e-06	3.75421e-06	8.28106e-06	2.85986e-06	2.42529e-06	5.86502e-06	1.09262e-05	4.81165e-06	4.27278e-06	6.89478e-06	1.92452e-06	2.76465e-06	4.62215e-06	4.17015e-06	4.97509e-06
ko04626	0.000480973	0.000444722	0.000445404	0.000546394	0.000423374	0.000433042	0.000431514	0.00040259	0.000450453	0.000422056	0.00044408	0.000424366	0.000434113	0.000502169	0.000488244	0.00048794	0.000471597	0.000453086	0.000455288	0.000462546	0.000458381	0.000452891	0.000432739	0.000452065	0.000426024	0.000439854	0.000432155	0.000405309	0.000448849	0.00039268	0.000474595	0.000430708	0.00046319	0.000477759	0.000494506	0.000436387	0.000477575	0.000544251	0.000463464	0.000550919	0.00047435	0.000479487	0.000473523	0.000452089	0.000453102	0.000420262	0.000423102	0.000444216	0.000441917
ko04640	1.88158e-06	1.10696e-06	1.05245e-06	1.28435e-06	1.14487e-06	1.01477e-06	2.25423e-06	5.35629e-07	1.00044e-06	1.07977e-06	1.73447e-06	4.50456e-07	1.00928e-06	1.17738e-06	2.51909e-06	1.3262e-06	6.331e-07	8.5745e-07	3.25514e-06	1.12496e-06	1.48185e-06	9.48313e-07	1.37307e-06	2.64035e-06	9.88199e-07	7.31268e-07	6.35742e-07	6.94658e-07	1.06962e-06	1.59569e-06	9.59051e-07	9.87096e-07	3.80478e-06	2.39267e-06	2.53807e-06	6.00445e-07	9.77198e-07	3.92358e-07	6.62796e-07	1.14858e-06	1.94023e-06	1.02078e-06	6.65771e-07	1.54009e-06	1.4558e-07	9.64147e-08	2.72441e-07	1.80458e-07	1.39445e-07
ko04657	5.89158e-05	7.93838e-05	6.38391e-05	6.61996e-05	8.43153e-05	8.56811e-05	9.25938e-05	8.41823e-05	6.43829e-05	7.72503e-05	6.48696e-05	6.21769e-05	6.26289e-05	6.09587e-05	6.57306e-05	7.08933e-05	8.32271e-05	6.66884e-05	8.74357e-05	6.71288e-05	6.908e-05	8.03493e-05	6.33649e-05	6.64474e-05	8.60975e-05	8.28473e-05	8.52072e-05	8.466e-05	6.7503e-05	5.5444e-05	6.96445e-05	6.98376e-05	6.42848e-05	6.51265e-05	6.8278e-05	8.66345e-05	8.23629e-05	7.55293e-05	6.3249e-05	8.06128e-05	7.69912e-05	7.61052e-05	7.91044e-05	7.10517e-05	7.33313e-05	7.7789e-05	5.72282e-05	6.17617e-05	7.52964e-05
ko04658	5.13267e-06	2.01712e-06	1.40614e-06	1.41843e-06	4.69999e-07	8.10556e-07	5.64884e-07	2.81967e-07	2.20999e-06	1.4109e-06	2.2454e-06	8.65006e-07	5.87215e-06	2.09419e-06	1.42896e-06	1.5275e-06	4.41412e-06	2.08437e-06	2.21052e-06	1.96868e-06	2.92288e-06	2.34784e-06	3.85671e-06	3.59434e-06	7.6478e-07	5.63147e-07	1.18807e-06	1.32316e-07	1.67811e-06	2.19057e-06	2.01433e-06	1.49981e-06	1.512e-06	1.87498e-06	1.78714e-06	2.72602e-06	3.13681e-06	3.16502e-06	6.48909e-06	2.4975e-06	6.90493e-06	2.35692e-06	1.71198e-06	1.50342e-06	1.27079e-06	2.04078e-06	2.27908e-06	1.66335e-06	4.05893e-06
ko04659	5.45904e-05	7.00239e-05	6.13128e-05	6.08344e-05	7.48175e-05	8.31442e-05	8.68043e-05	7.94103e-05	5.86048e-05	7.47799e-05	5.62462e-05	5.64604e-05	5.11206e-05	5.57094e-05	5.93382e-05	6.52096e-05	7.79625e-05	6.27437e-05	8.23615e-05	6.36705e-05	6.10936e-05	7.16765e-05	5.89374e-05	5.80193e-05	7.69553e-05	7.8743e-05	8.18314e-05	8.1827e-05	6.04222e-05	5.28785e-05	6.32408e-05	6.43689e-05	5.78857e-05	5.99736e-05	6.31831e-05	8.28963e-05	7.40818e-05	7.26695e-05	6.083e-05	7.47544e-05	6.6065e-05	7.12935e-05	7.48316e-05	6.41569e-05	7.14153e-05	7.50315e-05	5.26061e-05	5.75994e-05	7.03459e-05
ko04664	7.14524e-08	5.73978e-08	0	1.90535e-07	6.02562e-09	4.63175e-08	4.50847e-08	5.55225e-08	2.11842e-07	2.87939e-08	2.42019e-07	3.91701e-08	1.37629e-07	3.86026e-08	4.41946e-08	8.88079e-08	2.81378e-07	1.67307e-07	6.38263e-08	3.38334e-08	2.00929e-07	1.09617e-07	4.03844e-08	1.79878e-07	1.43217e-08	3.52701e-08	6.31233e-08	0	1.80647e-07	4.89903e-08	1.37007e-07	1.29377e-07	4.16148e-08	1.52261e-08	5.08269e-08	7.60564e-08	1.56352e-07	2.39775e-08	4.35552e-07	7.34559e-08	1.81572e-07	6.63922e-08	7.66165e-08	8.06714e-08	1.63171e-07	1.1784e-07	6.02514e-08	1.45151e-07	3.15801e-07
ko04666	2.56599e-05	1.96314e-05	1.67667e-05	3.75586e-05	2.15942e-05	1.54966e-05	1.50513e-05	1.41858e-05	2.20322e-05	1.53788e-05	2.66819e-05	2.18875e-05	2.79386e-05	3.43043e-05	3.02591e-05	2.88221e-05	1.83467e-05	2.07922e-05	2.17315e-05	2.17936e-05	2.77301e-05	1.98203e-05	1.84931e-05	3.21626e-05	2.07955e-05	1.8597e-05	1.60117e-05	1.34616e-05	2.56089e-05	1.43539e-05	2.49361e-05	2.37671e-05	2.79702e-05	3.05051e-05	2.99786e-05	1.65795e-05	2.56689e-05	2.5196e-05	2.81904e-05	3.26634e-05	3.0809e-05	2.61445e-05	1.74931e-05	2.21777e-05	1.20529e-05	1.3073e-05	1.82072e-05	1.70312e-05	1.49896e-05
ko04668	4.32542e-06	9.35994e-06	2.52638e-06	5.36522e-06	9.49782e-06	2.53693e-06	5.7894e-06	4.77198e-06	5.77812e-06	2.47045e-06	8.62337e-06	5.7165e-06	1.15084e-05	5.24926e-06	6.39243e-06	5.6837e-06	5.26453e-06	3.94467e-06	5.07419e-06	3.45825e-06	7.98647e-06	8.67284e-06	4.42754e-06	8.42809e-06	9.14225e-06	4.10427e-06	3.37574e-06	2.83297e-06	7.08088e-06	2.56549e-06	6.40369e-06	5.46873e-06	6.39905e-06	5.15293e-06	5.09487e-06	3.7382e-06	8.28106e-06	2.85986e-06	2.41898e-06	5.85835e-06	1.09262e-05	4.81165e-06	4.27278e-06	6.89478e-06	1.91602e-06	2.75751e-06	4.62215e-06	4.16231e-06	4.95048e-06
ko04713	0	0	8.62665e-09	0	1.20512e-07	0	1.59122e-08	2.83056e-08	8.20035e-09	4.79898e-09	4.03365e-08	6.52835e-09	0	9.65065e-09	0	1.18411e-08	0	6.97114e-09	0	0	0	0	4.48715e-09	0	5.72869e-09	4.70269e-09	3.11108e-07	3.30789e-08	9.50773e-09	0	1.04387e-07	1.91669e-08	1.18899e-08	1.30509e-08	6.55832e-09	1.60119e-08	0	0	6.31235e-09	6.67781e-09	0	0	0	0	8.49217e-09	7.14183e-09	0	7.84601e-09	2.46079e-08
ko04714	0.00175161	0.00182722	0.00181608	0.00198256	0.00178883	0.00191197	0.00181507	0.00193197	0.001731	0.00184486	0.00180209	0.00178908	0.00178051	0.00183084	0.00179511	0.00182142	0.00173335	0.00181009	0.0019454	0.00179787	0.00181208	0.00188559	0.0017769	0.00192725	0.00183974	0.0019507	0.00178297	0.00198342	0.00170065	0.00177346	0.00174182	0.00176198	0.00187121	0.00183414	0.0019223	0.00190313	0.00178016	0.00172149	0.00179526	0.00192875	0.00182638	0.00178221	0.0018381	0.0019636	0.00207019	0.00221141	0.00177425	0.00184594	0.00188565
ko04720	0	0	8.62665e-09	0	1.20512e-07	0	1.59122e-08	2.83056e-08	8.20035e-09	4.79898e-09	4.03365e-08	6.52835e-09	0	9.65065e-09	0	1.18411e-08	0	6.97114e-09	0	0	0	0	4.48715e-09	0	5.72869e-09	4.70269e-09	3.11108e-07	3.30789e-08	9.50773e-09	0	1.04387e-07	1.91669e-08	1.18899e-08	1.30509e-08	6.55832e-09	1.60119e-08	0	0	6.31235e-09	6.67781e-09	0	0	0	0	8.49217e-09	7.14183e-09	0	7.84601e-09	2.46079e-08
ko04721	7.14524e-08	1.63994e-08	2.15666e-08	1.49691e-08	8.03416e-09	2.10534e-09	0	3.26603e-09	5.4669e-09	2.39949e-09	2.01683e-08	9.79252e-09	4.58762e-08	4.34279e-08	6.62919e-08	3.55232e-08	8.79306e-09	6.97114e-09	6.38263e-09	1.5507e-08	1.56976e-08	2.54923e-09	3.81408e-08	1.92726e-08	2.86435e-09	6.27025e-09	1.35264e-08	0	2.37693e-09	4.89903e-08	1.63104e-09	6.38897e-09	1.18899e-08	5.65539e-08	1.31166e-08	1.20089e-08	0	2.99487e-07	2.20932e-08	1.00167e-08	6.22533e-08	4.14951e-09	3.17034e-08	7.33376e-09	6.06583e-10	0	1.30981e-08	0	6.83552e-09
ko04722	0	0	8.62665e-09	0	1.20512e-07	0	1.59122e-08	2.83056e-08	8.20035e-09	4.79898e-09	4.03365e-08	6.52835e-09	0	9.65065e-09	0	1.18411e-08	0	6.97114e-09	0	0	0	0	4.48715e-09	0	5.72869e-09	4.70269e-09	3.11108e-07	3.30789e-08	9.50773e-09	0	1.04387e-07	1.91669e-08	1.18899e-08	1.30509e-08	6.55832e-09	1.60119e-08	0	0	6.31235e-09	6.67781e-09	0	0	0	0	8.49217e-09	7.14183e-09	0	7.84601e-09	2.46079e-08
ko04723	1.74634e-05	2.17228e-05	1.63157e-05	2.59976e-05	2.23906e-05	1.87323e-05	2.02649e-05	1.99565e-05	2.18458e-05	1.81936e-05	2.27198e-05	2.12443e-05	2.38871e-05	2.33885e-05	2.45948e-05	2.31252e-05	2.01311e-05	1.92375e-05	2.04256e-05	1.72778e-05	2.29851e-05	2.25633e-05	1.901e-05	2.55061e-05	2.23712e-05	2.1253e-05	2.04859e-05	1.78102e-05	2.34864e-05	1.25168e-05	2.50013e-05	1.99801e-05	2.14256e-05	2.31265e-05	2.78439e-05	1.9732e-05	2.38097e-05	2.76174e-05	1.89994e-05	2.36473e-05	2.74594e-05	2.26568e-05	1.83066e-05	1.98627e-05	2.4046e-05	2.43867e-05	1.91829e-05	2.60402e-05	2.57358e-05
ko04724	0.000442243	0.000430493	0.000433354	0.000408726	0.000412639	0.000414822	0.000428939	0.000440692	0.000434436	0.000425608	0.000451786	0.000438509	0.000453705	0.000447549	0.000457612	0.000436971	0.000405299	0.000448459	0.000425065	0.000441527	0.000444265	0.000433376	0.000449282	0.000458327	0.000405237	0.000412545	0.000416421	0.000414759	0.000414113	0.000440247	0.000423406	0.000423144	0.000437353	0.000447027	0.000424381	0.00040123	0.000402526	0.000365355	0.000430094	0.000406756	0.000434198	0.000422537	0.000407652	0.000447023	0.000425379	0.00043158	0.000468061	0.000480533	0.000442196
ko04725	8.56284e-08	7.00848e-08	9.60529e-08	5.71265e-08	8.76236e-08	3.15188e-08	9.20345e-09	7.63408e-08	1.12045e-08	5.59996e-08	3.92613e-08	3.54368e-08	1.19404e-07	1.80909e-08	6.59479e-09	5.13654e-09	3.26551e-08	2.49659e-08	4.9766e-07	1.25244e-07	3.80311e-08	1.07126e-07	1.71118e-07	8.6181e-08	1.66317e-08	4.90822e-08	1.99341e-08	1.00445e-07	8.91148e-09	8.73366e-08	3.39413e-08	3.56574e-08	2.37826e-08	5.84832e-08	2.82835e-07	9.58599e-08	2.5434e-08	1.62236e-08	1.49308e-07	1.23476e-07	9.74032e-08	1.44002e-08	1.3512e-07	4.45385e-08	1.15349e-08	4.64709e-09	4.83624e-09	0	1.0282e-07
ko04726	0.000243662	0.000238203	0.000254351	0.000208538	0.000291731	0.000278099	0.000282353	0.000285889	0.000256818	0.000257375	0.000261935	0.000239092	0.000281399	0.000251356	0.000246058	0.000254726	0.00024902	0.000263793	0.000253805	0.000263459	0.000255747	0.000242114	0.000269385	0.000248238	0.00028625	0.000273067	0.000268269	0.000276484	0.000252981	0.000275697	0.000245738	0.00025276	0.000251984	0.000247698	0.000237924	0.00028067	0.000253502	0.000196029	0.000251366	0.000223737	0.000253637	0.000250197	0.000250957	0.00024863	0.000239417	0.000264877	0.00020617	0.000217938	0.000222212
ko04727	0.000445693	0.000445119	0.000444019	0.000385386	0.000430482	0.000437834	0.000453819	0.000478811	0.000433728	0.000448011	0.000445826	0.000442088	0.000448966	0.000434295	0.000450174	0.000430653	0.000420941	0.0004533	0.00042942	0.000444179	0.000443982	0.000442532	0.00045788	0.000446473	0.000419643	0.000428546	0.000437131	0.000449154	0.000411983	0.000454811	0.0004232	0.000429112	0.000435808	0.000442756	0.000416983	0.000415113	0.000406055	0.00035664	0.000428435	0.000393845	0.000428772	0.000424263	0.000414042	0.00044605	0.000454112	0.000460732	0.00047455	0.000491198	0.000454696
ko04728	0.000242231	0.000230294	0.000253226	0.000205045	0.000288313	0.000281507	0.000282836	0.000291769	0.000254417	0.000258955	0.000256875	0.000234877	0.000273515	0.000248461	0.000245285	0.000252298	0.000244283	0.000260887	0.000252533	0.000263885	0.000249927	0.000234672	0.000266548	0.000243555	0.00028249	0.000274232	0.000269285	0.000278729	0.000249851	0.000275224	0.000241739	0.000250334	0.000251315	0.000246632	0.000238274	0.000281115	0.00024654	0.00019381	0.000249771	0.000219258	0.000244885	0.000246825	0.000247548	0.00024442	0.000237939	0.000262998	0.000202263	0.000214352	0.000217558
ko04740	0	0	8.62665e-09	0	1.20512e-07	0	1.59122e-08	2.83056e-08	8.20035e-09	4.79898e-09	4.03365e-08	6.52835e-09	0	9.65065e-09	0	1.18411e-08	0	6.97114e-09	0	0	0	0	4.48715e-09	0	5.72869e-09	4.70269e-09	3.11108e-07	3.30789e-08	9.50773e-09	0	1.04387e-07	1.91669e-08	1.18899e-08	1.30509e-08	6.55832e-09	1.60119e-08	0	0	6.31235e-09	6.67781e-09	0	0	0	0	8.49217e-09	7.14183e-09	0	7.84601e-09	2.46079e-08
ko04744	0	0	8.62665e-09	0	1.20512e-07	0	1.59122e-08	2.83056e-08	8.20035e-09	4.79898e-09	4.03365e-08	6.52835e-09	0	9.65065e-09	0	1.18411e-08	0	6.97114e-09	0	0	0	0	4.48715e-09	0	5.72869e-09	4.70269e-09	3.11108e-07	3.30789e-08	9.50773e-09	0	1.04387e-07	1.91669e-08	1.18899e-08	1.30509e-08	6.55832e-09	1.60119e-08	0	0	6.31235e-09	6.67781e-09	0	0	0	0	8.49217e-09	7.14183e-09	0	7.84601e-09	2.46079e-08
ko04745	0	0	8.62665e-09	0	1.20512e-07	0	1.59122e-08	2.83056e-08	8.20035e-09	4.79898e-09	4.03365e-08	6.52835e-09	0	9.65065e-09	0	1.18411e-08	0	6.97114e-09	0	0	0	0	4.48715e-09	0	5.72869e-09	4.70269e-09	3.11108e-07	3.30789e-08	9.50773e-09	0	1.04387e-07	1.91669e-08	1.18899e-08	1.30509e-08	6.55832e-09	1.60119e-08	0	0	6.31235e-09	6.67781e-09	0	0	0	0	8.49217e-09	7.14183e-09	0	7.84601e-09	2.46079e-08
ko04750	0	0	8.62665e-09	0	1.20512e-07	0	1.59122e-08	2.83056e-08	8.20035e-09	4.79898e-09	4.03365e-08	6.52835e-09	0	9.65065e-09	0	1.18411e-08	0	6.97114e-09	0	0	0	0	4.48715e-09	0	5.72869e-09	4.70269e-09	3.11108e-07	3.30789e-08	9.50773e-09	0	1.04387e-07	1.91669e-08	1.18899e-08	1.30509e-08	6.55832e-09	1.60119e-08	0	0	6.31235e-09	6.67781e-09	0	0	0	0	8.49217e-09	7.14183e-09	0	7.84601e-09	2.46079e-08
ko04910	0.000305325	0.000304751	0.000279838	0.000288045	0.000255479	0.000226854	0.00024322	0.000241984	0.000264306	0.000249086	0.000261557	0.000260492	0.000269732	0.000265775	0.00026471	0.000268045	0.000297142	0.000281758	0.000267515	0.000302546	0.000295922	0.000304296	0.00028858	0.000289868	0.000241039	0.000232187	0.000240499	0.000233474	0.000258547	0.000285783	0.000260272	0.000253605	0.000271527	0.000257079	0.000261872	0.000255352	0.000292903	0.00032488	0.000304819	0.000308495	0.000309727	0.000292416	0.000295381	0.000286903	0.00022316	0.000235907	0.000307914	0.000298614	0.000293137
ko04911	3.41044e-05	3.22218e-05	3.50719e-05	2.25302e-05	2.16716e-05	1.55615e-05	2.41711e-05	1.54045e-05	3.26642e-05	1.97271e-05	3.14227e-05	3.75235e-05	2.56498e-05	2.19964e-05	2.90214e-05	2.93478e-05	3.17784e-05	2.82623e-05	2.33119e-05	3.19969e-05	2.84355e-05	2.75091e-05	3.59749e-05	2.30065e-05	2.15503e-05	1.71529e-05	2.31134e-05	1.29921e-05	3.79869e-05	4.14866e-05	3.39934e-05	3.59809e-05	3.08741e-05	2.68625e-05	2.1974e-05	1.20065e-05	3.35336e-05	3.8805e-05	3.01581e-05	1.81066e-05	2.84018e-05	2.80415e-05	3.24951e-05	2.58206e-05	1.25942e-05	8.48066e-06	5.7015e-05	4.02544e-05	3.08091e-05
ko04912	2.56599e-05	1.96314e-05	1.67754e-05	3.75586e-05	2.17147e-05	1.54966e-05	1.50672e-05	1.42141e-05	2.20404e-05	1.53836e-05	2.67222e-05	2.1894e-05	2.79386e-05	3.4314e-05	3.02591e-05	2.88339e-05	1.83467e-05	2.07991e-05	2.17315e-05	2.17936e-05	2.77301e-05	1.98203e-05	1.84975e-05	3.21626e-05	2.08012e-05	1.86017e-05	1.63228e-05	1.34947e-05	2.56184e-05	1.43539e-05	2.50405e-05	2.37863e-05	2.79821e-05	3.05181e-05	2.99852e-05	1.65956e-05	2.56689e-05	2.5196e-05	2.81967e-05	3.26701e-05	3.0809e-05	2.61445e-05	1.74931e-05	2.21777e-05	1.20614e-05	1.30801e-05	1.82072e-05	1.7039e-05	1.50143e-05
ko04913	4.39688e-06	9.41734e-06	2.52638e-06	5.55576e-06	9.50384e-06	2.58325e-06	5.83449e-06	4.8275e-06	5.98997e-06	2.49924e-06	8.86539e-06	5.75567e-06	1.1646e-05	5.28787e-06	6.43662e-06	5.77251e-06	5.54591e-06	4.11198e-06	5.13802e-06	3.49209e-06	8.1874e-06	8.78245e-06	4.46792e-06	8.60797e-06	9.15658e-06	4.13954e-06	3.43887e-06	2.83297e-06	7.26153e-06	2.61448e-06	6.5407e-06	5.59811e-06	6.44067e-06	5.16816e-06	5.1457e-06	3.81426e-06	8.43741e-06	2.88383e-06	2.85453e-06	5.9318e-06	1.11078e-05	4.87805e-06	4.3494e-06	6.97545e-06	2.07919e-06	2.87535e-06	4.6824e-06	4.30746e-06	5.26628e-06
ko04914	5.45904e-05	7.00239e-05	6.13128e-05	6.08344e-05	7.48175e-05	8.31442e-05	8.68043e-05	7.94103e-05	5.86048e-05	7.47799e-05	5.62462e-05	5.64604e-05	5.11206e-05	5.57094e-05	5.93382e-05	6.52096e-05	7.79625e-05	6.27437e-05	8.23615e-05	6.36705e-05	6.10936e-05	7.16765e-05	5.89374e-05	5.80193e-05	7.69553e-05	7.8743e-05	8.18314e-05	8.1827e-05	6.04222e-05	5.28785e-05	6.32408e-05	6.43689e-05	5.78857e-05	5.99736e-05	6.31831e-05	8.28963e-05	7.40818e-05	7.26695e-05	6.083e-05	7.47544e-05	6.6065e-05	7.12935e-05	7.48316e-05	6.41569e-05	7.14153e-05	7.50315e-05	5.26061e-05	5.75994e-05	7.03459e-05
ko04915	5.45904e-05	7.00239e-05	6.13214e-05	6.08344e-05	7.4938e-05	8.31442e-05	8.68203e-05	7.94386e-05	5.8613e-05	7.47847e-05	5.62866e-05	5.6467e-05	5.11206e-05	5.5719e-05	5.93382e-05	6.52214e-05	7.79625e-05	6.27507e-05	8.23615e-05	6.36705e-05	6.10936e-05	7.16765e-05	5.89418e-05	5.80193e-05	7.6961e-05	7.87477e-05	8.21425e-05	8.18601e-05	6.04317e-05	5.28785e-05	6.33452e-05	6.43881e-05	5.78976e-05	5.99866e-05	6.31896e-05	8.29123e-05	7.40818e-05	7.26695e-05	6.08364e-05	7.47611e-05	6.6065e-05	7.12935e-05	7.48316e-05	6.41569e-05	7.14238e-05	7.50386e-05	5.26061e-05	5.76073e-05	7.03705e-05
ko04916	3.07928e-05	3.49051e-05	2.29192e-05	2.68148e-05	2.16866e-05	2.37409e-05	3.76671e-05	3.86388e-05	2.10388e-05	3.03619e-05	2.34334e-05	2.8098e-05	2.66208e-05	2.42258e-05	2.11298e-05	2.17107e-05	3.17419e-05	2.71402e-05	2.66481e-05	2.95404e-05	3.31175e-05	3.30616e-05	2.98406e-05	3.20761e-05	1.78167e-05	2.39014e-05	2.88942e-05	3.96964e-05	2.02823e-05	2.46689e-05	2.64576e-05	2.74668e-05	1.94116e-05	2.50264e-05	2.23648e-05	2.94396e-05	3.34874e-05	2.91013e-05	3.165e-05	3.41178e-05	4.29353e-05	2.73398e-05	2.74383e-05	3.2826e-05	3.15795e-05	4.20508e-05	2.00268e-05	3.26207e-05	3.06169e-05
ko04917	5.07587e-05	5.29923e-05	5.79706e-05	4.43794e-05	7.54161e-05	5.49329e-05	6.52103e-05	6.64259e-05	5.63614e-05	5.56058e-05	5.67188e-05	6.334e-05	5.81572e-05	4.2407e-05	4.86177e-05	5.06058e-05	5.31396e-05	5.03732e-05	4.99878e-05	4.75125e-05	5.11505e-05	5.1231e-05	5.61391e-05	4.81414e-05	7.06462e-05	5.74247e-05	5.91112e-05	6.56492e-05	6.41517e-05	6.74541e-05	5.788e-05	6.88598e-05	5.01087e-05	4.35503e-05	4.52111e-05	6.62291e-05	6.00766e-05	5.53249e-05	4.88214e-05	4.45565e-05	4.95606e-05	4.99726e-05	5.23189e-05	5.31368e-05	4.62337e-05	5.56692e-05	5.67778e-05	5.80275e-05	5.56919e-05
ko04918	0.000344542	0.000337079	0.00032254	0.000356582	0.000252936	0.000253849	0.000250979	0.000248386	0.000307708	0.000272746	0.000296362	0.000264311	0.000280526	0.000346448	0.000334017	0.000309196	0.000324173	0.000306112	0.000290385	0.000317632	0.000326147	0.000326302	0.000326696	0.000318163	0.000254836	0.000255784	0.000270853	0.000231474	0.000292	0.000322468	0.000290654	0.00026894	0.000323851	0.000314673	0.000308979	0.000250231	0.000321367	0.000348539	0.000327091	0.000337032	0.000328151	0.000317071	0.000310352	0.000308137	0.000267512	0.000237274	0.000301024	0.000285872	0.000284085
ko04919	8.39782e-05	7.04531e-05	8.18558e-05	7.5504e-05	8.96572e-05	7.38944e-05	7.71485e-05	0.000114436	6.98704e-05	7.69367e-05	6.64513e-05	7.9485e-05	6.22588e-05	7.21825e-05	6.10577e-05	6.61679e-05	8.1285e-05	7.84698e-05	6.30649e-05	7.44944e-05	7.37297e-05	6.52353e-05	7.72371e-05	6.4781e-05	7.30853e-05	6.66475e-05	7.61143e-05	8.52623e-05	7.68563e-05	8.01568e-05	7.51555e-05	7.70971e-05	6.91074e-05	7.20156e-05	7.05986e-05	7.6753e-05	7.39528e-05	9.13095e-05	8.6337e-05	7.11341e-05	7.99946e-05	7.51822e-05	6.90062e-05	6.63627e-05	7.9825e-05	7.518e-05	9.92954e-05	8.8054e-05	8.95752e-05
ko04920	0.00132256	0.00142586	0.00143678	0.00144674	0.00153525	0.00157866	0.00156515	0.00167794	0.00143572	0.00151628	0.00151174	0.00152674	0.00151009	0.00139397	0.00137016	0.0014332	0.00136308	0.00147173	0.00153393	0.00133585	0.00139013	0.00148693	0.00140309	0.00147984	0.00156036	0.00159694	0.00151035	0.00171781	0.00140861	0.00145976	0.00141424	0.00148844	0.00149183	0.00143286	0.00148597	0.00158413	0.00136766	0.00124935	0.00133493	0.00139572	0.00138105	0.00135954	0.00139894	0.00157758	0.00161283	0.00185109	0.00147111	0.00152719	0.00156835
ko04921	1.16027e-05	1.88493e-05	1.2425e-05	1.06427e-05	1.33031e-05	6.52583e-06	1.35436e-05	1.01935e-05	1.22546e-05	6.88978e-06	1.67736e-05	1.44446e-05	1.8264e-05	9.92473e-06	1.1409e-05	1.07537e-05	9.3121e-06	1.31069e-05	1.10025e-05	7.58015e-06	1.51033e-05	1.63008e-05	1.2362e-05	1.67974e-05	1.35975e-05	8.33538e-06	9.72627e-06	7.41748e-06	1.41477e-05	9.90904e-06	1.2277e-05	1.09476e-05	1.31221e-05	1.2797e-05	8.93702e-06	6.48641e-06	1.19042e-05	9.4228e-06	7.09972e-06	9.83928e-06	1.79046e-05	9.03171e-06	9.67134e-06	1.68975e-05	6.13055e-06	7.38235e-06	1.80828e-05	1.85478e-05	1.63318e-05
ko04922	0.00101031	0.00105503	0.00102548	0.00103467	0.000906765	0.000884791	0.000931445	0.000880859	0.00103769	0.000934747	0.00101022	0.00100628	0.00102255	0.00105167	0.00105085	0.00101391	0.0010274	0.000983239	0.000974751	0.00101145	0.00101221	0.00106466	0.00102907	0.000983867	0.00089681	0.000904236	0.000943252	0.000911698	0.00103398	0.00105778	0.00100689	0.00101608	0.00107245	0.00102352	0.000966678	0.000889181	0.00100568	0.000993166	0.00101044	0.00100715	0.0010183	0.000995656	0.00102273	0.00100281	0.000864658	0.000895952	0.00112473	0.0010511	0.00099193
ko04923	4.32542e-06	9.35994e-06	2.52638e-06	5.36522e-06	9.49782e-06	2.53693e-06	5.7894e-06	4.77198e-06	5.77812e-06	2.47045e-06	8.62337e-06	5.7165e-06	1.15084e-05	5.24926e-06	6.39243e-06	5.6837e-06	5.26453e-06	3.94467e-06	5.07419e-06	3.45825e-06	7.98647e-06	8.67284e-06	4.42754e-06	8.42809e-06	9.14225e-06	4.10427e-06	3.37574e-06	2.83297e-06	7.08088e-06	2.56549e-06	6.40369e-06	5.46873e-06	6.39905e-06	5.15293e-06	5.09487e-06	3.7382e-06	8.28106e-06	2.85986e-06	2.41898e-06	5.85835e-06	1.09262e-05	4.81165e-06	4.27278e-06	6.89478e-06	1.91602e-06	2.75751e-06	4.62215e-06	4.16231e-06	4.95048e-06
ko04924	2.25007e-05	1.08819e-05	1.2734e-05	3.42525e-05	9.06931e-06	9.00433e-06	6.66317e-06	5.73031e-06	1.11004e-05	1.09892e-05	1.08303e-05	8.25346e-06	1.88184e-05	2.95011e-05	2.49385e-05	1.82618e-05	1.6516e-05	1.37596e-05	1.35667e-05	1.88721e-05	1.64577e-05	1.15266e-05	1.3405e-05	1.70575e-05	8.42938e-06	1.07733e-05	8.72042e-06	9.48562e-06	1.18327e-05	9.82746e-06	1.45528e-05	9.28363e-06	2.13644e-05	2.14619e-05	1.84748e-05	1.38607e-05	1.91726e-05	3.1866e-05	2.4607e-05	2.99044e-05	2.09996e-05	1.81127e-05	1.57078e-05	1.57187e-05	1.74488e-05	1.31229e-05	9.87192e-06	9.22343e-06	1.04989e-05
ko04925	3.41044e-05	3.22218e-05	3.50805e-05	2.25302e-05	2.17921e-05	1.55615e-05	2.4187e-05	1.54328e-05	3.26724e-05	1.97319e-05	3.14631e-05	3.75301e-05	2.56498e-05	2.2006e-05	2.90214e-05	2.93597e-05	3.17784e-05	2.82692e-05	2.33119e-05	3.19969e-05	2.84355e-05	2.75091e-05	3.59794e-05	2.30065e-05	2.1556e-05	1.71576e-05	2.34245e-05	1.30251e-05	3.79964e-05	4.14866e-05	3.40978e-05	3.60001e-05	3.0886e-05	2.68755e-05	2.19806e-05	1.20225e-05	3.35336e-05	3.8805e-05	3.01644e-05	1.81132e-05	2.84018e-05	2.80415e-05	3.24951e-05	2.58206e-05	1.26027e-05	8.4878e-06	5.7015e-05	4.02622e-05	3.08337e-05
ko04926	2.61992e-07	1.59894e-07	3.79572e-07	2.39933e-07	4.94503e-06	2.57272e-06	3.67042e-06	5.86796e-06	3.07923e-06	1.80442e-06	1.74119e-06	1.98462e-06	3.02783e-06	2.18105e-06	2.61853e-06	4.44039e-06	8.79306e-07	9.86416e-07	3.59555e-07	2.5375e-07	1.72673e-07	1.91192e-07	8.36854e-07	3.01937e-07	4.39391e-06	1.78702e-06	3.57774e-06	3.39886e-06	3.53688e-06	5.94883e-07	2.42209e-06	1.53814e-06	2.67127e-06	2.41442e-06	8.31267e-07	1.26494e-06	1.14332e-06	3.92358e-07	2.84056e-07	4.2738e-07	2.54201e-07	6.14128e-07	2.00788e-07	9.1672e-07	1.39514e-06	3.16383e-06	3.34788e-06	3.61309e-06	1.22082e-06
ko04928	2.56735e-05	1.96822e-05	1.67719e-05	3.76495e-05	2.17782e-05	1.57761e-05	1.73135e-05	1.49258e-05	2.25587e-05	1.57123e-05	2.68513e-05	2.2035e-05	2.84524e-05	3.45707e-05	3.06341e-05	2.94875e-05	1.84259e-05	2.08967e-05	2.17706e-05	2.1948e-05	2.77589e-05	1.98586e-05	1.85197e-05	3.22743e-05	2.08594e-05	1.91994e-05	1.70334e-05	1.47814e-05	2.62212e-05	1.44029e-05	2.52548e-05	2.39684e-05	2.9114e-05	3.10084e-05	3.00763e-05	1.66156e-05	2.56689e-05	2.52483e-05	2.83943e-05	3.27013e-05	3.08691e-05	2.62068e-05	1.75417e-05	2.22511e-05	1.37348e-05	1.38039e-05	2.10893e-05	1.88318e-05	1.52404e-05
ko04930	0.000133101	0.000134007	0.000126162	0.000137456	0.000116123	0.000109324	0.000115867	0.000115379	0.000122508	0.000114194	0.000122404	0.000117676	0.000127041	0.000129544	0.000131421	0.00012277	0.000130065	0.000125483	0.000124032	0.000126548	0.000132787	0.000130397	0.000128054	0.000132849	0.000109356	0.000110133	0.000110597	0.000109279	0.00011891	0.000126022	0.000121855	0.00011713	0.00012826	0.000127536	0.000123547	0.000114285	0.000129004	0.000142486	0.000128142	0.000134464	0.000138126	0.000126439	0.000125123	0.000128598	0.000111526	0.000104319	0.000133331	0.000131552	0.000123408
ko04931	0.000458309	0.000472895	0.000463474	0.000423331	0.000441529	0.000415473	0.000441493	0.000423593	0.000442449	0.000417865	0.000439473	0.000428527	0.000431212	0.000441569	0.00043536	0.000436285	0.000474395	0.000444354	0.000441525	0.000477042	0.000456202	0.000474304	0.000461222	0.000447019	0.000429297	0.000412749	0.000428833	0.000402609	0.000437181	0.000472732	0.000431518	0.000424364	0.000441365	0.000423966	0.000415105	0.000415174	0.000460218	0.000471391	0.000467242	0.000453656	0.000460627	0.000454386	0.000478265	0.000445071	0.000383268	0.000369852	0.000449769	0.000445221	0.000422576
ko04932	0.000403238	0.000404955	0.000352831	0.000469306	0.000250844	0.000351612	0.0002922	0.000254637	0.000267528	0.000337673	0.000263382	0.000235792	0.000251032	0.000399738	0.00038299	0.000373855	0.000394749	0.000316501	0.000380597	0.000401608	0.000408951	0.00038447	0.000337814	0.000392854	0.000287994	0.000357743	0.00030664	0.000295607	0.000274414	0.00027839	0.000309065	0.000274934	0.000360184	0.000385562	0.000386859	0.000334751	0.000420364	0.000438156	0.000404984	0.000471927	0.000404673	0.000414331	0.000398553	0.000346048	0.00043509	0.000329621	0.000274793	0.000296762	0.000273571
ko04933	2.61992e-07	1.59894e-07	3.79572e-07	2.39933e-07	4.94503e-06	2.57272e-06	3.67042e-06	5.86796e-06	3.07923e-06	1.80442e-06	1.74119e-06	1.98462e-06	3.02783e-06	2.18105e-06	2.61853e-06	4.44039e-06	8.79306e-07	9.86416e-07	3.59555e-07	2.5375e-07	1.72673e-07	1.91192e-07	8.36854e-07	3.01937e-07	4.39391e-06	1.78702e-06	3.57774e-06	3.39886e-06	3.53688e-06	5.94883e-07	2.42209e-06	1.53814e-06	2.67127e-06	2.41442e-06	8.31267e-07	1.26494e-06	1.14332e-06	3.92358e-07	2.84056e-07	4.2738e-07	2.54201e-07	6.14128e-07	2.00788e-07	9.1672e-07	1.39514e-06	3.16383e-06	3.34788e-06	3.61309e-06	1.22082e-06
ko04934	0.000143261	0.00013698	0.000133843	0.000137153	0.000119574	0.00011387	0.000118438	0.000116046	0.000158108	0.000130731	0.000158988	0.000150683	0.000154954	0.000155745	0.000147984	0.00014772	0.000140843	0.00015102	0.000126598	0.000141815	0.000140536	0.000145292	0.000146472	0.000135905	0.00011427	0.000116071	0.000117893	0.000108396	0.000140676	0.000144696	0.000143668	0.000138778	0.000140737	0.000136853	0.000134648	0.000115151	0.00013506	0.0001328	0.000140466	0.00013901	0.000140292	0.000139092	0.000131973	0.000138581	0.00011799	0.000113584	0.000159088	0.000149047	0.000137434
ko04940	0.00028485	0.000312545	0.000302111	0.000252687	0.000280649	0.000322753	0.000288614	0.000305853	0.000258279	0.000318905	0.000265014	0.000263796	0.000269467	0.000270014	0.000266286	0.000275318	0.000300898	0.000277738	0.000307218	0.000323305	0.000292762	0.000312371	0.000299932	0.000295253	0.000298492	0.000315506	0.000297704	0.000305055	0.000253358	0.000294817	0.000272344	0.000273146	0.000266116	0.0002791	0.000277389	0.000301165	0.000289956	0.000254028	0.000308995	0.000283921	0.000285905	0.000294466	0.000313074	0.000281349	0.000364905	0.00033781	0.000276842	0.000279711	0.000294421
ko04960	3.41044e-05	3.22218e-05	3.50719e-05	2.25302e-05	2.16716e-05	1.55615e-05	2.41711e-05	1.54045e-05	3.26642e-05	1.97271e-05	3.14227e-05	3.75235e-05	2.56498e-05	2.19964e-05	2.90214e-05	2.93478e-05	3.17784e-05	2.82623e-05	2.33119e-05	3.19969e-05	2.84355e-05	2.75091e-05	3.59749e-05	2.30065e-05	2.15503e-05	1.71529e-05	2.31134e-05	1.29921e-05	3.79869e-05	4.14866e-05	3.39934e-05	3.59809e-05	3.08741e-05	2.68625e-05	2.1974e-05	1.20065e-05	3.35336e-05	3.8805e-05	3.01581e-05	1.81066e-05	2.84018e-05	2.80415e-05	3.24951e-05	2.58206e-05	1.25942e-05	8.48066e-06	5.7015e-05	4.02544e-05	3.08091e-05
ko04961	3.41044e-05	3.22218e-05	3.50719e-05	2.25307e-05	2.16716e-05	1.55615e-05	2.41711e-05	1.54045e-05	3.26642e-05	1.97271e-05	3.14227e-05	3.75235e-05	2.56498e-05	2.19964e-05	2.90214e-05	2.93478e-05	3.17784e-05	2.82623e-05	2.33119e-05	3.19969e-05	2.84355e-05	2.75091e-05	3.59749e-05	2.30065e-05	2.15503e-05	1.71529e-05	2.31134e-05	1.29921e-05	3.79869e-05	4.14866e-05	3.39934e-05	3.59809e-05	3.08741e-05	2.68625e-05	2.1974e-05	1.20065e-05	3.35336e-05	3.8805e-05	3.01581e-05	1.81068e-05	2.84018e-05	2.80415e-05	3.24951e-05	2.58206e-05	1.25942e-05	8.48066e-06	5.7015e-05	4.02544e-05	3.08091e-05
ko04962	9.56272e-06	1.0389e-05	1.99232e-05	7.52346e-06	6.77039e-06	2.59167e-06	2.38577e-06	2.15013e-06	5.14763e-06	2.3539e-06	4.79332e-06	4.11929e-06	4.16162e-06	1.57788e-06	1.94751e-06	3.12604e-06	4.5636e-06	4.98437e-06	1.02926e-05	1.29314e-05	8.38563e-06	1.13211e-05	1.63445e-05	8.51849e-06	5.3749e-06	2.61438e-06	2.6012e-06	1.86896e-06	5.66043e-06	2.14648e-05	4.22612e-06	4.20586e-06	1.57502e-06	1.82477e-06	3.26604e-06	3.62429e-06	4.59283e-06	5.27808e-06	9.14975e-06	5.60602e-06	8.61171e-06	4.53542e-06	1.55928e-05	9.01319e-06	1.31083e-06	1.22482e-06	2.24712e-06	2.23611e-06	2.51754e-06
ko04964	0.000241279	0.000230854	0.000236597	0.000201912	0.00019735	0.000180277	0.000215306	0.000212274	0.000263513	0.000214797	0.000269149	0.00026877	0.000269134	0.000237875	0.000236786	0.000242416	0.000242906	0.000256518	0.000199366	0.00022219	0.000227949	0.000234104	0.000245442	0.000208239	0.000194437	0.000184694	0.00021602	0.000193132	0.000245239	0.000253982	0.000249731	0.000250257	0.000238863	0.000226881	0.000212978	0.000201308	0.000231679	0.000242138	0.000228384	0.000203904	0.000222319	0.000222119	0.000215062	0.00022552	0.000183385	0.000192046	0.000307779	0.000276638	0.000250236
ko04970	3.41044e-05	3.22218e-05	3.50805e-05	2.25302e-05	2.17921e-05	1.55615e-05	2.4187e-05	1.54328e-05	3.26724e-05	1.97319e-05	3.14631e-05	3.75301e-05	2.56498e-05	2.2006e-05	2.90214e-05	2.93597e-05	3.17784e-05	2.82692e-05	2.33119e-05	3.19969e-05	2.84355e-05	2.75091e-05	3.59794e-05	2.30065e-05	2.1556e-05	1.71576e-05	2.34245e-05	1.30251e-05	3.79964e-05	4.14866e-05	3.40978e-05	3.60001e-05	3.0886e-05	2.68755e-05	2.19806e-05	1.20225e-05	3.35336e-05	3.8805e-05	3.01644e-05	1.81132e-05	2.84018e-05	2.80415e-05	3.24951e-05	2.58206e-05	1.26027e-05	8.4878e-06	5.7015e-05	4.02622e-05	3.08337e-05
ko04971	3.41044e-05	3.22218e-05	3.50805e-05	2.25302e-05	2.17921e-05	1.55615e-05	2.4187e-05	1.54328e-05	3.26724e-05	1.97319e-05	3.14631e-05	3.75301e-05	2.56498e-05	2.2006e-05	2.90214e-05	2.93597e-05	3.17784e-05	2.82692e-05	2.33119e-05	3.19969e-05	2.84355e-05	2.75091e-05	3.59794e-05	2.30065e-05	2.1556e-05	1.71576e-05	2.34245e-05	1.30251e-05	3.79964e-05	4.14866e-05	3.40978e-05	3.60001e-05	3.0886e-05	2.68755e-05	2.19806e-05	1.20225e-05	3.35336e-05	3.8805e-05	3.01644e-05	1.81132e-05	2.84018e-05	2.80415e-05	3.24951e-05	2.58206e-05	1.26027e-05	8.4878e-06	5.7015e-05	4.02622e-05	3.08337e-05
ko04972	4.61113e-05	4.69545e-05	4.60188e-05	2.62246e-05	4.09111e-05	3.52952e-05	5.73336e-05	5.76239e-05	5.55295e-05	4.22616e-05	4.84624e-05	6.34722e-05	4.17908e-05	3.4519e-05	3.94686e-05	4.52082e-05	4.77619e-05	5.75518e-05	3.02682e-05	3.65675e-05	4.05067e-05	4.25365e-05	4.75578e-05	3.1199e-05	3.85766e-05	2.76119e-05	6.33748e-05	4.09416e-05	6.28207e-05	5.2992e-05	5.58193e-05	5.7031e-05	4.28772e-05	4.37257e-05	2.98475e-05	3.10299e-05	4.55022e-05	4.38372e-05	3.76755e-05	2.42864e-05	3.74417e-05	3.92063e-05	4.03184e-05	3.52052e-05	2.63378e-05	2.89137e-05	7.08172e-05	6.26537e-05	5.23216e-05
ko04973	0.000123346	0.000129451	0.000125543	0.000110182	0.000175021	0.000141784	0.000174919	0.000142547	0.000142799	0.000137495	0.000136555	0.000140563	0.000146549	0.00011339	0.000139658	0.000129654	0.00014224	0.000129753	0.000123189	0.000107407	0.000126747	0.000125351	0.00012504	0.000119202	0.000159526	0.000136379	0.000163883	0.000158086	0.00016126	0.00013336	0.000147866	0.000152065	0.000150151	0.000128368	0.000114381	0.000150657	0.000139733	0.000125046	0.00011232	0.00011059	0.000133069	0.000124864	0.000123638	0.000123746	9.01541e-05	9.89503e-05	0.000155392	0.00014253	0.000134001
ko04974	0.00014823	0.000126909	0.000125127	0.00011227	0.000123844	0.000110049	0.000139012	0.000140305	0.000141073	0.000124068	0.000132321	0.00013677	0.000143405	0.000150455	0.000134889	0.000139799	0.000152219	0.000148804	0.000105318	0.000130479	0.000125779	0.000120128	0.000128461	0.000105126	0.000118877	0.000100717	0.000150323	0.000119865	0.000144894	0.000129889	0.000148889	0.00013044	0.000137939	0.000142485	0.000112781	0.000112866	0.00014518	0.000154073	0.000141006	0.000129549	0.000130494	0.000133882	0.000124746	0.000112181	0.000103584	0.000102805	0.000129349	0.000124174	0.000125686
ko04976	0.000128018	0.000127998	0.000139074	0.0001226	0.000187308	0.000162751	0.000156906	0.000183441	0.000139867	0.000142623	0.000147177	0.000143179	0.000122201	0.000105412	0.000127014	0.000139411	0.000112744	0.000125354	0.000145967	0.000116206	0.000128667	0.000135598	0.00014163	0.000141423	0.000180015	0.000170957	0.000153393	0.000176143	0.000150914	0.000145021	0.000141954	0.000149899	0.000125831	0.000126888	0.000139998	0.000148371	0.00013092	0.000119823	0.000116905	0.000106983	0.000132868	0.000129771	0.000128024	0.000138698	0.000178031	0.000203811	0.000151776	0.0001452	0.000159562
ko04978	0.000143175	0.00014983	0.000149068	0.000124752	0.000156114	0.000108937	0.000145301	0.000121781	0.000175729	0.000119901	0.000173908	0.000184565	0.000179657	0.000136293	0.000155425	0.000160112	0.00015437	0.00014842	0.000143323	0.00014229	0.000142805	0.00014526	0.000148477	0.000135928	0.000153852	0.000114502	0.000135562	0.000105552	0.000188347	0.000164467	0.00016794	0.000170997	0.000159036	0.000142706	0.00014444	0.000114094	0.000153761	0.000144415	0.000136026	0.000129433	0.000143253	0.000142477	0.000157129	0.000143737	7.64624e-05	7.53749e-05	0.000186685	0.000168617	0.000151865
ko04979	7.8447e-05	7.10509e-05	8.22731e-05	9.19638e-05	6.47682e-05	7.83475e-05	7.1346e-05	6.06999e-05	9.44778e-05	8.48485e-05	8.93966e-05	8.81903e-05	9.23059e-05	9.84409e-05	9.725e-05	9.28665e-05	7.30416e-05	8.80541e-05	8.02904e-05	8.41329e-05	8.12608e-05	7.24331e-05	8.28657e-05	8.43689e-05	7.06335e-05	7.35239e-05	7.61161e-05	5.67116e-05	9.14252e-05	8.25378e-05	8.97286e-05	8.54163e-05	9.72599e-05	9.63132e-05	8.08079e-05	6.9631e-05	7.57049e-05	6.25161e-05	8.19223e-05	8.93741e-05	7.58434e-05	7.76829e-05	7.93583e-05	8.47409e-05	6.68323e-05	5.78543e-05	9.1364e-05	8.0066e-05	7.69542e-05
ko05010	0.000567843	0.00056637	0.000518888	0.00064063	0.000383704	0.000474778	0.000427954	0.000390912	0.000410267	0.000476833	0.000406537	0.000384829	0.000402839	0.000551921	0.000540245	0.000519613	0.000543041	0.000470588	0.000537069	0.000559088	0.000572179	0.000543496	0.000506758	0.000549266	0.000408588	0.000481705	0.000440882	0.000422376	0.000416196	0.000452058	0.000457834	0.000420707	0.00052161	0.000539075	0.00053314	0.000459837	0.000575349	0.000592082	0.000563809	0.000647332	0.00056778	0.000565813	0.000562486	0.000501269	0.00055231	0.000444443	0.000446795	0.000464133	0.00042096
ko05012	0.000403989	0.000405033	0.000352909	0.000469435	0.00025091	0.000351675	0.000292234	0.000255763	0.000267669	0.000337738	0.000263658	0.00023586	0.00025172	0.000399882	0.000383034	0.000373891	0.000395066	0.000316633	0.000380824	0.000401741	0.000409186	0.000384585	0.000338225	0.000393175	0.000288103	0.000357768	0.000306712	0.000295673	0.000274619	0.00027867	0.000309233	0.000275087	0.000360303	0.000385634	0.000387051	0.000334895	0.000420687	0.000438346	0.000406025	0.000472235	0.000405685	0.00041448	0.000398693	0.000346172	0.000435185	0.00032973	0.000274848	0.000296845	0.000273803
ko05014	0.00045335	0.000445044	0.000407634	0.000464876	0.000375353	0.00042176	0.000392424	0.000379295	0.000367133	0.000417824	0.000364184	0.000352378	0.000371478	0.000441515	0.000441521	0.000445632	0.00043912	0.000393031	0.00042858	0.000417576	0.000453331	0.000427836	0.000390679	0.000441701	0.000390199	0.000419135	0.000400794	0.00040237	0.000385474	0.000350307	0.00040557	0.000378002	0.0004189	0.000445647	0.000432491	0.000406243	0.000460443	0.000448401	0.000430731	0.000458275	0.000453467	0.000455165	0.000409894	0.000399895	0.000451592	0.000398952	0.000377825	0.000395851	0.000364275
ko05016	0.000585887	0.000566915	0.000515589	0.000671411	0.00038236	0.000507026	0.000431616	0.00040257	0.000417858	0.000503217	0.000409922	0.000378363	0.000404643	0.000592858	0.000569857	0.000554117	0.000566103	0.000475712	0.00055731	0.000597644	0.000584592	0.000551717	0.000497991	0.000565093	0.000426	0.000513104	0.000454438	0.000447163	0.000420851	0.000423552	0.000466338	0.000420288	0.000528481	0.000565127	0.000569057	0.000497187	0.000595347	0.00064737	0.000599902	0.000675081	0.000588788	0.000594381	0.000571167	0.000507582	0.000625394	0.000499272	0.000435692	0.000447183	0.000430041
ko05020	5.95525e-05	4.8898e-05	4.6752e-05	6.87728e-05	5.09752e-05	5.87088e-05	5.13977e-05	5.70474e-05	5.09932e-05	5.95037e-05	4.89467e-05	4.57506e-05	6.33141e-05	6.69642e-05	7.13472e-05	6.59026e-05	5.62529e-05	4.90326e-05	6.22211e-05	6.50924e-05	5.78365e-05	5.29206e-05	4.71574e-05	6.15278e-05	5.59531e-05	5.87789e-05	5.05804e-05	6.07041e-05	5.23648e-05	3.95546e-05	5.43461e-05	4.9638e-05	5.77758e-05	6.25979e-05	6.55609e-05	6.24634e-05	5.68435e-05	7.28298e-05	6.85108e-05	6.91688e-05	6.50564e-05	5.95134e-05	5.50271e-05	5.60138e-05	6.75839e-05	6.85433e-05	4.20504e-05	4.23348e-05	5.12487e-05
ko05030	0.000239265	0.000228786	0.000251824	0.000202982	0.000282227	0.000275516	0.000276519	0.000281061	0.000250828	0.000254875	0.00025307	0.000233336	0.000269753	0.000246068	0.000239621	0.000248953	0.000243475	0.000259681	0.000248667	0.000259966	0.000247559	0.000233331	0.000264917	0.00023963	0.000277093	0.000268927	0.00026483	0.000273651	0.00024572	0.000273083	0.000239198	0.000247162	0.000245543	0.00024253	0.000232778	0.000276856	0.000245064	0.000193145	0.000248511	0.000217805	0.00024253	0.000245319	0.000246607	0.000241655	0.000237338	0.000262002	0.000201487	0.00021363	0.000216946
ko05031	0.000239265	0.000228786	0.000251833	0.000202982	0.000282347	0.000275516	0.000276535	0.000281089	0.000250837	0.00025488	0.00025311	0.000233343	0.000269753	0.000246078	0.000239621	0.000248965	0.000243475	0.000259688	0.000248667	0.000259966	0.000247559	0.000233331	0.000264922	0.00023963	0.000277099	0.000268932	0.000265141	0.000273684	0.000245729	0.000273083	0.000239302	0.000247181	0.000245555	0.000242543	0.000232785	0.000276872	0.000245064	0.000193145	0.000248518	0.000217812	0.00024253	0.000245319	0.000246607	0.000241655	0.000237347	0.000262009	0.000201487	0.000213638	0.00021697
ko05034	0.000240361	0.000230032	0.000252782	0.000203274	0.000283255	0.000276021	0.000277118	0.000281525	0.000251564	0.000255686	0.000253594	0.000233982	0.000270671	0.000246676	0.00023996	0.000249486	0.000244248	0.000260036	0.00024945	0.00026066	0.000248049	0.000234096	0.000265703	0.000240323	0.000278061	0.000269534	0.000266602	0.000274048	0.000246841	0.00027339	0.000240803	0.000247813	0.000246062	0.00024343	0.000233231	0.000277545	0.000245807	0.000193651	0.000249401	0.000218467	0.000243256	0.000245933	0.000247241	0.000242241	0.000238108	0.000262688	0.000202074	0.000214533	0.000218863
ko05100	2.74727e-05	3.85644e-05	3.51726e-05	2.51187e-05	5.36967e-05	4.44071e-05	4.59596e-05	4.51345e-05	2.97795e-05	4.69369e-05	3.18212e-05	3.74516e-05	2.537e-05	1.63089e-05	1.80614e-05	1.95285e-05	4.40792e-05	2.85775e-05	3.14181e-05	2.07083e-05	2.72509e-05	3.879e-05	3.53401e-05	2.69309e-05	5.86306e-05	6.11105e-05	4.40988e-05	6.83067e-05	2.65245e-05	3.20327e-05	3.27489e-05	4.87489e-05	1.58871e-05	1.98732e-05	2.47483e-05	7.07399e-05	4.32428e-05	4.63664e-05	2.76327e-05	2.84358e-05	3.34765e-05	2.81319e-05	2.69721e-05	3.89129e-05	8.09497e-05	0.00011793	3.93778e-05	4.03413e-05	8.62844e-05
ko05110	0.000161195	0.000120342	0.000139004	0.000121891	7.20371e-05	7.4434e-05	0.00011376	0.000114579	0.000107979	9.99511e-05	0.000101228	0.000109913	9.57513e-05	0.000136374	8.07947e-05	8.27867e-05	0.000154661	0.000151862	8.71451e-05	0.000127318	0.000139861	0.000123967	0.000135129	0.000136738	6.18888e-05	6.09492e-05	0.00011239	9.31953e-05	9.11707e-05	0.000130881	0.000107363	9.92034e-05	8.3019e-05	0.000112306	8.79783e-05	9.91398e-05	0.00014018	0.000158363	0.000144384	0.000149354	0.000146796	0.000134033	0.00011211	0.000126596	6.8248e-05	8.41037e-05	0.000134955	0.000138043	0.00014145
ko05111	0.00505802	0.00471372	0.00427215	0.00566441	0.00372403	0.00381856	0.00336509	0.0032207	0.00404291	0.00409895	0.00393682	0.00374657	0.0038737	0.00457128	0.00406004	0.00427924	0.0051059	0.0042922	0.00440572	0.00487689	0.00461052	0.00461523	0.00430808	0.00470444	0.00383334	0.00391183	0.00375814	0.00339947	0.00392479	0.00377124	0.00435737	0.00372671	0.00395476	0.0042421	0.0046163	0.00433281	0.00507135	0.00720606	0.00531576	0.00582033	0.00508905	0.00501007	0.00474732	0.00447676	0.00452734	0.00392781	0.00372984	0.00388624	0.00457377
ko05120	0.00024666	0.000244185	0.000230996	0.000266619	0.000269298	0.000258948	0.00027427	0.000260134	0.000276643	0.000265721	0.00027283	0.000250533	0.000291667	0.000293032	0.00028978	0.000289303	0.000264181	0.000249777	0.000249489	0.000231807	0.000260731	0.000254029	0.000236559	0.000250651	0.000256022	0.000250743	0.000264098	0.000259835	0.000267206	0.000226847	0.000277217	0.000263058	0.000277282	0.000277722	0.000269517	0.00025909	0.000261512	0.000291379	0.000236368	0.000268489	0.000260494	0.000261318	0.000236533	0.000253532	0.000221126	0.000225534	0.000268215	0.000279464	0.000259053
ko05131	3.5158e-06	2.39853e-06	2.1542e-06	2.46103e-06	1.76752e-07	2.69483e-07	3.28853e-07	1.74188e-07	4.04551e-07	4.2231e-07	4.30256e-07	9.0744e-07	5.50514e-07	2.14244e-06	4.3458e-07	9.16497e-07	1.8993e-06	1.74936e-06	2.3578e-06	2.06806e-06	3.12139e-06	2.20253e-06	1.53243e-06	4.20785e-06	4.06737e-07	4.23242e-07	3.51687e-07	1.65395e-07	1.94908e-07	7.55851e-07	5.41505e-07	9.29595e-07	8.61624e-07	1.15283e-06	1.18518e-06	1.10482e-06	2.63844e-06	2.59567e-06	1.62859e-06	1.62137e-06	2.91553e-06	2.06409e-06	1.63272e-06	3.05084e-06	3.85198e-07	1.94258e-07	4.08662e-07	4.78606e-07	6.09729e-07
ko05132	0.000758977	0.000632609	0.000515632	0.000842183	0.000428512	0.000415039	0.000348824	0.000333197	0.000456254	0.000447567	0.000449321	0.000407355	0.000534515	0.00055748	0.000497297	0.000515105	0.000656635	0.00052587	0.000560964	0.000679549	0.000616821	0.000595237	0.000579136	0.000660559	0.000436346	0.000451537	0.000415094	0.000360782	0.000444775	0.000472116	0.000490249	0.000408748	0.000501341	0.000533291	0.000589322	0.000567148	0.000667417	0.001229	0.000798951	0.000793781	0.000742825	0.000640135	0.000600943	0.000577576	0.000532424	0.000444649	0.000473247	0.000488501	0.000603137
ko05133	0.000804178	0.000748064	0.000730042	0.000921442	0.000592514	0.000666649	0.00052372	0.000497478	0.000534165	0.000683364	0.000527328	0.000527121	0.000521281	0.000675106	0.000614993	0.000647669	0.000776806	0.000674476	0.000725971	0.000807879	0.000716298	0.000708555	0.000664619	0.000748331	0.000639466	0.000687474	0.000586146	0.00056035	0.000522977	0.000563573	0.000609746	0.000523071	0.000602024	0.000664075	0.000766395	0.000680735	0.000792815	0.00118645	0.000853488	0.000918998	0.000793239	0.000819666	0.000775647	0.000691854	0.000912183	0.000745297	0.000598537	0.000656115	0.000775513
ko05134	0.00121482	0.00119568	0.00115186	0.0012057	0.00107512	0.00115093	0.0011269	0.00108546	0.00107791	0.00113326	0.00107661	0.00105912	0.0010922	0.00116781	0.00115847	0.00117457	0.00119233	0.00113113	0.00115013	0.00120591	0.0011993	0.00116725	0.00116078	0.00118998	0.00109915	0.00114488	0.00111339	0.00108929	0.00109656	0.00112117	0.00111377	0.00108204	0.00116496	0.00116443	0.00113734	0.00111948	0.00120349	0.0011922	0.00121153	0.00121524	0.00119009	0.00119695	0.00117724	0.00114079	0.00118083	0.00110109	0.00117069	0.00114035	0.00108041
ko05140	4.32542e-06	9.35994e-06	2.52638e-06	5.36522e-06	9.49782e-06	2.53693e-06	5.7894e-06	4.77198e-06	5.77812e-06	2.47045e-06	8.62337e-06	5.7165e-06	1.15084e-05	5.24926e-06	6.39243e-06	5.6837e-06	5.26453e-06	3.94467e-06	5.07419e-06	3.45825e-06	7.98647e-06	8.67284e-06	4.42754e-06	8.42809e-06	9.14225e-06	4.10427e-06	3.37574e-06	2.83297e-06	7.08088e-06	2.56549e-06	6.40369e-06	5.46873e-06	6.39905e-06	5.15293e-06	5.09487e-06	3.7382e-06	8.28106e-06	2.85986e-06	2.41898e-06	5.85835e-06	1.09262e-05	4.81165e-06	4.27278e-06	6.89478e-06	1.91602e-06	2.75751e-06	4.62215e-06	4.16231e-06	4.95048e-06
ko05142	0.00013164	0.000111667	0.000116255	0.000127748	6.7574e-05	8.12634e-05	7.65949e-05	6.35541e-05	9.67356e-05	8.78145e-05	9.74486e-05	8.83414e-05	0.000105347	0.000128202	0.000124084	0.000108487	0.000115187	0.000110808	0.000108059	0.000130571	0.000119333	0.000110633	0.000117502	0.000114875	7.51776e-05	8.42276e-05	8.00716e-05	6.77501e-05	9.42648e-05	0.000114952	9.57256e-05	8.57277e-05	0.000120761	0.00011373	0.000104081	8.09771e-05	0.000116096	0.000112559	0.00013243	0.000123962	0.000121845	0.000118908	0.000119608	0.000108224	8.85106e-05	7.20362e-05	0.000104687	8.809e-05	8.10723e-05
ko05143	0.00014529	0.000137472	0.000148638	0.000130356	7.22266e-05	8.56764e-05	8.50758e-05	7.13266e-05	0.000105281	9.16393e-05	0.000109099	0.00010571	0.000105496	0.000122094	0.000118277	0.000112784	0.000126056	0.000126494	0.000124766	0.000145204	0.00013578	0.000131872	0.000144592	0.000127256	8.08094e-05	8.89221e-05	8.94109e-05	6.88006e-05	0.000100553	0.000146245	9.94971e-05	9.52114e-05	0.000123019	0.00011689	0.000107095	8.60623e-05	0.000125802	0.000121076	0.000141776	0.000129345	0.000137562	0.000127752	0.000142255	0.000123675	8.92467e-05	7.37263e-05	0.000132568	0.000114354	0.000101124
ko05145	0.000221093	0.000234625	0.000198109	0.000223166	0.00016987	0.00021893	0.000203363	0.000164703	0.000152503	0.000203291	0.00015295	0.000140696	0.000156878	0.000207194	0.000205661	0.000212155	0.000233151	0.000181868	0.000207325	0.000198084	0.000227485	0.000214105	0.000189583	0.000203021	0.000189002	0.000216372	0.000203902	0.000198924	0.000167066	0.000163058	0.000180028	0.000171093	0.000205774	0.000218545	0.000196966	0.000204262	0.000240717	0.000209711	0.000200131	0.000217442	0.00021549	0.000229734	0.000208706	0.000181396	0.000235191	0.000183412	0.000165314	0.000174088	0.000148641
ko05146	0.000108682	0.000107004	9.10322e-05	9.43355e-05	0.000112022	9.47204e-05	0.000114065	8.80542e-05	0.000100818	9.55953e-05	9.79925e-05	0.000104979	9.82089e-05	0.000104894	0.000111087	0.000107275	0.000118041	9.72069e-05	9.18815e-05	9.15142e-05	9.77497e-05	0.000100531	9.34656e-05	8.77708e-05	0.000118535	9.55811e-05	0.000107897	9.72278e-05	0.000117364	8.98684e-05	0.000102613	0.000106798	0.000107183	0.000100751	0.000105087	9.77231e-05	0.000122106	0.00011104	9.3422e-05	0.000100293	0.000105522	0.000109577	0.000104402	8.89971e-05	6.94957e-05	6.33239e-05	0.00010689	9.52358e-05	9.07337e-05
ko05150	0.000161402	0.000138041	0.000145984	0.000153592	0.000203566	0.00016979	0.000184246	0.000209459	0.000163788	0.000177734	0.000160432	0.000168654	0.000172275	0.000178019	0.000150728	0.000160546	0.000175944	0.000164883	0.000162932	0.000150593	0.000165627	0.000145532	0.000143895	0.000149576	0.000184871	0.000162967	0.000182842	0.000189803	0.000166243	0.000141099	0.000173328	0.000181779	0.000150235	0.000166228	0.000156329	0.00018726	0.000180176	0.000169115	0.000165177	0.000177079	0.000172598	0.000165481	0.000145802	0.000150975	0.000137797	0.000150325	0.000126126	0.000143014	0.000162977
ko05152	0.000970445	0.00102032	0.00101762	0.000981849	0.00097253	0.00105764	0.00102421	0.00100354	0.000881985	0.00103643	0.000897192	0.000902473	0.000897749	0.000928943	0.000911152	0.000926893	0.0010198	0.000937424	0.000999466	0.000990309	0.000982949	0.000998934	0.000981021	0.000950288	0.00100232	0.00108081	0.00100404	0.0010731	0.000887058	0.000964574	0.000918607	0.000944307	0.000925961	0.000956289	0.000929084	0.00107265	0.00102396	0.0010452	0.00097014	0.00100911	0.000980275	0.000991716	0.00101823	0.000975564	0.00112714	0.00113206	0.000897742	0.000905668	0.000975477
ko05161	0.000221022	0.000234551	0.000198109	0.000222882	0.000169816	0.000218883	0.000203308	0.000163528	0.000152286	0.000203262	0.000152654	0.000140618	0.000156741	0.000207155	0.000205617	0.000212067	0.000232869	0.000181672	0.000207244	0.00019805	0.000227246	0.000213965	0.000189516	0.000202751	0.000188965	0.000216337	0.000203821	0.000198858	0.000166866	0.000162981	0.000179884	0.000170925	0.000205732	0.00021853	0.000196915	0.000204138	0.000240561	0.000209687	0.000199695	0.000217342	0.000215183	0.000229668	0.000208577	0.000181257	0.000235025	0.000183288	0.000165253	0.000173943	0.000148314
ko05163	0.000225347	0.000243911	0.000200644	0.000228247	0.000179435	0.00022142	0.000209113	0.000168328	0.000158072	0.000205738	0.000161318	0.000146341	0.000168249	0.000212414	0.000212009	0.000217762	0.000238134	0.000185624	0.000212319	0.000201509	0.000235233	0.000222638	0.000193948	0.000211179	0.000198113	0.000220446	0.000207508	0.000201724	0.000173956	0.000165546	0.000186392	0.000176413	0.000212143	0.000223696	0.000202017	0.000207892	0.000248842	0.000212547	0.00020212	0.000223207	0.00022611	0.000234479	0.00021285	0.000188151	0.00023695	0.000186052	0.000169876	0.000178113	0.000153289
ko05164	0.000233121	0.000249309	0.000209056	0.000226616	0.000189617	0.000239171	0.000236709	0.000207844	0.000175241	0.000226171	0.000169694	0.00016669	0.000173157	0.000219984	0.000216253	0.000227962	0.00024909	0.000211616	0.00021444	0.000202704	0.000239361	0.000229342	0.000201129	0.00021102	0.000206436	0.000227858	0.000244418	0.000227403	0.000191842	0.000174486	0.000201867	0.000192177	0.000217856	0.000235552	0.000205128	0.000224386	0.000252529	0.000214783	0.000208013	0.000223653	0.000224388	0.000240944	0.00021648	0.000190641	0.000249646	0.000204963	0.000179179	0.000196601	0.00017027
ko05165	0.000143131	0.000146655	0.000131112	0.00014459	0.000128053	0.000113802	0.000123459	0.000122037	0.000131912	0.00011922	0.000134187	0.000125227	0.000146119	0.000138296	0.000140414	0.000132089	0.000140685	0.000131889	0.000132029	0.000132653	0.000144064	0.00014219	0.000136919	0.000145511	0.000121378	0.000116004	0.000117642	0.000113841	0.000129523	0.000130911	0.000132482	0.000125347	0.000137737	0.000136456	0.000131105	0.000121553	0.000141497	0.000147603	0.000137025	0.000143395	0.000155967	0.000134358	0.000131724	0.000137744	0.000116085	0.000110885	0.000142183	0.00013986	0.000134442
ko05166	7.8447e-05	7.10509e-05	8.22731e-05	9.19638e-05	6.47682e-05	7.83475e-05	7.1346e-05	6.06999e-05	9.44778e-05	8.48485e-05	8.93966e-05	8.81903e-05	9.23059e-05	9.84409e-05	9.725e-05	9.28665e-05	7.30416e-05	8.80541e-05	8.02904e-05	8.41329e-05	8.12608e-05	7.24331e-05	8.28657e-05	8.43689e-05	7.06335e-05	7.35239e-05	7.61161e-05	5.67116e-05	9.14252e-05	8.25378e-05	8.97286e-05	8.54163e-05	9.72599e-05	9.63132e-05	8.08079e-05	6.9631e-05	7.57049e-05	6.25161e-05	8.19223e-05	8.93741e-05	7.58434e-05	7.76829e-05	7.93583e-05	8.47409e-05	6.68323e-05	5.78543e-05	9.1364e-05	8.0066e-05	7.69542e-05
ko05167	0.000225347	0.000243911	0.000200644	0.000228247	0.000179435	0.00022142	0.000209113	0.000168328	0.000158072	0.000205738	0.000161318	0.000146341	0.000168249	0.000212414	0.000212009	0.000217762	0.000238134	0.000185624	0.000212319	0.000201509	0.000235233	0.000222638	0.000193948	0.000211179	0.000198113	0.000220446	0.000207508	0.000201724	0.000173956	0.000165546	0.000186392	0.000176413	0.000212143	0.000223696	0.000202017	0.000207892	0.000248842	0.000212547	0.00020212	0.000223207	0.00022611	0.000234479	0.00021285	0.000188151	0.00023695	0.000186052	0.000169876	0.000178113	0.000153289
ko05168	0.000221022	0.000234551	0.000198109	0.000222886	0.000169816	0.000218883	0.000203308	0.000163528	0.000152286	0.000203262	0.000152654	0.000140618	0.000156741	0.000207155	0.000205624	0.000212067	0.000232869	0.000181679	0.000207244	0.00019805	0.000227246	0.000213965	0.000189516	0.000202751	0.000188965	0.000216337	0.000203821	0.000198858	0.000166866	0.000162981	0.000179884	0.000170925	0.000205736	0.000218539	0.000196915	0.000204138	0.000240561	0.000209687	0.000199695	0.000217342	0.000215183	0.000229668	0.000208577	0.000181257	0.000235025	0.000183291	0.000165253	0.000173951	0.000148317
ko05169	2.38175e-08	1.63994e-08	0	2.35228e-08	6.7487e-07	1.09478e-07	7.42571e-08	2.17735e-08	1.36673e-07	1.91959e-08	1.34455e-07	1.69737e-07	0	3.86026e-08	4.64043e-07	1.42093e-07	1.05517e-07	4.8798e-08	1.10632e-07	1.26875e-07	1.13022e-07	0	0	7.70904e-08	8.59304e-08	7.5243e-08	3.60705e-08	1.65395e-07	2.56709e-07	0	1.17435e-07	1.91669e-07	2.17982e-07	1.82713e-07	1.11491e-06	4.80356e-08	7.81759e-08	2.61572e-08	6.31235e-08	1.46912e-07	2.07511e-08	1.6598e-08	3.17034e-08	0	5.8232e-08	8.2131e-08	5.13447e-07	3.84454e-07	6.80818e-07
ko05200	0.0011543	0.00109017	0.00100801	0.00136844	0.000827737	0.00119694	0.000861492	0.000874901	0.000888773	0.00114662	0.000889863	0.000784401	0.000854164	0.00121797	0.00109387	0.0011173	0.00115143	0.00101165	0.00119186	0.00122209	0.0011433	0.00109781	0.00105293	0.00120273	0.00095901	0.00118432	0.000984329	0.000947471	0.000850177	0.000825025	0.000996643	0.000844256	0.00101315	0.00116619	0.00128458	0.00108999	0.00119121	0.00126012	0.00127985	0.0013839	0.00116203	0.00124036	0.00116634	0.00101337	0.00160107	0.00127635	0.000885932	0.000953702	0.00104799
ko05203	0.00013347	0.000135209	0.000127033	0.000137681	0.000117688	0.000109875	0.0001165	0.00011583	0.000123237	0.000114955	0.0001228	0.000118456	0.000127271	0.000130036	0.000132173	0.000123398	0.000130628	0.000125769	0.000124715	0.000127233	0.000133192	0.000131078	0.000128451	0.000133389	0.000110318	0.000110784	0.000112039	0.000109809	0.000120093	0.000126078	0.000123312	0.000117832	0.000128863	0.000128526	0.000124916	0.000114909	0.000129503	0.000141382	0.000128047	0.000134985	0.000137986	0.00012692	0.000125702	0.000129119	0.000112253	0.000104974	0.000134376	0.00013274	0.000125757
ko05204	0.0011942	0.00111078	0.00107102	0.00137832	0.00118003	0.00139244	0.00111505	0.00117417	0.0011999	0.0013249	0.00122501	0.0011121	0.00120339	0.00135563	0.00128979	0.00132633	0.00116766	0.00116052	0.00128093	0.00123435	0.00119427	0.00115434	0.00112292	0.00130781	0.0012898	0.00138053	0.00121482	0.00120081	0.00117311	0.000944793	0.0012551	0.00113457	0.00123045	0.00133846	0.00144994	0.00129773	0.00122285	0.00123537	0.00128845	0.00135761	0.0012302	0.00129115	0.00117753	0.00117651	0.00167545	0.00149639	0.00111913	0.00119334	0.00128328
ko05205	0.00012121	0.00011784	0.000116384	0.000122299	0.000100945	9.55709e-05	9.83884e-05	9.25543e-05	0.000109719	0.000100116	0.000110345	0.000106677	0.000110976	0.000117886	0.000117812	0.000112009	0.000112944	0.000113425	0.000108961	0.000118748	0.000118538	0.000116603	0.000116495	0.000118099	0.000100669	9.9393e-05	9.67703e-05	9.2412e-05	0.000107236	0.000116844	0.000107847	0.000104986	0.000115585	0.000111314	0.000109532	9.80181e-05	0.000116945	0.000121866	0.000119045	0.000121475	0.000119583	0.000114803	0.000116266	0.000114628	9.92592e-05	9.4807e-05	0.000122748	0.00011649	0.000109388
ko05206	0.00016694	0.000159535	0.000149118	0.000160043	0.000185589	0.000160572	0.000197544	0.000213187	0.000197834	0.000175013	0.000199547	0.000214272	0.000204065	0.00019619	0.000197093	0.000197986	0.000169296	0.000203582	0.000159083	0.000162117	0.000167062	0.0001567	0.000165754	0.000164645	0.000177458	0.000149392	0.000195635	0.000160107	0.000189312	0.000147233	0.000201663	0.000184103	0.000184779	0.000195579	0.00016726	0.000162243	0.000173528	0.000151619	0.000171176	0.000165136	0.00017288	0.000168762	0.00015239	0.000163447	0.000162699	0.000157781	0.000223919	0.000216094	0.000207928
ko05210	0.000221022	0.000234551	0.000198109	0.000222882	0.000169816	0.000218883	0.000203308	0.000163528	0.000152286	0.000203262	0.000152654	0.000140618	0.000156741	0.000207155	0.000205617	0.000212067	0.000232869	0.000181672	0.000207244	0.00019805	0.000227246	0.000213965	0.000189516	0.000202751	0.000188965	0.000216337	0.000203821	0.000198858	0.000166866	0.000162981	0.000179884	0.000170925	0.000205732	0.00021853	0.000196915	0.000204138	0.000240561	0.000209687	0.000199695	0.000217342	0.000215183	0.000229668	0.000208577	0.000181257	0.000235025	0.000183288	0.000165253	0.000173943	0.000148314
ko05211	0.000143261	0.00013698	0.000133843	0.000137153	0.000119574	0.00011387	0.000118438	0.000116046	0.000158108	0.000130731	0.000158988	0.000150683	0.000154954	0.000155745	0.000147984	0.00014772	0.000140843	0.00015102	0.000126598	0.000141815	0.000140536	0.000145292	0.000146472	0.000135905	0.00011427	0.000116071	0.000117893	0.000108396	0.000140676	0.000144696	0.000143668	0.000138778	0.000140737	0.000136853	0.000134648	0.000115151	0.00013506	0.0001328	0.000140466	0.00013901	0.000140292	0.000139092	0.000131973	0.000138581	0.00011799	0.000113584	0.000159088	0.000149047	0.000137434
ko05214	0	0	8.62665e-09	0	1.20512e-07	0	1.59122e-08	2.83056e-08	8.20035e-09	4.79898e-09	4.03365e-08	6.52835e-09	0	9.65065e-09	0	1.18411e-08	0	6.97114e-09	0	0	0	0	4.48715e-09	0	5.72869e-09	4.70269e-09	3.11108e-07	3.30789e-08	9.50773e-09	0	1.04387e-07	1.91669e-08	1.18899e-08	1.30509e-08	6.55832e-09	1.60119e-08	0	0	6.31235e-09	6.67781e-09	0	0	0	0	8.49217e-09	7.14183e-09	0	7.84601e-09	2.46079e-08
ko05215	5.45904e-05	7.00239e-05	6.13128e-05	6.08344e-05	7.48175e-05	8.31442e-05	8.68043e-05	7.94103e-05	5.86048e-05	7.47799e-05	5.62462e-05	5.64604e-05	5.11206e-05	5.57094e-05	5.93382e-05	6.52096e-05	7.79625e-05	6.27437e-05	8.23615e-05	6.36705e-05	6.10936e-05	7.16765e-05	5.89374e-05	5.80193e-05	7.69553e-05	7.8743e-05	8.18314e-05	8.1827e-05	6.04222e-05	5.28785e-05	6.32408e-05	6.43689e-05	5.78857e-05	5.99736e-05	6.31831e-05	8.28963e-05	7.40818e-05	7.26695e-05	6.083e-05	7.47544e-05	6.6065e-05	7.12935e-05	7.48316e-05	6.41569e-05	7.14153e-05	7.50315e-05	5.26061e-05	5.75994e-05	7.03459e-05
ko05219	0.00010157	0.000104015	0.000113916	9.971e-05	8.95116e-05	0.000100226	0.000103313	9.12525e-05	0.000113105	0.000105572	0.000107294	0.000112178	0.000112915	0.000110385	0.000106017	0.00010679	0.000110217	0.000106401	0.000109415	0.000124446	0.0001058	0.000106772	0.000109019	0.00010185	9.15113e-05	9.5109e-05	0.000100922	9.14002e-05	0.000109681	0.000110796	0.00011074	0.00010893	0.0001114	0.000112054	0.000105985	9.81634e-05	0.000100945	0.000103359	0.0001153	0.000106354	0.000103797	0.000108067	0.000116925	0.000100239	9.04045e-05	8.65216e-05	0.000128483	0.000112447	0.00010716
ko05220	4.08768e-06	6.19691e-06	4.03943e-06	1.73834e-06	1.57068e-06	1.13478e-06	1.24381e-06	2.97535e-06	1.08996e-06	2.70303e-06	1.21682e-06	1.36442e-06	1.46804e-06	1.29077e-06	1.04594e-06	9.23602e-07	4.01843e-06	1.55631e-06	1.14355e-06	1.54365e-06	2.7926e-06	4.31329e-06	3.26216e-06	1.23826e-06	1.3978e-06	1.98924e-06	2.99272e-06	1.66635e-06	1.75774e-06	2.27105e-06	2.80702e-06	2.40784e-06	1.26529e-06	1.92175e-06	1.28051e-06	1.86939e-06	3.52769e-06	2.316e-06	1.84478e-06	2.05843e-06	2.69505e-06	2.76772e-06	3.06334e-06	1.14773e-06	1.92044e-06	2.07113e-06	1.02689e-06	1.36521e-06	2.7055e-06
ko05222	0.000225347	0.000243911	0.000200635	0.000228247	0.000179314	0.00022142	0.000209097	0.0001683	0.000158064	0.000205733	0.000161278	0.000146334	0.000168249	0.000212404	0.000212009	0.00021775	0.000238134	0.000185617	0.000212319	0.000201509	0.000235233	0.000222638	0.000193943	0.000211179	0.000198107	0.000220441	0.000207196	0.000201691	0.000173947	0.000165546	0.000186288	0.000176394	0.000212131	0.000223683	0.00020201	0.000207876	0.000248842	0.000212547	0.000202114	0.0002232	0.00022611	0.000234479	0.00021285	0.000188151	0.000236941	0.000186045	0.000169876	0.000178105	0.000153265
ko05224	5.13267e-06	2.01712e-06	1.40614e-06	1.41843e-06	4.69999e-07	8.10556e-07	5.64884e-07	2.81967e-07	2.20999e-06	1.4109e-06	2.2454e-06	8.65006e-07	5.87215e-06	2.09419e-06	1.42896e-06	1.5275e-06	4.41412e-06	2.08437e-06	2.21052e-06	1.96868e-06	2.92288e-06	2.34784e-06	3.85671e-06	3.59434e-06	7.6478e-07	5.63147e-07	1.18807e-06	1.32316e-07	1.67811e-06	2.19057e-06	2.01433e-06	1.49981e-06	1.512e-06	1.87498e-06	1.78714e-06	2.72602e-06	3.13681e-06	3.16502e-06	6.48909e-06	2.4975e-06	6.90493e-06	2.35692e-06	1.71198e-06	1.50342e-06	1.27079e-06	2.04078e-06	2.27908e-06	1.66335e-06	4.05893e-06
ko05225	0.000721878	0.000631043	0.000606766	0.00093905	0.000451871	0.000776557	0.000445329	0.00050786	0.000510688	0.000731258	0.000509849	0.000428688	0.0004725	0.00079072	0.000672068	0.000684161	0.000686059	0.000608625	0.000767226	0.000811586	0.000700723	0.000651539	0.000646454	0.000792795	0.00056751	0.000766508	0.000572916	0.000553725	0.000471686	0.000457443	0.00059852	0.000460788	0.000599609	0.000741869	0.000881663	0.000679454	0.00072656	0.000836618	0.000868104	0.000942374	0.000719966	0.000790367	0.000741914	0.000619827	0.00117152	0.000897568	0.000501056	0.000565913	0.000680154
ko05230	0.00107672	0.00111526	0.00110878	0.00111165	0.00102382	0.000974668	0.00102674	0.000977557	0.00118275	0.00104003	0.001175	0.00115659	0.00119555	0.00118853	0.00116707	0.0011269	0.00110639	0.00109948	0.00103841	0.00105167	0.00108642	0.0011362	0.00111441	0.00106638	0.00100321	0.000990359	0.00103916	0.00100538	0.00115327	0.00115976	0.00113286	0.00115052	0.00117264	0.00114278	0.00105969	0.000973936	0.00107274	0.00101407	0.00106336	0.0010611	0.00107931	0.00106703	0.00106302	0.00110767	0.000927983	0.000969964	0.00124075	0.00117417	0.00108961
ko05231	7.67278e-05	6.86483e-05	6.95875e-05	9.75889e-05	4.15187e-05	4.61191e-05	3.56653e-05	3.3948e-05	4.43782e-05	4.88731e-05	4.8259e-05	4.17065e-05	5.50395e-05	8.02352e-05	7.12764e-05	6.54058e-05	6.38422e-05	6.1803e-05	6.95792e-05	8.41494e-05	7.68655e-05	6.86103e-05	6.9676e-05	8.14048e-05	4.48854e-05	4.88037e-05	4.04417e-05	3.5005e-05	4.47947e-05	6.26802e-05	5.2548e-05	4.41117e-05	6.61104e-05	7.02235e-05	7.26298e-05	4.56511e-05	7.29142e-05	9.30586e-05	8.6344e-05	9.51469e-05	8.00557e-05	7.66184e-05	7.73208e-05	6.3665e-05	6.00932e-05	4.43489e-05	5.79351e-05	5.35389e-05	5.26516e-05
ko05322	7.38342e-06	3.70916e-06	4.6063e-06	6.10758e-06	2.57313e-06	2.80833e-06	2.60051e-06	2.55691e-06	2.73572e-06	3.54933e-06	3.1147e-06	3.03267e-06	5.22988e-06	1.0193e-05	6.37286e-06	4.92114e-06	5.30844e-06	4.00492e-06	2.62247e-06	5.15113e-06	4.66531e-06	2.85847e-06	4.12625e-06	4.05466e-06	2.44853e-06	2.69071e-06	3.17694e-06	2.53639e-06	4.00316e-06	2.16537e-06	5.18495e-06	2.87319e-06	4.57565e-06	7.43031e-06	6.03612e-06	2.25774e-06	5.38436e-06	6.81047e-06	6.62893e-06	7.83251e-06	5.40566e-06	5.19104e-06	3.85867e-06	3.22178e-06	3.10912e-06	3.54492e-06	4.77296e-06	8.75771e-06	4.70082e-06
ko05323	2.46341e-06	4.39855e-07	1.86305e-06	1.11952e-06	1.57441e-06	1.49178e-06	7.39161e-07	5.58568e-06	6.26155e-07	9.45742e-07	8.47067e-07	8.74799e-07	1.44838e-06	1.20047e-06	1.51577e-06	8.28451e-07	8.26547e-07	1.25854e-06	7.66979e-07	6.59901e-07	1.50697e-06	5.16947e-07	9.30764e-07	6.27965e-07	8.2575e-07	1.75293e-06	6.61667e-07	1.81934e-06	4.72331e-07	9.29317e-07	1.12542e-06	1.1353e-06	5.417e-07	6.5037e-07	9.37722e-07	1.28724e-06	1.31922e-06	8.60853e-07	1.57403e-06	1.11996e-06	2.06992e-06	1.10584e-06	4.05916e-07	7.59568e-07	1.87309e-06	4.87111e-06	4.71346e-07	7.89364e-07	5.943e-07
ko05340	0.000252259	0.000270101	0.000302939	0.000239818	0.000272547	0.000246713	0.00030766	0.000282319	0.000321251	0.000272448	0.000316969	0.000318145	0.000301694	0.000277208	0.000274838	0.00027349	0.000274888	0.000313244	0.000241522	0.000218548	0.000260027	0.000282261	0.000300185	0.000238592	0.000252539	0.00023931	0.000290698	0.000293708	0.000296121	0.000324639	0.000287946	0.000300211	0.000278806	0.000265688	0.000219476	0.000250225	0.000242886	0.000226137	0.000221572	0.0002271	0.000244649	0.000245684	0.000250301	0.000285281	0.000206192	0.000257617	0.000352977	0.000347686	0.000297094
ko05410	3.35086e-05	2.0334e-05	2.45134e-05	4.3223e-05	3.12844e-05	2.51382e-05	2.42333e-05	2.35008e-05	2.90236e-05	2.85126e-05	2.85486e-05	2.99773e-05	3.52023e-05	3.94423e-05	3.34641e-05	2.97478e-05	2.68103e-05	2.44503e-05	2.3216e-05	2.65014e-05	2.39289e-05	2.01992e-05	2.26661e-05	2.58964e-05	2.91156e-05	2.62076e-05	2.92666e-05	2.42004e-05	3.17761e-05	1.87046e-05	3.37468e-05	2.58219e-05	3.35181e-05	3.39309e-05	3.16771e-05	2.71816e-05	2.91841e-05	4.11642e-05	3.28773e-05	3.95544e-05	3.16307e-05	2.84711e-05	2.44167e-05	2.58234e-05	2.8239e-05	2.61441e-05	2.48139e-05	2.39088e-05	3.15483e-05
ko05414	1.10079e-05	9.45212e-06	1.17881e-05	8.97051e-06	2.23356e-05	1.61339e-05	1.7586e-05	1.77988e-05	1.79314e-05	1.75281e-05	1.77586e-05	2.17304e-05	1.63839e-05	9.95079e-06	8.52562e-06	1.14978e-05	1.02943e-05	1.06976e-05	9.6493e-06	7.6293e-06	7.47122e-06	8.67262e-06	9.26562e-06	8.83891e-06	2.0692e-05	1.54389e-05	2.08573e-05	1.47479e-05	1.99529e-05	8.87719e-06	1.92984e-05	1.65574e-05	1.21655e-05	1.24821e-05	1.32089e-05	1.33369e-05	1.00115e-05	9.29822e-06	8.27665e-06	9.65665e-06	1.06311e-05	1.03584e-05	8.7089e-06	1.01047e-05	1.07987e-05	1.30283e-05	1.4942e-05	1.46932e-05	2.10741e-05
ko05416	0.000221022	0.000234551	0.000198109	0.000222882	0.000169816	0.000218883	0.000203308	0.000163528	0.000152286	0.000203262	0.000152654	0.000140618	0.000156741	0.000207155	0.000205617	0.000212067	0.000232869	0.000181672	0.000207244	0.00019805	0.000227246	0.000213965	0.000189516	0.000202751	0.000188965	0.000216337	0.000203821	0.000198858	0.000166866	0.000162981	0.000179884	0.000170925	0.000205732	0.00021853	0.000196915	0.000204138	0.000240561	0.000209687	0.000199695	0.000217342	0.000215183	0.000229668	0.000208577	0.000181257	0.000235025	0.000183288	0.000165253	0.000173943	0.000148314
ko05418	0.00130896	0.00122567	0.00116059	0.00154168	0.000953573	0.00126673	0.000952023	0.000994614	0.00105638	0.00124987	0.00104397	0.000953532	0.000996378	0.00135824	0.00123894	0.00124787	0.00128976	0.00117674	0.00132331	0.00137587	0.00128358	0.00124573	0.00120073	0.00136715	0.00107298	0.00126089	0.00109397	0.00104299	0.00101416	0.000997707	0.00115001	0.000979937	0.00114384	0.00127934	0.00142205	0.00119003	0.0013286	0.00151549	0.0014539	0.00156005	0.00132833	0.00138822	0.00132535	0.00118067	0.00166858	0.00137492	0.00106546	0.00112419	0.00123299
[truncated: 18 more columns]

## Sheet: used_pathways
																																				Table S11. Predicted pathways and unknown fraction for each sample. For statistics, we focused on important pathways involveld in metabolism, environmental information processing and organismal systems.
pathway	Cocoa_Prok_01	Cocoa_Prok_02	Cocoa_Prok_03	Cocoa_Prok_04	Cocoa_Prok_05	Cocoa_Prok_06	Cocoa_Prok_07	Cocoa_Prok_08	Cocoa_Prok_09	Cocoa_Prok_10	Cocoa_Prok_11	Cocoa_Prok_12	Cocoa_Prok_13	Cocoa_Prok_14	Cocoa_Prok_15	Cocoa_Prok_16	Cocoa_Prok_17	Cocoa_Prok_18	Cocoa_Prok_19	Cocoa_Prok_20	Cocoa_Prok_21	Cocoa_Prok_22	Cocoa_Prok_23	Cocoa_Prok_24	Cocoa_Prok_25	Cocoa_Prok_26	Cocoa_Prok_27	Cocoa_Prok_28	Cocoa_Prok_29	Cocoa_Prok_30	Cocoa_Prok_31	Cocoa_Prok_32	Cocoa_Prok_33	Cocoa_Prok_34	Cocoa_Prok_35	Cocoa_Prok_36	Cocoa_Prok_37	Cocoa_Prok_38	Cocoa_Prok_39	Cocoa_Prok_40	Cocoa_Prok_41	Cocoa_Prok_42	Cocoa_Prok_43	Cocoa_Prok_44	Cocoa_Prok_45	Cocoa_Prok_46	Cocoa_Prok_47	Cocoa_Prok_48	Cocoa_Prok_49
ko00250	0.00571718	0.00559217	0.00553355	0.00550209	0.00557223	0.00520274	0.00557303	0.00552011	0.00574582	0.00538588	0.0058082	0.00583663	0.00597329	0.0057871	0.00583727	0.00566836	0.00559963	0.00569794	0.00538178	0.00554784	0.00565347	0.00556774	0.0056631	0.00556092	0.00539198	0.00525455	0.00540653	0.00533456	0.00567702	0.00566857	0.00564777	0.00569896	0.00574791	0.00564631	0.00554002	0.00533124	0.0055903	0.00547083	0.00555612	0.00548972	0.00563602	0.00557958	0.00544674	0.00559868	0.00497239	0.00508011	0.00597021	0.0059392	0.00558979
ko00330	0.00606897	0.00594794	0.00605416	0.00610642	0.00621251	0.00608827	0.00629756	0.00640557	0.00613471	0.00605465	0.00615466	0.00622272	0.00639131	0.0062481	0.00638508	0.00613737	0.00593234	0.00614244	0.00602592	0.0059853	0.00604126	0.00591074	0.00610822	0.00601837	0.00603358	0.00602662	0.00618177	0.00621743	0.00617143	0.00607158	0.00615855	0.00618371	0.00630297	0.00634105	0.00617727	0.00602514	0.0058689	0.00547534	0.00588107	0.00589145	0.00599099	0.00596738	0.00586512	0.00606895	0.00585122	0.00600762	0.0060448	0.00618501	0.00600066
ko00220	0.00356514	0.00356669	0.00347499	0.00334968	0.00347809	0.00320045	0.0034453	0.00334412	0.00351029	0.00330231	0.00353435	0.0035461	0.00360862	0.0034246	0.00352124	0.0034666	0.00350016	0.0035312	0.00335311	0.00335273	0.00353307	0.00349203	0.00354192	0.00346512	0.00337471	0.00325402	0.00334656	0.00329042	0.00350355	0.00358313	0.00347789	0.00349561	0.00348598	0.00342307	0.00333877	0.00331824	0.00349182	0.00346431	0.00335695	0.00328567	0.00352946	0.00345063	0.00339336	0.00346086	0.00303182	0.00308602	0.00375146	0.00366597	0.00344428
ko00270	0.00644885	0.00635453	0.00633291	0.00639022	0.0054855	0.00581763	0.00560215	0.00561248	0.00575419	0.00595285	0.00566816	0.00566239	0.00579789	0.00615224	0.00613218	0.00595606	0.00621511	0.00614344	0.00620968	0.00676795	0.00639801	0.00625738	0.00641699	0.00640776	0.00556771	0.00581151	0.00565351	0.00557819	0.0056948	0.00634253	0.00584049	0.00561859	0.00595774	0.00607692	0.00609884	0.00591904	0.00617652	0.00679658	0.00670941	0.00654022	0.00647258	0.00631628	0.00650076	0.00603333	0.00639733	0.00585392	0.00623778	0.00609589	0.00608228
ko00260	0.00740717	0.00732086	0.00721326	0.00728032	0.0070601	0.00680887	0.00701914	0.00702751	0.00738967	0.00711983	0.00736289	0.0074387	0.00766086	0.00753269	0.00764144	0.00742512	0.00716022	0.00726519	0.00692634	0.00723062	0.00733581	0.00718168	0.00730401	0.00721225	0.00691093	0.0068327	0.00711263	0.00681104	0.00742987	0.00721912	0.00737673	0.00729284	0.00740998	0.00741243	0.007303	0.00691514	0.0071885	0.00721776	0.00724825	0.00716374	0.00732634	0.0072062	0.00705183	0.00703733	0.0067954	0.00665999	0.00770524	0.00760316	0.0072455
ko00340	0.00366547	0.00355692	0.00359484	0.00368073	0.00348947	0.00336869	0.00355293	0.00346546	0.00361833	0.00343652	0.00363792	0.003644	0.00367417	0.00368726	0.00374248	0.00358846	0.00351173	0.00363518	0.00348164	0.00354901	0.0036324	0.00351162	0.00360102	0.00362918	0.00339914	0.00338381	0.00346754	0.0034099	0.00359493	0.00358682	0.00356658	0.00358841	0.0036873	0.00363984	0.00354134	0.0033985	0.00355493	0.00346582	0.00356662	0.00359955	0.00362859	0.0035396	0.00347312	0.00363488	0.00317491	0.00327398	0.00371262	0.0036946	0.00349362
ko00300	0.00310739	0.003123	0.00308081	0.00297787	0.00289804	0.00277737	0.00284318	0.00276466	0.00291405	0.00280963	0.00289931	0.00288033	0.00295616	0.0029159	0.00295858	0.00292256	0.00305117	0.00297796	0.00296946	0.00308158	0.00305993	0.00307331	0.00313028	0.00298061	0.00286582	0.00283013	0.00282434	0.00276268	0.0029314	0.00316575	0.00290452	0.00287268	0.00294008	0.00288006	0.00290472	0.00285076	0.00306581	0.00308249	0.00304993	0.00302822	0.00306727	0.00300395	0.00313426	0.00294177	0.00277886	0.00267912	0.00300025	0.00296123	0.00284168
ko00310	0.00610645	0.00616362	0.00642094	0.00652575	0.00668283	0.00673539	0.00695067	0.00716451	0.00656841	0.00669044	0.00668186	0.0068143	0.00672415	0.0064633	0.00650615	0.00641468	0.00608259	0.00642622	0.00665719	0.00620558	0.00626929	0.00638731	0.00632375	0.00649261	0.00665541	0.00671211	0.00665089	0.00719894	0.00654231	0.00643812	0.00644665	0.00681948	0.00676007	0.00653619	0.00668047	0.00663903	0.00611176	0.00566487	0.00603411	0.0061921	0.00619221	0.00618841	0.00620199	0.00672265	0.00637803	0.00711036	0.0063318	0.00640498	0.00651546
ko00360	0.00670298	0.00686172	0.00708718	0.00714158	0.00745292	0.0075308	0.00746194	0.00783892	0.00739501	0.00739329	0.00749786	0.00746731	0.00757749	0.0071946	0.007065	0.00722068	0.00682009	0.00720627	0.00733677	0.00688146	0.00694259	0.00708123	0.00711808	0.00715866	0.00748999	0.00737745	0.00738943	0.00762435	0.00730201	0.00724199	0.00724249	0.00738985	0.0072736	0.00720705	0.00738497	0.00731243	0.0067492	0.00624189	0.00673962	0.00684192	0.00676977	0.00690115	0.00694371	0.00734642	0.00732054	0.00763828	0.00700015	0.00712279	0.00721618
ko00400	0.00342657	0.00334509	0.00330227	0.00347348	0.00297817	0.00286729	0.00299636	0.00291037	0.00321262	0.00300535	0.00319945	0.00325671	0.00328428	0.00336953	0.00337549	0.00330395	0.00324183	0.00329119	0.00317532	0.00335022	0.00336431	0.00330435	0.00331673	0.00332743	0.00293384	0.00292776	0.0029538	0.00283993	0.00319912	0.00328896	0.00321493	0.00312303	0.00334348	0.00329982	0.00317882	0.00300501	0.00328832	0.00359033	0.00339041	0.00343892	0.00343771	0.00328167	0.00329092	0.00326187	0.00289722	0.00282994	0.00366332	0.00350363	0.00327132
ko00380	0.00644132	0.00658687	0.00684733	0.00680819	0.0071485	0.00740539	0.00729082	0.00770313	0.00693784	0.00724529	0.00705681	0.00705933	0.0071823	0.00692021	0.00678754	0.00684807	0.00653637	0.0068208	0.00714962	0.00674015	0.00663883	0.00679072	0.00674202	0.00687303	0.00723267	0.00725004	0.00717683	0.00758667	0.00686196	0.00689755	0.00686991	0.00708656	0.00707705	0.00698353	0.00706747	0.00721524	0.00645981	0.00578829	0.00657746	0.00658593	0.00652031	0.00661564	0.00669953	0.00708038	0.00723077	0.00759888	0.00652733	0.00668152	0.0068659
ko00350	0.00496929	0.004943	0.00506235	0.00491356	0.00522047	0.00533009	0.00527756	0.00539173	0.00535721	0.00543001	0.00539352	0.00552034	0.00556957	0.00524426	0.00528306	0.00528356	0.00495332	0.00512416	0.00505576	0.00505689	0.00503103	0.00488746	0.00512982	0.00499027	0.00523433	0.00519772	0.00533292	0.00522786	0.00538372	0.0051539	0.00538939	0.00547472	0.00527209	0.00538604	0.00530061	0.00519071	0.00492613	0.00459656	0.00497072	0.0047996	0.00489932	0.00501314	0.00490061	0.00500751	0.00524409	0.00515615	0.00556858	0.00556567	0.00535998
ko00290	0.00237511	0.00236769	0.00236007	0.00237258	0.00212867	0.00233667	0.00217185	0.00220279	0.00233122	0.00238694	0.00228429	0.00225086	0.0022673	0.00243297	0.00235011	0.00236349	0.00234953	0.00236527	0.00232096	0.00250267	0.00237888	0.00230351	0.00236584	0.0023768	0.00219571	0.00229993	0.00227908	0.00211301	0.00228437	0.00233272	0.00232153	0.00224511	0.00227873	0.00238169	0.00238231	0.00227223	0.00235291	0.00236873	0.00249875	0.00243154	0.00234892	0.0023873	0.00240021	0.0022839	0.00250568	0.0021965	0.00235669	0.00234834	0.00230735
ko00280	0.0121973	0.0123875	0.0128342	0.0129548	0.0130716	0.0132315	0.0134234	0.013899	0.0128864	0.013125	0.0131723	0.0131231	0.0131777	0.0129041	0.0126662	0.0126439	0.0122659	0.0128532	0.0131289	0.0123743	0.0124357	0.0128381	0.0126506	0.0128128	0.0130874	0.0133009	0.0129571	0.0141045	0.0126092	0.0129699	0.0125747	0.0131329	0.013193	0.0127732	0.0130281	0.0131689	0.0121848	0.0116513	0.0121832	0.0124249	0.0123122	0.012373	0.0124643	0.0133814	0.0129691	0.0143318	0.0121783	0.0123912	0.01281
ko00525	0.000413188	0.000415853	0.00043185	0.000385598	0.000467101	0.00044072	0.000458248	0.000455942	0.000434836	0.000419981	0.000422999	0.000417812	0.000448862	0.00043353	0.000422171	0.000422773	0.00044876	0.000408709	0.000419554	0.000423731	0.000409127	0.000413651	0.000417493	0.000394317	0.000464107	0.00043831	0.00044591	0.000436974	0.000440896	0.000440025	0.000442335	0.000442222	0.000404734	0.000420129	0.000393176	0.000448897	0.000439501	0.000437676	0.000424597	0.000410673	0.000413661	0.000421784	0.000440981	0.000414725	0.000387366	0.000389875	0.000373332	0.000384618	0.000380065
ko00965	0.000203889	0.000213953	0.000207016	0.000184459	0.00022113	0.000194585	0.000212347	0.000206453	0.000200789	0.000198657	0.000203808	0.000198343	0.000225591	0.000184546	0.000178166	0.000185809	0.00020876	0.000192538	0.00018873	0.000197024	0.000204305	0.000205588	0.000210812	0.000207028	0.000218715	0.000200161	0.000191078	0.000210684	0.000200824	0.000223065	0.000194296	0.000206333	0.000174854	0.000174236	0.000184391	0.000214357	0.000210331	0.000192018	0.000192033	0.000188538	0.000211532	0.000191009	0.000208104	0.000214028	0.00018315	0.000210511	0.000155027	0.000179002	0.000184808
ko00232	4.89e-05	4.42e-05	3.98e-05	3.31e-05	5.99e-05	5.15e-05	5.83e-05	6.9e-05	5.33e-05	5.18e-05	5.39e-05	6.15e-05	6.65e-05	4.67e-05	5.84e-05	5.88e-05	3.9e-05	5.19e-05	3.96e-05	3.87e-05	4.78e-05	4.14e-05	4.43e-05	4.58e-05	5.62e-05	5.21e-05	5.61e-05	6.2e-05	5.72e-05	4.64e-05	5.39e-05	5.86e-05	5.85e-05	5.57e-05	4.72e-05	5.33e-05	4.42e-05	3.1e-05	4.15e-05	2.98e-05	4.79e-05	4.53e-05	3.41e-05	4.5e-05	4.8e-05	6.11e-05	6.61e-05	6.95e-05	5.93e-05
ko00332	0.000305614	0.000296613	0.000300282	0.000291047	0.000258069	0.000244279	0.000253504	0.00024487	0.000275313	0.000261377	0.000268454	0.000266012	0.000266707	0.000285845	0.000286959	0.000274898	0.000286346	0.000285768	0.000278062	0.00030387	0.000301995	0.000287287	0.000299145	0.000305036	0.000249166	0.000243769	0.000252093	0.000242335	0.00027553	0.000308887	0.000272763	0.000268017	0.00027948	0.000277726	0.000268969	0.000238476	0.00029112	0.000290388	0.000303559	0.000296301	0.000302815	0.000286762	0.000297262	0.000286268	0.000236497	0.000220767	0.000295127	0.000286476	0.000264718
ko00331	1.83e-06	2.31e-06	5.1e-06	1.57e-06	1.2e-05	1.06e-05	8.62e-06	1.27e-05	8.77e-06	1.47e-05	9.55e-06	8.51e-06	1.57e-05	7.09e-06	8.72e-06	8.41e-06	5.06e-06	5.33e-06	3.91e-06	1.06e-06	2.31e-06	3.66e-06	4.17e-06	2.92e-06	1.17e-05	6.55e-06	6.93e-06	1.79e-05	9.11e-06	5.37e-06	1.02e-05	1.06e-05	9.58e-06	7.05e-06	7.54e-06	9.24e-06	3.85e-06	1.73e-06	1.16e-06	4.06e-06	2.31e-06	3.86e-06	3.75e-06	4.41e-06	3.58e-06	4e-06	7.8e-06	8.02e-06	9.44e-06
ko00944	2.07e-05	1.52e-05	1.3e-05	1.61e-05	3.65e-05	2.08e-05	2.41e-05	2.59e-05	3.34e-05	2.08e-05	3.42e-05	3.04e-05	3.74e-05	2.11e-05	2.41e-05	2.79e-05	1.74e-05	1.73e-05	1.17e-05	1.27e-05	1.85e-05	1.45e-05	1.38e-05	1.72e-05	3.48e-05	2.1e-05	2.61e-05	2.44e-05	3.87e-05	1.6e-05	3.24e-05	3.31e-05	2.21e-05	2.14e-05	2.57e-05	2.94e-05	1.83e-05	1.44e-05	1.39e-05	1.44e-05	2.01e-05	1.56e-05	1.31e-05	2.06e-05	2.26e-05	2.06e-05	1.82e-05	2.41e-05	2.09e-05
ko00941	4.1e-05	4.67e-05	4.37e-05	3.3e-05	6.98e-05	5.63e-05	6.77e-05	6.09e-05	5.61e-05	6.22e-05	6.01e-05	7.68e-05	6.39e-05	4.23e-05	4.87e-05	4.97e-05	4.51e-05	4.7e-05	4.34e-05	3.29e-05	4.12e-05	4.27e-05	3.96e-05	3.95e-05	6.7e-05	6.09e-05	5.8e-05	7.22e-05	6.63e-05	4.53e-05	5.86e-05	7.4e-05	5.38e-05	4.86e-05	4.62e-05	6.21e-05	4.67e-05	4.31e-05	3.85e-05	3.55e-05	4.1e-05	3.85e-05	3.69e-05	4.43e-05	4.5e-05	6.44e-05	8.11e-05	6.63e-05	6.73e-05
ko00966	0.00014159	0.00013914	0.000141712	0.000154474	0.000119985	0.000135283	0.000118462	0.000121988	0.000136373	0.000140503	0.000133938	0.000132592	0.000130482	0.000147138	0.000138619	0.000146092	0.000138858	0.000137485	0.000137954	0.000150942	0.00013887	0.000135904	0.00013777	0.000141029	0.000125467	0.000135341	0.000125349	0.000123226	0.000129665	0.000135441	0.000136964	0.000131123	0.000135294	0.000141983	0.000148155	0.000133087	0.000144023	0.000155895	0.000152545	0.000155932	0.00014072	0.000144382	0.000144452	0.000139636	0.000154117	0.000134416	0.00014595	0.000143833	0.000135183
ko00901	7.99e-05	8.38e-05	8.99e-05	5.72e-05	0.000104673	8.76e-05	9.03e-05	8.16e-05	8.43e-05	8.33e-05	8.32e-05	7.7e-05	9.3e-05	6.94e-05	6.88e-05	7.23e-05	8.78e-05	7.65e-05	7.55e-05	8.13e-05	8.07e-05	8.29e-05	9.3e-05	7.92e-05	0.000108509	9.2e-05	8.17e-05	8.98e-05	8.67e-05	0.000104713	7.59e-05	8.75e-05	6.61e-05	6.31e-05	6.77e-05	9.75e-05	8.77e-05	6.75e-05	7.77e-05	5.99e-05	7.82e-05	7.95e-05	8.8e-05	8.15e-05	7.86e-05	9.43e-05	5.44e-05	6.08e-05	7.04e-05
ko00943	4.26e-05	3.98e-05	3.76e-05	2.74e-05	3.74e-05	3.64e-05	5.06e-05	3.43e-05	5.5e-05	4.64e-05	5.36e-05	5.79e-05	5.18e-05	4.39e-05	3.58e-05	4.2e-05	4.9e-05	5.15e-05	2.74e-05	3.8e-05	3.99e-05	4.03e-05	4.02e-05	3.42e-05	3.8e-05	3.65e-05	4.9e-05	4.58e-05	5.21e-05	4.16e-05	4.9e-05	5.24e-05	4.13e-05	4.08e-05	3.46e-05	4.29e-05	4.15e-05	3.43e-05	4.04e-05	2.93e-05	4.26e-05	4.19e-05	3.35e-05	3.97e-05	3.07e-05	3.88e-05	5.76e-05	5.08e-05	5.17e-05
ko00950	0.000671874	0.000645422	0.000643932	0.000642924	0.000664263	0.000622799	0.000655828	0.000671165	0.000645484	0.00064981	0.000651155	0.00066747	0.000705206	0.000656188	0.00066823	0.000664485	0.000643398	0.000661629	0.000630656	0.000654914	0.000666482	0.000630824	0.0006782	0.000662203	0.000634929	0.00062881	0.000635026	0.00064104	0.000650535	0.000667782	0.000654067	0.000657974	0.000645012	0.000662434	0.000649078	0.00067111	0.000652669	0.000635769	0.000662758	0.000641718	0.000678796	0.000650116	0.000624919	0.000642532	0.000602444	0.000632486	0.000702736	0.000697671	0.000672406
ko00261	0.0015485	0.00155905	0.00153337	0.00144457	0.00152469	0.00150352	0.00156776	0.00156506	0.00151869	0.00148745	0.00147677	0.00148331	0.00151507	0.0014921	0.0015397	0.00151074	0.00156205	0.00150921	0.00150917	0.00157826	0.00153835	0.00154562	0.00152832	0.00151453	0.00154288	0.00147802	0.00157023	0.00149085	0.00154416	0.00155567	0.00151748	0.00149172	0.00152302	0.00147368	0.0014604	0.0014996	0.0015544	0.00151451	0.00155556	0.00150499	0.00153681	0.00151768	0.00157846	0.00149777	0.00145516	0.00138923	0.00146087	0.00143773	0.0014396
ko00524	0.000488011	0.000520118	0.000524829	0.0003668	0.000694826	0.000564084	0.000711013	0.000641449	0.000654363	0.000593844	0.000630186	0.000675597	0.00063535	0.00053826	0.000590433	0.000582666	0.000554087	0.000563641	0.000456767	0.000427495	0.000515658	0.000515681	0.000518018	0.000414222	0.000616966	0.000527905	0.000692062	0.000639966	0.000688575	0.000568003	0.000648907	0.000674216	0.000604039	0.000556153	0.000448905	0.000561199	0.000524854	0.000386388	0.000426951	0.000404136	0.00048317	0.000503283	0.000468074	0.000474262	0.000392734	0.000452258	0.000716079	0.000664684	0.000558653
ko00401	0.000875839	0.000860872	0.000856886	0.000897054	0.000797108	0.000746958	0.000789838	0.000829034	0.000827285	0.000786969	0.000805277	0.000858302	0.000851361	0.000852369	0.000880522	0.000867463	0.000839266	0.000849911	0.000840965	0.000860744	0.00087204	0.000837628	0.000864192	0.000864323	0.000763686	0.000754615	0.000776382	0.000731481	0.000837737	0.000853282	0.000851787	0.000814159	0.000856989	0.000870959	0.000828384	0.00078408	0.000843442	0.000899027	0.000870382	0.000898652	0.000879876	0.000846813	0.000855485	0.000828218	0.0007365	0.000697501	0.000987382	0.000946941	0.000869231
ko00311	0.000313442	0.000334606	0.000346192	0.000283382	0.00036241	0.000334536	0.000375779	0.000324922	0.000327971	0.000336	0.000302835	0.000300747	0.000314116	0.000306315	0.00031437	0.000317957	0.000356238	0.000327104	0.000324458	0.000296062	0.000316926	0.000339667	0.000336363	0.000276481	0.000342634	0.000325053	0.000369571	0.000365077	0.000334402	0.000359571	0.000317298	0.000326729	0.000323082	0.000302773	0.000261934	0.000345858	0.000341663	0.000271326	0.000301727	0.00030023	0.00031662	0.00032373	0.000328865	0.00031013	0.000266484	0.000288985	0.000304676	0.000311622	0.000304498
ko00405	0.000550356	0.00053568	0.000560935	0.000513274	0.000552355	0.000595951	0.000582969	0.000600855	0.000554922	0.000597023	0.000545755	0.000572813	0.000549211	0.00055319	0.000530364	0.000547584	0.00057002	0.000562165	0.000563359	0.000573995	0.000558509	0.000533372	0.000548506	0.000534097	0.000572891	0.000563228	0.000586451	0.000599298	0.000571379	0.000563513	0.000577036	0.000558909	0.000546919	0.000565713	0.000535227	0.00054385	0.000560017	0.00050128	0.000581444	0.000551569	0.000546108	0.000559925	0.000567871	0.00053528	0.000609298	0.000561628	0.00055685	0.000577255	0.000546233
ko00940	0.000585057	0.000577644	0.00061034	0.00054553	0.000827561	0.000662168	0.000779966	0.000750597	0.000730188	0.000661133	0.000702865	0.00073452	0.000674846	0.00060755	0.000636127	0.000680341	0.000639559	0.000664858	0.000579114	0.00052048	0.000611263	0.000577825	0.000597481	0.00056326	0.000741078	0.000635772	0.000753368	0.000716482	0.000781615	0.000645422	0.000730688	0.000746068	0.000652102	0.000630927	0.000556208	0.00068728	0.000629468	0.000533528	0.000539626	0.000547488	0.000597715	0.000602427	0.000575678	0.000629931	0.000522901	0.000581035	0.000772953	0.000752371	0.000664265
ko00333	0.00507578	0.00496526	0.00504828	0.00528644	0.00603231	0.0060945	0.00608063	0.00623633	0.00590329	0.00584698	0.00592545	0.00586816	0.00573145	0.00562139	0.0056197	0.00564567	0.00516057	0.00542387	0.00546833	0.00496739	0.00517486	0.0052254	0.00506442	0.00529748	0.00611574	0.00607746	0.00606227	0.00641467	0.00596663	0.00505161	0.00576642	0.00595408	0.00562866	0.00565574	0.00575904	0.00593776	0.00520508	0.00473087	0.00495627	0.00514848	0.00515869	0.00526069	0.00496119	0.00551517	0.00600005	0.00660676	0.00505714	0.00520806	0.00558455
ko00404	0.000119752	8.95e-05	0.000105818	0.000158304	0.000129333	0.00013039	0.000142969	0.00018321	0.000113957	0.000122242	0.000108193	0.000113893	0.000118156	0.000151029	0.00014328	0.000141815	0.000107181	0.000140344	0.000105453	0.000101245	0.000117004	9.53e-05	9.05e-05	0.000122777	0.000110305	0.000121236	0.000143109	0.000154361	0.00012695	8.5e-05	0.00013899	0.000115791	0.000134994	0.000139416	0.000111482	0.000124869	0.000109087	8.8e-05	0.000118768	0.00014406	0.000120395	0.000117714	9.58e-05	0.000125641	0.000153252	0.000155416	7.86e-05	0.000103909	0.000106217
ko00945	4.1e-05	4.67e-05	4.37e-05	3.3e-05	6.98e-05	5.63e-05	6.77e-05	6.09e-05	5.61e-05	6.22e-05	6.01e-05	7.68e-05	6.39e-05	4.23e-05	4.87e-05	4.97e-05	4.51e-05	4.7e-05	4.34e-05	3.29e-05	4.12e-05	4.27e-05	3.96e-05	3.95e-05	6.7e-05	6.09e-05	5.8e-05	7.22e-05	6.63e-05	4.53e-05	5.86e-05	7.4e-05	5.38e-05	4.86e-05	4.62e-05	6.21e-05	4.67e-05	4.31e-05	3.85e-05	3.55e-05	4.1e-05	3.85e-05	3.69e-05	4.43e-05	4.5e-05	6.44e-05	8.11e-05	6.63e-05	6.73e-05
ko00521	0.0021323	0.00216242	0.00215962	0.0018763	0.00224293	0.00211277	0.00230695	0.00212669	0.0024568	0.00220627	0.00236381	0.00235006	0.00237276	0.00225365	0.00227746	0.0022502	0.00225381	0.00221113	0.00199509	0.00205875	0.00214582	0.002152	0.00218441	0.00199546	0.00221925	0.00211128	0.00230386	0.00213226	0.00246278	0.00227651	0.00234216	0.00238178	0.0022109	0.00218662	0.00199831	0.00213133	0.00218805	0.00197631	0.0020869	0.00195935	0.00210918	0.00215244	0.00209047	0.00206756	0.00186367	0.00191826	0.00233652	0.0022477	0.00213217
ko00960	0.000811187	0.000806647	0.000778974	0.000825877	0.000749952	0.000699971	0.000719163	0.000738858	0.000792707	0.00075322	0.000787513	0.000828318	0.000839501	0.000815275	0.000841251	0.00082462	0.000788959	0.000785935	0.000772247	0.000805581	0.000805181	0.000784127	0.000795613	0.000804863	0.000726733	0.000706994	0.000719845	0.000663574	0.000794449	0.000778701	0.000806768	0.000781489	0.000803507	0.000820093	0.000812175	0.000750588	0.000784572	0.000836589	0.000804953	0.000821298	0.000812559	0.000792649	0.000782106	0.000772208	0.000712854	0.000654257	0.0009413	0.000886581	0.000825757
ko00520	0.00746038	0.00748093	0.00772676	0.00683699	0.00785176	0.00719018	0.00773132	0.00746395	0.00748149	0.00735654	0.00733061	0.00733478	0.00746205	0.00730445	0.00734524	0.00745167	0.00761313	0.00747911	0.00734006	0.007548	0.00745931	0.00748651	0.0076899	0.00705907	0.00743708	0.00706882	0.00761811	0.00740741	0.00758569	0.0079786	0.00752179	0.00750138	0.00742239	0.00731927	0.00679754	0.00740975	0.00753089	0.00729456	0.00751123	0.00720146	0.00749065	0.00739926	0.0076854	0.00718852	0.00650927	0.00645384	0.00767776	0.0074456	0.0070835
ko00053	0.00205382	0.0020507	0.00203974	0.00196396	0.00222542	0.00216307	0.00229532	0.0022508	0.00230464	0.00223337	0.0023094	0.00238845	0.00229925	0.00222872	0.00232612	0.00226937	0.00211911	0.00215432	0.00200166	0.00192559	0.00205648	0.00201242	0.00206904	0.0019514	0.00216988	0.00217883	0.00227407	0.00223951	0.00234381	0.00203667	0.00232613	0.00239537	0.00223765	0.00226521	0.00219976	0.00214418	0.00209984	0.0018532	0.0019553	0.00190256	0.00200991	0.00212347	0.00193663	0.00199745	0.00210035	0.00218902	0.00231634	0.00238318	0.00223787
ko00650	0.0108578	0.0109211	0.0111387	0.0113188	0.0114826	0.0116608	0.0115089	0.0120774	0.0111282	0.0115316	0.0113126	0.0113555	0.0113156	0.0111978	0.0111116	0.0111255	0.0108809	0.0111487	0.0115417	0.0112333	0.0110179	0.0111775	0.0110942	0.0112983	0.0114995	0.0116401	0.011362	0.0119446	0.0110342	0.0111627	0.0110449	0.0113676	0.0113773	0.0112068	0.0116726	0.0114772	0.0109124	0.0105064	0.011037	0.0110706	0.0109172	0.0111112	0.0111354	0.0114386	0.0117224	0.0122242	0.0106643	0.0109296	0.011192
ko00660	0.00184592	0.00190889	0.00191338	0.0018999	0.00164598	0.00213712	0.00173374	0.00188561	0.00172223	0.00212055	0.00169067	0.00169843	0.0016944	0.00189704	0.00176558	0.00184401	0.00190859	0.00180927	0.00201417	0.0022116	0.00189943	0.00184321	0.00187909	0.00193639	0.00182603	0.00202576	0.00187917	0.00178889	0.00168113	0.00183445	0.00181329	0.00175005	0.00175956	0.00194088	0.00197654	0.00196313	0.00188192	0.00185354	0.00213867	0.00202722	0.00184533	0.00195538	0.00205875	0.00182163	0.00243722	0.00196725	0.00178953	0.00177326	0.00185815
ko00020	0.0051429	0.00511483	0.00504346	0.00521137	0.00447632	0.00454621	0.00459143	0.00446725	0.00495694	0.004686	0.00493064	0.00484323	0.00495436	0.00513592	0.00509265	0.00498235	0.00503855	0.004972	0.00491626	0.0052131	0.005074	0.00510827	0.00508519	0.00505943	0.00453812	0.00466068	0.00460925	0.00450913	0.00487383	0.00512996	0.00485521	0.00478583	0.00509994	0.00497073	0.00489597	0.00467394	0.005032	0.00534099	0.00522544	0.00513978	0.0051112	0.00504609	0.00508795	0.00502244	0.00473042	0.00461462	0.00534106	0.00501862	0.0048674
ko00051	0.00408727	0.00401863	0.00404336	0.00384443	0.0043343	0.00397643	0.00418273	0.00413338	0.00454198	0.00422803	0.00452869	0.00449706	0.00466385	0.00436515	0.00444784	0.00442313	0.00408852	0.00418233	0.00396126	0.00396575	0.00413972	0.00408029	0.00419795	0.00392724	0.00416915	0.00397067	0.00419307	0.00399411	0.00450447	0.00425925	0.00448476	0.00450078	0.00444135	0.00435758	0.00407939	0.004058	0.00403071	0.00387456	0.00392343	0.00385288	0.00410002	0.00412261	0.00391884	0.00400219	0.0037506	0.00375154	0.00479561	0.0047098	0.00430071
ko00052	0.00310528	0.00313137	0.00325476	0.00271931	0.00359621	0.00313318	0.00348159	0.00334471	0.00357451	0.00325998	0.00350327	0.00362168	0.00349893	0.00325031	0.00341122	0.00342352	0.00321141	0.00327143	0.00294414	0.0029175	0.00314146	0.00309576	0.0032361	0.00283816	0.00339114	0.00310814	0.00350388	0.00328017	0.00369687	0.00341255	0.00354664	0.00361533	0.00334622	0.00330098	0.00294419	0.00323658	0.00318216	0.00284758	0.00295814	0.00280418	0.00308306	0.00310998	0.00304318	0.00297767	0.00276359	0.00291188	0.00388621	0.00374056	0.00333432
ko00010	0.00864807	0.00872557	0.00873216	0.00855541	0.00882545	0.00849143	0.00884757	0.00884549	0.00907243	0.00878327	0.00909058	0.00912177	0.00920029	0.00892804	0.0090381	0.00892997	0.00865072	0.00876619	0.00863509	0.00853573	0.00871948	0.00876357	0.00882937	0.00856614	0.00859296	0.00842989	0.0088328	0.00866701	0.00908849	0.00893089	0.00902498	0.00909475	0.00908224	0.00897058	0.00870664	0.00851063	0.00856598	0.0082595	0.00847543	0.00847209	0.00864056	0.00857287	0.00853886	0.0086805	0.00815303	0.00827746	0.00961877	0.00931723	0.00894187
ko00630	0.0103971	0.0104065	0.0103926	0.0106225	0.0102582	0.0102215	0.0100406	0.0102397	0.0101481	0.0103064	0.0102466	0.0103226	0.0103944	0.0102378	0.010339	0.0102847	0.0100169	0.01009	0.0104258	0.0104288	0.0103644	0.0102893	0.0103789	0.0105629	0.0103146	0.0103386	0.0101333	0.0100973	0.0103011	0.0103525	0.0102486	0.0103062	0.0102666	0.0103137	0.0105805	0.0103159	0.010203	0.0104174	0.0103385	0.0103617	0.0103426	0.0102518	0.010316	0.0103989	0.0104214	0.0103621	0.0103397	0.0103271	0.0103427
ko00562	0.00165153	0.00159279	0.00163565	0.00151027	0.0016679	0.00156114	0.00172836	0.0016908	0.00185754	0.00173133	0.00179918	0.00185158	0.00183227	0.00176356	0.00180314	0.00171193	0.00164986	0.0017094	0.00154743	0.00158822	0.00163433	0.0015733	0.00167958	0.00154912	0.00160334	0.00156507	0.00172302	0.00160671	0.00188413	0.00169839	0.00179968	0.00183849	0.00171087	0.00175214	0.00160168	0.0015831	0.00161507	0.0014613	0.00160942	0.00151768	0.00161857	0.00163011	0.00156325	0.00156944	0.00141782	0.0014487	0.00179191	0.00176202	0.00170219
ko00040	0.00317694	0.00314433	0.00312531	0.00300259	0.00358365	0.0034098	0.00359145	0.00333812	0.00371721	0.00347249	0.00370609	0.00372603	0.00362187	0.00346113	0.00362037	0.00364896	0.00326831	0.00331913	0.00311627	0.00301464	0.00318033	0.00319133	0.00320974	0.00308023	0.00357637	0.00345583	0.00358412	0.00349417	0.00379706	0.00323148	0.00362987	0.00379754	0.00353737	0.00348234	0.00338993	0.00346572	0.0032746	0.0028727	0.00305638	0.00293562	0.00319516	0.0032921	0.00307704	0.00318005	0.00325138	0.00342187	0.0036916	0.00373266	0.00351988
ko00030	0.00447703	0.00445913	0.0044384	0.00452204	0.00436129	0.00428071	0.00426142	0.00414452	0.00446219	0.00435058	0.00448374	0.00439732	0.00445539	0.00452969	0.00452518	0.00454172	0.00448985	0.00437913	0.00445268	0.00453963	0.00444669	0.00444787	0.00452782	0.00444038	0.00439534	0.004369	0.00432595	0.00412262	0.00447014	0.00451042	0.00447385	0.00440751	0.00444082	0.00448702	0.00451954	0.00434449	0.00453723	0.00457726	0.00454595	0.00453482	0.00447508	0.00454823	0.00451851	0.00437857	0.00433784	0.0041697	0.00459785	0.00457302	0.00444471
ko00640	0.0110555	0.0113559	0.0115787	0.0117169	0.0116978	0.011856	0.0117425	0.0121939	0.0114171	0.0116451	0.0116584	0.0114646	0.0116784	0.0114229	0.0112563	0.0113211	0.011075	0.0113539	0.0120068	0.0114199	0.0113345	0.0117355	0.0114634	0.0116712	0.0117699	0.0119978	0.0114384	0.0123173	0.0112298	0.0116819	0.0112311	0.0115527	0.011654	0.0113503	0.0117467	0.0118555	0.011076	0.0109044	0.011196	0.0114119	0.0112519	0.01124	0.0115275	0.0119447	0.0119372	0.0126625	0.0108261	0.0109429	0.0114143
ko00620	0.0111511	0.0112046	0.0113594	0.0115584	0.0110663	0.0109605	0.0110926	0.0110284	0.011335	0.0110997	0.0114447	0.0114979	0.0115097	0.0113374	0.0113725	0.0112941	0.0110298	0.0111824	0.0114209	0.0112754	0.0112141	0.011287	0.0113073	0.01134	0.0110859	0.0111175	0.010961	0.0110877	0.0113281	0.01149	0.0112245	0.0114077	0.0115042	0.0112695	0.0114246	0.0111267	0.0110684	0.0111879	0.01117	0.0111743	0.0111838	0.0111286	0.0112653	0.0114567	0.0108558	0.0110786	0.0114761	0.0111827	0.0111903
ko00500	0.00564784	0.00585299	0.00607364	0.00501653	0.00662532	0.00582001	0.00649108	0.00602149	0.00621098	0.00590259	0.00618147	0.00622916	0.00634063	0.00555971	0.00579977	0.00587675	0.00592968	0.00606824	0.00569684	0.00550746	0.00585089	0.005886	0.0060278	0.00555195	0.0062339	0.00571441	0.00634968	0.00609891	0.00640649	0.00645714	0.00618078	0.00638435	0.00598928	0.005702	0.00519587	0.00601978	0.00583414	0.00519642	0.00551985	0.0051823	0.00580527	0.00567026	0.0057566	0.00574932	0.00483439	0.00514138	0.00689404	0.00659242	0.00604231
ko01062	0.000117431	0.000121817	0.000114429	0.000138395	0.00015785	0.000144255	0.000150323	0.000155019	0.000128887	0.000136789	0.0001293	0.000123572	0.000137727	0.000139054	0.000136827	0.000135242	0.000132764	0.000125157	0.000130304	0.000118945	0.000124362	0.000127609	0.000114088	0.000125031	0.000145759	0.000147785	0.000137199	0.000160717	0.000128746	0.000114537	0.000132637	0.000135271	0.000131782	0.000133059	0.000129433	0.00015223	0.000131444	0.000130102	0.000126411	0.000139335	0.000129612	0.000131538	0.000129067	0.000137903	0.00013675	0.000157148	0.000105119	0.000130174	0.00012691
ko00710	0.0020114	0.0020287	0.0019347	0.00211764	0.0017792	0.00171354	0.00171805	0.00164235	0.00183332	0.00174638	0.00183902	0.00179396	0.0018351	0.00194967	0.00198739	0.00192366	0.00197322	0.00188133	0.00193558	0.00199342	0.00199631	0.00201357	0.00198161	0.00200182	0.00175292	0.00179015	0.00170452	0.00165417	0.00184199	0.00196475	0.00183255	0.00180883	0.00193982	0.00188453	0.00191385	0.00174853	0.002031	0.0021172	0.00199066	0.00212712	0.00204071	0.00198217	0.00204222	0.0019646	0.00172098	0.00166037	0.00197391	0.00193071	0.00185024
ko00720	0.00695876	0.00699461	0.0070481	0.00716964	0.00662897	0.00661747	0.00665012	0.00659647	0.00668067	0.00660816	0.00675027	0.00670467	0.00683686	0.00682025	0.00674948	0.00675898	0.00680391	0.00685704	0.00708079	0.00710777	0.00700039	0.00702917	0.00697364	0.0071177	0.0066934	0.00673477	0.0065454	0.0066651	0.00664954	0.00710885	0.00662583	0.00669184	0.00688387	0.00675783	0.00686218	0.00680232	0.00689338	0.00727142	0.00705922	0.00701954	0.00701702	0.00690296	0.0070646	0.00709469	0.00662002	0.00666745	0.00667148	0.00658713	0.0066553
ko00680	0.00589936	0.00597194	0.00569217	0.0058564	0.00565049	0.00536329	0.00534454	0.0053682	0.00556715	0.00538031	0.00567479	0.00562523	0.00572573	0.00557583	0.00573409	0.00570473	0.0055909	0.0055381	0.00568609	0.00576124	0.00586768	0.00582428	0.00575031	0.00594499	0.00561996	0.00544073	0.00544769	0.00521041	0.00566015	0.00565014	0.00561018	0.00554297	0.00568858	0.00564297	0.00577129	0.00546094	0.00574844	0.00614253	0.00567487	0.00579758	0.00592907	0.005684	0.00572608	0.0058235	0.00528873	0.00519018	0.00589731	0.0058739	0.00566759
ko00910	0.00353692	0.00351918	0.00344634	0.00347875	0.00305734	0.00307638	0.00306654	0.00308735	0.00314438	0.00314172	0.00323393	0.00321133	0.00325354	0.00330823	0.00326219	0.00330205	0.00328212	0.00326882	0.00335347	0.00350171	0.00347303	0.00342076	0.00340171	0.00345926	0.00306722	0.00303456	0.00310627	0.00289659	0.00313167	0.0033209	0.00323554	0.00311838	0.00333776	0.00334154	0.00331747	0.00306013	0.00333157	0.00369307	0.00348216	0.0034627	0.00350289	0.00334459	0.00340115	0.00334388	0.00321873	0.00297707	0.00363539	0.00351686	0.00336195
ko00190	0.00785648	0.00779622	0.00752035	0.00795689	0.00667396	0.00653682	0.00651734	0.00628566	0.00693369	0.00649361	0.00690918	0.00641975	0.00698747	0.00746734	0.00736098	0.00709757	0.00746176	0.00719806	0.00736752	0.00786788	0.00773805	0.00773986	0.00756963	0.00790119	0.00671102	0.00672947	0.00645495	0.00626352	0.00681519	0.00750564	0.0068683	0.00652852	0.00716996	0.00709769	0.00708376	0.00666575	0.0076562	0.00818791	0.00784221	0.00792083	0.00789914	0.00752517	0.00775861	0.00756615	0.00671063	0.00630197	0.00681186	0.00678116	0.00658439
ko00195	0.00118642	0.00118816	0.0011089	0.00122693	0.00109798	0.000945071	0.000969222	0.000938535	0.00107648	0.000981583	0.00107822	0.0010281	0.00108527	0.00117825	0.00114586	0.00111961	0.00113151	0.00114282	0.00109607	0.00119914	0.0011913	0.00118229	0.00110703	0.00120953	0.00108144	0.000979455	0.000957017	0.000890885	0.00105625	0.00107635	0.00106543	0.00101665	0.00113321	0.00110511	0.00110981	0.00098981	0.00120378	0.00126887	0.0011955	0.00124133	0.00123295	0.00115608	0.00116107	0.00115272	0.000998957	0.000926486	0.00115425	0.00112482	0.00113938
ko00196	6.43e-07	1.84e-07	6.73e-07	1.69e-06	7.45e-05	6.76e-07	7.09e-06	2.62e-06	7.09e-07	5.76e-08	8.07e-08	9.79e-08	4.13e-07	8.94e-06	1.55e-07	2.28e-06	2.9e-06	2.88e-05	6.96e-07	3.81e-08	5.84e-07	1.68e-07	5.38e-08	9.64e-08	6.4e-05	7.51e-06	1.02e-05	0	1.14e-07	8.4e-08	1.62e-06	1.87e-07	5.57e-06	1.1e-05	7.38e-07	1.02e-06	2.83e-05	2.42e-06	1.27e-06	4.23e-06	1.67e-06	9.41e-06	1.51e-07	2.07e-06	1.28e-05	6.18e-06	5.13e-06	1.64e-05	5.1e-05
ko00920	0.00693959	0.00696109	0.00693177	0.0068521	0.00623876	0.00726555	0.00669496	0.00661826	0.006275	0.00703579	0.00632475	0.00625013	0.00603133	0.00656585	0.00658143	0.00654059	0.00679416	0.00666395	0.00706046	0.00726783	0.00689104	0.00680598	0.00690689	0.00705287	0.0066065	0.00720533	0.00679427	0.00686536	0.00625554	0.00666399	0.00645588	0.00638598	0.00649025	0.00674633	0.006903	0.00695255	0.00681713	0.00696967	0.00709376	0.00713041	0.00679247	0.00687241	0.00711184	0.00677756	0.00807655	0.00757587	0.0067136	0.00664773	0.00685819
ko04713	0	0	8.63e-09	0	1.21e-07	0	1.59e-08	2.83e-08	8.2e-09	4.8e-09	4.03e-08	6.53e-09	0	9.65e-09	0	1.18e-08	0	6.97e-09	0	0	0	0	4.49e-09	0	5.73e-09	4.7e-09	3.11e-07	3.31e-08	9.51e-09	0	1.04e-07	1.92e-08	1.19e-08	1.31e-08	6.56e-09	1.6e-08	0	0	6.31e-09	6.68e-09	0	0	0	0	8.49e-09	7.14e-09	0	7.85e-09	2.46e-08
ko04626	0.000480973	0.000444722	0.000445404	0.000546394	0.000423374	0.000433042	0.000431514	0.00040259	0.000450453	0.000422056	0.00044408	0.000424366	0.000434113	0.000502169	0.000488244	0.00048794	0.000471597	0.000453086	0.000455288	0.000462546	0.000458381	0.000452891	0.000432739	0.000452065	0.000426024	0.000439854	0.000432155	0.000405309	0.000448849	0.00039268	0.000474595	0.000430708	0.00046319	0.000477759	0.000494506	0.000436387	0.000477575	0.000544251	0.000463464	0.000550919	0.00047435	0.000479487	0.000473523	0.000452089	0.000453102	0.000420262	0.000423102	0.000444216	0.000441917
ko04714	0.00175161	0.00182722	0.00181608	0.00198256	0.00178883	0.00191197	0.00181507	0.00193197	0.001731	0.00184486	0.00180209	0.00178908	0.00178051	0.00183084	0.00179511	0.00182142	0.00173335	0.00181009	0.0019454	0.00179787	0.00181208	0.00188559	0.0017769	0.00192725	0.00183974	0.0019507	0.00178297	0.00198342	0.00170065	0.00177346	0.00174182	0.00176198	0.00187121	0.00183414	0.0019223	0.00190313	0.00178016	0.00172149	0.00179526	0.00192875	0.00182638	0.00178221	0.0018381	0.0019636	0.00207019	0.00221141	0.00177425	0.00184594	0.00188565
ko00532	8.81e-08	1.72e-07	1.26e-07	3.04e-07	4.18e-08	8.51e-08	1.1e-07	6.97e-09	8.64e-08	1.17e-07	2.15e-07	4.96e-08	0	2.72e-07	2.4e-07	9.71e-08	7.74e-08	1.37e-07	5.11e-08	8.46e-08	5.4e-08	1.06e-07	4.13e-08	3.21e-08	7.1e-08	1.57e-07	1.08e-08	4.96e-08	4.37e-08	1.01e-07	1.1e-07	9.58e-08	1.4e-07	1.05e-07	8.59e-08	0	2.03e-07	1.09e-07	1.22e-07	3.3e-07	6.43e-08	1.1e-07	6.02e-08	1.64e-07	3.07e-07	4.55e-07	4.4e-08	3.77e-08	8.04e-08
ko00534	8.81e-08	2.21e-07	1.26e-07	1.12e-06	1.85e-06	8.94e-07	3.33e-07	1.18e-06	1.52e-07	5.78e-07	2.15e-07	2.45e-07	0	2.72e-07	2.4e-07	1.68e-07	7.74e-08	1.37e-07	5.11e-07	8.46e-08	5.4e-08	1.67e-07	9.51e-08	2.25e-07	1.82e-06	1.33e-06	2.81e-07	1.54e-06	7.23e-08	2.69e-07	1.3e-07	6.13e-07	1.4e-07	1.31e-07	9.12e-07	4.08e-06	2.03e-07	1.09e-07	1.98e-07	6.5e-07	6.43e-08	1.1e-07	1.24e-07	2.52e-07	2.95e-06	1.35e-06	4.4e-08	3.77e-08	8.02e-07
ko00531	0.000408576	0.000408177	0.000376523	0.000313907	0.000486352	0.000417113	0.000462224	0.000450605	0.000389957	0.000406309	0.000362696	0.000367591	0.000389298	0.000363999	0.000370483	0.000390128	0.000436544	0.000398792	0.000364336	0.000389768	0.000401488	0.000394092	0.000382214	0.000341867	0.000445479	0.000390546	0.000474524	0.000438887	0.000429272	0.00039765	0.000398111	0.000402526	0.000381102	0.000373168	0.0003307	0.000432637	0.000432233	0.000343821	0.000396343	0.000355949	0.000400075	0.000416121	0.000399534	0.000360027	0.000321208	0.000321383	0.000316644	0.000336758	0.000312419
ko00604	7.02e-05	7.51e-05	8e-05	5.58e-05	0.000148298	0.000122766	0.000152843	0.000163521	0.000103072	0.000113355	8.41e-05	8.91e-05	8.27e-05	8.59e-05	8e-05	9.42e-05	9.8e-05	0.000108611	8.27e-05	6.04e-05	8.17e-05	8e-05	7.42e-05	5.46e-05	0.000124962	0.000104192	0.000160347	0.00014835	0.000119913	7.97e-05	0.000102492	0.00010212	8.93e-05	8.97e-05	6.99e-05	0.000122201	8.81e-05	5.88e-05	6.6e-05	7.5e-05	7.35e-05	8.57e-05	7.89e-05	7.29e-05	8.68e-05	9.19e-05	7.84e-05	8.75e-05	8.26e-05
ko00603	0.000189152	0.000208402	0.000239345	0.000164526	0.000406309	0.000316345	0.000345675	0.000427009	0.000256907	0.000278664	0.000221709	0.000234102	0.000234031	0.000222722	0.000235863	0.000261705	0.000242856	0.000269897	0.000239507	0.000178485	0.000232573	0.000216102	0.000224242	0.000163596	0.000318729	0.000273195	0.000359606	0.000355959	0.000292392	0.000253102	0.000252299	0.00025426	0.000234485	0.000245595	0.000174801	0.000295245	0.000231022	0.000171673	0.000184388	0.000200085	0.000210463	0.00022718	0.000228176	0.00021296	0.000194117	0.000233887	0.000234468	0.000271438	0.000225093
ko00601	0	1.23e-07	2.59e-08	2.82e-08	0	2.53e-08	0	0	0	2.88e-08	8.07e-08	0	0	0	2.21e-08	0	0	0	0	1.27e-08	0	0	0	0	8.59e-09	7.05e-09	0	0	1.43e-08	0	0	0	0	2.61e-08	9.84e-09	0	0	0	0	0	0	4.98e-08	0	0	2.91e-08	0	1.57e-08	0	0
ko00563	3.19e-06	2.75e-06	1.6e-06	6.62e-07	1.05e-06	6.17e-07	6.63e-07	6.22e-07	1.05e-06	1.16e-06	1.03e-06	1.06e-06	1.61e-06	1.43e-06	9.69e-07	1.32e-06	1.35e-06	8.66e-07	1.38e-06	2.28e-06	3.93e-06	1.61e-06	1.63e-06	1.77e-06	1.14e-06	8.31e-07	1.66e-06	3.76e-07	1.64e-06	9.13e-07	1.97e-06	1.14e-06	1.5e-06	1.76e-06	1.02e-06	1.18e-06	1.11e-06	1.31e-06	2.99e-06	2.32e-06	7.46e-06	1.78e-06	1.32e-06	7.91e-07	1.19e-06	1.1e-06	1.19e-06	1.35e-06	2.48e-06
ko00571	0.000532162	0.000588489	0.000667223	0.000466338	0.00079261	0.000691595	0.000804818	0.000782017	0.000612056	0.000585668	0.00061285	0.000645178	0.000611912	0.000474352	0.000538165	0.000556578	0.000593995	0.000600716	0.000643744	0.000526755	0.000551735	0.000582814	0.000603173	0.000547815	0.000751846	0.000671614	0.000726636	0.000759432	0.000675925	0.000720797	0.000600479	0.000690974	0.000582642	0.000530559	0.000488726	0.000662889	0.000580398	0.000407468	0.000492571	0.000459108	0.000532762	0.000526811	0.00061275	0.000647059	0.000397612	0.000553298	0.000505085	0.000529536	0.000500655
ko00540	0.00132731	0.00124585	0.00109661	0.00141585	0.000913257	0.00106125	0.000853525	0.000833103	0.000896389	0.00107476	0.000879281	0.000863837	0.000871354	0.00106749	0.00102731	0.0010353	0.00124258	0.000988507	0.00119004	0.00140223	0.00118196	0.00118153	0.00106536	0.00120554	0.00101073	0.00112983	0.000912054	0.000899452	0.000916185	0.000937766	0.00100557	0.000910109	0.000913343	0.000995977	0.00123338	0.00119425	0.00129973	0.00173507	0.00143772	0.0015214	0.00128998	0.0013044	0.00132191	0.00108529	0.0013651	0.00109734	0.000862052	0.000900553	0.00104411
ko00515	6.58e-05	7e-05	7.97e-05	5.72e-05	8.88e-05	7.65e-05	9.23e-05	9.06e-05	8.53e-05	7.55e-05	8.86e-05	9.1e-05	9.04e-05	7.2e-05	7.48e-05	7.61e-05	6.63e-05	7.98e-05	6.74e-05	5.95e-05	7.1e-05	7.22e-05	8.01e-05	6.77e-05	8.52e-05	7.85e-05	8.28e-05	9.11e-05	8.73e-05	9.25e-05	8e-05	9e-05	8.11e-05	7.11e-05	6.12e-05	7.42e-05	6.85e-05	4.36e-05	5.98e-05	5.51e-05	6.5e-05	6.34e-05	6.81e-05	7.9e-05	6.35e-05	8.83e-05	9.71e-05	9.42e-05	8.19e-05
ko00510	0.000290593	0.000314829	0.000304958	0.000280107	0.000302398	0.000295623	0.000306838	0.000262844	0.000269235	0.000282563	0.000273261	0.000252841	0.000304204	0.000287246	0.000280146	0.000283383	0.000318198	0.000298179	0.000315209	0.000322366	0.00030749	0.000317115	0.000303463	0.000310744	0.000309553	0.000303141	0.000284352	0.000290776	0.000267947	0.0003124	0.000276395	0.000272218	0.000290849	0.000279632	0.000266528	0.000298442	0.000321431	0.000315368	0.000314359	0.000300779	0.00031695	0.00031261	0.000332811	0.000310743	0.000289253	0.000265451	0.000266291	0.000268183	0.000279184
ko00511	0.000405434	0.000457743	0.000454165	0.000332634	0.000708026	0.000567302	0.000654292	0.000719876	0.000516765	0.00053511	0.000453567	0.000480225	0.000469008	0.000432094	0.000470745	0.000511562	0.000532054	0.00050089	0.0004475	0.000333579	0.000455758	0.000452196	0.000417178	0.000322377	0.000609786	0.000521299	0.000682481	0.000655987	0.00058783	0.000455458	0.000527969	0.000530979	0.000467853	0.000475556	0.000368075	0.00056191	0.000496566	0.000379004	0.0003548	0.000399712	0.000430648	0.000471599	0.000444824	0.000405729	0.000414874	0.00045399	0.000426254	0.00050024	0.00043384
ko00514	8.61e-05	8.7e-05	9.65e-05	7.83e-05	0.000104439	0.000100927	0.000105023	0.000104385	9.28e-05	9.38e-05	9.68e-05	9.9e-05	9.56e-05	8.81e-05	8.23e-05	8.67e-05	8.52e-05	9.18e-05	8.76e-05	8.07e-05	8.51e-05	8.54e-05	9.57e-05	8.19e-05	0.000100929	0.000100714	9.67e-05	0.000103348	9.52e-05	0.000104005	9.15e-05	9.95e-05	9.12e-05	8.5e-05	8.55e-05	9.75e-05	8.69e-05	7.75e-05	8.08e-05	8.43e-05	7.97e-05	8.09e-05	8.89e-05	9.26e-05	9.37e-05	0.000106992	0.000105691	0.000103508	0.000100627
ko00550	0.00360352	0.00345612	0.0035441	0.00336796	0.00346615	0.00314351	0.00334784	0.00319943	0.00341269	0.00320253	0.0034302	0.00336232	0.00355122	0.00340735	0.00345356	0.00338144	0.00343604	0.00341112	0.00335116	0.00353389	0.00352612	0.0034433	0.00354112	0.00349573	0.00336411	0.00324339	0.0032092	0.00330024	0.0034557	0.00368124	0.00340428	0.0034043	0.00343195	0.00334339	0.0032916	0.00326964	0.00351635	0.00352623	0.00355727	0.00343672	0.00355927	0.003443	0.00349901	0.00345164	0.00300735	0.00309496	0.00351328	0.00342419	0.00325627
ko00513	7.68e-05	7.98e-05	8.4e-05	6.32e-05	0.000152673	0.000123959	0.000153892	0.000164862	0.000106574	0.00011634	8.68e-05	9.16e-05	8.62e-05	9.12e-05	8.31e-05	9.69e-05	0.000103041	0.000112562	8.56e-05	6.46e-05	8.85e-05	8.5e-05	7.79e-05	6.18e-05	0.000126941	0.000105632	0.000162596	0.000150534	0.000122599	8.27e-05	0.000105943	0.000104333	9.2e-05	9.37e-05	7.28e-05	0.000126844	9.38e-05	6.65e-05	7.33e-05	8.23e-05	8.14e-05	9.14e-05	8.17e-05	7.8e-05	8.9e-05	9.38e-05	8.09e-05	8.93e-05	8.62e-05
ko00592	0.000639013	0.000645898	0.000669818	0.000702955	0.000638892	0.000591986	0.000645606	0.000647469	0.000657621	0.000635617	0.000673374	0.000706122	0.00066688	0.000647762	0.000629587	0.000636291	0.000637264	0.000654211	0.000660728	0.000603107	0.000643067	0.000662101	0.000641204	0.000643081	0.000616838	0.00059885	0.000605976	0.000654009	0.000648124	0.000678335	0.00063007	0.000681261	0.000660754	0.000626386	0.000648524	0.000625015	0.000636046	0.000632588	0.000608082	0.000657998	0.000637837	0.000630536	0.000623503	0.000693021	0.000510192	0.000611495	0.000689442	0.000647633	0.000637464
ko00590	0.000179559	0.000174656	0.000162486	0.000200495	0.000127086	0.000133522	0.000124881	0.000115971	0.000143185	0.000145735	0.00014185	0.00013333	0.000138914	0.000167808	0.000145698	0.000151137	0.000171916	0.000153789	0.000158055	0.000164886	0.000170344	0.000170114	0.000155788	0.000175322	0.000134435	0.000133563	0.000132539	0.000122658	0.000138999	0.000141463	0.000148609	0.000132272	0.000148339	0.000152131	0.000163099	0.000142295	0.00017986	0.000181611	0.000171856	0.000206725	0.000181222	0.000169854	0.000165302	0.000168467	0.000152016	0.000136951	0.000147306	0.000143856	0.000158587
ko01040	0.00564072	0.00554433	0.0056314	0.00579096	0.00637654	0.0064677	0.00648291	0.0066691	0.00632042	0.00628797	0.00638411	0.00631263	0.00622419	0.00609957	0.00605295	0.00608236	0.00565387	0.00592289	0.00597718	0.00553763	0.00571395	0.00580472	0.00562322	0.0058683	0.00648841	0.00645557	0.00644786	0.00678963	0.00633777	0.0056342	0.00616544	0.00635504	0.0060778	0.00610193	0.00619071	0.0063089	0.0056781	0.00517903	0.00549758	0.00566663	0.00569073	0.00575308	0.00550494	0.00607444	0.00640984	0.00702329	0.00558384	0.00573057	0.00605458
ko00073	2.84e-06	1.99e-06	3e-06	1.95e-06	4.97e-06	7.73e-06	8.17e-06	6.15e-06	2.88e-06	7.09e-06	3.76e-06	5.88e-06	3.26e-06	1.56e-06	2.33e-06	1.69e-06	2.09e-06	3.06e-06	2.3e-06	2.22e-06	2.29e-06	1.97e-06	2.49e-06	1.76e-06	6.32e-06	1.04e-05	5.9e-06	1.45e-05	3.58e-06	3.38e-06	3.67e-06	8.57e-06	4.21e-06	1.58e-06	3.84e-06	9.35e-06	3.78e-06	1.5e-06	2.21e-06	2.79e-06	2.25e-06	2.66e-06	1.82e-06	4.74e-06	1.25e-05	2.07e-05	3.69e-06	5.51e-06	7.89e-06
ko00565	0.00017929	0.000160942	0.000179592	0.000204113	0.000172635	0.000164498	0.000173237	0.00021178	0.000148133	0.000155667	0.000155656	0.000165799	0.000149583	0.000179964	0.000165569	0.000162107	0.000156039	0.000171608	0.000161991	0.00016392	0.000171629	0.000156653	0.000161069	0.00017322	0.000158068	0.000159182	0.000168412	0.000182006	0.000158963	0.000160875	0.000156601	0.000158131	0.000167421	0.000173984	0.000172046	0.000168966	0.000156201	0.000169503	0.000172572	0.000195067	0.000178583	0.000161241	0.000163669	0.000169256	0.000164524	0.000172935	0.000148793	0.00015237	0.000164669
ko00061	0.00882214	0.00876424	0.00889549	0.00913078	0.0102409	0.0103229	0.0103411	0.0105343	0.00981023	0.00993012	0.00995785	0.00992765	0.00979176	0.00950498	0.00942617	0.00958962	0.0089969	0.0093476	0.00958149	0.00877184	0.00900113	0.00914619	0.00887851	0.00921268	0.0103651	0.0104094	0.0101267	0.0109464	0.00987621	0.00892954	0.00971747	0.0100503	0.00955242	0.00956076	0.00975932	0.0102997	0.00907512	0.0084101	0.00877946	0.00899709	0.00903831	0.0090976	0.0088771	0.00959102	0.0102726	0.0112541	0.0086979	0.00895459	0.00960962
ko00071	0.0105788	0.0109883	0.0114156	0.0113152	0.0119532	0.0120963	0.0122192	0.0129401	0.0115029	0.0118255	0.0118257	0.0117396	0.0118493	0.0113072	0.0111854	0.0112785	0.010729	0.0114039	0.0119513	0.0108661	0.010986	0.0115213	0.0111758	0.0114232	0.0119577	0.0120292	0.0117679	0.012944	0.0112748	0.0115193	0.0111875	0.0117279	0.0118074	0.0113623	0.0116356	0.0119163	0.0106671	0.00986938	0.0105711	0.0108807	0.0108643	0.0108482	0.0110539	0.011987	0.0116967	0.0131079	0.0108951	0.0111553	0.0115705
ko00062	4.1e-06	3.35e-06	3.36e-06	5.67e-06	2.91e-06	1.55e-06	2.74e-06	1.98e-06	3.12e-06	2.21e-06	2.55e-06	2.01e-06	3.01e-06	3.85e-06	2.74e-06	2.87e-06	4.62e-06	4.03e-06	2.22e-06	3.58e-06	3.38e-06	3.37e-06	2.72e-06	3.17e-06	2.77e-06	1.58e-06	2.98e-06	1.56e-06	2.33e-06	1.62e-06	2.62e-06	2.22e-06	3.52e-06	4.2e-06	3.73e-06	3.43e-06	4.3e-06	1.71e-05	4.21e-06	3.41e-06	4.1e-06	3.84e-06	2.58e-06	2.93e-06	2.66e-06	2.53e-06	6.46e-06	5.59e-06	6.52e-06
ko00561	0.0027348	0.00267689	0.00277847	0.00254269	0.00299265	0.00266862	0.00303382	0.0031158	0.00300318	0.00273086	0.00305143	0.00309686	0.00315199	0.00284826	0.00296674	0.00288918	0.00266107	0.00293199	0.00265368	0.00254512	0.00273824	0.00264843	0.00280474	0.00268476	0.00281355	0.00261996	0.00290244	0.00284019	0.00300914	0.00289199	0.0029225	0.00299349	0.00298798	0.00292413	0.00269475	0.00264343	0.00263997	0.00240515	0.00251376	0.00247299	0.00270504	0.00261461	0.00252211	0.00280671	0.00223758	0.00249666	0.00314022	0.00314474	0.00286063
ko00564	0.00298617	0.00294294	0.00291438	0.00294835	0.00256861	0.00248271	0.00257512	0.00249817	0.00284247	0.00258194	0.00284193	0.00275324	0.00292306	0.00292741	0.00289635	0.00282846	0.0029112	0.00290262	0.00276261	0.00293433	0.00291981	0.00292485	0.00292567	0.00288968	0.00255461	0.00249507	0.00256629	0.00242602	0.00276993	0.00290022	0.00278156	0.00265966	0.00285596	0.00282379	0.00278295	0.00256023	0.00287985	0.00310716	0.00292664	0.00296818	0.00296961	0.00286878	0.00290762	0.00287039	0.00244574	0.00235366	0.00295032	0.00290435	0.00273282
ko00591	0.000115109	0.000117501	0.000106916	9.04e-05	9.44e-05	8.41e-05	0.000102685	9.5e-05	0.000110741	8.3e-05	0.000113008	0.000111111	0.0001	0.000105239	9.98e-05	9.56e-05	0.000110646	0.000118096	8.24e-05	7.85e-05	0.000109399	0.00010826	0.000101894	9.29e-05	9.26e-05	7.95e-05	9.59e-05	8.83e-05	0.000105034	0.000104767	9.19e-05	9.77e-05	0.000106488	9.11e-05	7.89e-05	6.99e-05	0.000103355	0.000100471	8.18e-05	8.81e-05	9.98e-05	9.99e-05	8.69e-05	0.0001067	5.56e-05	6.59e-05	0.000128115	0.000112872	9.68e-05
ko00120	0.000444501	0.000476884	0.000480274	0.000574567	0.000470729	0.000577936	0.00048448	0.00052501	0.000467794	0.00056695	0.000486523	0.000463995	0.00045872	0.000518948	0.000465536	0.000496652	0.00047983	0.000479781	0.000548657	0.000500346	0.000480576	0.000504635	0.000458361	0.000514069	0.00051757	0.000562205	0.000508178	0.000569918	0.000450804	0.00044944	0.000478061	0.000487351	0.000499596	0.000507856	0.000564661	0.000538289	0.000480598	0.000457222	0.000488561	0.000532013	0.00046386	0.000506311	0.000492521	0.000525502	0.000638208	0.000644172	0.000420657	0.000437061	0.000502727
ko00121	0.000159472	0.000160889	0.000160873	0.000196602	0.000205899	0.00022477	0.000213921	0.000226721	0.000198639	0.000197092	0.00019783	0.000188844	0.000173397	0.000189969	0.00018144	0.000189959	0.000170876	0.000174799	0.000194438	0.000169332	0.000166886	0.000179395	0.000157353	0.000182392	0.000219004	0.000227974	0.000200994	0.000237983	0.00019502	0.000156536	0.000181602	0.000204433	0.000199825	0.000187175	0.000209992	0.000213328	0.000176803	0.000140097	0.00016665	0.000185301	0.00016473	0.000177573	0.000168503	0.000196553	0.000220262	0.000257844	0.000146506	0.000151629	0.000176496
ko00600	0.000648496	0.000681971	0.000659128	0.000555157	0.000808978	0.000683709	0.000706555	0.000833207	0.000611286	0.000653069	0.000585137	0.000594792	0.000611722	0.000596859	0.000600142	0.000642464	0.000716515	0.000675799	0.000635921	0.000593995	0.000678806	0.000657154	0.000658517	0.00056963	0.000701592	0.000648853	0.000757399	0.000727255	0.000670247	0.000668724	0.000635188	0.000639409	0.000599297	0.000635241	0.000528795	0.000681387	0.000712525	0.000610798	0.000630351	0.000587496	0.000673934	0.000692733	0.000642274	0.000596869	0.000558593	0.00058985	0.000534885	0.000584077	0.000556875
ko00100	3.78e-05	4.98e-05	3.88e-05	3.6e-05	7.74e-05	7.43e-05	8.04e-05	9.22e-05	5.31e-05	6.45e-05	5.14e-05	5.84e-05	5.36e-05	4.35e-05	5.5e-05	5.96e-05	4.89e-05	5.5e-05	5.52e-05	4.2e-05	5.46e-05	5.03e-05	3.99e-05	4.78e-05	6.66e-05	7.22e-05	7.33e-05	9.65e-05	6e-05	4.53e-05	5.41e-05	6.45e-05	5.49e-05	5.32e-05	4.64e-05	7.38e-05	4.54e-05	3.26e-05	4.19e-05	4.39e-05	5.17e-05	4.3e-05	4.2e-05	5.28e-05	5.66e-05	8.38e-05	3.41e-05	4.01e-05	5.91e-05
ko00140	0.00104651	0.000971779	0.000928315	0.00112717	0.00105618	0.00114039	0.00109696	0.00117964	0.00108937	0.0010986	0.00111681	0.00113993	0.00103959	0.00104814	0.00102756	0.00103385	0.00100228	0.00105215	0.00108429	0.0010066	0.00100619	0.00100987	0.000963133	0.001074	0.00109186	0.0011812	0.00109563	0.00120439	0.00111302	0.000931895	0.00107272	0.0011353	0.00106688	0.00108269	0.0011228	0.00109405	0.00105825	0.000923667	0.00101746	0.00107295	0.00103144	0.00106581	0.000958394	0.00107508	0.0011931	0.00133756	0.000921716	0.000915759	0.00101868
ko00072	0.00225776	0.00218627	0.00225544	0.00242358	0.00237079	0.00237159	0.00238861	0.00254786	0.00234591	0.00240778	0.00240293	0.00250225	0.00233061	0.00231237	0.00233876	0.00236432	0.00216535	0.00228157	0.00235014	0.00221141	0.00225241	0.00224361	0.00223105	0.00233889	0.0023743	0.00239496	0.00234497	0.002499	0.00238861	0.00224642	0.00235427	0.00246145	0.00241784	0.00235882	0.00245481	0.00232951	0.00224226	0.00214752	0.00222034	0.00229526	0.00226858	0.00227148	0.00220072	0.00235585	0.00240918	0.0026224	0.00240277	0.00238758	0.00239565
ko02010	0.0509148	0.0522112	0.0519596	0.043583	0.0498931	0.0511	0.0515783	0.047201	0.0523507	0.0509477	0.0514096	0.0517029	0.0469988	0.0478511	0.0520828	0.0504422	0.0517504	0.0512336	0.0483478	0.048933	0.0505033	0.050174	0.0528482	0.0485356	0.0507921	0.0515023	0.0528546	0.0487374	0.0525327	0.0524147	0.0513978	0.0518801	0.049576	0.0504064	0.0494973	0.049225	0.0512173	0.0468598	0.0484563	0.0444926	0.0484641	0.0510329	0.0504959	0.0470619	0.0515597	0.0492299	0.0545212	0.0537216	0.0511182
ko03070	0.00408027	0.00384177	0.00358347	0.00467445	0.00287616	0.0029908	0.00277571	0.00261897	0.00321069	0.00317826	0.00314902	0.00303131	0.0031974	0.00408215	0.00380098	0.00365609	0.00398707	0.00346301	0.00358376	0.00399683	0.00381093	0.00378217	0.00350622	0.00384556	0.00291295	0.00306586	0.00298101	0.00270615	0.00320293	0.0030723	0.00350657	0.00299105	0.00360712	0.00368314	0.00387919	0.00317919	0.00395032	0.00500211	0.00416587	0.00465907	0.00410181	0.00403866	0.00382906	0.00366135	0.00344206	0.00308735	0.00349125	0.00347227	0.00356481
ko02060	0.00112902	0.000974561	0.00092621	0.00102137	0.00153776	0.00107864	0.0012829	0.00151002	0.00155547	0.00141178	0.00150529	0.00158062	0.00156139	0.00141597	0.00145606	0.00146238	0.00102304	0.0011491	0.00108873	0.00096471	0.00113325	0.000994766	0.00112633	0.00100982	0.00115656	0.00101297	0.00134108	0.00126173	0.00160673	0.00106711	0.00168118	0.00160399	0.00144036	0.00154201	0.00140897	0.00104247	0.000981893	0.00105806	0.00100031	0.00107311	0.00115248	0.0010497	0.000852967	0.000908799	0.000945472	0.000885441	0.00176331	0.00161611	0.00138214
ko00780	0.00651945	0.006373	0.00645699	0.00672298	0.0073795	0.00753573	0.00752363	0.00762929	0.0071274	0.00727199	0.00716092	0.00713053	0.00696178	0.00699232	0.00693298	0.00694488	0.00659051	0.00678791	0.00693221	0.0064826	0.00661198	0.00663402	0.00646637	0.00672321	0.0074753	0.00753357	0.00745119	0.00789409	0.00720399	0.00642037	0.0070924	0.00727615	0.00691574	0.00701422	0.00712347	0.00741572	0.00664825	0.00625282	0.00644486	0.00666927	0.00663703	0.0066975	0.00646328	0.00692442	0.00754758	0.00810274	0.00617368	0.00636541	0.00690051
ko00790	0.0035582	0.00341387	0.003482	0.00361393	0.0029724	0.00296936	0.00304635	0.0029283	0.00327854	0.00312039	0.00325565	0.00321066	0.00329428	0.00347664	0.00341306	0.00331135	0.00336784	0.00334639	0.00325906	0.00351389	0.00344588	0.00339164	0.00341608	0.00339361	0.00299827	0.00298457	0.00309297	0.00291926	0.00326887	0.00343312	0.00324863	0.00316555	0.00342238	0.00332492	0.00325652	0.00305498	0.00339491	0.00359909	0.00352463	0.00365539	0.00346731	0.00337229	0.00345747	0.00338456	0.0029307	0.00285434	0.00343863	0.00331959	0.00316098
ko00785	0.000293974	0.000288023	0.000303852	0.000285558	0.000236498	0.00023149	0.000242622	0.000236079	0.000279359	0.000257613	0.000278778	0.000278948	0.00026968	0.000280014	0.000280954	0.00026715	0.000273766	0.000277437	0.000267909	0.000295631	0.00028433	0.000288335	0.000298274	0.000274197	0.000235868	0.000233841	0.000245892	0.000221358	0.000274363	0.000308524	0.000270453	0.000268175	0.000271784	0.000265442	0.000254386	0.000230335	0.00027599	0.000278859	0.000289199	0.00028917	0.000280897	0.000270929	0.000289834	0.000276422	0.000233028	0.000220781	0.00032021	0.000284778	0.000266428
ko00760	0.00412858	0.00411965	0.00413941	0.00396459	0.00395559	0.0041476	0.00401708	0.00400228	0.00413334	0.00422014	0.00416283	0.00418631	0.00422133	0.0041654	0.0042087	0.00413865	0.00400447	0.00413189	0.00408336	0.00429306	0.00417378	0.00408352	0.00417307	0.00420253	0.00405371	0.00413227	0.00407365	0.00394654	0.00409324	0.00414751	0.00412161	0.0041235	0.00419578	0.00418366	0.0041462	0.00402187	0.00401515	0.0038212	0.00418708	0.00396421	0.00408779	0.00410563	0.00411919	0.00407614	0.00431006	0.00410329	0.00436892	0.00431097	0.00416499
ko00670	0.00183	0.00179923	0.00177062	0.00185891	0.00151887	0.00151232	0.00156397	0.00146571	0.00178321	0.00162034	0.00177309	0.00174315	0.00182822	0.00191686	0.00188534	0.00181222	0.00174209	0.00177451	0.00168504	0.00181327	0.00181736	0.00180234	0.00178055	0.00180766	0.00152853	0.00152906	0.00156376	0.00149113	0.00173402	0.00176801	0.0017247	0.00169607	0.0018274	0.00180025	0.0017336	0.00156762	0.00173414	0.00181057	0.00180665	0.00184643	0.00182465	0.00175077	0.00176026	0.00178024	0.00153557	0.00148003	0.00196534	0.00187586	0.00173939
ko00770	0.00284873	0.00288662	0.0028692	0.00277817	0.00254671	0.00277154	0.00265681	0.00265412	0.00270353	0.00280256	0.00268098	0.00263205	0.00268864	0.00282735	0.00274259	0.00271508	0.00283308	0.00279549	0.00277434	0.00295872	0.00285525	0.00283717	0.00284373	0.00282192	0.00263197	0.00273856	0.00273607	0.00257843	0.00265572	0.00282236	0.00268665	0.00263866	0.00271778	0.00278202	0.00272729	0.0027052	0.00279388	0.00278815	0.00292938	0.00286969	0.00282501	0.00281668	0.00288545	0.00274377	0.00288878	0.00265656	0.00277944	0.00274637	0.00272501
ko00860	0.00539608	0.00545645	0.00551899	0.00518375	0.00507345	0.00479011	0.00485928	0.00487348	0.00502566	0.00476822	0.00510519	0.00490353	0.00517547	0.00509543	0.00504117	0.00501884	0.00510147	0.00519323	0.0051358	0.00528438	0.00525666	0.00542903	0.00545219	0.00521653	0.00495864	0.00489199	0.00480955	0.00480963	0.00487503	0.00555855	0.00488814	0.00484694	0.00509152	0.00494329	0.00488146	0.00490342	0.00517845	0.00503065	0.00517043	0.00537852	0.00525879	0.00500021	0.00540055	0.00535574	0.00471319	0.00482073	0.00501874	0.0050402	0.00494151
ko00830	0.00117604	0.00118863	0.00119408	0.00105102	0.00135971	0.00130927	0.00132387	0.00135833	0.00141932	0.00131401	0.00142538	0.00135668	0.00148913	0.00130514	0.00131478	0.00134554	0.00119709	0.00126366	0.00120519	0.00117078	0.00119826	0.00121963	0.00122155	0.0011704	0.00136452	0.00124638	0.00133752	0.00126686	0.00139228	0.00124726	0.00135259	0.00134457	0.00130902	0.00131606	0.00123769	0.00124906	0.00113974	0.00105669	0.00113139	0.00105155	0.00116769	0.00119007	0.00115118	0.00121323	0.00120113	0.00119955	0.00134082	0.00134581	0.00128878
ko00740	0.00137076	0.00134928	0.00140008	0.00133538	0.00131745	0.00125962	0.00138031	0.00132835	0.00131375	0.00126551	0.00131408	0.00137112	0.00134835	0.00129265	0.0013268	0.00130818	0.00130606	0.00131799	0.00132722	0.00133547	0.00134336	0.00131328	0.00136879	0.00132082	0.00130098	0.0012826	0.0013226	0.00130625	0.00136479	0.0014258	0.00131732	0.00135391	0.00137827	0.00130833	0.00126256	0.00126469	0.00133983	0.00125992	0.00132186	0.00133916	0.00133543	0.00128746	0.00136491	0.00136328	0.00114556	0.00122353	0.00144859	0.00137476	0.00127162
ko00730	0.00165478	0.00163584	0.00162329	0.00164973	0.00151707	0.00146035	0.00151422	0.00142529	0.00150797	0.00152519	0.00152878	0.00155766	0.00159126	0.00153863	0.00157138	0.00155496	0.00157039	0.0014919	0.00156335	0.00160381	0.00159311	0.00157779	0.00159198	0.00156685	0.001521	0.00150168	0.00148878	0.00146817	0.00156463	0.00162319	0.00154453	0.00157245	0.00157632	0.00152917	0.00152548	0.0015424	0.00163922	0.00168748	0.00162668	0.00164422	0.00162969	0.00153874	0.00160179	0.00157021	0.00140166	0.00143183	0.00169746	0.00157632	0.00152418
ko00130	0.00259528	0.00264648	0.00268039	0.00250532	0.00272705	0.00282204	0.00279402	0.00282241	0.00255469	0.00277627	0.00254825	0.00261334	0.00258739	0.00252668	0.00249777	0.0025421	0.00266992	0.00264836	0.0027095	0.00275188	0.00262619	0.00263182	0.00262319	0.00258675	0.00274705	0.00273098	0.00279	0.00282348	0.00258541	0.00267436	0.00261792	0.00260389	0.00256397	0.00257513	0.00254769	0.00274951	0.00261508	0.00250192	0.00269975	0.00263627	0.00259705	0.00263018	0.00273661	0.00263942	0.00289202	0.00277361	0.00256081	0.00255905	0.00264242
ko00750	0.00123804	0.00125209	0.00125385	0.00117838	0.00131178	0.00125965	0.00132403	0.00127118	0.00138875	0.00130034	0.00140216	0.00135967	0.00142444	0.00135037	0.00134629	0.00133779	0.00125826	0.00129604	0.00119413	0.00119712	0.00125734	0.00127306	0.00127319	0.00121806	0.00130519	0.0012754	0.00130728	0.00129247	0.00136359	0.0012921	0.00134854	0.00134901	0.0013011	0.00130867	0.00122267	0.00126781	0.00123774	0.00121504	0.00120023	0.0011754	0.00124535	0.00124058	0.00121112	0.00126447	0.0012486	0.00129934	0.00139801	0.00138501	0.00132152
ko00410	0.00599973	0.00615707	0.00636796	0.006339	0.00665507	0.0067521	0.00686424	0.00726771	0.00633891	0.00658413	0.00651141	0.00640038	0.00654383	0.00634906	0.00629569	0.00618322	0.00607496	0.0063827	0.00662379	0.00617132	0.00618952	0.00642512	0.00633734	0.00639608	0.00655799	0.00674249	0.00650867	0.00724028	0.00616028	0.00645318	0.00619576	0.00647567	0.00653268	0.0063193	0.00650255	0.00658217	0.00600271	0.00548178	0.00599114	0.0061427	0.00608381	0.00613706	0.00621641	0.0066484	0.00659651	0.00731863	0.00580041	0.00608698	0.0063352
ko00460	0.00102883	0.000997269	0.00101213	0.000978385	0.00120662	0.00104776	0.00110104	0.00108561	0.00115935	0.00106667	0.00112609	0.00114203	0.00111618	0.00102952	0.00105243	0.00111229	0.00107622	0.00108945	0.000985518	0.000976764	0.0010277	0.000995467	0.0010217	0.000979504	0.00112966	0.00101086	0.0011276	0.00102792	0.00120239	0.0010511	0.00114998	0.00112551	0.00103265	0.00103557	0.0010077	0.00107769	0.00105701	0.000963339	0.00100732	0.000992033	0.00102054	0.00105598	0.00101208	0.00102351	0.000951234	0.000920407	0.00118318	0.00116582	0.00107694
ko00473	0.000506732	0.000496295	0.000483065	0.000487294	0.000522519	0.000493185	0.000522828	0.000493283	0.000499935	0.000493914	0.000495672	0.000489798	0.000488702	0.000502376	0.000480206	0.000482952	0.000521736	0.000499239	0.000473214	0.000474295	0.000508634	0.000490017	0.000482846	0.000480711	0.000520375	0.000497103	0.000515939	0.000511454	0.000497402	0.000475859	0.000481659	0.000508024	0.00048616	0.000477776	0.000467993	0.000532878	0.000522955	0.000525044	0.000488035	0.000501645	0.000516194	0.000495701	0.000468638	0.000490659	0.000463655	0.00049429	0.000486267	0.000481663	0.000494948
ko00472	0.000182835	0.000166835	0.000172052	0.00019604	0.000189762	0.000215932	0.000231351	0.000230187	0.000182323	0.000202717	0.000182802	0.000184355	0.000183838	0.000177775	0.000205296	0.000180664	0.000153734	0.000158231	0.00020934	0.000175546	0.000172197	0.00016697	0.000168083	0.00019747	0.000203113	0.000218819	0.000198902	0.000234868	0.000196382	0.000168183	0.000179183	0.000201895	0.000217923	0.000207916	0.000201753	0.000196338	0.000169658	0.000169271	0.000162178	0.000187528	0.000184291	0.00016473	0.000162705	0.000197493	0.000177454	0.000217401	0.000147836	0.00014319	0.000159895
ko00471	0.000582713	0.000569452	0.000582515	0.000583268	0.00056979	0.000547971	0.000594208	0.00062378	0.00057581	0.000563765	0.000571657	0.000593343	0.000578524	0.000597667	0.000590762	0.000591531	0.00061023	0.000602407	0.000582016	0.000583251	0.000589742	0.000582121	0.000575142	0.000557596	0.000550954	0.000541984	0.000569767	0.000590247	0.000571496	0.00058426	0.000568503	0.000573612	0.000579101	0.000561902	0.000547153	0.000570716	0.00059452	0.000603741	0.000587299	0.000596641	0.00058901	0.000582415	0.000583612	0.000574911	0.000520256	0.000539687	0.000572894	0.000558353	0.000547438
ko00480	0.00278781	0.00267968	0.00262518	0.00306209	0.00229375	0.00264618	0.00229139	0.00234282	0.00251697	0.00266873	0.00250319	0.00239337	0.00243752	0.00286726	0.00273781	0.00270824	0.00268658	0.00264293	0.00271723	0.00283955	0.00275027	0.00267768	0.00268003	0.00286163	0.00241985	0.00264194	0.00246895	0.00234883	0.00244385	0.00246599	0.0025799	0.00237845	0.00259685	0.00276534	0.00288977	0.00255801	0.00273814	0.00292337	0.002931	0.00303759	0.00278645	0.00282551	0.00273514	0.00264328	0.00311532	0.00276719	0.00259045	0.00266042	0.00268915
ko00440	0.000590219	0.000557495	0.000546313	0.000604201	0.000511797	0.000616909	0.000520875	0.00053251	0.000476921	0.000580709	0.000476003	0.000451857	0.000483484	0.00053487	0.000537277	0.000544031	0.000554186	0.000521182	0.000580795	0.000612795	0.000561879	0.000526556	0.000578682	0.000568682	0.000562184	0.000596578	0.000557029	0.000534369	0.000489966	0.000533763	0.000512429	0.000464096	0.000517576	0.000556742	0.000591561	0.000569996	0.000576038	0.000564341	0.000612527	0.000655141	0.000540045	0.000578706	0.000608606	0.000531304	0.000697923	0.000590236	0.000503324	0.000529873	0.000523218
ko00450	0.00316157	0.00320554	0.0032363	0.00301192	0.00278262	0.00297887	0.00286571	0.00280187	0.00295885	0.00301243	0.00292691	0.00289627	0.0030427	0.00303417	0.00302933	0.00299236	0.0031096	0.00308826	0.00315252	0.00340931	0.00317676	0.00315917	0.00320946	0.00318329	0.00289428	0.00294564	0.00289777	0.00277822	0.00292087	0.00326826	0.00292944	0.00289514	0.00300817	0.00302157	0.00298398	0.00302763	0.00303649	0.00323549	0.0033107	0.00308237	0.00315063	0.00309968	0.00327076	0.00307097	0.00312186	0.00284084	0.00316565	0.00303642	0.00298388
ko00430	0.00106351	0.00101592	0.00104251	0.00106617	0.000983123	0.000970369	0.000956259	0.000975068	0.000975253	0.000980088	0.000964331	0.000958474	0.000989896	0.00103221	0.00103567	0.000998323	0.0010083	0.00101135	0.00102903	0.00110295	0.001034	0.00100138	0.00106207	0.00103597	0.000951663	0.000971394	0.000945942	0.000954586	0.000983467	0.00105446	0.000988056	0.000975575	0.00100172	0.00103031	0.00106701	0.000935996	0.00103315	0.00110789	0.00109871	0.00106472	0.00104738	0.00105086	0.00105789	0.0009958	0.000989223	0.000943063	0.000997535	0.000988905	0.000975352
ko00522	0.00014653	0.000201203	0.000239473	0.000114653	0.000620642	0.000591654	0.000676267	0.000727506	0.000410492	0.000438824	0.000362263	0.000470747	0.000436882	0.000263664	0.000334645	0.000373835	0.000347731	0.000446315	0.000283851	0.000138572	0.000209561	0.000256069	0.000229122	0.000174097	0.00054794	0.000492412	0.000629501	0.000825052	0.000456593	0.000290409	0.000465304	0.000528817	0.000351206	0.000321621	0.000274212	0.000551246	0.000299373	0.00013745	0.000197447	0.000180932	0.000180195	0.000223256	0.000231073	0.000363721	0.000306772	0.000502455	0.000211737	0.000367261	0.000438169
ko01051	0.000552435	0.000685033	0.000729318	0.000517989	0.00145905	0.00134224	0.00148628	0.00156119	0.00102266	0.00106147	0.000949503	0.00111218	0.00102535	0.000782294	0.000889702	0.000955852	0.000911451	0.00105776	0.000849583	0.000555593	0.000683036	0.000756725	0.000706764	0.000598994	0.00129186	0.00120929	0.00137921	0.00173441	0.00112027	0.000821299	0.00107888	0.00121057	0.000919366	0.000857813	0.000785051	0.00127416	0.000827817	0.000587265	0.000624935	0.000632794	0.000642288	0.000713913	0.000752809	0.000964074	0.000833484	0.00117901	0.000666988	0.000906624	0.00103651
ko01059	0.000874244	0.000991151	0.00105939	0.000726917	0.00181389	0.00167992	0.00194036	0.00197891	0.00133219	0.00140886	0.00130804	0.00148286	0.00137026	0.00103775	0.00117418	0.00129681	0.00120698	0.00126012	0.00115317	0.000816547	0.00101037	0.00106364	0.00102673	0.000956452	0.00174057	0.00159018	0.00179948	0.00210961	0.00146456	0.0011445	0.00136994	0.0015308	0.00119651	0.00118434	0.00103613	0.0016791	0.00112768	0.000756041	0.000875365	0.000834208	0.000996134	0.00101025	0.00096996	0.00120479	0.00115687	0.00163575	0.00090444	0.00105928	0.00124358
ko01053	0.00246505	0.00242047	0.00256357	0.00217054	0.00458687	0.00405374	0.00445027	0.00489393	0.00313387	0.00349184	0.00285226	0.00336225	0.00306912	0.00279116	0.00285538	0.00304025	0.00339968	0.0030266	0.00298208	0.00235518	0.00265741	0.00249451	0.0024342	0.00234912	0.0041663	0.00369356	0.00404162	0.00487959	0.00340064	0.00262551	0.00317332	0.00355439	0.00291479	0.00278097	0.002623	0.0040062	0.00317208	0.00254043	0.0025805	0.00267045	0.00276271	0.0027423	0.00267283	0.0028252	0.00250546	0.00315957	0.00189591	0.00231039	0.00269661
ko01056	0.000147565	0.000164726	0.000176097	0.00012518	0.000311428	0.000320566	0.000389902	0.000359732	0.000255983	0.00029855	0.000262421	0.000299032	0.000260575	0.000216815	0.00020766	0.000222352	0.00019835	0.000226368	0.000200296	0.000136285	0.000166556	0.000183722	0.000170284	0.000158662	0.000309574	0.000324538	0.000327433	0.000431421	0.000266801	0.0001856	0.000279274	0.000313192	0.000216052	0.000239523	0.000203418	0.000322429	0.000186058	0.000126409	0.000145694	0.00015535	0.000166331	0.000181443	0.000172152	0.000219873	0.000298504	0.000411369	0.000188898	0.000235131	0.000285526
ko01057	0.000398955	0.000438929	0.000422875	0.000328463	0.000724769	0.000733034	0.000822116	0.000983797	0.000592421	0.000663327	0.000562614	0.00059418	0.000616274	0.00053634	0.000503237	0.000560161	0.000514182	0.000576934	0.000494341	0.000395091	0.000462913	0.000458274	0.000447503	0.000417023	0.000663493	0.000648055	0.000744039	0.000858792	0.000602592	0.000488776	0.000608348	0.000606321	0.000515884	0.00058122	0.000460511	0.000650551	0.000450003	0.000307689	0.000413864	0.000416224	0.000419545	0.000461828	0.000432524	0.000505403	0.000626739	0.000742764	0.000403315	0.000500553	0.000548377
ko01055	0.000803106	0.000785959	0.000850625	0.000676105	0.00114577	0.00105563	0.00114663	0.00130661	0.000939304	0.000975663	0.000867526	0.000957719	0.000939284	0.000839516	0.000862213	0.000921311	0.000924315	0.000898419	0.000860839	0.000814093	0.000832768	0.000789837	0.000820333	0.000772532	0.00108094	0.000970865	0.00107833	0.00112552	0.000975099	0.000891785	0.000965812	0.000962761	0.000823997	0.000864591	0.000764669	0.00105631	0.000879871	0.000779158	0.000821901	0.000778455	0.000836365	0.000829941	0.000823717	0.000831827	0.000828396	0.000904128	0.000695642	0.000741898	0.000805836
ko00906	0.00033996	0.000342351	0.000331845	0.00041209	0.000515675	0.000434283	0.000463907	0.000478997	0.000460988	0.000417015	0.000455283	0.000400784	0.000476928	0.000480028	0.000473231	0.000451527	0.000392226	0.000419132	0.000372715	0.000317633	0.000358876	0.000368089	0.000349122	0.000362538	0.0004694	0.000421091	0.000450982	0.000445068	0.000439373	0.00034291	0.000442772	0.000422194	0.000462685	0.000446834	0.000404861	0.000436344	0.000382638	0.00036917	0.000351179	0.000408251	0.000371878	0.00037309	0.00035539	0.000406826	0.000369048	0.000405089	0.000373703	0.000408964	0.000421641
ko00281	0.00290168	0.00301816	0.00311227	0.00324147	0.00317768	0.00322576	0.00319919	0.0033801	0.00304575	0.00319891	0.00314513	0.0031292	0.00306833	0.00300634	0.00291525	0.00301121	0.00294791	0.00306291	0.00329162	0.00297916	0.00300047	0.00321499	0.00304383	0.00314134	0.00320156	0.00325445	0.00309244	0.00346348	0.00296812	0.00311704	0.0029503	0.00311676	0.00308244	0.00296701	0.00321064	0.00322272	0.00294729	0.00286516	0.00292647	0.0030544	0.00297797	0.00302143	0.00306455	0.00327713	0.00321634	0.00361152	0.00283424	0.00287853	0.00311505
ko00981	0.00101202	0.000985967	0.00103392	0.00101662	0.00114229	0.00109758	0.00122676	0.00120325	0.00114815	0.00111553	0.00116715	0.00121123	0.00119929	0.00110687	0.00116519	0.00109331	0.00100501	0.00109238	0.00102598	0.000946854	0.00102136	0.000990044	0.00103803	0.00102119	0.00109603	0.00109438	0.00114617	0.00121563	0.00114962	0.00104479	0.00113384	0.0012121	0.00115712	0.00113198	0.00109129	0.00108383	0.00100217	0.000837629	0.000929168	0.000948464	0.000992963	0.00100414	0.000942376	0.00108734	0.000975028	0.00113106	0.00112833	0.00117524	0.00111541
ko00903	0.00282888	0.00287384	0.00298397	0.00301995	0.00330705	0.00335558	0.00339517	0.00364318	0.00314109	0.00324264	0.00321638	0.00317265	0.00319484	0.0030366	0.0030529	0.00301882	0.00280724	0.00300892	0.00317035	0.00282403	0.00291445	0.00302647	0.00296158	0.00307708	0.00330138	0.00337294	0.00319797	0.00367427	0.00307618	0.00303277	0.00301863	0.00325655	0.00315629	0.00306014	0.00318224	0.00325124	0.00280604	0.00245538	0.00272228	0.00282294	0.00284227	0.00287011	0.0028267	0.00322553	0.00325879	0.00376129	0.00278404	0.0029326	0.00308845
ko00902	1.95e-05	1.79e-05	1.79e-05	2.41e-05	2.21e-05	3.45e-05	2.78e-05	3.25e-05	1.5e-05	2.83e-05	2e-05	1.44e-05	1.77e-05	1.96e-05	1.79e-05	2.09e-05	1.62e-05	1.88e-05	2.86e-05	1.88e-05	1.9e-05	2.3e-05	1.98e-05	2.65e-05	2.91e-05	3.5e-05	2.45e-05	3.78e-05	1.62e-05	1.46e-05	1.68e-05	1.78e-05	2.06e-05	2.05e-05	2.81e-05	2.95e-05	2.64e-05	1.5e-05	2.19e-05	2.5e-05	2.15e-05	2.32e-05	2.07e-05	2.2e-05	4.81e-05	5.59e-05	1.7e-05	2.49e-05	2.85e-05
ko01054	0.00243078	0.00222906	0.00222391	0.00213366	0.00348656	0.00296892	0.00325214	0.00374246	0.00247814	0.002645	0.00217851	0.00245392	0.00236605	0.00256109	0.00213012	0.00239686	0.00322814	0.00275724	0.00260889	0.00224197	0.00248262	0.00224333	0.00216765	0.00214072	0.00311868	0.00260494	0.00304263	0.00322383	0.00251895	0.00210976	0.00248947	0.00255889	0.00220626	0.00231121	0.00223461	0.00319303	0.00292792	0.00280752	0.00257782	0.00277412	0.00277908	0.00255893	0.00243898	0.00231917	0.00186771	0.00201629	0.00138346	0.00153521	0.00229736
ko00523	0.00119965	0.0012106	0.001219	0.00104238	0.00139721	0.00127136	0.00135094	0.00131598	0.00135781	0.00125004	0.0013174	0.00134911	0.00135677	0.00123357	0.00120558	0.00125022	0.00133067	0.00127167	0.00117167	0.00117297	0.00120421	0.00121964	0.00121069	0.00114568	0.00138539	0.00125717	0.00133496	0.00128758	0.00136691	0.00129102	0.00131396	0.00136207	0.00116552	0.00120064	0.00111954	0.00130523	0.0012974	0.00118307	0.00120556	0.00110573	0.00117916	0.00125949	0.00121276	0.00124314	0.00108516	0.00116262	0.00115332	0.00117607	0.0011756
ko00909	7.04e-05	8.81e-05	7.5e-05	5.9e-05	0.000116539	0.000107335	0.000124498	0.000161661	7.41e-05	0.000110421	7.05e-05	9.26e-05	7.88e-05	6.85e-05	5.62e-05	6.9e-05	9.1e-05	8.12e-05	8.66e-05	7.49e-05	8.14e-05	9.07e-05	7.98e-05	8.02e-05	9.87e-05	0.000101388	0.000124361	0.000142715	7.55e-05	6.98e-05	9.61e-05	9.12e-05	5.94e-05	8.09e-05	6.35e-05	0.000126138	7.95e-05	8.08e-05	8.33e-05	7.89e-05	9.16e-05	7.88e-05	7.47e-05	8.16e-05	0.000120455	0.000144817	6.23e-05	8.3e-05	0.000119033
ko00900	0.00300687	0.00304418	0.00306921	0.00304594	0.00294343	0.00287172	0.00303905	0.00302199	0.00296474	0.00291607	0.00297262	0.00299416	0.00301004	0.0029425	0.00299519	0.00293245	0.00293491	0.00302195	0.00300688	0.00298433	0.00302627	0.00303561	0.0030216	0.00305744	0.00291384	0.00288332	0.0029205	0.00296683	0.0029691	0.00311378	0.00289333	0.00297233	0.00306272	0.00293011	0.002908	0.00292441	0.00294662	0.00289567	0.00296857	0.00299332	0.0030217	0.00293072	0.00300111	0.00307936	0.00271994	0.00287105	0.00312791	0.0030512	0.00296998
ko00253	0.000280817	0.000309887	0.000306863	0.000225012	0.000491868	0.000499043	0.000595001	0.000607646	0.000416351	0.000458216	0.000425175	0.000434373	0.000448315	0.00037125	0.000350596	0.000370061	0.000373008	0.000398723	0.000345449	0.000274705	0.000309969	0.000332446	0.000314436	0.000293035	0.000476196	0.000481084	0.000512015	0.000619961	0.000417469	0.000339236	0.000432388	0.000459684	0.000362918	0.000393532	0.000331477	0.000478564	0.000331113	0.000222895	0.000284573	0.000278945	0.000301345	0.000330328	0.000308315	0.000369394	0.000438064	0.000554498	0.000289276	0.000365431	0.00041369
ko01052	0.00204953	0.00249323	0.00286498	0.00160731	0.00717263	0.00664373	0.00750086	0.00810713	0.0046113	0.00498766	0.00411306	0.00512042	0.0048603	0.00319394	0.00375914	0.00415906	0.00407041	0.00493684	0.00342733	0.00184397	0.00266774	0.00299563	0.00278983	0.00224001	0.00626388	0.00569945	0.00695009	0.00916902	0.00512347	0.0033914	0.00510316	0.00586185	0.00397323	0.00370929	0.00318178	0.00631123	0.00357857	0.00194384	0.00252807	0.00235691	0.00248061	0.00276181	0.00282564	0.00416274	0.0036497	0.00576444	0.00239556	0.00395726	0.00478344
ko00908	0.00013887	0.000140097	0.000135128	0.000143192	0.000122928	0.000115636	0.000117893	0.000111561	0.000133902	0.000119413	0.00013965	0.000132832	0.000140817	0.000136067	0.00014016	0.000133316	0.000132968	0.000133122	0.000127559	0.000129359	0.00013695	0.000136643	0.000133579	0.000137742	0.000125531	0.000121057	0.000120644	0.000112239	0.000135975	0.000132148	0.000130932	0.000127182	0.000138467	0.000132155	0.000131262	0.000114581	0.000137485	0.000138176	0.000130225	0.000135574	0.000137545	0.000132463	0.000133886	0.000135925	0.000113871	0.000113037	0.000146539	0.00014175	0.000131744
ko00230	0.0113869	0.0112015	0.0110937	0.0110189	0.0103358	0.0102167	0.0102035	0.00982388	0.0109263	0.0105175	0.0108961	0.0107743	0.0107893	0.0110956	0.0111651	0.0110264	0.0110367	0.0110888	0.0107307	0.0113909	0.0113352	0.0110797	0.0112495	0.0113598	0.0103489	0.0103872	0.0103165	0.00979474	0.0108255	0.0111401	0.0108376	0.0106142	0.010974	0.0109512	0.0108522	0.0103184	0.0111918	0.0113073	0.0114401	0.0111918	0.011385	0.0112211	0.0111148	0.0108805	0.010603	0.0100284	0.011661	0.0113971	0.0109592
ko00240	0.00682626	0.00668502	0.00670555	0.00657247	0.00591304	0.0058405	0.00601847	0.00565189	0.00642387	0.00606316	0.006388	0.00633423	0.00643278	0.00657963	0.00659834	0.00639099	0.00659822	0.00657739	0.00630929	0.00685906	0.00667085	0.00658213	0.00672959	0.00657587	0.00588891	0.00592795	0.00593693	0.0056809	0.00631626	0.00682308	0.00628904	0.00621293	0.00653965	0.0064018	0.00620786	0.00590803	0.00661142	0.00671765	0.00681794	0.00672004	0.00667813	0.00657433	0.00674414	0.00647172	0.00589038	0.00566417	0.00697512	0.00667879	0.00627922
ko00627	0.00346519	0.00359496	0.00365205	0.00369889	0.00417203	0.00452008	0.00404276	0.00452327	0.00386242	0.00430539	0.00396858	0.0039735	0.0040401	0.00382812	0.00365437	0.00387919	0.00354443	0.00370682	0.00401233	0.00376422	0.00360767	0.00364822	0.00361769	0.00385946	0.00428454	0.00437184	0.00408203	0.00434734	0.00381555	0.00363784	0.00390462	0.00393627	0.00384786	0.00400274	0.0041312	0.00425255	0.00346738	0.00313006	0.00369237	0.00356938	0.00350972	0.00367613	0.00364989	0.00386743	0.00479632	0.00468661	0.00371372	0.0038256	0.00401807
ko00791	0.000802857	0.000821896	0.000777173	0.000787829	0.00094953	0.000899371	0.000924967	0.000908237	0.000902742	0.000899551	0.000923389	0.000901118	0.000947457	0.00085089	0.000857069	0.000891102	0.000836275	0.000845302	0.00083921	0.000753621	0.000841256	0.000827425	0.000816677	0.000845135	0.000931628	0.000902812	0.000882642	0.000908356	0.000888593	0.000819414	0.000889126	0.000912414	0.000865497	0.000851618	0.000845445	0.000904511	0.000831066	0.000785172	0.000762051	0.000759868	0.0008292	0.000830218	0.000768587	0.000852548	0.000839056	0.000881555	0.000920141	0.000907425	0.000890675
ko00362	0.00819949	0.00852275	0.00883999	0.00903743	0.00881579	0.0094347	0.0089203	0.00958581	0.00852386	0.00925163	0.00870479	0.00904772	0.00868962	0.00845256	0.00817383	0.00851346	0.00832203	0.00859067	0.00932145	0.00876533	0.00850081	0.00874007	0.00860069	0.0088487	0.00902289	0.00926991	0.00896334	0.00950506	0.00854947	0.00885791	0.00859295	0.00900895	0.00867375	0.00867195	0.009181	0.00911879	0.00834854	0.00774631	0.00854695	0.00872075	0.00827803	0.00851934	0.00881633	0.00903924	0.00945951	0.00976819	0.00829748	0.00836496	0.00882523
ko00363	0.000120492	0.000114142	0.00010712	0.000108686	0.000160145	0.000142533	0.000164841	0.000204449	0.000160636	0.000137331	0.000170737	0.000162348	0.00016345	0.000138183	0.000141938	0.000148705	0.000104299	0.000144149	0.000137283	9.03e-05	0.000121615	0.000124117	0.000114399	0.000139056	0.000159934	0.000133853	0.000149493	0.000149918	0.000149682	0.000119113	0.000132837	0.000139004	0.000153531	0.000148807	0.000130693	0.000123559	9.92e-05	6.62e-05	7.98e-05	0.000104729	0.000114069	0.000105139	8.57e-05	0.000149518	9.57e-05	0.000118196	0.000123503	0.000120567	0.000121108
ko00930	0.00280998	0.00293308	0.00304715	0.00309786	0.00322905	0.00330371	0.00322816	0.00358764	0.00299585	0.00315136	0.00307309	0.00303116	0.00305862	0.00293815	0.00286391	0.00298371	0.00279714	0.0030055	0.00327729	0.00289679	0.00292421	0.00311154	0.00296846	0.00312268	0.00329111	0.00328897	0.00315042	0.00348031	0.00296296	0.00305881	0.00290372	0.00304078	0.00307984	0.00297893	0.00311055	0.00318307	0.00280105	0.00254172	0.00280105	0.00294509	0.00287317	0.00288713	0.00298366	0.00324453	0.00324342	0.00361187	0.00269621	0.00279877	0.00302243
ko00625	0.00309178	0.00307501	0.00311106	0.00297812	0.00340415	0.00336387	0.00340479	0.00342482	0.00346479	0.00334178	0.00351302	0.00341026	0.00363095	0.00332372	0.00339351	0.00336411	0.00308441	0.00321327	0.00319164	0.00307687	0.00309917	0.00308812	0.00318085	0.00313026	0.00340122	0.00332037	0.00336852	0.00333392	0.00343286	0.00318601	0.00336793	0.00343476	0.00338067	0.00336162	0.00329879	0.00328293	0.00302682	0.00281937	0.00297291	0.00291081	0.00304058	0.00307528	0.00299734	0.00322378	0.00318451	0.00328149	0.00333049	0.00339737	0.00331443
ko00361	0.00127795	0.0013746	0.00133481	0.00141267	0.00148156	0.00158754	0.00139515	0.00154486	0.0013625	0.00148452	0.00139064	0.00141379	0.00142245	0.0013304	0.00129611	0.00138659	0.00130248	0.00132867	0.00145645	0.00131044	0.00132568	0.00134953	0.00132855	0.00139763	0.00153637	0.00155417	0.00147663	0.00147873	0.00141713	0.00133937	0.00138869	0.0013939	0.00132697	0.00139445	0.00145705	0.00148108	0.00130954	0.00114946	0.00131514	0.00138114	0.00125834	0.00131089	0.00135274	0.00139664	0.00167539	0.00161524	0.00136499	0.00140429	0.00144699
ko00621	0.000739897	0.000819672	0.000877094	0.000863388	0.00077624	0.000915831	0.00081739	0.000866301	0.000741419	0.000827038	0.000757728	0.00078501	0.000696662	0.000725396	0.000696677	0.000734948	0.000810088	0.000751341	0.000939282	0.000874104	0.000795103	0.000806482	0.000837989	0.000806108	0.000816763	0.000850118	0.000826575	0.000800336	0.000765599	0.000912943	0.000756364	0.000777101	0.000753381	0.000778461	0.000785661	0.000780381	0.000775706	0.000630625	0.000800497	0.000868635	0.000728747	0.000756632	0.000934426	0.000848864	0.000832897	0.000701536	0.000626145	0.00065352	0.000662505
ko00982	0.00200201	0.00192524	0.00192513	0.00206566	0.00194542	0.00223067	0.00191201	0.00201955	0.0020307	0.00217042	0.00203827	0.00189351	0.00205902	0.00217571	0.00208515	0.00213603	0.00198839	0.00199563	0.0021038	0.00212344	0.00201428	0.00197243	0.00199138	0.00207327	0.00206003	0.0021466	0.00204694	0.00195852	0.00197227	0.00183613	0.00205339	0.0019197	0.00202371	0.00216018	0.00222031	0.00206552	0.00197969	0.00196616	0.00212545	0.00208758	0.0020033	0.00209511	0.00201485	0.00193818	0.00247876	0.00220501	0.00193472	0.00200407	0.00205983
ko00983	0.00218005	0.00209241	0.00210983	0.00226358	0.00181293	0.0021194	0.00188201	0.0018332	0.00202182	0.00209609	0.00200904	0.00191941	0.00197776	0.00222094	0.00213791	0.00210649	0.00214251	0.00208908	0.00215569	0.00230015	0.00215603	0.00209418	0.00214988	0.00220523	0.00192846	0.00209712	0.00197211	0.00185003	0.00196095	0.00202582	0.00205034	0.00192005	0.00208874	0.00216584	0.00221079	0.00201135	0.00216133	0.00216329	0.00232108	0.00229726	0.00215382	0.00221246	0.00221531	0.00204128	0.00242945	0.0021168	0.00213576	0.00208585	0.00207241
ko00642	0.00060894	0.000616157	0.000635462	0.000703506	0.000626476	0.000592091	0.000631956	0.000640693	0.000636866	0.000625979	0.000652457	0.00069249	0.000649312	0.000629817	0.00061761	0.000621535	0.000615101	0.000621827	0.000655089	0.000584254	0.00061941	0.000634692	0.000608783	0.000627411	0.00060616	0.000595946	0.000595115	0.000648296	0.000639747	0.000639586	0.000626162	0.000675507	0.000644768	0.000626438	0.000649514	0.000610202	0.000610142	0.000619048	0.000590596	0.000637957	0.000615908	0.000619212	0.000604479	0.000662042	0.000518094	0.000613399	0.000663482	0.000628035	0.000623269
ko00364	0.000721512	0.000736248	0.000719605	0.000799208	0.000787597	0.000889688	0.000749416	0.000786715	0.000750723	0.000866894	0.000748333	0.000826289	0.000795646	0.000755578	0.000724801	0.000793097	0.000696629	0.000724745	0.000821445	0.000750144	0.000745171	0.000694912	0.00068719	0.000819343	0.000867134	0.000869491	0.000843199	0.000791552	0.000831809	0.000681542	0.00081423	0.000819683	0.000778097	0.000842255	0.000835268	0.000818799	0.000716119	0.000622616	0.000755938	0.000742009	0.000720428	0.00075706	0.000714178	0.000760361	0.00098463	0.000911845	0.000813215	0.000786011	0.000810143
ko00365	0.000232449	0.000246966	0.000234186	0.000227685	0.000203636	0.000360499	0.000224167	0.000267507	0.000179103	0.000323425	0.000182328	0.00017629	0.000197736	0.00024288	0.00019737	0.000214377	0.000244959	0.000226943	0.000285041	0.000338921	0.000249652	0.000228854	0.000228509	0.000265075	0.000248824	0.000314793	0.000279631	0.00025806	0.000173497	0.000215923	0.000224368	0.000198689	0.000222428	0.000276772	0.000282446	0.000281363	0.000230371	0.000181406	0.000316533	0.00025005	0.000220908	0.000266901	0.000276154	0.000211453	0.000468176	0.00031609	0.000193982	0.000184099	0.000229917
ko00980	0.00192622	0.00186417	0.00184544	0.00201096	0.00192322	0.00218418	0.00185283	0.00197896	0.00196389	0.00211707	0.00197731	0.00183635	0.00197154	0.00207835	0.00200754	0.00206321	0.00190806	0.00190279	0.00204054	0.00201466	0.00193769	0.00191724	0.00190733	0.0020216	0.00204062	0.00211631	0.00198854	0.00193162	0.00191818	0.00174819	0.00199148	0.00186698	0.00193565	0.00207687	0.00216747	0.00201508	0.00191461	0.0019141	0.0020302	0.00201138	0.0019338	0.00202528	0.00193461	0.00188105	0.00247783	0.00222586	0.00187656	0.00195012	0.00203583
ko00626	0.00160016	0.00162413	0.00162959	0.00147494	0.00186877	0.00191966	0.00180447	0.00192348	0.00185857	0.00188016	0.00186311	0.00182767	0.0019143	0.0017352	0.00176998	0.00182363	0.001666	0.00166481	0.00173832	0.00170377	0.00164794	0.00162718	0.00165625	0.00163055	0.0018969	0.00180662	0.00184735	0.00176266	0.00187143	0.00167518	0.0018588	0.00183016	0.00175961	0.00181987	0.00176128	0.00175988	0.0016072	0.00146869	0.00163811	0.00151208	0.00159403	0.00167054	0.00165229	0.00162889	0.00185056	0.00169848	0.0018191	0.00179535	0.00174755
ko00633	0.000461784	0.000453011	0.000442691	0.000567795	0.000419182	0.000463171	0.000417393	0.000460005	0.000458878	0.000478414	0.000476628	0.000455699	0.000447403	0.000489753	0.000416734	0.00045552	0.000471042	0.000478922	0.000487516	0.000441128	0.00046825	0.000496451	0.000448372	0.000508913	0.000429061	0.000463909	0.000427982	0.000474353	0.000418622	0.000423678	0.000437413	0.000434004	0.000446628	0.000450712	0.000496949	0.000465133	0.000456339	0.000563439	0.00047674	0.000505313	0.000480026	0.000495226	0.000438249	0.000501003	0.000527644	0.00054971	0.000430512	0.000449888	0.000495015
ko00624	0.000734763	0.000749718	0.000752773	0.000660069	0.000846599	0.00115865	0.000873215	0.000964499	0.000848391	0.00110163	0.000825174	0.000937041	0.000843811	0.000798012	0.000783387	0.000854133	0.000790953	0.000730877	0.000916149	0.000962852	0.000782148	0.000677638	0.000733341	0.000810645	0.00093648	0.00103691	0.000935187	0.000884317	0.000910717	0.000747305	0.000966098	0.000953233	0.00078698	0.00095454	0.000896532	0.000909201	0.000754975	0.000593773	0.000910948	0.00074567	0.000708213	0.000819963	0.000850786	0.000724208	0.00125798	0.000929519	0.000925476	0.000831143	0.000841756
ko00984	0.00115159	0.00111164	0.00122101	0.00123622	0.00137215	0.00144878	0.00153969	0.00172548	0.00140704	0.00134209	0.00142028	0.00142314	0.00143334	0.00130255	0.0012976	0.00130787	0.00111743	0.00133329	0.00137657	0.00119999	0.00120864	0.00118541	0.00117672	0.00127553	0.00138187	0.00137353	0.00144519	0.00154003	0.00137558	0.00125379	0.00129405	0.00135311	0.00145965	0.00139103	0.00128809	0.00133344	0.00108943	0.000883233	0.00109884	0.00116655	0.00116473	0.00113378	0.00112082	0.00136715	0.00118873	0.00139026	0.00114942	0.0011349	0.00118716
ko00643	0.0017434	0.00177254	0.00179793	0.00179514	0.00186289	0.0019338	0.00185315	0.00190763	0.00189955	0.00187055	0.00194884	0.0019183	0.00203123	0.00188595	0.00184834	0.00187508	0.00174705	0.00180721	0.00184593	0.00179191	0.00175733	0.00178492	0.00180661	0.00183168	0.0019297	0.00190387	0.00188612	0.00184965	0.00189446	0.00183508	0.00188054	0.00186327	0.00187669	0.00190359	0.00189358	0.00186008	0.00170825	0.00150985	0.00175639	0.0017226	0.0017141	0.00176249	0.00177971	0.00185771	0.00194715	0.00190215	0.0018196	0.00181319	0.00180828
ko00623	0.00091187	0.000996351	0.000884547	0.00102227	0.00110927	0.00113442	0.00105093	0.00109901	0.000914072	0.00105934	0.000932249	0.00101779	0.000963736	0.000865271	0.000887824	0.00095552	0.000921963	0.000895467	0.00102624	0.000854708	0.000935144	0.000938897	0.00088305	0.000979646	0.00111042	0.00111787	0.00107779	0.00112424	0.00100638	0.000888944	0.000978726	0.00104162	0.000945294	0.000958628	0.0010219	0.00109809	0.000967813	0.000769482	0.000869131	0.00104425	0.000904406	0.000906992	0.000954114	0.00102936	0.00111235	0.0011323	0.000954812	0.00101002	0.00104775
ko00622	0.00150932	0.00156844	0.00167877	0.00169835	0.00152646	0.00166876	0.00171162	0.00164484	0.00158866	0.0016645	0.00163768	0.00179632	0.00161011	0.00155176	0.00151345	0.00154024	0.00153017	0.00155714	0.00168083	0.00157684	0.00156824	0.00154003	0.0016177	0.00158445	0.00157407	0.00163631	0.00167971	0.00167679	0.00165416	0.00173386	0.00162228	0.00175812	0.00163714	0.00162728	0.00159623	0.00158541	0.00155303	0.00126033	0.00151028	0.0016166	0.00148647	0.00149925	0.00162881	0.00167342	0.00151272	0.00154966	0.00159008	0.00157594	0.00153587
[truncated: 16 more columns]

## Sheet: unknown_fraction
Unknown fraction for each sample.
Sample	Amount of zOTUs unused in the prediction	Amount of sequences unused in the prediction
Cocoa_Prok_01	86.294	86.756
Cocoa_Prok_02	86.053	86.186
Cocoa_Prok_03	82.24	79.72
Cocoa_Prok_04	82.466	83.384
Cocoa_Prok_05	81.639	70.152
Cocoa_Prok_06	81.879	75.022
Cocoa_Prok_07	82.346	71.605
Cocoa_Prok_08	81.802	72.094
Cocoa_Prok_09	81.133	75.226
Cocoa_Prok_10	83.936	80.012
Cocoa_Prok_11	80.367	73.807
Cocoa_Prok_12	82.59	73.992
Cocoa_Prok_13	83.822	82.287
Cocoa_Prok_14	84.816	84.76
Cocoa_Prok_15	81.649	79.001
Cocoa_Prok_16	84.364	82.837
Cocoa_Prok_17	85.944	83.846
Cocoa_Prok_18	82.536	74.27
Cocoa_Prok_19	83.122	80.898
Cocoa_Prok_20	84.918	85.474
Cocoa_Prok_21	85.293	84.089
Cocoa_Prok_22	85.185	84.053
Cocoa_Prok_23	83.215	78.077
Cocoa_Prok_24	85.99	85.26
Cocoa_Prok_25	82.47	75.278
Cocoa_Prok_26	82.47	75.917
Cocoa_Prok_27	85.839	81.649
Cocoa_Prok_28	83.447	78.265
Cocoa_Prok_29	82.651	81.639
Cocoa_Prok_30	81.165	75.904
Cocoa_Prok_31	83.507	81.721
Cocoa_Prok_32	83.353	79.794
Cocoa_Prok_33	82.217	84.028
Cocoa_Prok_34	84.115	83.528
Cocoa_Prok_35	83.332	78.106
Cocoa_Prok_36	83.685	83.787
Cocoa_Prok_37	85.181	84.068
Cocoa_Prok_38	85.028	84.024
Cocoa_Prok_39	86.386	87.519
Cocoa_Prok_40	83.636	84.038
Cocoa_Prok_41	85.188	83.408
Cocoa_Prok_42	85.063	83.471
Cocoa_Prok_43	84.388	82.433
Cocoa_Prok_44	86.083	85.615
Cocoa_Prok_45	79.552	70.113
Cocoa_Prok_46	79.843	74.485
Cocoa_Prok_47	79.225	65.434
Cocoa_Prok_48	78.887	66.042
Cocoa_Prok_49	80.936	68.724
Cocoa_Prok_50	75.798	61.215
Cocoa_Prok_51	81.914	77.289
Cocoa_Prok_52	78.033	71.465
Cocoa_Prok_53	75.141	43.219
Cocoa_Prok_54	78.682	63.425
Cocoa_Prok_55	76.13	62.807
Cocoa_Prok_56	80.485	74.675
Cocoa_Prok_57	81.734	77.095
Cocoa_Prok_58	80.322	75.768
Cocoa_Prok_59	79.464	69.611
Cocoa_Prok_60	79.075	71.598
Cocoa_Prok_61	78.073	68.127
Cocoa_Prok_62	78.676	69.492
Cocoa_Prok_63	77.094	62.395
Cocoa_Prok_64	75.307	71.086
